# Supplementary material for: An atlas of cells in the human tonsil
Source: Immunity. 2024 Feb 13;57(2):379–399.e18. doi: 10.1016/j.immuni.2024.01.006 (PMC10869140; doi:10.1016/j.immuni.2024.01.006)
Supplement: Table S1. Patient metadata, related to Figure 1 [file mmc3.xlsx]

## Sheet: tonsil_atlas_donor_metadata
Table S1. Patient metadata
donor_id	hospital	sex	age	age_group	cause_for_tonsillectomy	cohort_type	comments
BCLL-2-T	Clinic	male	65	old_adult	tonsil removed during surgery for benign squamous pharyngeal papillomatosis	discovery	NA
BCLL-6-T	Clinic	male	35	young_adult	sleep apnea	discovery	NA
BCLL-8-T	CIMA	male	4	kid	tonsillitis	discovery	NA
BCLL-9-T	CIMA	male	5	kid	tonsillitis	discovery	NA
BCLL-10-T	CIMA	male	3	kid	tonsillitis	discovery	NA
BCLL-11-T	CIMA	female	5	kid	tonsillitis	discovery	NA
BCLL-12-T	CIMA	female	3	kid	tonsillitis	discovery	NA
BCLL-13-T	CIMA	female	5	kid	tonsillitis	discovery	NA
BCLL-14-T	CIMA	male	26	young_adult	spleep apnea	discovery	NA
BCLL-15-T	CIMA	male	33	young_adult	spleep apnea	discovery	NA
BCLL-20-T	Newcastle	male	23	young_adult	tonsillitis	validation	original id: TIP01
BCLL-21-T	Newcastle	female	19	young_adult	tonsillitis	validation	original id: TIP02
BCLL-22-T	Newcastle	female	22	young_adult	tonsillitis	validation	original id: TIP03
BCLL-24-T	Clinic	male	63	old_adult	tonsil removed during surgery for superficial squamous carcinoma of the laryngeal vocal cord	validation	NA
BCLL-25-T	Clinic	female	25	young_adult	tonsillitis	validation	NA
BCLL-26-T	Clinic	male	56	old_adult	sleep apnea	validation	NA
BCLL-28-T	Newcastle	male	28	young_adult	tonsillitis	validation	original id: TIP04
