# Supplementary material for: An atlas of cells in the human tonsil
Source: Immunity. 2024 Feb 13;57(2):379–399.e18. doi: 10.1016/j.immuni.2024.01.006 (PMC10869140; doi:10.1016/j.immuni.2024.01.006)
Supplement: Table S3. Differentially expressed genes per cell type, related to Figure 2 [file mmc5.xlsx]

## Sheet: PDC_preB_preT
Table S3. Differentially expressed genes per cell type: PDC-preB-preT
p_val	avg_log2FC	pct.1	pct.2	p_val_adj	cluster	gene	celltype
3.63253e-29	1.41839	0.978	0.447	1.35777e-24	PDC	IRF8	PDC
4.03208e-28	1.38774	0.978	0.462	1.50711e-23	PDC	UGCG	PDC
4.2567e-27	1.36172	0.967	0.485	1.59107e-22	PDC	CCDC50	PDC
4.82572e-26	1.32657	0.882	0.333	1.80376e-21	PDC	JAML	PDC
2.12129e-25	1.26414	0.926	0.424	7.92897e-21	PDC	PSAP	PDC
2.83776e-25	1.28338	0.971	0.477	1.0607e-20	PDC	PLAC8	PDC
8.20614e-25	1.21333	0.945	0.371	3.06729e-20	PDC	SAMHD1	PDC
1.91837e-24	1.21118	0.967	0.462	7.17047e-20	PDC	MPEG1	PDC
2.35344e-24	1.38146	0.945	0.47	8.79668e-20	PDC	RRBP1	PDC
5.81346e-24	1.34034	0.864	0.288	2.17295e-19	PDC	ZFAT	PDC
3.38583e-23	1.22824	0.875	0.402	1.26556e-18	PDC	GLIPR1	PDC
1.11838e-22	1.30838	0.79	0.273	4.18027e-18	PDC	RUNX2	PDC
1.28936e-22	1.23524	0.717	0.182	4.81938e-18	PDC	PACSIN1	PDC
1.77481e-22	1.21104	0.912	0.538	6.63389e-18	PDC	CCDC186	PDC
1.98163e-22	1.18632	0.893	0.417	7.40693e-18	PDC	SERPINF1	PDC
5.45281e-22	1.17484	0.879	0.333	2.03815e-17	PDC	IL3RA	PDC
8.4924e-22	1.2313	0.849	0.348	3.17429e-17	PDC	CYTH4	PDC
1.64236e-21	1.53524	0.809	0.318	6.13882e-17	PDC	CLN8	PDC
2.27396e-21	1.2111	0.912	0.5	8.4996e-17	PDC	APP	PDC
8.50825e-21	1.15812	0.897	0.379	3.18021e-16	PDC	CTSC	PDC
9.22293e-20	1.14025	0.915	0.379	3.44735e-15	PDC	LILRA4	PDC
1.27157e-19	1.09146	0.798	0.295	4.75289e-15	PDC	LIME1	PDC
1.81232e-19	1.11129	0.985	0.72	6.77409e-15	PDC	BCL11A	PDC
3.70197e-19	1.05086	0.89	0.462	1.38372e-14	PDC	CST3	PDC
5.42213e-19	1.02753	0.857	0.356	2.02668e-14	PDC	CLEC4C	PDC
6.26835e-19	1.13129	0.912	0.568	2.34298e-14	PDC	JCHAIN	PDC
7.01731e-19	0.92746	0.912	0.394	2.62293e-14	PDC	PLEK	PDC
1.71568e-18	1.06239	0.915	0.492	6.41288e-14	PDC	PLD4	PDC
3.30741e-18	1.21896	0.64	0.174	1.23624e-13	PDC	SCN9A	PDC
4.54583e-18	1.13998	0.779	0.356	1.69914e-13	PDC	COBLL1	PDC
5.82305e-18	1.18205	0.79	0.295	2.17654e-13	PDC	LINC02812	PDC
7.54343e-18	1.07503	0.886	0.523	2.81958e-13	PDC	NPC2	PDC
1.31694e-17	0.949575	0.897	0.394	4.92248e-13	PDC	CD4	PDC
1.62143e-17	0.923247	0.875	0.386	6.06058e-13	PDC	CTSB	PDC
2.74202e-17	1.12328	0.629	0.189	1.02491e-12	PDC	CD36	PDC
3.71409e-17	0.986973	0.57	0.121	1.38825e-12	PDC	CCR2	PDC
3.88155e-17	1.03878	0.835	0.348	1.45085e-12	PDC	CLIC3	PDC
5.27471e-17	1.13006	0.842	0.379	1.97158e-12	PDC	FCER1G	PDC
5.51433e-17	1.00634	0.746	0.288	2.06114e-12	PDC	SEL1L3	PDC
8.87967e-17	1.67723	0.761	0.356	3.31904e-12	PDC	DDIT4	PDC
9.13274e-17	0.99993	0.864	0.386	3.41364e-12	PDC	TYROBP	PDC
1.1924e-16	1.08278	0.816	0.424	4.45697e-12	PDC	C12orf75	PDC
1.70382e-16	0.915444	0.915	0.508	6.36853e-12	PDC	CYB561A3	PDC
5.48042e-16	0.989322	0.945	0.606	2.04847e-11	PDC	CCDC88A	PDC
8.29496e-16	1.07657	0.776	0.311	3.10049e-11	PDC	SCT	PDC
1.08029e-15	1.13522	0.849	0.371	4.03792e-11	PDC	MS4A6A	PDC
1.13515e-15	0.879161	0.842	0.394	4.24295e-11	PDC	MAPKAPK2	PDC
1.37706e-15	0.89746	0.801	0.371	5.14716e-11	PDC	DERL3	PDC
1.55942e-15	0.958446	0.739	0.318	5.82879e-11	PDC	C12orf45	PDC
1.85604e-15	1.32212	0.772	0.364	6.93752e-11	PDC	KLF6	PDC
2.65391e-15	1.02669	0.607	0.182	9.91977e-11	PDC	NRP1	PDC
4.3799e-15	0.825482	0.96	0.598	1.63712e-10	PDC	HSP90B1	PDC
4.77083e-15	0.924432	0.86	0.5	1.78324e-10	PDC	CTSZ	PDC
5.29474e-15	0.959756	0.728	0.303	1.97907e-10	PDC	SELPLG	PDC
7.38625e-15	1.12569	0.665	0.227	2.76083e-10	PDC	TPM2	PDC
8.82081e-15	0.865517	0.824	0.379	3.29704e-10	PDC	RNASE6	PDC
9.65309e-15	0.889182	0.853	0.485	3.60813e-10	PDC	IRF2BP2	PDC
1.06442e-14	0.991349	0.688	0.258	3.9786e-10	PDC	TGFBI	PDC
1.09409e-14	0.854761	0.893	0.439	4.08949e-10	PDC	SELENOS	PDC
1.48964e-14	0.996867	0.849	0.424	5.56796e-10	PDC	SRGN	PDC
1.95847e-14	0.941646	0.71	0.265	7.32037e-10	PDC	ERN1	PDC
2.04456e-14	0.77028	0.926	0.568	7.64215e-10	PDC	HERPUD1	PDC
2.47121e-14	0.724921	0.996	0.879	9.23689e-10	PDC	TCF4	PDC
3.49535e-14	0.910118	0.86	0.523	1.30649e-09	PDC	CD164	PDC
3.65818e-14	0.897329	0.783	0.356	1.36735e-09	PDC	LRRC26	PDC
4.81278e-14	0.997637	0.676	0.273	1.79892e-09	PDC	P2RY14	PDC
5.42322e-14	0.796171	0.805	0.371	2.02709e-09	PDC	PTCRA	PDC
5.68191e-14	0.78086	0.919	0.674	2.12378e-09	PDC	PTPRE	PDC
7.58318e-14	0.873318	0.783	0.364	2.83444e-09	PDC	PLP2	PDC
9.06649e-14	0.932554	0.717	0.341	3.38887e-09	PDC	ZDHHC17	PDC
1.17691e-13	0.86725	0.566	0.174	4.39905e-09	PDC	TBC1D4	PDC
1.43433e-13	0.89012	0.938	0.538	5.36126e-09	PDC	DNASE1L3	PDC
1.84303e-13	0.944241	0.699	0.311	6.8889e-09	PDC	MDFIC	PDC
1.85121e-13	1.12635	0.471	0.098	6.91945e-09	PDC	LINC00865	PDC
2.30252e-13	0.830265	0.879	0.439	8.60637e-09	PDC	RNASET2	PDC
2.32802e-13	0.718332	0.908	0.417	8.70168e-09	PDC	IRF7	PDC
3.08786e-13	0.701298	0.938	0.871	1.15418e-08	PDC	CYBA	PDC
3.47776e-13	0.878396	0.717	0.326	1.29992e-08	PDC	RABGAP1L	PDC
4.44332e-13	0.805762	0.57	0.174	1.66083e-08	PDC	PRXL2A	PDC
4.59931e-13	0.85973	0.647	0.242	1.71913e-08	PDC	DAB2	PDC
4.96636e-13	0.78625	0.794	0.348	1.85633e-08	PDC	SMPD3	PDC
8.70663e-13	0.766659	0.923	0.598	3.25436e-08	PDC	ITM2C	PDC
9.879e-13	0.925095	0.585	0.205	3.69257e-08	PDC	AHNAK	PDC
1.00316e-12	0.819083	0.79	0.424	3.7496e-08	PDC	TACC1	PDC
1.11184e-12	0.832096	0.618	0.227	4.15583e-08	PDC	SMIM5	PDC
1.2439e-12	0.695901	0.706	0.303	4.64945e-08	PDC	CD68	PDC
1.25861e-12	1.26229	0.504	0.129	4.70445e-08	PDC	RASD1	PDC
1.53906e-12	0.735575	0.886	0.447	5.75268e-08	PDC	ALOX5AP	PDC
1.96046e-12	0.804158	0.853	0.402	7.32781e-08	PDC	CYBB	PDC
2.16187e-12	0.832146	0.64	0.273	8.08063e-08	PDC	RNF130	PDC
2.2741e-12	0.917614	0.485	0.129	8.50014e-08	PDC	LHFPL2	PDC
2.75737e-12	0.752309	0.507	0.144	1.03065e-07	PDC	PIP4K2A	PDC
3.14156e-12	0.813417	0.86	0.591	1.17425e-07	PDC	SPCS1	PDC
3.63021e-12	1.2574	0.632	0.28	1.3569e-07	PDC	LINC00996	PDC
3.81173e-12	0.622479	0.938	0.379	1.42475e-07	PDC	GZMB	PDC
4.66702e-12	0.932605	0.625	0.227	1.74444e-07	PDC	INPP4A	PDC
5.0587e-12	1.06033	0.526	0.182	1.89084e-07	PDC	NOTCH4	PDC
5.90642e-12	0.836009	0.632	0.25	2.2077e-07	PDC	ARID3A	PDC
6.49557e-12	1.00902	0.632	0.25	2.42791e-07	PDC	AC007381.1	PDC
7.02343e-12	0.835859	0.551	0.182	2.62522e-07	PDC	CXCR3	PDC
9.56814e-12	0.798084	0.871	0.492	3.57638e-07	PDC	FCHSD2	PDC
1.10887e-11	0.858167	0.864	0.53	4.14473e-07	PDC	OFD1	PDC
1.1569e-11	0.92495	0.522	0.167	4.32428e-07	PDC	LINC-PINT	PDC
1.1793e-11	1.10631	0.669	0.295	4.408e-07	PDC	PPP1R15A	PDC
1.42965e-11	0.726501	0.533	0.174	5.34376e-07	PDC	ARHGAP27	PDC
2.11372e-11	0.683845	0.629	0.273	7.90065e-07	PDC	GSN	PDC
2.23004e-11	0.630577	0.691	0.288	8.33545e-07	PDC	GAS6	PDC
2.30696e-11	0.851297	0.57	0.227	8.62294e-07	PDC	EPHB1	PDC
2.51928e-11	0.720501	0.695	0.303	9.41655e-07	PDC	FCGRT	PDC
2.60473e-11	0.862858	0.533	0.197	9.73596e-07	PDC	ASPH	PDC
2.63239e-11	0.71734	0.588	0.227	9.83935e-07	PDC	KCTD5	PDC
2.64697e-11	0.841949	0.702	0.364	9.89383e-07	PDC	LAIR1	PDC
2.9807e-11	0.945462	0.783	0.409	1.11413e-06	PDC	OGT	PDC
4.85167e-11	0.832133	0.596	0.25	1.81346e-06	PDC	CBX6	PDC
4.90397e-11	0.748493	0.871	0.492	1.83301e-06	PDC	SELL	PDC
5.40077e-11	0.788194	0.71	0.364	2.0187e-06	PDC	B4GALT1	PDC
5.78575e-11	1.05322	0.688	0.333	2.1626e-06	PDC	GPR183	PDC
6.08523e-11	0.70588	0.61	0.258	2.27454e-06	PDC	NPC1	PDC
6.41086e-11	0.732664	0.654	0.295	2.39625e-06	PDC	RPS6KA4	PDC
7.25031e-11	0.76943	0.691	0.311	2.71002e-06	PDC	CBFA2T3	PDC
7.35238e-11	0.742535	0.5	0.159	2.74817e-06	PDC	ST14	PDC
8.17666e-11	0.702809	0.706	0.326	3.05627e-06	PDC	SLC15A4	PDC
8.23055e-11	0.720393	0.507	0.167	3.07641e-06	PDC	FUT7	PDC
8.35062e-11	0.675799	0.857	0.523	3.12129e-06	PDC	CTSS	PDC
9.70546e-11	0.852024	0.555	0.235	3.62771e-06	PDC	SNX18	PDC
1.24833e-10	0.74047	0.588	0.25	4.66602e-06	PDC	TXNDC5	PDC
1.43363e-10	0.633254	0.592	0.22	5.35861e-06	PDC	VEGFB	PDC
1.4418e-10	0.588377	0.75	0.341	5.38917e-06	PDC	PAXX	PDC
1.84128e-10	0.996843	0.831	0.583	6.88233e-06	PDC	ZFP36L2	PDC
1.96883e-10	0.85108	0.478	0.159	7.35909e-06	PDC	SORL1	PDC
2.01907e-10	0.684786	0.809	0.447	7.54688e-06	PDC	NIN	PDC
2.44413e-10	0.859909	0.493	0.159	9.13566e-06	PDC	CYP46A1	PDC
2.66669e-10	0.750803	0.801	0.47	9.96755e-06	PDC	SLC38A1	PDC
2.68725e-10	0.67197	0.61	0.265	1.00444e-05	PDC	CERS6	PDC
2.7245e-10	0.544278	0.838	0.462	1.01836e-05	PDC	S100A6	PDC
2.75798e-10	0.754638	0.449	0.129	1.03088e-05	PDC	CLCN5	PDC
2.89996e-10	0.675901	0.695	0.303	1.08395e-05	PDC	RNF149	PDC
3.63091e-10	0.7295	0.61	0.258	1.35716e-05	PDC	TPP1	PDC
4.23212e-10	0.707291	0.824	0.53	1.58188e-05	PDC	MEF2C	PDC
5.06874e-10	0.621794	0.585	0.22	1.89459e-05	PDC	DAAM1	PDC
5.34956e-10	0.705539	0.702	0.356	1.99956e-05	PDC	UNC93B1	PDC
5.5015e-10	0.619285	0.901	0.727	2.05635e-05	PDC	PNRC1	PDC
5.7352e-10	0.774447	0.761	0.402	2.1437e-05	PDC	MAP1A	PDC
7.08524e-10	0.679702	0.577	0.25	2.64832e-05	PDC	CDYL	PDC
7.88378e-10	0.675954	0.338	0.061	2.9468e-05	PDC	PPM1J	PDC
1.03903e-09	0.66722	0.893	0.545	3.88368e-05	PDC	SFT2D2	PDC
1.38913e-09	0.702639	0.857	0.553	5.1923e-05	PDC	PPM1K	PDC
1.61739e-09	0.716934	0.478	0.159	6.04546e-05	PDC	CSF2RA	PDC
1.69571e-09	0.721138	0.68	0.379	6.33822e-05	PDC	SCARB2	PDC
1.88066e-09	0.980613	0.397	0.114	7.02954e-05	PDC	PLXNA4	PDC
1.97584e-09	0.705043	0.853	0.644	7.38528e-05	PDC	TAGLN2	PDC
2.0725e-09	0.655222	0.901	0.545	7.74657e-05	PDC	GRN	PDC
2.11961e-09	0.616307	0.522	0.197	7.92268e-05	PDC	ADA2	PDC
2.32714e-09	0.742278	0.419	0.129	8.69839e-05	PDC	CUX2	PDC
2.36678e-09	0.624459	0.772	0.402	8.84654e-05	PDC	MAN2B1	PDC
2.37654e-09	0.786104	0.603	0.28	8.88301e-05	PDC	SULF2	PDC
2.66673e-09	0.821705	0.441	0.136	9.96772e-05	PDC	AC253572.2	PDC
3.80305e-09	0.790948	0.474	0.182	0.00014215	PDC	MYO1E	PDC
4.13796e-09	1.02128	0.342	0.076	0.000154669	PDC	LCNL1	PDC
4.64287e-09	0.607135	0.471	0.167	0.000173541	PDC	DNAJC1	PDC
5.005e-09	0.513631	0.412	0.114	0.000187077	PDC	KATNBL1	PDC
5.05408e-09	0.751598	0.434	0.144	0.000188911	PDC	SETBP1	PDC
5.1493e-09	0.629892	0.79	0.47	0.000192471	PDC	CD2AP	PDC
5.36508e-09	0.570202	0.581	0.273	0.000200536	PDC	GPATCH11	PDC
5.36527e-09	0.603571	0.665	0.326	0.000200543	PDC	MARCH1	PDC
5.89404e-09	0.814808	0.496	0.174	0.000220307	PDC	TSPYL2	PDC
5.98909e-09	0.621758	0.548	0.22	0.00022386	PDC	MCOLN2	PDC
7.08691e-09	0.634305	0.511	0.197	0.000264894	PDC	TBC1D9	PDC
7.18975e-09	0.548436	0.882	0.727	0.000268738	PDC	SEC61B	PDC
7.3411e-09	0.633574	0.853	0.576	0.000274395	PDC	LSP1	PDC
7.50545e-09	0.500279	0.559	0.242	0.000280539	PDC	ANTXR2	PDC
8.35907e-09	0.667073	0.805	0.485	0.000312445	PDC	BLNK	PDC
9.08963e-09	0.658336	0.485	0.189	0.000339752	PDC	MDN1	PDC
1.02707e-08	0.637952	0.364	0.098	0.000383898	PDC	LINC02611	PDC
1.09694e-08	0.636842	0.743	0.439	0.000410016	PDC	IGFLR1	PDC
1.1367e-08	0.626168	0.574	0.25	0.000424877	PDC	DNAJC3	PDC
1.34695e-08	1.63745	0.544	0.273	0.000503464	PDC	PTGDS	PDC
1.36409e-08	0.556183	0.706	0.364	0.000509868	PDC	IDH3A	PDC
1.4345e-08	0.661902	0.647	0.326	0.000536187	PDC	DGKZ	PDC
1.47262e-08	0.657206	0.518	0.212	0.000550437	PDC	AC023590.1	PDC
1.72268e-08	0.607704	0.338	0.083	0.000643904	PDC	LY9	PDC
1.761e-08	0.728603	0.412	0.129	0.000658227	PDC	SHTN1	PDC
1.88721e-08	0.555451	0.474	0.189	0.000705401	PDC	ARHGAP18	PDC
1.91131e-08	0.670465	0.309	0.061	0.00071441	PDC	MICAL1	PDC
1.91529e-08	0.414377	0.599	0.28	0.000715895	PDC	ATG101	PDC
2.06867e-08	0.56134	0.654	0.311	0.000773226	PDC	LILRB4	PDC
2.10271e-08	0.664541	0.485	0.212	0.000785949	PDC	PFKFB2	PDC
2.2251e-08	0.656537	0.537	0.242	0.000831699	PDC	PHEX	PDC
3.28096e-18	1.49894	0.68	0.155	1.22636e-13	IFN1+ PDC	SAMD9L	IFN1+ PDC
1.73834e-17	1.3869	0.42	0.048	6.49756e-13	IFN1+ PDC	TNFSF10	IFN1+ PDC
1.80046e-17	0.747234	0.42	0.045	6.72977e-13	IFN1+ PDC	IFI44	IFN1+ PDC
1.95465e-17	1.24181	0.68	0.172	7.30608e-13	IFN1+ PDC	PLSCR1	IFN1+ PDC
1.53924e-16	1.21128	0.58	0.116	5.75336e-12	IFN1+ PDC	LY6E	IFN1+ PDC
7.50575e-16	1.29947	0.52	0.096	2.8055e-11	IFN1+ PDC	EPSTI1	IFN1+ PDC
1.23904e-15	1.81898	0.64	0.169	4.63127e-11	IFN1+ PDC	IFI44L	IFN1+ PDC
2.10616e-14	1.22998	0.94	0.455	7.87241e-10	IFN1+ PDC	LAP3	IFN1+ PDC
5.29414e-14	1.02733	0.32	0.034	1.97884e-09	IFN1+ PDC	IFIT3	IFN1+ PDC
6.23374e-14	1.70581	0.84	0.429	2.33005e-09	IFN1+ PDC	STAT1	IFN1+ PDC
2.10699e-13	0.605794	1	0.994	7.8755e-09	IFN1+ PDC	B2M	IFN1+ PDC
2.23787e-13	0.934285	0.8	0.302	8.36472e-09	IFN1+ PDC	TYMP	IFN1+ PDC
2.26679e-13	1.19891	1	0.63	8.4728e-09	IFN1+ PDC	TSPAN13	IFN1+ PDC
4.36354e-13	1.03807	0.72	0.246	1.631e-08	IFN1+ PDC	IFI35	IFN1+ PDC
4.55419e-13	1.22377	0.92	0.627	1.70226e-08	IFN1+ PDC	BST2	IFN1+ PDC
6.49818e-13	1.07175	0.24	0.017	2.42889e-08	IFN1+ PDC	RSAD2	IFN1+ PDC
1.34464e-12	1.86224	0.92	0.477	5.02599e-08	IFN1+ PDC	MX1	IFN1+ PDC
2.21773e-12	1.01088	0.6	0.172	8.28942e-08	IFN1+ PDC	OAS2	IFN1+ PDC
4.38835e-12	1.94324	0.5	0.119	1.64028e-07	IFN1+ PDC	ISG15	IFN1+ PDC
4.79867e-12	0.817376	0.24	0.02	1.79365e-07	IFN1+ PDC	IFI6	IFN1+ PDC
6.57044e-12	0.987649	0.48	0.11	2.4559e-07	IFN1+ PDC	XAF1	IFN1+ PDC
7.61389e-12	0.485908	0.2	0.011	2.84592e-07	IFN1+ PDC	CMPK2	IFN1+ PDC
1.40345e-11	0.817092	0.56	0.161	5.24582e-07	IFN1+ PDC	HIVEP3	IFN1+ PDC
1.61515e-11	0.857232	0.64	0.203	6.03709e-07	IFN1+ PDC	CDH1	IFN1+ PDC
1.82795e-11	0.935058	0.82	0.356	6.83253e-07	IFN1+ PDC	LGMN	IFN1+ PDC
2.64407e-11	0.363362	0.18	0.008	9.88299e-07	IFN1+ PDC	ADAP2	IFN1+ PDC
1.07007e-10	0.40087	0.22	0.02	3.99971e-06	IFN1+ PDC	HESX1	IFN1+ PDC
1.47031e-10	1.08795	1	0.72	5.49571e-06	IFN1+ PDC	GZMB	IFN1+ PDC
1.94133e-10	1.12837	0.94	0.61	7.25629e-06	IFN1+ PDC	IFI16	IFN1+ PDC
2.37338e-10	0.425057	0.24	0.025	8.87124e-06	IFN1+ PDC	ECE1	IFN1+ PDC
2.67636e-10	0.620469	0.18	0.011	1.00037e-05	IFN1+ PDC	USP18	IFN1+ PDC
8.00419e-10	0.751981	0.4	0.09	2.99181e-05	IFN1+ PDC	IFIH1	IFN1+ PDC
8.34447e-10	1.17586	0.68	0.308	3.11899e-05	IFN1+ PDC	EIF2AK2	IFN1+ PDC
9.25703e-10	0.89795	0.74	0.325	3.46009e-05	IFN1+ PDC	TNFSF13B	IFN1+ PDC
1.54286e-09	0.798537	0.92	0.607	5.76691e-05	IFN1+ PDC	PSMA2	IFN1+ PDC
2.101e-09	0.758204	0.88	0.458	7.85313e-05	IFN1+ PDC	BAZ1A	IFN1+ PDC
3.35577e-09	0.776067	0.9	0.568	0.000125432	IFN1+ PDC	PSME2	IFN1+ PDC
6.1051e-09	0.278036	0.16	0.011	0.000228197	IFN1+ PDC	OAS3	IFN1+ PDC
1.90531e-08	0.758029	0.8	0.39	0.000712168	IFN1+ PDC	EML4	IFN1+ PDC
2.38816e-08	0.888459	0.58	0.223	0.000892647	IFN1+ PDC	ATF5	IFN1+ PDC
1.05461e-75	3.30013	0.957	0.027	3.94192e-71	preB	YBX3	preB
2.01851e-68	4.13282	0.986	0.075	7.54479e-64	preB	VPREB3	preB
4.9059e-66	3.65447	0.771	0	1.83373e-61	preB	VPREB1	preB
5.91623e-62	4.54028	1	0.129	2.21137e-57	preB	CD79B	preB
6.59645e-60	3.30857	0.829	0.036	2.46562e-55	preB	CD24	preB
7.00948e-56	3.42123	0.757	0.027	2.62e-51	preB	ACSM3	preB
4.81409e-50	3.86753	0.7	0.027	1.79941e-45	preB	IGLL1	preB
7.21705e-49	3.68365	0.729	0.042	2.69759e-44	preB	BACH2	preB
4.36441e-47	3.40023	0.829	0.099	1.63133e-42	preB	PCDH9	preB
1.61467e-43	2.84558	0.957	0.263	6.03533e-39	preB	CD79A	preB
5.84846e-41	2.45903	0.586	0.021	2.18604e-36	preB	CD9	preB
5.2418e-39	2.17959	0.529	0.012	1.95928e-34	preB	EBF1	preB
6.47767e-39	2.44543	0.671	0.063	2.42122e-34	preB	NEIL1	preB
7.3985e-38	2.89115	0.757	0.117	2.76541e-33	preB	CCDC191	preB
7.4174e-37	2.30836	0.629	0.051	2.77248e-32	preB	PAX5	preB
1.87574e-35	1.82781	0.471	0.009	7.01116e-31	preB	MCTP2	preB
3.92634e-35	2.59731	0.986	0.506	1.46759e-30	preB	RCSD1	preB
1.68908e-34	1.70943	0.486	0.015	6.31345e-30	preB	DTX1	preB
3.87764e-34	3.45635	0.971	0.754	1.44938e-29	preB	IGHM	preB
6.77036e-33	2.35336	0.829	0.216	2.53062e-28	preB	CD38	preB
3.84026e-32	1.66961	0.471	0.018	1.43541e-27	preB	DOK3	preB
8.50814e-32	1.45251	1	0.982	3.18017e-27	preB	PTMA	preB
9.54705e-32	1.64683	0.386	0	3.5685e-27	preB	AL132996.1	preB
9.54705e-32	1.38543	0.386	0	3.5685e-27	preB	APBB2	preB
1.22126e-31	1.3491	0.543	0.03	4.56483e-27	preB	RAG1	preB
1.10362e-29	1.4936	0.429	0.012	4.12512e-25	preB	RAG2	preB
3.00971e-29	1.91648	0.457	0.024	1.12497e-24	preB	CDC25B	preB
3.34566e-28	1.41462	0.343	0	1.25054e-23	preB	CDHR3	preB
5.90312e-28	1.47086	0.4	0.012	2.20647e-23	preB	GAS7	preB
6.5417e-28	3.3657	0.771	0.237	2.44516e-23	preB	IGLC1	preB
1.01024e-27	2.42001	0.643	0.117	3.77609e-23	preB	MME	preB
3.02571e-27	1.35213	0.4	0.015	1.13095e-22	preB	P4HA2	preB
4.41401e-27	1.96814	0.529	0.06	1.64987e-22	preB	IKZF2	preB
4.95622e-27	1.61616	0.329	0	1.85254e-22	preB	BEST3	preB
4.95622e-27	1.32335	0.329	0	1.85254e-22	preB	LINC02227	preB
7.91381e-27	2.44738	0.357	0.006	2.95803e-22	preB	AKAP12	preB
3.14488e-26	2.14565	0.643	0.12	1.17549e-21	preB	SSBP2	preB
7.25242e-26	1.52817	0.314	0	2.71081e-21	preB	BMP3	preB
7.25242e-26	1.46394	0.314	0	2.71081e-21	preB	ADAM23	preB
9.44981e-26	2.09129	0.529	0.069	3.53215e-21	preB	LHPP	preB
1.87175e-25	1.18551	0.343	0.006	6.99623e-21	preB	HRK	preB
1.16187e-24	1.43782	0.5	0.06	4.34285e-20	preB	AP001059.2	preB
2.82889e-24	1.41725	0.957	0.904	1.05738e-19	preB	CD37	preB
7.63411e-24	2.38332	0.714	0.192	2.85348e-19	preB	ARPP21	preB
1.91169e-23	1.73462	0.971	0.82	7.14552e-19	preB	BTG1	preB
2.09862e-23	1.46588	0.3	0.003	7.84422e-19	preB	LINC00472	preB
6.50923e-23	1.79124	0.543	0.096	2.43302e-18	preB	CD72	preB
4.25147e-22	1.25307	0.329	0.012	1.58912e-17	preB	FOXO1	preB
6.60228e-22	1.25381	0.314	0.009	2.4678e-17	preB	SMAD1	preB
2.94997e-21	1.09369	0.257	0	1.10264e-16	preB	LINC01013	preB
1.045e-20	1.22947	0.386	0.03	3.90599e-16	preB	LEF1	preB
3.3995e-20	1.77164	0.457	0.069	1.27066e-15	preB	FCRLA	preB
4.06961e-20	1.37401	0.243	0	1.52114e-15	preB	AC119673.2	preB
5.50463e-20	1.19951	0.371	0.033	2.05752e-15	preB	KLF2	preB
2.2897e-19	1.48039	0.443	0.066	8.55844e-15	preB	CD19	preB
2.41012e-19	1.74955	0.371	0.036	9.00855e-15	preB	CAMK2D	preB
3.68886e-19	1.02201	0.3	0.015	1.37882e-14	preB	C16orf74	preB
7.21428e-19	1.59577	0.543	0.129	2.69655e-14	preB	FCMR	preB
8.1604e-19	1.31687	0.943	0.527	3.05019e-14	preB	SOX4	preB
8.35731e-19	0.940863	0.243	0.003	3.1238e-14	preB	CFAP73	preB
1.59436e-18	1.73986	0.9	0.497	5.9594e-14	preB	TCL1A	preB
7.49207e-18	1.31875	0.214	0	2.80039e-13	preB	CMTM8	preB
7.49207e-18	0.814463	0.214	0	2.80039e-13	preB	PART1	preB
9.92697e-18	1.04719	0.314	0.024	3.7105e-13	preB	PLEKHG1	preB
1.14483e-17	0.913152	0.229	0.003	4.27916e-13	preB	KLHL14	preB
2.05173e-17	1.01758	1	0.943	7.66894e-13	preB	H3F3A	preB
2.26364e-17	1.60303	0.557	0.159	8.46102e-13	preB	CMTM7	preB
3.03542e-17	1.33685	0.414	0.066	1.13458e-12	preB	POU2AF1	preB
3.12354e-17	1.68636	0.471	0.093	1.16752e-12	preB	TMEM131L	preB
5.1383e-17	1.07431	0.286	0.018	1.9206e-12	preB	LINC00426	preB
5.19327e-17	2.15998	0.643	0.257	1.94114e-12	preB	SPTBN1	preB
5.75856e-17	1.66486	0.814	0.557	2.15243e-12	preB	PRDX1	preB
6.07486e-17	1.60558	0.586	0.177	2.27066e-12	preB	MYB	preB
6.81543e-17	1.37793	0.571	0.15	2.54747e-12	preB	MIR181A1HG	preB
1.20442e-16	0.991459	0.3	0.024	4.50188e-12	preB	LAT2	preB
1.97218e-16	0.958087	0.229	0.006	7.3716e-12	preB	IGLC5	preB
3.95657e-16	1.62876	0.543	0.162	1.47889e-11	preB	TIFA	preB
4.66221e-16	1.79263	0.814	0.617	1.74264e-11	preB	LIMD2	preB
4.86533e-16	1.54171	0.4	0.066	1.81856e-11	preB	TTN	preB
1.32222e-15	0.808353	0.186	0	4.94219e-11	preB	MYL4	preB
1.76612e-15	1.21138	0.886	0.79	6.60139e-11	preB	ARHGDIB	preB
2.23989e-15	0.916716	0.214	0.006	8.37225e-11	preB	RGS16	preB
2.51437e-15	1.02518	0.2	0.003	9.39822e-11	preB	AC016168.2	preB
2.55117e-15	0.817347	0.214	0.006	9.53577e-11	preB	KANK2	preB
2.99641e-15	1.57138	0.643	0.263	1.12e-10	preB	MSI2	preB
5.68515e-15	1.73051	0.257	0.018	2.125e-10	preB	PDE4D	preB
7.39842e-15	1.41153	0.743	0.437	2.76538e-10	preB	TMEM243	preB
1.00635e-14	1.64422	0.586	0.234	3.76153e-10	preB	CD81	preB
2.1015e-14	1.00532	0.271	0.024	7.85497e-10	preB	FCRL1	preB
2.18955e-14	1.2558	0.914	0.814	8.18411e-10	preB	STMN1	preB
2.84965e-14	0.958295	0.214	0.009	1.06514e-09	preB	ROR1	preB
3.55439e-14	1.2547	0.257	0.021	1.32856e-09	preB	CD69	preB
6.1583e-14	1.21239	0.843	0.817	2.30185e-09	preB	LAPTM5	preB
6.18062e-14	1.51287	0.6	0.254	2.31019e-09	preB	CLEC2D	preB
6.19245e-14	0.732519	1	0.949	2.31462e-09	preB	TMSB10	preB
6.36494e-14	1.88602	0.314	0.042	2.37909e-09	preB	AL139020.1	preB
7.22658e-14	1.05072	0.243	0.018	2.70115e-09	preB	MTSS1	preB
1.11322e-13	1.94235	0.657	0.383	4.16099e-09	preB	VDAC1	preB
1.19646e-13	1.65955	0.543	0.195	4.47212e-09	preB	IGHD	preB
1.47319e-13	1.14273	0.914	0.763	5.5065e-09	preB	CXCR4	preB
2.24428e-13	0.690717	0.157	0	8.38868e-09	preB	CEMIP	preB
3.57445e-13	0.729568	0.171	0.003	1.33606e-08	preB	CECR2	preB
3.84194e-13	0.636375	0.986	0.94	1.43604e-08	preB	RPL15	preB
5.59035e-13	0.758571	0.186	0.006	2.08956e-08	preB	RAB37	preB
7.08705e-13	1.70018	0.571	0.246	2.649e-08	preB	ZCCHC7	preB
8.87096e-13	0.806973	0.229	0.018	3.31579e-08	preB	AC005332.7	preB
1.2907e-12	1.10032	0.286	0.039	4.82439e-08	preB	PDLIM1	preB
1.82374e-12	1.09589	0.329	0.057	6.81678e-08	preB	P2RX5	preB
2.88561e-12	0.618366	0.143	0	1.07859e-07	preB	KREMEN2	preB
2.88561e-12	0.55224	0.143	0	1.07859e-07	preB	DNMT3B	preB
2.88561e-12	0.548143	0.143	0	1.07859e-07	preB	AL133467.1	preB
2.90231e-12	1.16136	0.429	0.117	1.08483e-07	preB	AC025164.1	preB
3.33354e-12	1.2681	0.314	0.054	1.24601e-07	preB	TP53INP1	preB
4.41287e-12	0.728695	0.186	0.009	1.64944e-07	preB	SLFN13	preB
4.61223e-12	0.839752	0.157	0.003	1.72396e-07	preB	SBSPON	preB
5.28071e-12	0.784792	0.171	0.006	1.97382e-07	preB	TMEM38A	preB
5.42227e-12	0.594183	0.157	0.003	2.02673e-07	preB	SPTA1	preB
7.13102e-12	1.31961	0.243	0.027	2.66543e-07	preB	DPYD	preB
9.45717e-12	1.5936	0.586	0.293	3.5349e-07	preB	TCF3	preB
9.48546e-12	1.19296	0.357	0.078	3.54548e-07	preB	HCK	preB
1.03116e-11	1.43382	0.414	0.12	3.85426e-07	preB	WASF1	preB
1.51042e-11	1.78305	0.571	0.284	5.64566e-07	preB	NSMCE1	preB
2.05979e-11	1.8575	0.8	0.689	7.69907e-07	preB	AFF3	preB
3.56693e-11	1.24444	0.286	0.048	1.33325e-06	preB	MYO1C	preB
3.71861e-11	1.54812	0.586	0.302	1.38994e-06	preB	S1PR4	preB
3.97252e-11	1.06515	0.357	0.081	1.48485e-06	preB	CD22	preB
4.12999e-11	1.9005	0.8	0.617	1.54371e-06	preB	IGLC2	preB
5.33943e-11	1.27095	0.5	0.198	1.99577e-06	preB	TMEM263	preB
6.54383e-11	0.527528	0.143	0.003	2.44595e-06	preB	SMAD7	preB
1.01186e-10	0.984172	0.486	0.171	3.78214e-06	preB	EVL	preB
1.09557e-10	1.40511	0.7	0.494	4.09503e-06	preB	PARP1	preB
2.29458e-10	1.2715	0.7	0.527	8.57668e-06	preB	RUBCNL	preB
2.38253e-10	1.23595	0.457	0.162	8.90543e-06	preB	RHOH	preB
2.50994e-10	0.631325	1	0.949	9.38165e-06	preB	HLA-DRA	preB
3.26535e-10	1.67585	0.529	0.263	1.22052e-05	preB	REXO2	preB
3.56584e-10	0.681693	0.171	0.012	1.33284e-05	preB	IGHGP	preB
4.27943e-10	1.23844	0.6	0.341	1.59956e-05	preB	YPEL3	preB
4.66648e-10	0.463387	0.114	0	1.74424e-05	preB	NRXN2	preB
5.33933e-10	1.13528	0.386	0.12	1.99573e-05	preB	C7orf50	preB
5.51902e-10	0.56568	1	0.955	2.0629e-05	preB	RPS11	preB
6.33252e-10	0.941992	0.157	0.009	2.36697e-05	preB	SOCS2	preB
1.02498e-09	1.21709	0.743	0.602	3.83115e-05	preB	BCL7A	preB
1.03708e-09	0.577494	0.143	0.006	3.8764e-05	preB	GSAP	preB
1.06371e-09	0.845185	0.229	0.033	3.97593e-05	preB	ADARB1	preB
1.09308e-09	0.992844	0.314	0.075	4.08571e-05	preB	IFT57	preB
1.17122e-09	0.999921	0.186	0.018	4.37779e-05	preB	TCL1B	preB
1.17122e-09	0.647011	0.186	0.018	4.37779e-05	preB	RAPGEF5	preB
1.65431e-09	0.844974	0.271	0.054	6.18347e-05	preB	PIP5K1B	preB
1.86789e-09	1.16509	0.471	0.204	6.98182e-05	preB	QRSL1	preB
1.992e-09	0.85636	0.171	0.015	7.4457e-05	preB	RARA-AS1	preB
2.25076e-09	0.775905	0.957	0.952	8.41288e-05	preB	HMGB1	preB
2.52821e-09	0.795882	0.171	0.015	9.44995e-05	preB	CCDC141	preB
3.62251e-09	0.71225	0.971	0.919	0.000135402	preB	HLA-A	preB
4.14229e-09	0.856648	0.157	0.012	0.000154831	preB	SMIM24	preB
4.81112e-09	1.44438	0.586	0.341	0.00017983	preB	LDLRAD4	preB
5.19992e-09	1.06444	0.786	0.766	0.000194363	preB	SNHG6	preB
5.88473e-09	0.978657	0.1	0	0.00021996	preB	IGLC6	preB
5.88473e-09	0.457534	0.1	0	0.00021996	preB	AC025437.4	preB
5.88473e-09	0.376816	0.1	0	0.00021996	preB	SLC16A9	preB
7.01893e-09	0.59317	0.143	0.009	0.000262353	preB	HIP1R	preB
7.34671e-09	0.93586	0.314	0.084	0.000274605	preB	BCR	preB
7.72252e-09	0.955118	0.557	0.296	0.000288652	preB	MARCKSL1	preB
7.83085e-09	0.459117	0.143	0.009	0.000292701	preB	FCRL2	preB
9.4652e-09	0.485825	0.114	0.003	0.00035379	preB	RASAL1	preB
9.71446e-09	0.497434	0.114	0.003	0.000363107	preB	AC110611.2	preB
9.96215e-09	1.32756	0.414	0.165	0.000372365	preB	RNGTT	preB
1.03956e-08	0.589262	0.129	0.006	0.000388566	preB	AP001636.3	preB
1.10832e-08	1.05121	0.357	0.111	0.000414267	preB	IKZF3	preB
1.64449e-08	0.945467	0.871	0.814	0.000614676	preB	ZEB2	preB
1.74661e-08	1.31607	0.671	0.506	0.000652849	preB	CD52	preB
1.79486e-08	0.907406	0.357	0.111	0.000670883	preB	LBH	preB
1.97788e-08	0.7016	0.157	0.015	0.000739292	preB	CDKL1	preB
4.9303e-83	3.87567	1	0.003	1.84285e-78	preT	CD1E	preT
4.46565e-68	3.44272	0.833	0.003	1.66917e-63	preT	ELOVL4	preT
1.65413e-55	3.93866	1	0.02	6.18281e-51	preT	CD3G	preT
2.64181e-53	2.817	0.667	0.003	9.87458e-49	preT	AL138899.1	preT
2.26144e-52	2.64793	0.583	0	8.45281e-48	preT	CD1B	preT
4.95857e-45	2.72773	0.5	0	1.85342e-40	preT	CD1A	preT
4.95857e-45	2.25299	0.5	0	1.85342e-40	preT	CD8A	preT
1.22262e-42	3.29453	0.833	0.02	4.56991e-38	preT	BCL11B	preT
2.30993e-40	2.88996	0.667	0.01	8.63404e-36	preT	SH2D1A	preT
3.2521e-40	2.03114	0.667	0.01	1.21557e-35	preT	TSHR	preT
3.44615e-37	3.01176	0.917	0.033	1.2881e-32	preT	DNTT	preT
1.13956e-33	3.62249	0.583	0.01	4.25944e-29	preT	MAL	preT
1.95737e-33	1.65934	0.583	0.01	7.31624e-29	preT	GRAP2	preT
1.9494e-30	1.64462	0.333	0	7.28645e-26	preT	AC097518.2	preT
1.9494e-30	1.13554	0.333	0	7.28645e-26	preT	LINC00891	preT
6.49322e-30	3.3134	0.833	0.041	2.42704e-25	preT	CD3D	preT
3.68005e-27	2.15288	0.5	0.01	1.37553e-22	preT	RASSF6	preT
4.4439e-27	2.13087	0.417	0.005	1.66104e-22	preT	CD1C	preT
9.49625e-27	3.15316	0.917	0.066	3.54951e-22	preT	TCF7	preT
1.6806e-24	1.83724	0.333	0.003	6.28175e-20	preT	THEMIS	preT
1.92363e-24	1.22885	0.333	0.003	7.19016e-20	preT	OLFM2	preT
1.95268e-23	2.08216	0.583	0.023	7.29874e-19	preT	LAT	preT
3.56001e-23	1.25283	0.25	0	1.33066e-18	preT	AC007100.1	preT
3.56001e-23	1.23754	0.25	0	1.33066e-18	preT	AL365440.2	preT
3.56001e-23	0.91762	0.25	0	1.33066e-18	preT	CHRNA3	preT
3.56001e-23	0.810058	0.25	0	1.33066e-18	preT	CALN1	preT
1.25995e-21	2.80579	0.667	0.038	4.70943e-17	preT	TRBC1	preT
3.04014e-21	2.58577	0.5	0.018	1.13634e-16	preT	CD8B	preT
4.11922e-21	1.67618	0.417	0.01	1.53968e-16	preT	LRP12	preT
1.54846e-20	1.40442	0.333	0.005	5.78785e-16	preT	PCSK5	preT
4.37722e-20	2.42688	0.583	0.031	1.63612e-15	preT	LCK	preT
3.8036e-18	2.65513	0.667	0.051	1.42171e-13	preT	CD2	preT
9.08857e-18	1.21287	0.5	0.023	3.39712e-13	preT	PITPNM2	preT
1.43842e-17	1.10297	0.25	0.003	5.37654e-13	preT	EPHX2	preT
1.43842e-17	0.895616	0.25	0.003	5.37654e-13	preT	APBB1	preT
1.43842e-17	0.801533	0.25	0.003	5.37654e-13	preT	CCDC26	preT
1.43842e-17	0.615951	0.25	0.003	5.37654e-13	preT	AP005482.1	preT
1.63228e-17	0.850648	0.25	0.003	6.10113e-13	preT	AC132153.1	preT
3.79824e-17	3.61941	0.833	0.097	1.41971e-12	preT	RAG1	preT
6.33986e-16	0.967998	0.167	0	2.36971e-11	preT	S1PR3	preT
6.33986e-16	0.960434	0.167	0	2.36971e-11	preT	TENM1	preT
6.33986e-16	0.948722	0.167	0	2.36971e-11	preT	TRAV13-2	preT
6.33986e-16	0.753105	0.167	0	2.36971e-11	preT	INAVA	preT
6.33986e-16	0.549531	0.167	0	2.36971e-11	preT	SBK1	preT
6.33986e-16	0.541357	0.167	0	2.36971e-11	preT	CPNE7	preT
6.33986e-16	0.493585	0.167	0	2.36971e-11	preT	UGT3A2	preT
6.33986e-16	0.467785	0.167	0	2.36971e-11	preT	SV2A	preT
6.33986e-16	0.467785	0.167	0	2.36971e-11	preT	PEX5L	preT
6.33986e-16	0.365868	0.167	0	2.36971e-11	preT	REXO5	preT
1.01497e-14	1.4906	0.417	0.02	3.79375e-10	preT	ZNRF1	preT
2.08822e-14	2.87766	0.75	0.094	7.80534e-10	preT	IL7R	preT
3.409e-14	1.70851	0.25	0.005	1.27422e-09	preT	AC244502.1	preT
3.409e-14	1.3565	0.25	0.005	1.27422e-09	preT	DUSP16	preT
3.77112e-14	1.10008	0.25	0.005	1.40957e-09	preT	PRKCQ	preT
7.66853e-14	1.50636	0.333	0.013	2.86634e-09	preT	CDC42EP3	preT
8.26261e-14	1.2226	0.333	0.013	3.0884e-09	preT	MLLT11	preT
9.58778e-14	2.75855	0.917	0.168	3.58372e-09	preT	GIHCG	preT
5.28827e-13	3.19059	0.833	0.151	1.97665e-08	preT	CD3E	preT
6.19683e-13	2.05366	0.5	0.041	2.31625e-08	preT	AQP3	preT
4.11287e-12	1.01287	0.333	0.015	1.53731e-07	preT	C3orf52	preT
5.46584e-12	1.16876	0.417	0.028	2.04302e-07	preT	RGCC	preT
6.16114e-12	1.27216	0.25	0.008	2.30291e-07	preT	AC123768.3	preT
6.70084e-12	1.69243	0.25	0.008	2.50464e-07	preT	TRAT1	preT
9.36243e-12	0.714874	0.25	0.008	3.49949e-07	preT	HHIP	preT
2.84344e-11	1.87347	0.333	0.018	1.06282e-06	preT	CAMK4	preT
3.18215e-11	2.50675	1	0.26	1.18942e-06	preT	ARPP21	preT
6.15495e-11	2.79449	1	0.349	2.3006e-06	preT	TFDP2	preT
6.88142e-11	1.39578	0.167	0.003	2.57214e-06	preT	TRDC	preT
6.88142e-11	1.21769	0.167	0.003	2.57214e-06	preT	BMPR1B	preT
6.88142e-11	1.02129	0.167	0.003	2.57214e-06	preT	RORB	preT
6.88142e-11	0.703846	0.167	0.003	2.57214e-06	preT	GATA3	preT
6.88142e-11	0.665155	0.167	0.003	2.57214e-06	preT	ADGRG1	preT
7.70031e-11	0.52197	0.167	0.003	2.87822e-06	preT	MFAP4	preT
7.70031e-11	0.500964	0.167	0.003	2.87822e-06	preT	KCNG1	preT
8.61424e-11	0.646041	0.167	0.003	3.21983e-06	preT	CELF5	preT
8.61424e-11	0.454396	0.167	0.003	3.21983e-06	preT	PLCH1	preT
8.61424e-11	0.356382	0.167	0.003	3.21983e-06	preT	NINL	preT
1.42187e-10	3.71365	0.667	0.105	5.31467e-06	preT	TRBC2	preT
2.55243e-10	1.37826	0.25	0.01	9.54049e-06	preT	LINC02273	preT
3.33376e-10	1.87694	0.583	0.077	1.24609e-05	preT	LEF1	preT
8.88101e-10	1.78673	0.333	0.023	3.31954e-05	preT	EPHB6	preT
9.60257e-10	1.87953	0.5	0.059	3.58925e-05	preT	SLA	preT
3.45738e-09	2.20426	0.917	0.324	0.00012923	preT	MARCKSL1	preT
4.20489e-09	1.16746	0.25	0.013	0.000157171	preT	AC006333.2	preT
6.07109e-09	2.22747	0.833	0.204	0.000226925	preT	MIR181A1HG	preT
6.11706e-09	0.652873	0.25	0.013	0.000228644	preT	TMEM71	preT
7.36453e-09	1.47396	0.417	0.043	0.000275271	preT	SYTL1	preT
7.36748e-09	0.764635	0.25	0.013	0.000275382	preT	ZNF208	preT
8.33567e-09	0.501647	0.25	0.013	0.000311571	preT	CD96	preT
1.04846e-08	0.801237	0.333	0.026	0.000391892	preT	ZAP70	preT
2.13347e-08	2.48922	0.75	0.186	0.00079745	preT	CCDC144A	preT
2.36246e-08	1.11938	0.167	0.005	0.000883041	preT	ANTXR1	preT
2.36246e-08	0.953868	0.167	0.005	0.000883041	preT	KREMEN1	preT
2.36246e-08	0.773453	0.167	0.005	0.000883041	preT	CD1D	preT
2.36246e-08	0.521482	0.167	0.005	0.000883041	preT	GXYLT2	preT
2.56968e-08	1.00689	0.167	0.005	0.000960496	preT	TTK	preT
2.56968e-08	0.962383	0.167	0.005	0.000960496	preT	LINC01934	preT
2.56968e-08	0.800624	0.167	0.005	0.000960496	preT	MNS1	preT

## Sheet: CD4T 
Table S3. Differentially expressed genes per cell type: CD4T subclusters
p_val	avg_log2FC	pct.1	pct.2	p_val_adj	cluster	gene	celltype
0	1.47937	0.419	0.096	0	Naive	FHIT	Naive
0	1.18266	0.355	0.157	0	Naive	BACH2	Naive
0	1.13436	0.674	0.285	0	Naive	LEF1	Naive
0	1.11559	0.775	0.36	0	Naive	CCR7	Naive
0	1.10475	0.645	0.29	0	Naive	NOSIP	Naive
0	1.07951	0.428	0.07	0	Naive	TRABD2A	Naive
0	0.957186	0.405	0.097	0	Naive	KLF2	Naive
0	0.893846	0.975	0.886	0	Naive	TMSB10	Naive
0	0.885494	0.28	0.09	0	Naive	CSGALNACT1	Naive
0	0.868512	0.701	0.358	0	Naive	LINC00861	Naive
0	0.840653	0.337	0.084	0	Naive	ITGA6	Naive
0	0.819726	0.552	0.218	0	Naive	EMP3	Naive
0	0.811369	0.994	0.972	0	Naive	TPT1	Naive
0	0.780642	0.511	0.229	0	Naive	PLAC8	Naive
0	0.756682	0.881	0.661	0	Naive	LDHB	Naive
0	0.75341	0.998	0.983	0	Naive	RPS12	Naive
0	0.740973	0.198	0.023	0	Naive	LEF1-AS1	Naive
0	0.737232	0.184	0.022	0	Naive	AK5	Naive
0	0.725378	0.246	0.074	0	Naive	NELL2	Naive
0	0.716413	0.769	0.581	0	Naive	SNHG29	Naive
0	0.705842	0.684	0.386	0	Naive	SELL	Naive
0	0.7058	0.86	0.71	0	Naive	RPS10	Naive
0	0.705079	0.967	0.885	0	Naive	EEF1B2	Naive
0	0.70025	0.981	0.923	0	Naive	RPS5	Naive
0	0.696493	0.993	0.972	0	Naive	RPS3A	Naive
0	0.692715	0.623	0.391	0	Naive	PRMT2	Naive
0	0.689565	0.262	0.058	0	Naive	AIF1	Naive
0	0.672867	0.988	0.954	0	Naive	RPS13	Naive
0	0.672857	0.208	0.071	0	Naive	IGF1R	Naive
0	0.668912	0.99	0.96	0	Naive	RPL9	Naive
0	0.667662	0.674	0.377	0	Naive	VIM	Naive
0	0.654483	0.98	0.934	0	Naive	RPL14	Naive
0	0.64962	0.824	0.657	0	Naive	GAS5	Naive
0	0.646854	0.318	0.106	0	Naive	C1orf162	Naive
0	0.638451	0.403	0.189	0	Naive	SPTBN1	Naive
0	0.635869	0.997	0.981	0	Naive	RPS14	Naive
0	0.634036	0.994	0.969	0	Naive	RPL21	Naive
0	0.617086	0.944	0.739	0	Naive	TXNIP	Naive
0	0.612498	0.499	0.262	0	Naive	RCAN3	Naive
0	0.605533	0.757	0.609	0	Naive	NOP53	Naive
0	0.602244	0.996	0.976	0	Naive	RPS6	Naive
0	0.601181	0.993	0.977	0	Naive	RPL32	Naive
0	0.600494	0.478	0.233	0	Naive	CHRM3-AS2	Naive
0	0.597577	0.996	0.975	0	Naive	RPS16	Naive
0	0.594786	0.83	0.644	0	Naive	CD48	Naive
0	0.592086	0.982	0.932	0	Naive	RPSA	Naive
0	0.58444	0.283	0.09	0	Naive	RASGRP2	Naive
0	0.58329	0.4	0.184	0	Naive	PDE3B	Naive
0	0.578779	0.996	0.973	0	Naive	RPS3	Naive
0	0.574987	0.943	0.936	0	Naive	RPL13	Naive
0	0.573354	0.983	0.937	0	Naive	RPL10A	Naive
0	0.571163	0.996	0.976	0	Naive	RPL30	Naive
0	0.570834	0.997	0.983	0	Naive	RPS27A	Naive
0	0.568134	0.992	0.962	0	Naive	RPS25	Naive
0	0.56716	0.995	0.977	0	Naive	RPS23	Naive
0	0.564858	0.974	0.902	0	Naive	EEF1G	Naive
0	0.559694	0.993	0.968	0	Naive	RPL3	Naive
0	0.558888	0.608	0.433	0	Naive	SNHG8	Naive
0	0.547688	0.245	0.076	0	Naive	SCML1	Naive
0	0.544191	0.993	0.972	0	Naive	RPL18A	Naive
0	0.542135	0.979	0.921	0	Naive	RPL31	Naive
0	0.541652	0.995	0.974	0	Naive	RPS19	Naive
0	0.540587	0.24	0.074	0	Naive	RFLNB	Naive
0	0.539809	0.434	0.233	0	Naive	SATB1	Naive
0	0.531169	0.77	0.49	0	Naive	RIPOR2	Naive
0	0.52952	0.994	0.966	0	Naive	RPL23A	Naive
0	0.525632	0.996	0.977	0	Naive	RPL11	Naive
0	0.523481	0.965	0.898	0	Naive	RPL27	Naive
0	0.516711	0.998	0.986	0	Naive	RPL10	Naive
0	0.515707	0.301	0.129	0	Naive	FLT3LG	Naive
0	0.511625	0.999	0.99	0	Naive	RPS18	Naive
0	0.508841	0.984	0.946	0	Naive	RPL5	Naive
0	0.50849	0.115	0.017	0	Naive	PCSK5	Naive
0	0.505546	0.959	0.905	0	Naive	NACA	Naive
0	0.505411	0.986	0.947	0	Naive	RPS9	Naive
0	0.498199	0.984	0.939	0	Naive	RPL7	Naive
0	0.497635	0.997	0.981	0	Naive	RPL19	Naive
0	0.495462	0.989	0.963	0	Naive	RPS20	Naive
0	0.490086	0.992	0.969	0	Naive	RPL27A	Naive
0	0.488596	0.994	0.971	0	Naive	RPL18	Naive
0	0.485212	0.179	0.067	0	Naive	EPHA1-AS1	Naive
0	0.484648	0.576	0.38	0	Naive	PRKCQ-AS1	Naive
0	0.480673	0.98	0.946	0	Naive	RPL29	Naive
0	0.478594	0.265	0.105	0	Naive	RGCC	Naive
0	0.472995	0.951	0.926	0	Naive	RPS2	Naive
0	0.472835	0.177	0.044	0	Naive	CD55	Naive
0	0.472729	0.996	0.976	0	Naive	RPL34	Naive
0	0.471024	0.973	0.919	0	Naive	RPL38	Naive
0	0.469505	0.582	0.408	0	Naive	SNHG32	Naive
0	0.466166	0.766	0.605	0	Naive	RPS4Y1	Naive
0	0.465158	0.997	0.99	0	Naive	MT-ND4	Naive
0	0.464455	0.997	0.985	0	Naive	RPLP2	Naive
0	0.463632	0.943	0.863	0	Naive	RPL4	Naive
0	0.459782	0.987	0.953	0	Naive	RPL35A	Naive
0	0.459589	0.311	0.15	0	Naive	LDLRAP1	Naive
0	0.446338	0.139	0.035	0	Naive	SVIL	Naive
0	0.432914	0.984	0.945	0	Naive	RPS21	Naive
0	0.429086	0.986	0.955	0	Naive	RPS24	Naive
0	0.427898	0.22	0.088	0	Naive	KLF3	Naive
0	0.424921	0.965	0.919	0	Naive	RPL22	Naive
0	0.42461	0.995	0.978	0	Naive	RPS15A	Naive
0	0.419866	0.989	0.962	0	Naive	RPL17	Naive
0	0.416959	0.208	0.067	0	Naive	TMIGD2	Naive
0	0.41633	0.142	0.025	0	Naive	CYSLTR1	Naive
0	0.416194	0.722	0.527	0	Naive	AAK1	Naive
0	0.412324	0.881	0.789	0	Naive	BTG1	Naive
0	0.410994	0.852	0.716	0	Naive	SARAF	Naive
0	0.410842	0.846	0.709	0	Naive	MYL12A	Naive
0	0.410283	0.877	0.783	0	Naive	NPM1	Naive
0	0.402272	0.997	0.991	0	Naive	EEF1A1	Naive
0	0.400048	0.956	0.899	0	Naive	RPLP0	Naive
0	0.398941	0.972	0.924	0	Naive	RPL35	Naive
0	0.393165	0.985	0.955	0	Naive	RPL7A	Naive
0	0.39194	0.998	0.982	0	Naive	RPS27	Naive
0	0.391299	0.999	0.99	0	Naive	RPL13A	Naive
0	0.388873	0.99	0.974	0	Naive	RPL39	Naive
0	0.388459	0.983	0.945	0	Naive	RPL23	Naive
0	0.387924	0.928	0.836	0	Naive	TOMM7	Naive
0	0.384102	0.148	0.038	0	Naive	LINC02273	Naive
0	0.381414	0.129	0.028	0	Naive	SAMD3	Naive
0	0.3811	0.212	0.09	0	Naive	GBP1	Naive
0	0.38008	0.994	0.977	0	Naive	RPS8	Naive
0	0.377302	0.971	0.937	0	Naive	RPL24	Naive
0	0.376398	0.966	0.92	0	Naive	RPL36A	Naive
0	0.375768	0.988	0.951	0	Naive	FAU	Naive
0	0.373199	0.987	0.965	0	Naive	RPL26	Naive
0	0.357438	0.998	0.996	0	Naive	MT-ATP6	Naive
0	0.346492	0.973	0.927	0	Naive	RACK1	Naive
0	0.345014	0.145	0.036	0	Naive	S1PR1	Naive
0	0.34457	0.975	0.951	0	Naive	RPL12	Naive
0	0.339999	0.148	0.047	0	Naive	FAM153CP	Naive
0	0.335383	0.102	0.005	0	Naive	NOG	Naive
0	0.331864	0.992	0.967	0	Naive	RPL37A	Naive
0	0.324727	0.989	0.957	0	Naive	RPS4X	Naive
0	0.323629	0.114	0.026	0	Naive	CASP10	Naive
0	0.323347	0.112	0.018	0	Naive	AC005842.1	Naive
0	0.318638	0.992	0.969	0	Naive	RPS15	Naive
0	0.318151	0.966	0.908	0	Naive	RPS17	Naive
0	0.313462	0.111	0.028	0	Naive	CTSL	Naive
0	0.305236	0.998	0.995	0	Naive	MT-CYB	Naive
0	0.296788	0.976	0.939	0	Naive	UBA52	Naive
0	0.294956	0.107	0.026	0	Naive	LRRN3	Naive
8.15119e-306	0.40459	0.539	0.357	3.04675e-301	Naive	ABLIM1	Naive
3.03653e-304	0.608043	0.235	0.108	1.13499e-299	Naive	MAN1C1	Naive
5.32774e-295	0.401374	0.778	0.662	1.9914e-290	Naive	EIF3E	Naive
2.53946e-292	0.295266	0.976	0.947	9.49198e-288	Naive	RPS7	Naive
2.41337e-291	0.673424	0.524	0.348	9.02069e-287	Naive	PDE7A	Naive
2.9324e-290	0.297019	0.241	0.109	1.09607e-285	Naive	ANXA1	Naive
4.03322e-282	0.426978	0.583	0.414	1.50754e-277	Naive	IFITM2	Naive
6.84195e-276	0.426455	0.641	0.489	2.55738e-271	Naive	TLE5	Naive
2.611e-275	0.406506	0.562	0.395	9.7594e-271	Naive	GIMAP1	Naive
1.23816e-272	0.356972	0.224	0.105	4.62799e-268	Naive	STMN3	Naive
1.69577e-272	0.354114	0.39	0.227	6.33845e-268	Naive	SORL1	Naive
1.04027e-271	0.257745	0.997	0.988	3.88832e-267	Naive	RPL28	Naive
9.93084e-271	0.33413	0.151	0.056	3.71195e-266	Naive	HRH2	Naive
4.22263e-270	0.283683	0.125	0.041	1.57833e-265	Naive	FCGRT	Naive
1.87989e-268	0.385364	0.36	0.21	7.02665e-264	Naive	MAL	Naive
9.59076e-267	0.315222	0.978	0.951	3.58483e-262	Naive	MT-ND2	Naive
1.68061e-260	0.294151	0.143	0.052	6.28179e-256	Naive	BEX3	Naive
2.12152e-254	0.378925	0.311	0.174	7.92981e-250	Naive	AC025164.1	Naive
9.25022e-248	0.278005	0.996	0.991	3.45755e-243	Naive	MT-ND3	Naive
3.86078e-247	0.289553	0.716	0.547	1.44308e-242	Naive	CD7	Naive
4.6255e-247	0.38843	0.18	0.078	1.72892e-242	Naive	KCNQ1OT1	Naive
1.77327e-242	0.326789	0.903	0.847	6.62814e-238	Naive	PABPC1	Naive
4.957e-242	0.258484	0.98	0.944	1.85283e-237	Naive	RPL8	Naive
3.33256e-237	0.353876	0.168	0.072	1.24564e-232	Naive	DGKD	Naive
5.86994e-232	0.335776	0.231	0.118	2.19407e-227	Naive	ANXA2R	Naive
5.32857e-227	0.290371	0.85	0.738	1.99171e-222	Naive	CORO1A	Naive
2.55141e-226	0.358689	0.32	0.19	9.53665e-222	Naive	LITAF	Naive
2.69305e-226	0.261395	0.985	0.972	1.00661e-221	Naive	MT-ND1	Naive
7.06774e-225	0.324805	0.539	0.367	2.64178e-220	Naive	CAMK4	Naive
1.30598e-221	0.308917	0.5	0.34	4.8815e-217	Naive	TSC22D3	Naive
6.89008e-217	0.340571	0.241	0.129	2.57537e-212	Naive	ZNF276	Naive
1.96219e-215	0.269912	0.978	0.943	7.33428e-211	Naive	RPL36	Naive
2.13648e-209	0.318059	0.215	0.108	7.98573e-205	Naive	APBA2	Naive
1.1697e-200	0.334133	0.229	0.122	4.37212e-196	Naive	TMEM63A	Naive
2.00965e-199	0.394198	0.2	0.101	7.51168e-195	Naive	RASSF3	Naive
2.35981e-199	0.277723	0.766	0.609	8.82049e-195	Naive	TCF7	Naive
3.51112e-193	0.347853	0.698	0.558	1.31239e-188	Naive	CYTIP	Naive
3.55855e-189	0.274924	0.11	0.041	1.33012e-184	Naive	SLC16A10	Naive
8.23774e-189	0.402052	0.125	0.05	3.0791e-184	Naive	SNTB1	Naive
1.22428e-187	0.321716	0.305	0.188	4.5761e-183	Naive	SNHG7	Naive
1.82652e-184	0.294327	0.208	0.111	6.82716e-180	Naive	BCL9L	Naive
6.31145e-184	0.415509	0.149	0.068	2.35909e-179	Naive	ATP10A	Naive
2.02643e-178	0.404337	0.619	0.499	7.57439e-174	Naive	MTRNR2L8	Naive
4.38697e-178	0.297639	0.16	0.076	1.63976e-173	Naive	IL4R	Naive
7.45507e-175	0.312868	0.288	0.178	2.78656e-170	Naive	EPB41L4A-AS1	Naive
1.08031e-174	0.277337	0.172	0.086	4.03797e-170	Naive	CDKN2D	Naive
3.96581e-174	0.348769	0.425	0.3	1.48234e-169	Naive	BIN2	Naive
1.67022e-172	0.375233	0.22	0.121	6.24295e-168	Naive	STAT4	Naive
3.06273e-172	0.323984	0.355	0.234	1.14479e-167	Naive	IER2	Naive
7.66418e-172	0.311273	0.835	0.735	2.86472e-167	Naive	BCL11B	Naive
6.60036e-169	0.325785	0.197	0.105	2.46708e-164	Naive	PDK1	Naive
1.31384e-166	0.314186	0.793	0.685	4.91088e-162	Naive	ATM	Naive
1.0028e-165	0.339521	0.234	0.134	3.74826e-161	Naive	RASA3	Naive
1.3697e-165	0.362503	0.753	0.613	5.11965e-161	Naive	FOXP1	Naive
3.83991e-165	0.283701	0.473	0.338	1.43528e-160	Naive	LIME1	Naive
1.08479e-161	0.261612	0.174	0.089	4.05474e-157	Naive	EPHX2	Naive
7.26232e-161	0.253342	0.133	0.06	2.71451e-156	Naive	SHISAL2A	Naive
2.89202e-160	0.279902	0.398	0.269	1.08098e-155	Naive	MGAT4A	Naive
1.26293e-157	0.302416	0.604	0.485	4.72058e-153	Naive	UXT	Naive
2.22402e-152	0.251617	0.159	0.081	8.31293e-148	Naive	MHENCR	Naive
3.60637e-152	0.349469	0.267	0.165	1.34799e-147	Naive	STK38	Naive
8.26677e-151	0.268966	0.22	0.128	3.08995e-146	Naive	TGFB1	Naive
3.11008e-147	0.273708	0.27	0.169	1.16249e-142	Naive	THEM4	Naive
2.37001e-145	0.258218	0.405	0.283	8.85862e-141	Naive	SAMHD1	Naive
1.63363e-144	0.312895	0.564	0.448	6.10616e-140	Naive	PCED1B-AS1	Naive
7.81993e-144	0.306377	0.236	0.144	2.92293e-139	Naive	C1orf56	Naive
1.01034e-143	0.311911	0.415	0.299	3.77646e-139	Naive	HIST1H1D	Naive
5.4899e-143	0.272399	0.344	0.23	2.05201e-138	Naive	RBMS1	Naive
7.03371e-141	0.287176	0.344	0.238	2.62906e-136	Naive	APEX1	Naive
8.89945e-140	0.254681	0.649	0.537	3.32644e-135	Naive	RGS10	Naive
1.16495e-135	0.264774	0.366	0.248	4.35434e-131	Naive	SCML4	Naive
4.72135e-134	0.270055	0.692	0.581	1.76475e-129	Naive	SNHG5	Naive
6.67242e-133	0.254592	0.197	0.115	2.49402e-128	Naive	RGS19	Naive
1.21911e-132	0.280898	0.104	0.046	4.55679e-128	Naive	KCNQ1	Naive
1.10147e-129	0.383169	0.246	0.154	4.11706e-125	Naive	SATB1-AS1	Naive
3.48888e-127	0.25798	0.398	0.287	1.30407e-122	Naive	CNN2	Naive
5.27871e-127	0.375745	0.516	0.403	1.97307e-122	Naive	OXNAD1	Naive
2.13926e-126	0.277048	0.23	0.144	7.99614e-122	Naive	LINS1	Naive
2.77886e-125	0.251088	0.456	0.338	1.03868e-120	Naive	ARL4C	Naive
1.73572e-123	0.283055	0.386	0.282	6.48779e-119	Naive	CDC42SE1	Naive
8.08587e-123	0.253289	0.101	0.045	3.02234e-118	Naive	AC119396.1	Naive
8.14275e-122	0.270659	0.399	0.297	3.0436e-117	Naive	FBL	Naive
1.96537e-121	0.250243	0.167	0.094	7.34616e-117	Naive	SH3BP5	Naive
1.20929e-120	0.268401	0.218	0.133	4.52008e-116	Naive	CHD7	Naive
2.46451e-120	0.26692	0.361	0.258	9.21184e-116	Naive	AC245297.3	Naive
4.99742e-120	0.359488	0.186	0.109	1.86793e-115	Naive	FAM117B	Naive
1.41051e-119	0.327298	0.287	0.192	5.2722e-115	Naive	INPP4A	Naive
1.35817e-118	0.253562	0.294	0.197	5.07656e-114	Naive	HELB	Naive
1.9273e-116	0.273785	0.498	0.394	7.20385e-112	Naive	SMDT1	Naive
3.24026e-116	0.440194	0.493	0.369	1.21115e-111	Naive	MAML2	Naive
1.01512e-113	0.257746	0.211	0.132	3.79432e-109	Naive	TNFSF10	Naive
1.30405e-111	0.25953	0.172	0.1	4.87427e-107	Naive	LINC01138	Naive
1.48815e-111	0.283541	0.311	0.22	5.56239e-107	Naive	TES	Naive
2.7328e-107	0.270329	0.172	0.101	1.02147e-102	Naive	RNF144A	Naive
2.1734e-104	0.272278	0.416	0.314	8.12374e-100	Naive	SNHG14	Naive
2.76483e-101	0.260666	0.47	0.363	1.03344e-96	Naive	TGFBR2	Naive
1.47151e-100	0.316784	0.385	0.282	5.50021e-96	Naive	PRKCA	Naive
9.36373e-99	0.255739	0.195	0.123	3.49997e-94	Naive	ARHGEF18	Naive
8.03918e-86	0.255107	0.325	0.237	3.00488e-81	Naive	GRAP2	Naive
7.69685e-69	0.440837	0.799	0.783	2.87693e-64	Naive	RPS26	Naive
1.78132e-64	0.267289	0.111	0.066	6.65823e-60	Naive	PCAT1	Naive
5.28814e-60	0.351157	0.401	0.326	1.9766e-55	Naive	FOXN3	Naive
6.15096e-58	0.316745	0.125	0.08	2.29911e-53	Naive	AOAH	Naive
2.57558e-46	0.252478	0.344	0.277	9.62702e-42	Naive	MLLT3	Naive
0	1.53043	0.59	0.101	0	CM Pre-non-Tfh	ANXA1	CM Pre-non-Tfh
0	1.19462	0.784	0.421	0	CM Pre-non-Tfh	VIM	CM Pre-non-Tfh
0	1.13052	0.741	0.262	0	CM Pre-non-Tfh	EMP3	CM Pre-non-Tfh
0	0.922721	0.46	0.149	0	CM Pre-non-Tfh	KLF2	CM Pre-non-Tfh
0	0.861325	0.914	0.568	0	CM Pre-non-Tfh	IL7R	CM Pre-non-Tfh
0	0.858237	0.573	0.274	0	CM Pre-non-Tfh	ITGB1	CM Pre-non-Tfh
0	0.813283	0.671	0.35	0	CM Pre-non-Tfh	S100A11	CM Pre-non-Tfh
0	0.797016	0.76	0.453	0	CM Pre-non-Tfh	S100A6	CM Pre-non-Tfh
0	0.793681	0.597	0.269	0	CM Pre-non-Tfh	S100A10	CM Pre-non-Tfh
0	0.756258	0.334	0.12	0	CM Pre-non-Tfh	CSGALNACT1	CM Pre-non-Tfh
0	0.733664	0.778	0.489	0	CM Pre-non-Tfh	S100A4	CM Pre-non-Tfh
0	0.646873	0.911	0.728	0	CM Pre-non-Tfh	MYL12A	CM Pre-non-Tfh
0	0.628481	0.591	0.274	0	CM Pre-non-Tfh	PLAC8	CM Pre-non-Tfh
0	0.627795	0.909	0.699	0	CM Pre-non-Tfh	LDHB	CM Pre-non-Tfh
0	0.591725	0.22	0.052	0	CM Pre-non-Tfh	SLCO3A1	CM Pre-non-Tfh
0	0.531886	0.133	0.014	0	CM Pre-non-Tfh	EPHA4	CM Pre-non-Tfh
0	0.526668	0.365	0.131	0	CM Pre-non-Tfh	PLP2	CM Pre-non-Tfh
0	0.508915	0.305	0.094	0	CM Pre-non-Tfh	SH3BP5	CM Pre-non-Tfh
0	0.456562	0.268	0.085	0	CM Pre-non-Tfh	TIMP1	CM Pre-non-Tfh
0	0.452783	0.225	0.06	0	CM Pre-non-Tfh	MYO1F	CM Pre-non-Tfh
0	0.446578	0.226	0.058	0	CM Pre-non-Tfh	ANXA2	CM Pre-non-Tfh
0	0.375022	0.218	0.056	0	CM Pre-non-Tfh	CAPN2	CM Pre-non-Tfh
1.00972e-304	0.68515	0.164	0.038	3.77412e-300	CM Pre-non-Tfh	TAFA1	CM Pre-non-Tfh
9.32983e-303	0.547514	0.963	0.776	3.48731e-298	CM Pre-non-Tfh	TXNIP	CM Pre-non-Tfh
2.77125e-286	0.595724	0.974	0.903	1.03584e-281	CM Pre-non-Tfh	TMSB10	CM Pre-non-Tfh
1.43036e-275	0.416527	0.198	0.057	5.3464e-271	CM Pre-non-Tfh	GPR171	CM Pre-non-Tfh
2.54626e-274	0.397828	0.291	0.105	9.51743e-270	CM Pre-non-Tfh	GBP1	CM Pre-non-Tfh
2.76909e-273	0.519232	0.737	0.436	1.03503e-268	CM Pre-non-Tfh	SELL	CM Pre-non-Tfh
1.33676e-266	0.326822	0.187	0.052	4.99654e-262	CM Pre-non-Tfh	S1PR1	CM Pre-non-Tfh
3.76108e-263	0.583584	0.432	0.199	1.40581e-258	CM Pre-non-Tfh	AHNAK	CM Pre-non-Tfh
3.53356e-261	0.719844	0.453	0.219	1.32077e-256	CM Pre-non-Tfh	PDE3B	CM Pre-non-Tfh
1.67557e-259	0.509979	0.623	0.349	6.26294e-255	CM Pre-non-Tfh	LIME1	CM Pre-non-Tfh
6.76238e-252	0.949737	0.497	0.258	2.52764e-247	CM Pre-non-Tfh	ANK3	CM Pre-non-Tfh
2.63958e-251	0.712925	0.372	0.165	9.86621e-247	CM Pre-non-Tfh	CDC14A	CM Pre-non-Tfh
1.3417e-249	0.396037	0.366	0.155	5.01501e-245	CM Pre-non-Tfh	FLT3LG	CM Pre-non-Tfh
4.1835e-244	0.563485	0.691	0.435	1.56371e-239	CM Pre-non-Tfh	IFITM2	CM Pre-non-Tfh
2.50226e-238	0.531178	0.707	0.421	9.35296e-234	CM Pre-non-Tfh	LINC00861	CM Pre-non-Tfh
4.91566e-237	0.546526	0.53	0.28	1.83737e-232	CM Pre-non-Tfh	MGAT4A	CM Pre-non-Tfh
9.33977e-237	0.351369	0.248	0.088	3.49102e-232	CM Pre-non-Tfh	FKBP11	CM Pre-non-Tfh
4.91223e-236	0.393451	0.363	0.157	1.83609e-231	CM Pre-non-Tfh	IL10RA	CM Pre-non-Tfh
1.27238e-235	0.683774	0.795	0.54	4.75592e-231	CM Pre-non-Tfh	RIPOR2	CM Pre-non-Tfh
5.90885e-229	0.579246	0.526	0.283	2.20861e-224	CM Pre-non-Tfh	TTC39C	CM Pre-non-Tfh
9.96479e-227	0.405887	0.981	0.941	3.72464e-222	CM Pre-non-Tfh	RPSA	CM Pre-non-Tfh
2.17952e-226	0.427113	0.392	0.182	8.14661e-222	CM Pre-non-Tfh	AQP3	CM Pre-non-Tfh
4.39726e-226	0.410482	0.314	0.131	1.64361e-221	CM Pre-non-Tfh	FLNA	CM Pre-non-Tfh
3.99409e-222	0.398171	0.171	0.051	1.49291e-217	CM Pre-non-Tfh	SVIL	CM Pre-non-Tfh
2.54505e-219	0.474894	0.864	0.675	9.5129e-215	CM Pre-non-Tfh	CD48	CM Pre-non-Tfh
4.36517e-216	0.510971	0.289	0.119	1.63161e-211	CM Pre-non-Tfh	PATJ	CM Pre-non-Tfh
3.48624e-207	0.622119	0.343	0.158	1.30309e-202	CM Pre-non-Tfh	GNAQ	CM Pre-non-Tfh
2.39761e-206	0.477586	0.531	0.297	8.9618e-202	CM Pre-non-Tfh	TAGLN2	CM Pre-non-Tfh
8.57836e-206	0.25145	0.105	0.023	3.20642e-201	CM Pre-non-Tfh	CXCR3	CM Pre-non-Tfh
2.4589e-202	0.440147	0.274	0.112	9.19087e-198	CM Pre-non-Tfh	RASSF3	CM Pre-non-Tfh
2.90143e-201	0.405073	0.934	0.768	1.0845e-196	CM Pre-non-Tfh	GIMAP7	CM Pre-non-Tfh
1.57576e-200	0.667964	0.724	0.498	5.88987e-196	CM Pre-non-Tfh	CRIP1	CM Pre-non-Tfh
2.70553e-200	0.349592	0.178	0.058	1.01127e-195	CM Pre-non-Tfh	KLRG1	CM Pre-non-Tfh
5.37549e-196	0.354607	0.402	0.196	2.00925e-191	CM Pre-non-Tfh	ICAM2	CM Pre-non-Tfh
1.50807e-191	0.326582	0.258	0.105	5.63685e-187	CM Pre-non-Tfh	TRADD	CM Pre-non-Tfh
2.69828e-186	0.353842	0.304	0.134	1.00856e-181	CM Pre-non-Tfh	ITGA6	CM Pre-non-Tfh
1.55147e-184	0.332471	0.994	0.973	5.79909e-180	CM Pre-non-Tfh	RPL3	CM Pre-non-Tfh
1.99795e-184	0.397506	0.515	0.286	7.46794e-180	CM Pre-non-Tfh	TRAT1	CM Pre-non-Tfh
5.70988e-182	0.414547	0.315	0.145	2.13424e-177	CM Pre-non-Tfh	RASA3	CM Pre-non-Tfh
7.03467e-181	0.428055	0.607	0.363	2.62942e-176	CM Pre-non-Tfh	LEF1	CM Pre-non-Tfh
8.51423e-181	0.405889	0.602	0.36	3.18245e-176	CM Pre-non-Tfh	NOSIP	CM Pre-non-Tfh
2.3878e-176	0.333919	0.991	0.972	8.92512e-172	CM Pre-non-Tfh	RPL23A	CM Pre-non-Tfh
3.36485e-176	0.352246	0.993	0.977	1.25772e-171	CM Pre-non-Tfh	RPS3	CM Pre-non-Tfh
3.02433e-175	0.488246	0.541	0.318	1.13044e-170	CM Pre-non-Tfh	CD96	CM Pre-non-Tfh
1.09464e-174	0.380747	0.313	0.146	4.09155e-170	CM Pre-non-Tfh	C1orf162	CM Pre-non-Tfh
2.31182e-173	0.494027	0.448	0.245	8.64113e-169	CM Pre-non-Tfh	PAG1	CM Pre-non-Tfh
1.18347e-169	0.585118	0.247	0.106	4.42356e-165	CM Pre-non-Tfh	NELL2	CM Pre-non-Tfh
2.42596e-168	0.45837	0.497	0.285	9.06775e-164	CM Pre-non-Tfh	BIRC3	CM Pre-non-Tfh
7.83792e-168	0.253798	0.206	0.079	2.92966e-163	CM Pre-non-Tfh	MYC	CM Pre-non-Tfh
2.39729e-166	0.357427	0.521	0.295	8.96058e-162	CM Pre-non-Tfh	SAMHD1	CM Pre-non-Tfh
8.15957e-166	0.387534	0.655	0.415	3.04988e-161	CM Pre-non-Tfh	CD99	CM Pre-non-Tfh
1.50568e-164	0.254985	0.187	0.069	5.62791e-160	CM Pre-non-Tfh	APOL3	CM Pre-non-Tfh
5.31219e-163	0.343375	0.998	0.991	1.98559e-158	CM Pre-non-Tfh	RPS18	CM Pre-non-Tfh
9.29833e-161	0.303203	0.602	0.355	3.47553e-156	CM Pre-non-Tfh	GPR183	CM Pre-non-Tfh
2.43362e-158	0.291335	0.274	0.123	9.09639e-154	CM Pre-non-Tfh	RGS19	CM Pre-non-Tfh
7.85268e-158	0.361308	0.294	0.138	2.93517e-153	CM Pre-non-Tfh	TNFSF10	CM Pre-non-Tfh
1.01933e-155	0.336606	0.581	0.348	3.81004e-151	CM Pre-non-Tfh	ARL4C	CM Pre-non-Tfh
3.03558e-154	0.413951	0.993	0.977	1.13464e-149	CM Pre-non-Tfh	TPT1	CM Pre-non-Tfh
5.92269e-154	0.389985	0.564	0.336	2.21378e-149	CM Pre-non-Tfh	RORA	CM Pre-non-Tfh
2.35113e-153	0.302709	0.291	0.136	8.78806e-149	CM Pre-non-Tfh	TMEM63A	CM Pre-non-Tfh
2.54584e-153	0.467061	0.281	0.133	9.51585e-149	CM Pre-non-Tfh	STAT4	CM Pre-non-Tfh
7.2699e-152	0.589503	0.489	0.291	2.71734e-147	CM Pre-non-Tfh	PRKCA	CM Pre-non-Tfh
2.67978e-151	0.26436	0.278	0.126	1.00165e-146	CM Pre-non-Tfh	RASGRP2	CM Pre-non-Tfh
4.5237e-151	0.274462	0.293	0.138	1.69087e-146	CM Pre-non-Tfh	TGFB1	CM Pre-non-Tfh
5.32217e-151	0.454422	0.368	0.196	1.98932e-146	CM Pre-non-Tfh	FLI1	CM Pre-non-Tfh
7.43126e-151	0.383789	0.592	0.361	2.77766e-146	CM Pre-non-Tfh	TSC22D3	CM Pre-non-Tfh
3.02387e-150	0.299605	0.326	0.16	1.13026e-145	CM Pre-non-Tfh	DOK2	CM Pre-non-Tfh
8.98293e-150	0.374922	0.451	0.251	3.35764e-145	CM Pre-non-Tfh	SORL1	CM Pre-non-Tfh
1.76827e-149	0.36859	0.47	0.27	6.60944e-145	CM Pre-non-Tfh	IRF1	CM Pre-non-Tfh
1.06835e-147	0.29925	0.35	0.178	3.99327e-143	CM Pre-non-Tfh	S1PR4	CM Pre-non-Tfh
2.03301e-147	0.306997	0.379	0.198	7.59899e-143	CM Pre-non-Tfh	LY6E	CM Pre-non-Tfh
3.9705e-146	0.387856	0.712	0.496	1.48409e-141	CM Pre-non-Tfh	GSTK1	CM Pre-non-Tfh
5.04353e-146	0.324074	0.273	0.128	1.88517e-141	CM Pre-non-Tfh	PREX1	CM Pre-non-Tfh
1.20897e-143	0.356335	0.965	0.908	4.51889e-139	CM Pre-non-Tfh	RPLP0	CM Pre-non-Tfh
5.98043e-143	0.40721	0.43	0.243	2.23537e-138	CM Pre-non-Tfh	RBMS1	CM Pre-non-Tfh
6.45086e-139	0.537475	0.395	0.222	2.4112e-134	CM Pre-non-Tfh	PARP8	CM Pre-non-Tfh
3.92452e-138	0.328186	0.631	0.406	1.46691e-133	CM Pre-non-Tfh	CD69	CM Pre-non-Tfh
3.08459e-135	0.362824	0.366	0.198	1.15296e-130	CM Pre-non-Tfh	CD226	CM Pre-non-Tfh
2.38276e-134	0.270791	0.314	0.158	8.90626e-130	CM Pre-non-Tfh	MX2	CM Pre-non-Tfh
4.98579e-134	0.470506	0.527	0.333	1.86359e-129	CM Pre-non-Tfh	PIP4K2A	CM Pre-non-Tfh
5.85702e-134	0.305463	0.994	0.98	2.18924e-129	CM Pre-non-Tfh	RPS6	CM Pre-non-Tfh
1.35956e-132	0.351093	0.996	0.986	5.08176e-128	CM Pre-non-Tfh	RPS12	CM Pre-non-Tfh
4.80566e-132	0.282632	0.34	0.177	1.79626e-127	CM Pre-non-Tfh	LPAR6	CM Pre-non-Tfh
1.03482e-131	0.347401	0.89	0.764	3.86797e-127	CM Pre-non-Tfh	CALM1	CM Pre-non-Tfh
2.72173e-131	0.286768	0.403	0.222	1.01733e-126	CM Pre-non-Tfh	ANXA6	CM Pre-non-Tfh
4.17255e-129	0.340389	0.377	0.207	1.55962e-124	CM Pre-non-Tfh	HELB	CM Pre-non-Tfh
1.0906e-127	0.252059	0.275	0.134	4.07643e-123	CM Pre-non-Tfh	RGCC	CM Pre-non-Tfh
1.35259e-127	0.429633	0.17	0.069	5.0557e-123	CM Pre-non-Tfh	PCAT1	CM Pre-non-Tfh
9.06108e-127	0.279305	0.756	0.52	3.38685e-122	CM Pre-non-Tfh	GIMAP5	CM Pre-non-Tfh
1.18007e-125	0.352001	0.159	0.063	4.41086e-121	CM Pre-non-Tfh	AC016074.2	CM Pre-non-Tfh
2.16694e-125	0.411595	0.896	0.777	8.09957e-121	CM Pre-non-Tfh	RPS26	CM Pre-non-Tfh
3.18035e-125	0.409587	0.329	0.178	1.18875e-120	CM Pre-non-Tfh	STK38	CM Pre-non-Tfh
2.45156e-124	0.294035	0.997	0.986	9.16345e-120	CM Pre-non-Tfh	RPS27A	CM Pre-non-Tfh
1.42926e-123	0.289669	0.453	0.266	5.3423e-119	CM Pre-non-Tfh	CRBN	CM Pre-non-Tfh
2.42973e-122	0.332495	0.173	0.071	9.08183e-118	CM Pre-non-Tfh	HSPA1B	CM Pre-non-Tfh
1.56244e-120	0.283615	0.97	0.935	5.84007e-116	CM Pre-non-Tfh	RPL13	CM Pre-non-Tfh
4.06003e-119	0.321814	0.866	0.685	1.51756e-114	CM Pre-non-Tfh	GIMAP4	CM Pre-non-Tfh
4.59418e-119	0.277969	0.249	0.122	1.71721e-114	CM Pre-non-Tfh	ADGRE5	CM Pre-non-Tfh
7.52662e-118	0.307186	0.902	0.754	2.8133e-113	CM Pre-non-Tfh	CORO1A	CM Pre-non-Tfh
2.59951e-117	0.309786	0.136	0.051	9.71645e-113	CM Pre-non-Tfh	LGALS1	CM Pre-non-Tfh
4.22236e-117	0.313249	0.575	0.369	1.57823e-112	CM Pre-non-Tfh	CD47	CM Pre-non-Tfh
8.9965e-116	0.334041	0.952	0.902	3.36271e-111	CM Pre-non-Tfh	EEF1B2	CM Pre-non-Tfh
8.1259e-115	0.288925	0.179	0.077	3.0373e-110	CM Pre-non-Tfh	PIK3R5	CM Pre-non-Tfh
1.18146e-114	0.30414	0.19	0.084	4.41606e-110	CM Pre-non-Tfh	CPQ	CM Pre-non-Tfh
5.56795e-113	0.313874	0.417	0.245	2.08119e-108	CM Pre-non-Tfh	CRYBG1	CM Pre-non-Tfh
8.29741e-113	0.291319	0.975	0.946	3.1014e-108	CM Pre-non-Tfh	RPL10A	CM Pre-non-Tfh
2.06303e-111	0.278754	0.633	0.419	7.71118e-107	CM Pre-non-Tfh	GIMAP1	CM Pre-non-Tfh
8.7943e-111	0.432711	0.582	0.395	3.28713e-106	CM Pre-non-Tfh	CAMK4	CM Pre-non-Tfh
1.50679e-110	0.446414	0.559	0.377	5.63208e-106	CM Pre-non-Tfh	PDE7A	CM Pre-non-Tfh
9.33548e-108	0.274333	0.968	0.929	3.48942e-103	CM Pre-non-Tfh	RPS2	CM Pre-non-Tfh
8.31924e-107	0.387449	0.32	0.181	3.10956e-102	CM Pre-non-Tfh	DOCK9	CM Pre-non-Tfh
6.47414e-106	0.410249	0.245	0.126	2.41991e-101	CM Pre-non-Tfh	PPP3CA	CM Pre-non-Tfh
6.36048e-105	0.315685	0.869	0.737	2.37742e-100	CM Pre-non-Tfh	RPS10	CM Pre-non-Tfh
7.23817e-105	0.277668	0.945	0.877	2.70548e-100	CM Pre-non-Tfh	RPL4	CM Pre-non-Tfh
1.57521e-104	0.312104	0.658	0.461	5.88784e-100	CM Pre-non-Tfh	PCED1B-AS1	CM Pre-non-Tfh
2.65802e-103	0.319104	0.674	0.485	9.93514e-99	CM Pre-non-Tfh	NME2	CM Pre-non-Tfh
2.6314e-102	0.31714	0.818	0.635	9.83563e-98	CM Pre-non-Tfh	LCP1	CM Pre-non-Tfh
4.88693e-101	0.250979	0.439	0.267	1.82664e-96	CM Pre-non-Tfh	SIT1	CM Pre-non-Tfh
5.48437e-101	0.265034	0.132	0.052	2.04995e-96	CM Pre-non-Tfh	NIBAN1	CM Pre-non-Tfh
8.65814e-101	0.314164	0.187	0.087	3.23624e-96	CM Pre-non-Tfh	EPHA1-AS1	CM Pre-non-Tfh
1.00563e-99	0.258147	0.179	0.082	3.75885e-95	CM Pre-non-Tfh	ERN1	CM Pre-non-Tfh
2.87198e-97	0.262791	0.447	0.278	1.07349e-92	CM Pre-non-Tfh	LPIN2	CM Pre-non-Tfh
4.50331e-97	0.526022	0.629	0.452	1.68325e-92	CM Pre-non-Tfh	INPP4B	CM Pre-non-Tfh
7.41703e-97	0.283513	0.955	0.911	2.77234e-92	CM Pre-non-Tfh	RPL27	CM Pre-non-Tfh
1.41795e-96	0.319153	0.346	0.204	5.3e-92	CM Pre-non-Tfh	INPP4A	CM Pre-non-Tfh
6.39297e-96	0.265047	0.412	0.251	2.38957e-91	CM Pre-non-Tfh	IER2	CM Pre-non-Tfh
1.61436e-95	0.273794	0.828	0.665	6.03414e-91	CM Pre-non-Tfh	FXYD5	CM Pre-non-Tfh
1.15367e-94	0.252437	0.493	0.316	4.3122e-90	CM Pre-non-Tfh	BIN2	CM Pre-non-Tfh
2.5094e-94	0.689751	0.634	0.465	9.37964e-90	CM Pre-non-Tfh	ARHGAP15	CM Pre-non-Tfh
4.61901e-94	0.292622	0.141	0.06	1.72649e-89	CM Pre-non-Tfh	SBF2	CM Pre-non-Tfh
2.09154e-93	0.258216	0.993	0.978	7.81775e-89	CM Pre-non-Tfh	RPS19	CM Pre-non-Tfh
3.97228e-93	0.31541	0.602	0.42	1.48476e-88	CM Pre-non-Tfh	EMB	CM Pre-non-Tfh
5.69508e-93	0.382773	0.704	0.526	2.12871e-88	CM Pre-non-Tfh	SMCHD1	CM Pre-non-Tfh
1.10274e-92	0.263466	0.308	0.173	4.12182e-88	CM Pre-non-Tfh	TLE4	CM Pre-non-Tfh
2.61427e-91	0.256812	0.884	0.738	9.77163e-87	CM Pre-non-Tfh	SARAF	CM Pre-non-Tfh
5.7016e-91	0.401134	0.233	0.124	2.13115e-86	CM Pre-non-Tfh	NR3C2	CM Pre-non-Tfh
1.29632e-89	0.429549	0.375	0.236	4.84539e-85	CM Pre-non-Tfh	AKT3	CM Pre-non-Tfh
1.97936e-89	0.604288	0.276	0.162	7.39846e-85	CM Pre-non-Tfh	AC079793.1	CM Pre-non-Tfh
2.37612e-88	0.252501	0.241	0.129	8.88146e-84	CM Pre-non-Tfh	RSU1	CM Pre-non-Tfh
3.9081e-88	0.319358	0.672	0.514	1.46077e-83	CM Pre-non-Tfh	TLE5	CM Pre-non-Tfh
1.17886e-87	0.360549	0.197	0.099	4.40635e-83	CM Pre-non-Tfh	AP001011.1	CM Pre-non-Tfh
1.86715e-87	0.292893	0.78	0.626	6.97905e-83	CM Pre-non-Tfh	MYL12B	CM Pre-non-Tfh
2.64614e-85	0.25137	0.42	0.265	9.89074e-81	CM Pre-non-Tfh	SCML4	CM Pre-non-Tfh
8.85952e-85	0.457952	0.495	0.346	3.31151e-80	CM Pre-non-Tfh	DOCK10	CM Pre-non-Tfh
2.29028e-84	0.435166	0.216	0.115	8.56062e-80	CM Pre-non-Tfh	AC139720.1	CM Pre-non-Tfh
2.46656e-84	0.301375	0.154	0.071	9.21949e-80	CM Pre-non-Tfh	LINC02328	CM Pre-non-Tfh
1.84319e-83	0.25195	0.514	0.336	6.88947e-79	CM Pre-non-Tfh	PIK3R1	CM Pre-non-Tfh
6.68886e-83	0.265503	0.52	0.35	2.50016e-78	CM Pre-non-Tfh	CAST	CM Pre-non-Tfh
6.33876e-82	0.331032	0.169	0.082	2.3693e-77	CM Pre-non-Tfh	RUNX2	CM Pre-non-Tfh
1.83772e-80	0.252686	0.934	0.833	6.86903e-76	CM Pre-non-Tfh	ARHGDIB	CM Pre-non-Tfh
6.33108e-80	0.423211	0.388	0.253	2.36643e-75	CM Pre-non-Tfh	ITGA4	CM Pre-non-Tfh
2.30456e-79	0.302573	0.386	0.248	8.61397e-75	CM Pre-non-Tfh	GRAP2	CM Pre-non-Tfh
4.89764e-79	0.261989	0.185	0.094	1.83064e-74	CM Pre-non-Tfh	ULK4	CM Pre-non-Tfh
4.60534e-78	0.276752	0.321	0.194	1.72139e-73	CM Pre-non-Tfh	PRKY	CM Pre-non-Tfh
2.78362e-77	0.252399	0.17	0.084	1.04046e-72	CM Pre-non-Tfh	AC006369.1	CM Pre-non-Tfh
3.88743e-77	0.281769	0.239	0.133	1.45304e-72	CM Pre-non-Tfh	MPP7	CM Pre-non-Tfh
2.4888e-75	0.274579	0.465	0.32	9.30264e-71	CM Pre-non-Tfh	PCNX1	CM Pre-non-Tfh
1.85314e-74	0.419068	0.1	0.04	6.92667e-70	CM Pre-non-Tfh	AL589693.1	CM Pre-non-Tfh
2.39854e-73	0.270252	0.328	0.203	8.96525e-69	CM Pre-non-Tfh	MAP3K1	CM Pre-non-Tfh
3.3142e-73	0.386458	0.825	0.741	1.23878e-68	CM Pre-non-Tfh	LTB	CM Pre-non-Tfh
8.05031e-72	0.274677	0.255	0.149	3.00905e-67	CM Pre-non-Tfh	SLFN12L	CM Pre-non-Tfh
9.70837e-68	0.279246	0.79	0.616	3.62879e-63	CM Pre-non-Tfh	CD44	CM Pre-non-Tfh
1.26212e-67	0.465052	0.448	0.32	4.71757e-63	CM Pre-non-Tfh	THEMIS	CM Pre-non-Tfh
5.2174e-67	0.252147	0.989	0.976	1.95016e-62	CM Pre-non-Tfh	RPS3A	CM Pre-non-Tfh
6.37629e-67	0.293983	0.291	0.179	2.38333e-62	CM Pre-non-Tfh	DENND4A	CM Pre-non-Tfh
1.97489e-65	0.265107	0.278	0.17	7.38173e-61	CM Pre-non-Tfh	USP25	CM Pre-non-Tfh
4.46363e-64	0.281481	0.217	0.125	1.66841e-59	CM Pre-non-Tfh	AGTPBP1	CM Pre-non-Tfh
6.62783e-63	0.262363	0.144	0.072	2.47735e-58	CM Pre-non-Tfh	PRKN	CM Pre-non-Tfh
4.12719e-62	0.261853	0.366	0.244	1.54266e-57	CM Pre-non-Tfh	DOCK11	CM Pre-non-Tfh
1.99765e-61	0.26143	0.264	0.162	7.46683e-57	CM Pre-non-Tfh	CAMK1D	CM Pre-non-Tfh
1.11732e-60	0.257783	0.539	0.389	4.17631e-56	CM Pre-non-Tfh	ZC3HAV1	CM Pre-non-Tfh
1.86485e-56	0.297207	0.623	0.479	6.97045e-52	CM Pre-non-Tfh	MACF1	CM Pre-non-Tfh
6.8875e-54	0.295816	0.219	0.133	2.57441e-49	CM Pre-non-Tfh	CAMKMT	CM Pre-non-Tfh
1.15932e-53	0.265164	0.212	0.127	4.33332e-49	CM Pre-non-Tfh	CMSS1	CM Pre-non-Tfh
1.63166e-53	0.272094	0.274	0.176	6.09883e-49	CM Pre-non-Tfh	SOS1	CM Pre-non-Tfh
7.6277e-53	0.263698	0.282	0.183	2.85108e-48	CM Pre-non-Tfh	LRRC8C	CM Pre-non-Tfh
2.34415e-52	0.425977	0.413	0.306	8.76197e-48	CM Pre-non-Tfh	RUNX1	CM Pre-non-Tfh
4.39896e-50	0.264015	0.19	0.113	1.64424e-45	CM Pre-non-Tfh	SCFD2	CM Pre-non-Tfh
1.3381e-49	0.346231	0.272	0.18	5.00155e-45	CM Pre-non-Tfh	IMMP2L	CM Pre-non-Tfh
1.14117e-48	0.265725	0.746	0.6	4.26547e-44	CM Pre-non-Tfh	CDC42SE2	CM Pre-non-Tfh
1.48791e-46	0.300262	0.446	0.336	5.56152e-42	CM Pre-non-Tfh	FOXN3	CM Pre-non-Tfh
6.32514e-46	0.287522	0.522	0.398	2.36421e-41	CM Pre-non-Tfh	RASA2	CM Pre-non-Tfh
1.77404e-38	0.261886	0.604	0.488	6.63102e-34	CM Pre-non-Tfh	UTRN	CM Pre-non-Tfh
6.90888e-15	0.3465	0.857	0.777	2.5824e-10	CM Pre-non-Tfh	MBNL1	CM Pre-non-Tfh
0	1.49448	0.545	0.249	0	CM PreTfh	ANK3	CM PreTfh
0	1.47687	0.937	0.559	0	CM PreTfh	IL7R	CM PreTfh
0	1.44061	0.224	0.031	0	CM PreTfh	ZBTB16	CM PreTfh
0	1.41802	0.545	0.303	0	CM PreTfh	TXK	CM PreTfh
0	1.35758	0.532	0.31	0	CM PreTfh	PCNX1	CM PreTfh
0	1.32661	0.29	0.09	0	CM PreTfh	AC105402.3	CM PreTfh
0	1.28256	0.375	0.123	0	CM PreTfh	JUN	CM PreTfh
0	1.2491	0.372	0.105	0	CM PreTfh	FOS	CM PreTfh
0	1.22789	0.646	0.384	0	CM PreTfh	CAMK4	CM PreTfh
0	1.1953	0.691	0.341	0	CM PreTfh	GPR183	CM PreTfh
0	1.14235	0.528	0.244	0	CM PreTfh	IGHA1	CM PreTfh
0	1.12776	0.966	0.772	0	CM PreTfh	TXNIP	CM PreTfh
0	1.1014	0.219	0.058	0	CM PreTfh	ACVR2A	CM PreTfh
0	1.04119	0.499	0.253	0	CM PreTfh	SCML4	CM PreTfh
0	1.03599	0.613	0.351	0	CM PreTfh	TSHZ2	CM PreTfh
0	1.02495	0.317	0.115	0	CM PreTfh	APBA2	CM PreTfh
0	0.997843	0.402	0.184	0	CM PreTfh	CMTM8	CM PreTfh
0	0.946313	0.605	0.356	0	CM PreTfh	TSC22D3	CM PreTfh
0	0.933506	0.284	0.103	0	CM PreTfh	FBXO32	CM PreTfh
0	0.93191	0.472	0.236	0	CM PreTfh	CRYBG1	CM PreTfh
0	0.914537	0.671	0.398	0	CM PreTfh	CD69	CM PreTfh
0	0.905204	0.27	0.063	0	CM PreTfh	FOSB	CM PreTfh
0	0.904034	0.552	0.319	0	CM PreTfh	KLF6	CM PreTfh
0	0.903942	0.323	0.118	0	CM PreTfh	ARHGAP5	CM PreTfh
0	0.888024	0.791	0.632	0	CM PreTfh	ZFP36L2	CM PreTfh
0	0.851483	0.972	0.887	0	CM PreTfh	FYB1	CM PreTfh
0	0.836589	0.395	0.144	0	CM PreTfh	LINC00402	CM PreTfh
0	0.726504	0.855	0.697	0	CM PreTfh	ATM	CM PreTfh
0	0.686264	0.743	0.552	0	CM PreTfh	CXCR4	CM PreTfh
0	0.586232	0.991	0.974	0	CM PreTfh	MT-ND1	CM PreTfh
0	0.540409	0.986	0.955	0	CM PreTfh	MT-ND2	CM PreTfh
0	0.526546	0.113	0.019	0	CM PreTfh	ITGA1	CM PreTfh
0	0.497094	1	0.999	0	CM PreTfh	MALAT1	CM PreTfh
3.08927e-307	0.659282	0.761	0.556	1.15471e-302	CM PreTfh	AAK1	CM PreTfh
5.96382e-296	0.981406	0.578	0.369	2.22916e-291	CM PreTfh	TGFBR2	CM PreTfh
1.04556e-293	0.703459	0.873	0.806	3.90808e-289	CM PreTfh	BTG1	CM PreTfh
9.20957e-281	0.697182	0.403	0.205	3.44235e-276	CM PreTfh	ERAP2	CM PreTfh
1.64371e-279	0.874475	0.23	0.082	6.14387e-275	CM PreTfh	AL353660.1	CM PreTfh
2.27681e-277	0.751124	0.523	0.313	8.51026e-273	CM PreTfh	CD84	CM PreTfh
2.99706e-273	0.652937	0.281	0.117	1.12024e-268	CM PreTfh	AL499604.1	CM PreTfh
7.88608e-273	0.785995	0.903	0.79	2.94766e-268	CM PreTfh	IGKC	CM PreTfh
1.04959e-261	1.27823	0.406	0.218	3.92316e-257	CM PreTfh	PARP8	CM PreTfh
7.37934e-261	0.853954	0.498	0.309	2.75825e-256	CM PreTfh	HIST1H1D	CM PreTfh
5.52703e-253	0.762919	0.238	0.09	2.06589e-248	CM PreTfh	SAMD12	CM PreTfh
4.32102e-242	0.943044	0.647	0.447	1.61511e-237	CM PreTfh	INPP4B	CM PreTfh
1.07586e-241	0.939468	0.274	0.117	4.02137e-237	CM PreTfh	NR3C2	CM PreTfh
1.14463e-240	1.08441	0.543	0.359	4.27841e-236	CM PreTfh	SERINC5	CM PreTfh
2.65774e-237	0.678256	0.399	0.217	9.93409e-233	CM PreTfh	LINC00342	CM PreTfh
9.09692e-236	0.510803	0.875	0.767	3.40025e-231	CM PreTfh	ANKRD12	CM PreTfh
2.5408e-230	0.873916	0.508	0.318	9.49702e-226	CM PreTfh	CD96	CM PreTfh
3.35981e-224	0.635313	0.713	0.548	1.25583e-219	CM PreTfh	EPB41	CM PreTfh
8.87676e-217	0.714769	0.429	0.25	3.31796e-212	CM PreTfh	SORL1	CM PreTfh
1.12715e-213	0.727249	0.785	0.633	4.21307e-209	CM PreTfh	FOXP1	CM PreTfh
4.0555e-211	0.382649	0.126	0.035	1.51586e-206	CM PreTfh	AC253572.2	CM PreTfh
7.0396e-211	0.67287	0.244	0.105	2.63126e-206	CM PreTfh	RNF144A	CM PreTfh
3.58838e-209	1.10859	0.41	0.242	1.34126e-204	CM PreTfh	RBMS1	CM PreTfh
1.267e-208	0.951378	0.57	0.382	4.7358e-204	CM PreTfh	MAML2	CM PreTfh
5.95289e-208	1.00038	0.426	0.257	2.22507e-203	CM PreTfh	SLC4A7	CM PreTfh
1.00408e-205	0.622439	0.263	0.119	3.75305e-201	CM PreTfh	USP53	CM PreTfh
9.56246e-205	0.790766	0.731	0.574	3.57426e-200	CM PreTfh	IL6ST	CM PreTfh
2.24539e-203	0.746497	0.444	0.265	8.39282e-199	CM PreTfh	MAN2A1	CM PreTfh
7.03309e-203	0.675094	0.808	0.704	2.62883e-198	CM PreTfh	IKZF1	CM PreTfh
2.03916e-199	0.288927	0.1	0.024	7.62196e-195	CM PreTfh	FXYD7	CM PreTfh
3.57391e-199	0.814811	0.503	0.34	1.33586e-194	CM PreTfh	STT3B	CM PreTfh
4.15709e-199	0.949317	0.571	0.403	1.55384e-194	CM PreTfh	ITK	CM PreTfh
4.42302e-198	0.733475	0.517	0.347	1.65324e-193	CM PreTfh	CCSER2	CM PreTfh
5.99505e-198	0.565896	0.866	0.79	2.24083e-193	CM PreTfh	MTRNR2L12	CM PreTfh
7.87322e-194	0.68472	0.47	0.298	2.94285e-189	CM PreTfh	TNRC6C	CM PreTfh
2.70248e-190	0.751865	0.538	0.37	1.01013e-185	CM PreTfh	IPCEF1	CM PreTfh
7.45437e-190	0.752842	0.471	0.304	2.78629e-185	CM PreTfh	RPS6KA3	CM PreTfh
1.30486e-188	0.378221	0.141	0.045	4.8773e-184	CM PreTfh	AC007952.4	CM PreTfh
5.83468e-184	0.551346	0.293	0.149	2.18089e-179	CM PreTfh	AC092683.1	CM PreTfh
2.07351e-182	0.701029	0.35	0.196	7.75038e-178	CM PreTfh	TNFSF8	CM PreTfh
3.92267e-180	0.652972	0.549	0.375	1.46622e-175	CM PreTfh	PDE7A	CM PreTfh
6.90057e-179	0.837449	0.327	0.178	2.5793e-174	CM PreTfh	DOCK9	CM PreTfh
8.69593e-174	0.73402	0.306	0.159	3.25037e-169	CM PreTfh	GNAQ	CM PreTfh
1.44343e-173	0.524659	0.122	0.038	5.39524e-169	CM PreTfh	IGHG2	CM PreTfh
2.53405e-173	0.645965	0.252	0.12	9.47176e-169	CM PreTfh	PATJ	CM PreTfh
3.418e-171	0.924192	0.312	0.169	1.27758e-166	CM PreTfh	CDC14A	CM PreTfh
4.31829e-170	0.601061	0.353	0.205	1.61409e-165	CM PreTfh	GLIPR1	CM PreTfh
5.22354e-170	0.592531	0.416	0.261	1.95246e-165	CM PreTfh	ATXN7	CM PreTfh
1.97602e-169	0.519278	0.123	0.039	7.38598e-165	CM PreTfh	GLIS3	CM PreTfh
3.61684e-169	0.865756	0.388	0.233	1.3519e-164	CM PreTfh	AKT3	CM PreTfh
7.80633e-169	0.903271	0.765	0.649	2.91785e-164	CM PreTfh	FYN	CM PreTfh
1.70721e-168	1.0042	0.444	0.293	6.3812e-164	CM PreTfh	PRKCA	CM PreTfh
1.00553e-167	0.519882	0.72	0.595	3.75846e-163	CM PreTfh	NKTR	CM PreTfh
1.02154e-166	0.275636	0.999	0.998	3.81831e-162	CM PreTfh	MT-CO3	CM PreTfh
8.96774e-166	0.605447	0.485	0.324	3.35196e-161	CM PreTfh	SNHG14	CM PreTfh
2.43681e-165	0.551678	0.642	0.507	9.1083e-161	CM PreTfh	PIK3IP1	CM PreTfh
5.86375e-165	0.40643	0.839	0.752	2.19175e-160	CM PreTfh	BCL11B	CM PreTfh
1.01559e-163	1.03654	0.291	0.157	3.79609e-159	CM PreTfh	LINC01619	CM PreTfh
1.25602e-161	0.517926	0.357	0.207	4.69474e-157	CM PreTfh	HELB	CM PreTfh
4.17226e-161	1.33447	0.649	0.544	1.55951e-156	CM PreTfh	FKBP5	CM PreTfh
7.12564e-160	0.82443	0.324	0.181	2.66342e-155	CM PreTfh	SSBP2	CM PreTfh
9.39416e-159	0.470959	0.861	0.77	3.51135e-154	CM PreTfh	ETS1	CM PreTfh
1.51501e-157	0.615231	0.636	0.482	5.6628e-153	CM PreTfh	UTRN	CM PreTfh
4.36838e-157	0.489874	0.711	0.583	1.63281e-152	CM PreTfh	SLFN5	CM PreTfh
2.16192e-156	0.416108	0.172	0.07	8.08082e-152	CM PreTfh	PPP1R15A	CM PreTfh
3.0344e-156	0.596601	0.294	0.161	1.1342e-151	CM PreTfh	HIST1H1E	CM PreTfh
5.22882e-152	0.562061	0.349	0.205	1.95443e-147	CM PreTfh	AHNAK	CM PreTfh
3.01142e-151	1.21123	0.246	0.128	1.12561e-146	CM PreTfh	CERS6	CM PreTfh
1.24233e-150	0.81454	0.287	0.158	4.64358e-146	CM PreTfh	AFF1	CM PreTfh
2.37532e-150	0.497424	0.614	0.475	8.87846e-146	CM PreTfh	MBP	CM PreTfh
9.88931e-150	0.578207	0.189	0.082	3.69643e-145	CM PreTfh	CPQ	CM PreTfh
1.96967e-149	0.502681	0.315	0.177	7.36223e-145	CM PreTfh	LPAR6	CM PreTfh
3.49164e-149	0.597382	0.669	0.554	1.3051e-144	CM PreTfh	SLC38A1	CM PreTfh
1.17257e-148	0.710803	0.642	0.503	4.38284e-144	CM PreTfh	TC2N	CM PreTfh
1.3623e-148	0.543183	0.27	0.142	5.09199e-144	CM PreTfh	CHD7	CM PreTfh
9.79043e-148	0.590594	0.486	0.329	3.65947e-143	CM PreTfh	CEMIP2	CM PreTfh
1.51272e-145	0.692362	0.257	0.133	5.65425e-141	CM PreTfh	DISC1	CM PreTfh
1.38319e-143	0.406951	0.849	0.787	5.1701e-139	CM PreTfh	RESF1	CM PreTfh
1.30786e-142	0.606821	0.505	0.37	4.88853e-138	CM PreTfh	GABPB1-AS1	CM PreTfh
9.82291e-142	0.511594	0.13	0.048	3.67161e-137	CM PreTfh	TAF4B	CM PreTfh
9.88358e-141	0.547302	0.452	0.302	3.69429e-136	CM PreTfh	SLC16A7	CM PreTfh
1.98952e-140	0.828692	0.369	0.238	7.43642e-136	CM PreTfh	NCK2	CM PreTfh
2.87207e-140	0.623605	0.304	0.171	1.07352e-135	CM PreTfh	SOS1	CM PreTfh
1.54063e-139	0.383753	0.159	0.066	5.75857e-135	CM PreTfh	SPART	CM PreTfh
1.32739e-136	0.516758	0.31	0.178	4.96152e-132	CM PreTfh	ANKRD36C	CM PreTfh
1.42155e-136	0.452806	0.731	0.606	5.31346e-132	CM PreTfh	PPP2R5C	CM PreTfh
2.23011e-135	0.511986	0.478	0.336	8.3357e-131	CM PreTfh	NABP1	CM PreTfh
1.75474e-133	0.578648	0.195	0.091	6.55885e-129	CM PreTfh	UBASH3B	CM PreTfh
1.346e-130	0.71958	0.69	0.573	5.03108e-126	CM PreTfh	ANKRD44	CM PreTfh
2.29301e-129	0.511496	0.461	0.313	8.57082e-125	CM PreTfh	USP9Y	CM PreTfh
1.33933e-128	0.538729	0.427	0.288	5.00614e-124	CM PreTfh	MGAT4A	CM PreTfh
4.55926e-128	0.402844	0.179	0.081	1.70416e-123	CM PreTfh	ARL17B	CM PreTfh
7.69135e-127	0.675512	0.424	0.29	2.87487e-122	CM PreTfh	TTC39C	CM PreTfh
2.13321e-125	0.501167	0.184	0.086	7.97352e-121	CM PreTfh	EPHA1-AS1	CM PreTfh
5.49562e-125	0.826996	0.551	0.416	2.05415e-120	CM PreTfh	ZBTB20	CM PreTfh
1.78411e-124	0.383877	0.617	0.449	6.66865e-120	CM PreTfh	CCR7	CM PreTfh
9.4304e-123	0.378883	0.817	0.743	3.52489e-118	CM PreTfh	SARAF	CM PreTfh
1.75772e-121	0.390779	0.797	0.718	6.57e-117	CM PreTfh	STK4	CM PreTfh
2.06644e-121	0.469675	0.402	0.271	7.72393e-117	CM PreTfh	AC245297.3	CM PreTfh
2.99226e-121	0.511879	0.684	0.561	1.11845e-116	CM PreTfh	RAPGEF6	CM PreTfh
1.15852e-120	0.401457	0.164	0.073	4.33032e-116	CM PreTfh	DUSP1	CM PreTfh
8.84447e-120	0.431743	0.858	0.775	3.30589e-115	CM PreTfh	MBNL1	CM PreTfh
1.69224e-119	0.421549	0.697	0.578	6.32525e-115	CM PreTfh	SYNE2	CM PreTfh
4.17425e-119	0.736533	0.395	0.277	1.56025e-114	CM PreTfh	JUNB	CM PreTfh
2.45378e-118	0.454596	0.717	0.613	9.17176e-114	CM PreTfh	TNRC6B	CM PreTfh
1.06527e-116	0.532406	0.324	0.2	3.98176e-112	CM PreTfh	CD226	CM PreTfh
1.02221e-115	0.565169	0.221	0.117	3.82082e-111	CM PreTfh	SYTL3	CM PreTfh
1.25415e-115	0.622721	0.478	0.345	4.68776e-111	CM PreTfh	DOCK10	CM PreTfh
1.49681e-114	0.453137	0.308	0.188	5.59479e-110	CM PreTfh	PDE4DIP	CM PreTfh
5.66612e-114	0.561429	0.507	0.384	2.11788e-109	CM PreTfh	SEMA4D	CM PreTfh
1.511e-112	0.464552	0.281	0.165	5.64783e-108	CM PreTfh	ANKRD36	CM PreTfh
4.94983e-112	0.775816	0.446	0.318	1.85015e-107	CM PreTfh	THEMIS	CM PreTfh
5.12221e-112	0.818883	0.522	0.402	1.91458e-107	CM PreTfh	SSH2	CM PreTfh
1.31224e-111	0.402055	0.175	0.083	4.9049e-107	CM PreTfh	GCNT4	CM PreTfh
3.72162e-108	0.475086	0.646	0.555	1.39107e-103	CM PreTfh	PPP1R2	CM PreTfh
7.96631e-108	0.620412	0.633	0.531	2.97765e-103	CM PreTfh	SMCHD1	CM PreTfh
1.07403e-107	0.72586	0.152	0.07	4.0145e-103	CM PreTfh	PRKN	CM PreTfh
4.16788e-106	0.934551	0.679	0.599	1.55787e-101	CM PreTfh	CELF2	CM PreTfh
1.87333e-105	0.928517	0.348	0.227	7.00215e-101	CM PreTfh	PDE3B	CM PreTfh
8.38058e-105	0.471408	0.583	0.475	3.13249e-100	CM PreTfh	PHF3	CM PreTfh
3.49701e-104	0.429085	0.599	0.469	1.30711e-99	CM PreTfh	GPRIN3	CM PreTfh
1.64455e-102	0.732332	0.211	0.114	6.14699e-98	CM PreTfh	AC139720.1	CM PreTfh
2.85096e-102	0.468341	0.259	0.152	1.06563e-97	CM PreTfh	TARSL2	CM PreTfh
1.00623e-101	0.424743	0.195	0.102	3.76109e-97	CM PreTfh	APP	CM PreTfh
4.05237e-101	0.746494	0.203	0.108	1.51469e-96	CM PreTfh	NELL2	CM PreTfh
9.13659e-101	0.421959	0.435	0.31	3.41508e-96	CM PreTfh	RCAN3	CM PreTfh
1.03744e-99	0.362024	0.173	0.086	3.87774e-95	CM PreTfh	CEP68	CM PreTfh
2.84039e-99	0.452517	0.292	0.181	1.06168e-94	CM PreTfh	ST3GAL1	CM PreTfh
1.43185e-98	0.412461	0.207	0.113	5.35195e-94	CM PreTfh	KLF9	CM PreTfh
3.60803e-98	0.68031	0.318	0.21	1.34861e-93	CM PreTfh	IGLC1	CM PreTfh
5.03994e-98	0.415185	0.231	0.13	1.88383e-93	CM PreTfh	ZMAT1	CM PreTfh
5.70461e-98	0.552718	0.459	0.353	2.13227e-93	CM PreTfh	MT-ND6	CM PreTfh
3.0999e-97	0.599134	0.323	0.21	1.15868e-92	CM PreTfh	ZNF609	CM PreTfh
3.83622e-97	0.427218	0.165	0.081	1.4339e-92	CM PreTfh	ERN1	CM PreTfh
6.48076e-97	0.730466	0.449	0.339	2.42238e-92	CM PreTfh	PIP4K2A	CM PreTfh
1.06592e-96	0.45096	0.536	0.425	3.98419e-92	CM PreTfh	EMB	CM PreTfh
1.30559e-94	0.481484	0.319	0.21	4.88003e-90	CM PreTfh	HECA	CM PreTfh
5.45497e-94	0.443677	0.617	0.516	2.03896e-89	CM PreTfh	CHD2	CM PreTfh
2.33233e-93	0.320327	0.139	0.064	8.71778e-89	CM PreTfh	LINC00243	CM PreTfh
4.47943e-93	0.467911	0.676	0.584	1.67432e-88	CM PreTfh	CYTIP	CM PreTfh
6.28155e-93	0.611739	0.486	0.378	2.34792e-88	CM PreTfh	IQGAP2	CM PreTfh
9.4095e-93	0.418736	0.516	0.412	3.51708e-88	CM PreTfh	CCNL1	CM PreTfh
3.89946e-92	0.476058	0.296	0.191	1.45754e-87	CM PreTfh	SLC2A3	CM PreTfh
7.95479e-92	0.37537	0.639	0.529	2.97334e-87	CM PreTfh	GIMAP5	CM PreTfh
1.14616e-91	0.778714	0.177	0.095	4.2841e-87	CM PreTfh	ANKRD55	CM PreTfh
3.90441e-91	0.548812	0.435	0.324	1.45939e-86	CM PreTfh	USP3	CM PreTfh
4.70204e-90	0.397487	0.119	0.052	1.75753e-85	CM PreTfh	SLC16A10	CM PreTfh
4.90382e-90	0.579187	0.408	0.296	1.83295e-85	CM PreTfh	CCNH	CM PreTfh
6.46981e-90	0.872095	0.28	0.177	2.41829e-85	CM PreTfh	IMMP2L	CM PreTfh
6.9571e-90	0.437255	0.406	0.294	2.60043e-85	CM PreTfh	TRAT1	CM PreTfh
4.30665e-89	0.810572	0.568	0.469	1.60974e-84	CM PreTfh	ARHGAP15	CM PreTfh
5.33575e-89	0.401814	0.199	0.11	1.9944e-84	CM PreTfh	SCML1	CM PreTfh
6.89271e-89	0.663912	0.32	0.212	2.57636e-84	CM PreTfh	CASK	CM PreTfh
3.10292e-88	0.268574	0.931	0.907	1.15981e-83	CM PreTfh	MT-ND5	CM PreTfh
6.03169e-87	0.496387	0.415	0.303	2.25453e-82	CM PreTfh	WWP1	CM PreTfh
6.07222e-86	0.413178	0.466	0.344	2.26967e-81	CM PreTfh	RORA	CM PreTfh
4.09557e-85	0.645136	0.455	0.349	1.53084e-80	CM PreTfh	CBLB	CM PreTfh
8.94812e-85	0.721635	0.397	0.29	3.34463e-80	CM PreTfh	CAMK2D	CM PreTfh
6.30995e-84	0.783195	0.402	0.302	2.35853e-79	CM PreTfh	TMEM131L	CM PreTfh
7.8602e-84	0.401327	0.247	0.15	2.93799e-79	CM PreTfh	ZNF652	CM PreTfh
8.35699e-84	0.633752	0.194	0.111	3.12368e-79	CM PreTfh	SFMBT1	CM PreTfh
9.57407e-83	0.316141	0.757	0.705	3.5786e-78	CM PreTfh	STK17A	CM PreTfh
1.09955e-82	0.305263	0.162	0.084	4.10988e-78	CM PreTfh	SERPINB6	CM PreTfh
1.34482e-82	0.540412	0.249	0.156	5.02668e-78	CM PreTfh	TTC39B	CM PreTfh
1.67304e-82	0.741023	0.124	0.058	6.25349e-78	CM PreTfh	TAFA2	CM PreTfh
2.85897e-81	0.440866	0.225	0.136	1.06863e-76	CM PreTfh	ARRDC3	CM PreTfh
4.58234e-81	0.516321	0.361	0.253	1.71279e-76	CM PreTfh	SCAPER	CM PreTfh
9.12738e-81	0.449925	0.471	0.362	3.41163e-76	CM PreTfh	KMT2C	CM PreTfh
5.84654e-80	0.459716	0.339	0.237	2.18532e-75	CM PreTfh	ZC3H6	CM PreTfh
6.3221e-80	0.50818	0.527	0.413	2.36307e-75	CM PreTfh	ARID5B	CM PreTfh
3.41039e-79	0.405311	0.592	0.498	1.27474e-74	CM PreTfh	KANSL1	CM PreTfh
9.30556e-79	0.356537	0.402	0.289	3.47823e-74	CM PreTfh	PLAC8	CM PreTfh
1.10644e-78	0.341921	0.118	0.055	4.13565e-74	CM PreTfh	KCNQ1	CM PreTfh
3.27551e-78	0.396468	0.345	0.244	1.22432e-73	CM PreTfh	DYRK2	CM PreTfh
4.26955e-78	0.41084	0.539	0.45	1.59587e-73	CM PreTfh	BCLAF1	CM PreTfh
1.3156e-77	0.423333	0.297	0.195	4.91745e-73	CM PreTfh	PRKY	CM PreTfh
1.862e-77	0.38773	0.188	0.106	6.9598e-73	CM PreTfh	TMEM116	CM PreTfh
5.77685e-77	0.393466	0.381	0.278	2.15927e-72	CM PreTfh	ZNF721	CM PreTfh
6.01758e-77	0.438331	0.583	0.495	2.24925e-72	CM PreTfh	PDCD4	CM PreTfh
1.0606e-76	0.594704	0.606	0.516	3.9643e-72	CM PreTfh	IGLC2	CM PreTfh
2.0595e-76	0.378056	0.584	0.499	7.69801e-72	CM PreTfh	LEPROTL1	CM PreTfh
3.32276e-76	0.367051	0.432	0.323	1.24198e-71	CM PreTfh	PVT1	CM PreTfh
3.41413e-76	0.561561	0.162	0.088	1.27614e-71	CM PreTfh	PDE8A	CM PreTfh
3.45435e-76	0.477383	0.489	0.392	1.29117e-71	CM PreTfh	ZC3HAV1	CM PreTfh
6.60663e-76	0.343956	0.626	0.532	2.46943e-71	CM PreTfh	WIPF1	CM PreTfh
1.11466e-75	0.482531	0.278	0.185	4.16637e-71	CM PreTfh	ERCC6L2	CM PreTfh
1.20112e-75	0.394088	0.105	0.047	4.48955e-71	CM PreTfh	C12orf42	CM PreTfh
2.54424e-75	0.37145	0.204	0.121	9.50984e-71	CM PreTfh	SGTB	CM PreTfh
2.94481e-74	0.616418	0.58	0.488	1.10071e-69	CM PreTfh	PRKCH	CM PreTfh
5.61573e-74	0.511312	0.305	0.207	2.09905e-69	CM PreTfh	FCHSD2	CM PreTfh
8.68259e-74	0.539342	0.198	0.118	3.24538e-69	CM PreTfh	REPS1	CM PreTfh
1.32008e-73	0.703118	0.277	0.182	4.9342e-69	CM PreTfh	PLCL1	CM PreTfh
2.61461e-73	0.585301	0.484	0.381	9.77289e-69	CM PreTfh	KLF12	CM PreTfh
2.74702e-73	0.421879	0.45	0.349	1.02678e-68	CM PreTfh	SMARCA2	CM PreTfh
4.65993e-73	0.395055	0.527	0.438	1.74179e-68	CM PreTfh	TTC3	CM PreTfh
5.7722e-73	0.358745	0.579	0.482	2.15753e-68	CM PreTfh	MACF1	CM PreTfh
9.29297e-72	0.480734	0.433	0.333	3.47352e-67	CM PreTfh	RICTOR	CM PreTfh
2.61643e-71	0.507546	0.314	0.221	9.77969e-67	CM PreTfh	GPCPD1	CM PreTfh
5.36531e-71	0.546742	0.376	0.274	2.00545e-66	CM PreTfh	ATXN1	CM PreTfh
9.14568e-71	0.458566	0.159	0.088	3.41847e-66	CM PreTfh	ABCC1	CM PreTfh
1.16328e-70	0.471589	0.268	0.177	4.3481e-66	CM PreTfh	SERTAD2	CM PreTfh
4.39643e-70	0.361717	0.22	0.136	1.6433e-65	CM PreTfh	ENOSF1	CM PreTfh
6.99262e-70	0.473009	0.234	0.149	2.6137e-65	CM PreTfh	HERC3	CM PreTfh
2.60896e-69	0.569164	0.213	0.13	9.75178e-65	CM PreTfh	GPHN	CM PreTfh
3.28291e-69	0.366524	0.691	0.625	1.22708e-64	CM PreTfh	CD44	CM PreTfh
4.29567e-69	0.539396	0.258	0.17	1.60563e-64	CM PreTfh	USP25	CM PreTfh
5.08598e-69	0.381785	0.558	0.453	1.90104e-64	CM PreTfh	FTX	CM PreTfh
2.84888e-68	0.454103	0.294	0.202	1.06485e-63	CM PreTfh	FLI1	CM PreTfh
3.69912e-68	0.476607	0.247	0.16	1.38266e-63	CM PreTfh	TRERF1	CM PreTfh
8.51269e-68	0.465687	0.426	0.326	3.18187e-63	CM PreTfh	ZNF831	CM PreTfh
1.02219e-66	0.532934	0.214	0.135	3.82073e-62	CM PreTfh	MPP7	CM PreTfh
6.81889e-66	0.436079	0.117	0.058	2.54876e-61	CM PreTfh	MCC	CM PreTfh
9.93844e-66	0.339294	0.587	0.5	3.71479e-61	CM PreTfh	ANKRD11	CM PreTfh
6.99891e-65	0.435301	0.564	0.48	2.61605e-60	CM PreTfh	NIPBL	CM PreTfh
1.2012e-64	0.343911	0.211	0.131	4.48984e-60	CM PreTfh	BORCS5	CM PreTfh
1.32393e-64	0.346099	0.589	0.498	4.94859e-60	CM PreTfh	TLK1	CM PreTfh
2.2356e-64	0.485489	0.126	0.066	8.35622e-60	CM PreTfh	SNX25	CM PreTfh
2.50918e-64	0.341814	0.543	0.445	9.37882e-60	CM PreTfh	ATF7IP	CM PreTfh
2.78762e-64	0.339848	0.161	0.092	1.04196e-59	CM PreTfh	CITED2	CM PreTfh
5.35065e-64	0.382654	0.397	0.306	1.99997e-59	CM PreTfh	RNF216	CM PreTfh
9.41296e-64	0.474615	0.255	0.169	3.51838e-59	CM PreTfh	SATB1-AS1	CM PreTfh
1.0569e-63	0.546988	0.368	0.279	3.95048e-59	CM PreTfh	SUCLG2	CM PreTfh
4.44388e-63	0.364787	0.242	0.157	1.66103e-58	CM PreTfh	KPNA5	CM PreTfh
6.23624e-63	0.444419	0.253	0.172	2.33098e-58	CM PreTfh	N4BP2	CM PreTfh
8.69832e-63	0.412495	0.512	0.423	3.25126e-58	CM PreTfh	OXNAD1	CM PreTfh
1.92347e-62	0.603053	0.278	0.194	7.18954e-58	CM PreTfh	LRRC8D	CM PreTfh
1.93534e-62	0.769591	0.361	0.278	7.23392e-58	CM PreTfh	RASA1	CM PreTfh
2.47068e-62	0.407945	0.671	0.606	9.23491e-58	CM PreTfh	CDC42SE2	CM PreTfh
2.85126e-62	0.264222	0.104	0.05	1.06574e-57	CM PreTfh	SMAD5	CM PreTfh
3.64083e-62	0.412615	0.303	0.214	1.36087e-57	CM PreTfh	ANKH	CM PreTfh
8.76841e-62	0.260693	0.727	0.64	3.27746e-57	CM PreTfh	TCF7	CM PreTfh
1.68787e-61	0.437855	0.41	0.312	6.30893e-57	CM PreTfh	PHTF2	CM PreTfh
5.38422e-61	0.378899	0.168	0.098	2.01251e-56	CM PreTfh	MAP2K6	CM PreTfh
1.42133e-60	0.423968	0.389	0.301	5.31265e-56	CM PreTfh	ODF2L	CM PreTfh
2.22246e-60	0.395535	0.213	0.136	8.30713e-56	CM PreTfh	LMO7	CM PreTfh
2.85685e-60	0.257074	0.121	0.063	1.06783e-55	CM PreTfh	ATP2B1-AS1	CM PreTfh
5.10557e-60	0.422231	0.371	0.271	1.90836e-55	CM PreTfh	UTY	CM PreTfh
5.106e-60	0.321939	0.192	0.119	1.90852e-55	CM PreTfh	ATP8B2	CM PreTfh
5.62583e-60	0.386935	0.429	0.343	2.10282e-55	CM PreTfh	PIK3R1	CM PreTfh
8.6284e-60	0.3739	0.375	0.285	3.22512e-55	CM PreTfh	TRIM22	CM PreTfh
1.25999e-59	0.383406	0.36	0.268	4.70959e-55	CM PreTfh	KIAA1109	CM PreTfh
1.65295e-58	0.323677	0.196	0.122	6.1784e-54	CM PreTfh	TRDMT1	CM PreTfh
1.95775e-58	0.655917	0.461	0.375	7.31768e-54	CM PreTfh	LEF1	CM PreTfh
5.10547e-58	0.413344	0.323	0.236	1.90832e-53	CM PreTfh	EPC2	CM PreTfh
6.27491e-58	0.431741	0.334	0.245	2.34543e-53	CM PreTfh	PIBF1	CM PreTfh
8.22105e-58	0.300307	0.232	0.15	3.07286e-53	CM PreTfh	SLFN12L	CM PreTfh
1.09326e-57	0.337709	0.252	0.171	4.08638e-53	CM PreTfh	ZBTB25	CM PreTfh
1.49053e-57	0.429828	0.117	0.061	5.57128e-53	CM PreTfh	SBF2	CM PreTfh
1.00959e-56	0.392885	0.514	0.444	3.77366e-52	CM PreTfh	GOLGA4	CM PreTfh
1.66802e-56	0.51733	0.482	0.408	6.23474e-52	CM PreTfh	MCUB	CM PreTfh
1.68748e-56	0.341265	0.253	0.169	6.30746e-52	CM PreTfh	RASGRF2	CM PreTfh
2.20903e-56	0.574412	0.412	0.331	8.25693e-52	CM PreTfh	PACS1	CM PreTfh
2.39423e-56	0.334728	0.589	0.51	8.94915e-52	CM PreTfh	ASH1L	CM PreTfh
2.70832e-56	0.354739	0.605	0.532	1.01232e-51	CM PreTfh	DOCK8	CM PreTfh
4.32824e-56	0.44548	0.461	0.381	1.61781e-51	CM PreTfh	BBX	CM PreTfh
4.52424e-56	0.469683	0.206	0.132	1.69107e-51	CM PreTfh	SPATA5	CM PreTfh
1.28997e-55	0.266863	0.174	0.105	4.82165e-51	CM PreTfh	ANKRD36B	CM PreTfh
2.62687e-55	0.344794	0.312	0.228	9.81873e-51	CM PreTfh	TMX4	CM PreTfh
3.42609e-55	0.273047	0.762	0.728	1.2806e-50	CM PreTfh	PRRC2C	CM PreTfh
8.44237e-55	0.362335	0.486	0.393	3.15559e-50	CM PreTfh	CEP85L	CM PreTfh
9.3903e-55	0.28603	0.744	0.686	3.50991e-50	CM PreTfh	CLEC2D	CM PreTfh
1.03534e-54	0.373094	0.525	0.459	3.86988e-50	CM PreTfh	HSP90B1	CM PreTfh
2.47012e-54	0.343072	0.235	0.159	9.2328e-50	CM PreTfh	RIC3	CM PreTfh
3.74404e-54	0.371385	0.361	0.279	1.39945e-49	CM PreTfh	RIF1	CM PreTfh
5.7197e-54	0.353731	0.607	0.542	2.13791e-49	CM PreTfh	AKAP9	CM PreTfh
7.98232e-54	0.295096	0.427	0.338	2.98363e-49	CM PreTfh	CD40LG	CM PreTfh
3.18558e-53	0.342594	0.595	0.545	1.1907e-48	CM PreTfh	PRPF38B	CM PreTfh
3.2161e-53	0.303808	0.568	0.487	1.20211e-48	CM PreTfh	VPS13C	CM PreTfh
3.93565e-53	0.294285	0.353	0.26	1.47107e-48	CM PreTfh	PCNX2	CM PreTfh
9.27973e-53	0.52281	0.38	0.294	3.46858e-48	CM PreTfh	ZCCHC7	CM PreTfh
1.2546e-52	0.406554	0.223	0.148	4.68944e-48	CM PreTfh	SFMBT2	CM PreTfh
2.97541e-52	0.457339	0.26	0.184	1.11215e-47	CM PreTfh	LRRC8C	CM PreTfh
6.01511e-52	0.474378	0.322	0.24	2.24833e-47	CM PreTfh	KDM4C	CM PreTfh
7.12487e-52	0.310984	0.298	0.216	2.66313e-47	CM PreTfh	SFI1	CM PreTfh
8.77234e-52	0.403954	0.253	0.177	3.27893e-47	CM PreTfh	PLEKHA1	CM PreTfh
9.02622e-52	0.493128	0.22	0.149	3.37382e-47	CM PreTfh	STXBP5	CM PreTfh
1.07212e-51	0.33427	0.326	0.245	4.00736e-47	CM PreTfh	ZNF33A	CM PreTfh
2.55342e-51	0.330016	0.627	0.577	9.54418e-47	CM PreTfh	GCC2	CM PreTfh
4.12207e-51	0.262219	0.109	0.057	1.54075e-46	CM PreTfh	PLAG1	CM PreTfh
5.22604e-51	0.447147	0.128	0.072	1.95339e-46	CM PreTfh	PCAT1	CM PreTfh
5.67139e-51	0.534502	0.32	0.243	2.11985e-46	CM PreTfh	RAP1GDS1	CM PreTfh
1.15803e-50	0.411508	0.412	0.323	4.3285e-46	CM PreTfh	MED13L	CM PreTfh
1.2109e-50	0.407384	0.145	0.085	4.52612e-46	CM PreTfh	AOAH	CM PreTfh
1.25607e-50	0.289716	0.228	0.152	4.69493e-46	CM PreTfh	AL627171.2	CM PreTfh
3.20901e-50	0.374461	0.246	0.173	1.19946e-45	CM PreTfh	LINC00476	CM PreTfh
8.10527e-50	0.255753	0.772	0.73	3.02959e-45	CM PreTfh	STK17B	CM PreTfh
2.25521e-49	0.360876	0.361	0.281	8.42954e-45	CM PreTfh	XPO1	CM PreTfh
3.62759e-49	0.387598	0.437	0.359	1.35592e-44	CM PreTfh	RBM26	CM PreTfh
4.03179e-49	0.395351	0.291	0.212	1.507e-44	CM PreTfh	ATP9B	CM PreTfh
5.10643e-49	0.312957	0.576	0.52	1.90868e-44	CM PreTfh	KMT2A	CM PreTfh
1.57198e-48	0.38115	0.25	0.18	5.87574e-44	CM PreTfh	TUBA1A	CM PreTfh
3.13705e-48	0.549042	0.307	0.23	1.17257e-43	CM PreTfh	CDKAL1	CM PreTfh
3.3754e-48	0.390102	0.188	0.122	1.26166e-43	CM PreTfh	FAM117B	CM PreTfh
5.47145e-48	0.458361	0.195	0.128	2.04512e-43	CM PreTfh	EXOC6B	CM PreTfh
1.616e-47	0.397087	0.171	0.109	6.04029e-43	CM PreTfh	DENND6A	CM PreTfh
1.96015e-47	0.481852	0.4	0.32	7.32666e-43	CM PreTfh	FAM172A	CM PreTfh
2.24646e-47	0.456742	0.312	0.234	8.39683e-43	CM PreTfh	CHST11	CM PreTfh
2.43244e-47	0.428911	0.155	0.096	9.09196e-43	CM PreTfh	ULK4	CM PreTfh
2.51061e-47	0.501831	0.36	0.279	9.38417e-43	CM PreTfh	VPS13B	CM PreTfh
4.6817e-47	0.454043	0.375	0.295	1.74992e-42	CM PreTfh	STAG1	CM PreTfh
5.02179e-47	0.264871	0.77	0.764	1.87704e-42	CM PreTfh	PNISR	CM PreTfh
5.12042e-47	0.289624	0.779	0.719	1.91391e-42	CM PreTfh	AKAP13	CM PreTfh
1.24017e-46	0.40507	0.433	0.355	4.6355e-42	CM PreTfh	PRKCB	CM PreTfh
3.98047e-46	0.610195	0.305	0.23	1.48782e-41	CM PreTfh	FBXL17	CM PreTfh
5.82985e-46	0.369514	0.255	0.182	2.17908e-41	CM PreTfh	DENND4A	CM PreTfh
1.63843e-45	0.487106	0.395	0.318	6.12413e-41	CM PreTfh	FOXO1	CM PreTfh
2.16123e-45	0.274089	0.517	0.428	8.07825e-41	CM PreTfh	RABGAP1L	CM PreTfh
2.348e-45	0.30584	0.431	0.357	8.77635e-41	CM PreTfh	STX16	CM PreTfh
3.00199e-45	0.327317	0.445	0.374	1.12209e-40	CM PreTfh	FNBP4	CM PreTfh
3.89132e-45	0.307892	0.12	0.068	1.4545e-40	CM PreTfh	CNKSR2	CM PreTfh
3.92504e-45	0.274146	0.173	0.111	1.4671e-40	CM PreTfh	ADA2	CM PreTfh
1.04338e-44	0.348604	0.187	0.124	3.89996e-40	CM PreTfh	CLIP4	CM PreTfh
1.21345e-44	0.472766	0.178	0.116	4.53562e-40	CM PreTfh	BBS9	CM PreTfh
1.28188e-44	0.474804	0.125	0.073	4.79142e-40	CM PreTfh	LINC02328	CM PreTfh
1.75985e-44	0.344222	0.438	0.367	6.57798e-40	CM PreTfh	PCSK7	CM PreTfh
2.06054e-44	0.329495	0.469	0.399	7.7019e-40	CM PreTfh	CDK13	CM PreTfh
3.1328e-44	0.382947	0.525	0.461	1.17098e-39	CM PreTfh	RHOH	CM PreTfh
3.91206e-44	0.32699	0.369	0.294	1.46225e-39	CM PreTfh	CASP8	CM PreTfh
7.13995e-44	0.342563	0.334	0.26	2.66877e-39	CM PreTfh	LONP2	CM PreTfh
7.83813e-44	0.300284	0.178	0.116	2.92974e-39	CM PreTfh	PARP11	CM PreTfh
7.89523e-44	0.380881	0.422	0.349	2.95108e-39	CM PreTfh	IGLC3	CM PreTfh
9.83665e-44	0.585096	0.564	0.519	3.67674e-39	CM PreTfh	CNOT6L	CM PreTfh
2.08794e-43	0.390891	0.365	0.292	7.80429e-39	CM PreTfh	TESPA1	CM PreTfh
2.77654e-43	0.289051	0.209	0.143	1.03781e-38	CM PreTfh	TMEM63A	CM PreTfh
3.05944e-43	0.306044	0.508	0.435	1.14356e-38	CM PreTfh	KAT6A	CM PreTfh
4.87445e-43	0.278507	0.676	0.634	1.82197e-38	CM PreTfh	ATRX	CM PreTfh
7.78111e-43	0.4826	0.335	0.26	2.90842e-38	CM PreTfh	TBC1D5	CM PreTfh
9.43122e-43	0.368445	0.45	0.38	3.5252e-38	CM PreTfh	PHIP	CM PreTfh
4.84026e-42	0.347978	0.401	0.327	1.80919e-37	CM PreTfh	TNRC6A	CM PreTfh
1.29605e-41	0.328943	0.382	0.314	4.84436e-37	CM PreTfh	CENPC	CM PreTfh
1.38516e-41	0.287542	0.303	0.23	5.17746e-37	CM PreTfh	GOLGA8B	CM PreTfh
1.79469e-41	0.310325	0.329	0.257	6.70819e-37	CM PreTfh	CLK1	CM PreTfh
4.04887e-41	0.361536	0.393	0.323	1.51339e-36	CM PreTfh	SENP6	CM PreTfh
4.28494e-41	0.589423	0.309	0.244	1.60162e-36	CM PreTfh	MGAT5	CM PreTfh
1.14666e-40	0.381762	0.471	0.404	4.286e-36	CM PreTfh	KAT6B	CM PreTfh
1.93344e-40	0.306454	0.157	0.101	7.22682e-36	CM PreTfh	LINC00662	CM PreTfh
3.00881e-40	0.396524	0.357	0.277	1.12463e-35	CM PreTfh	DPYD	CM PreTfh
6.57371e-40	0.280004	0.218	0.153	2.45712e-35	CM PreTfh	RFFL	CM PreTfh
6.66806e-40	0.332921	0.557	0.488	2.49239e-35	CM PreTfh	ARID1B	CM PreTfh
7.88339e-40	0.257149	0.657	0.604	2.94665e-35	CM PreTfh	ARID4B	CM PreTfh
1.05223e-39	0.284115	0.52	0.459	3.93304e-35	CM PreTfh	EVI2B	CM PreTfh
1.48003e-39	0.479925	0.304	0.235	5.53206e-35	CM PreTfh	ADK	CM PreTfh
1.68568e-39	0.446069	0.169	0.113	6.30074e-35	CM PreTfh	LMBR1	CM PreTfh
1.90424e-39	0.471798	0.264	0.196	7.11769e-35	CM PreTfh	RFX3	CM PreTfh
2.442e-39	0.380906	0.297	0.23	9.1277e-35	CM PreTfh	ARIH1	CM PreTfh
1.3071e-38	0.408893	0.248	0.185	4.88568e-34	CM PreTfh	PCGF5	CM PreTfh
1.65473e-38	0.338812	0.385	0.307	6.18504e-34	CM PreTfh	RUNX1	CM PreTfh
1.81703e-38	0.288678	0.151	0.098	6.79168e-34	CM PreTfh	MYLIP	CM PreTfh
1.90311e-38	0.25143	0.226	0.159	7.11346e-34	CM PreTfh	MFHAS1	CM PreTfh
1.95257e-38	0.325507	0.249	0.183	7.29831e-34	CM PreTfh	TMEM245	CM PreTfh
2.23098e-38	0.274373	0.17	0.112	8.33895e-34	CM PreTfh	LINC01138	CM PreTfh
3.48289e-38	0.324729	0.447	0.381	1.30183e-33	CM PreTfh	ANKHD1	CM PreTfh
3.59293e-38	0.412112	0.609	0.572	1.34297e-33	CM PreTfh	SMAP2	CM PreTfh
6.17138e-38	0.283533	0.461	0.393	2.30674e-33	CM PreTfh	MALT1	CM PreTfh
1.20491e-37	0.297799	0.546	0.483	4.5037e-33	CM PreTfh	ZNF292	CM PreTfh
1.29589e-37	0.328823	0.267	0.202	4.84379e-33	CM PreTfh	CDR2	CM PreTfh
1.82465e-37	0.301163	0.264	0.197	6.82017e-33	CM PreTfh	MTR	CM PreTfh
2.60944e-37	0.34746	0.376	0.308	9.75356e-33	CM PreTfh	SAMHD1	CM PreTfh
3.27637e-37	0.257403	0.194	0.134	1.22464e-32	CM PreTfh	PREX1	CM PreTfh
5.17446e-37	0.327643	0.524	0.463	1.93411e-32	CM PreTfh	WNK1	CM PreTfh
6.98491e-37	0.385651	0.258	0.192	2.61082e-32	CM PreTfh	COG5	CM PreTfh
8.33409e-37	0.304468	0.129	0.08	3.11512e-32	CM PreTfh	AC016831.7	CM PreTfh
1.40213e-36	0.351137	0.707	0.669	5.2409e-32	CM PreTfh	TNFAIP8	CM PreTfh
2.43676e-36	0.409354	0.479	0.42	9.10812e-32	CM PreTfh	JMJD1C	CM PreTfh
2.49398e-36	0.308735	0.137	0.087	9.322e-32	CM PreTfh	ALMS1	CM PreTfh
2.73165e-36	0.344276	0.13	0.081	1.02104e-31	CM PreTfh	SCMH1	CM PreTfh
7.04928e-36	0.361675	0.332	0.265	2.63488e-31	CM PreTfh	MKLN1	CM PreTfh
8.32542e-36	0.411874	0.239	0.178	3.11187e-31	CM PreTfh	DENND1B	CM PreTfh
2.15061e-35	0.332152	0.151	0.099	8.03854e-31	CM PreTfh	KCNQ1OT1	CM PreTfh
2.15543e-35	0.325511	0.668	0.615	8.05658e-31	CM PreTfh	EML4	CM PreTfh
2.98052e-35	0.302736	0.239	0.178	1.11406e-30	CM PreTfh	AHCTF1	CM PreTfh
3.33847e-35	0.264835	0.519	0.456	1.24785e-30	CM PreTfh	ZNF638	CM PreTfh
4.87224e-35	0.326067	0.364	0.299	1.82115e-30	CM PreTfh	KIAA2026	CM PreTfh
8.53204e-35	0.268182	0.109	0.065	3.18911e-30	CM PreTfh	ALPK1	CM PreTfh
9.2271e-35	0.340335	0.363	0.298	3.44891e-30	CM PreTfh	PHC3	CM PreTfh
1.19109e-34	0.438806	0.396	0.33	4.45207e-30	CM PreTfh	MBD5	CM PreTfh
1.80814e-34	0.282014	0.271	0.207	6.75848e-30	CM PreTfh	PRKAG2	CM PreTfh
1.86563e-34	0.337922	0.302	0.24	6.97336e-30	CM PreTfh	CMTM7	CM PreTfh
2.29808e-34	0.283959	0.329	0.268	8.58975e-30	CM PreTfh	IDS	CM PreTfh
5.26172e-34	0.327041	0.637	0.603	1.96672e-29	CM PreTfh	ELF1	CM PreTfh
7.38047e-34	0.302978	0.409	0.351	2.75867e-29	CM PreTfh	POLR2J3	CM PreTfh
7.40606e-34	0.285294	0.393	0.326	2.76824e-29	CM PreTfh	MT-ATP8	CM PreTfh
8.10894e-34	0.261436	0.162	0.109	3.03096e-29	CM PreTfh	ZNF26	CM PreTfh
1.29438e-33	0.279389	0.267	0.203	4.83813e-29	CM PreTfh	DDX3Y	CM PreTfh
1.70598e-33	0.324241	0.183	0.128	6.3766e-29	CM PreTfh	AL359220.1	CM PreTfh
3.96866e-33	0.567393	0.493	0.459	1.48341e-28	CM PreTfh	CCND3	CM PreTfh
4.62776e-33	0.411836	0.252	0.195	1.72976e-28	CM PreTfh	SLAMF6	CM PreTfh
5.92528e-33	0.315636	0.543	0.489	2.21475e-28	CM PreTfh	USP15	CM PreTfh
8.12955e-33	0.344285	0.342	0.275	3.03866e-28	CM PreTfh	DYRK1A	CM PreTfh
8.32029e-33	0.355183	0.39	0.325	3.10996e-28	CM PreTfh	PUM2	CM PreTfh
8.83105e-33	0.333925	0.437	0.371	3.30087e-28	CM PreTfh	TNIK	CM PreTfh
9.10089e-33	0.3338	0.269	0.207	3.40173e-28	CM PreTfh	AC118549.1	CM PreTfh
1.08461e-32	0.302695	0.108	0.066	4.05406e-28	CM PreTfh	RFX3-AS1	CM PreTfh
1.14701e-32	0.386791	0.388	0.327	4.28731e-28	CM PreTfh	PIAS1	CM PreTfh
1.55958e-32	0.281656	0.351	0.286	5.82939e-28	CM PreTfh	MECP2	CM PreTfh
1.92513e-32	0.27395	0.295	0.232	7.19576e-28	CM PreTfh	SLC39A10	CM PreTfh
1.99281e-32	0.28536	0.16	0.109	7.44874e-28	CM PreTfh	RYK	CM PreTfh
2.04111e-32	0.301775	0.248	0.188	7.62926e-28	CM PreTfh	XPO6	CM PreTfh
2.34261e-32	0.305998	0.155	0.105	8.75622e-28	CM PreTfh	TRAK2	CM PreTfh
2.94848e-32	0.285139	0.4	0.336	1.10208e-27	CM PreTfh	CWF19L2	CM PreTfh
3.8636e-32	0.348374	0.211	0.155	1.44413e-27	CM PreTfh	UBR3	CM PreTfh
3.87557e-32	0.276534	0.236	0.176	1.44861e-27	CM PreTfh	CAPN7	CM PreTfh
5.05198e-32	0.282545	0.187	0.132	1.88833e-27	CM PreTfh	PIK3CB	CM PreTfh
5.62207e-32	0.261177	0.203	0.147	2.10142e-27	CM PreTfh	ERAP1	CM PreTfh
6.97963e-32	0.339128	0.133	0.086	2.60885e-27	CM PreTfh	AC233976.1	CM PreTfh
8.16988e-32	0.387632	0.256	0.198	3.05374e-27	CM PreTfh	ERC1	CM PreTfh
1.35459e-31	0.322683	0.362	0.301	5.06319e-27	CM PreTfh	CHD6	CM PreTfh
1.95714e-31	0.301001	0.429	0.373	7.31541e-27	CM PreTfh	CEP350	CM PreTfh
2.33265e-31	0.378394	0.207	0.151	8.71897e-27	CM PreTfh	VWA8	CM PreTfh
2.60328e-31	0.268882	0.162	0.111	9.73055e-27	CM PreTfh	CEP120	CM PreTfh
4.32028e-31	0.278771	0.383	0.32	1.61484e-26	CM PreTfh	PRDM2	CM PreTfh
4.86697e-31	0.284801	0.224	0.166	1.81917e-26	CM PreTfh	ITPR1	CM PreTfh
5.61087e-31	0.362142	0.459	0.403	2.09723e-26	CM PreTfh	RASA2	CM PreTfh
5.90398e-31	0.253658	0.258	0.199	2.20679e-26	CM PreTfh	ZNF141	CM PreTfh
8.49549e-31	0.395483	0.284	0.221	3.17544e-26	CM PreTfh	ZNF407	CM PreTfh
8.79447e-31	0.252935	0.492	0.438	3.2872e-26	CM PreTfh	MDM4	CM PreTfh
9.75419e-31	0.301924	0.278	0.219	3.64592e-26	CM PreTfh	AGO3	CM PreTfh
1.1842e-30	0.316508	0.415	0.351	4.42629e-26	CM PreTfh	ELMO1	CM PreTfh
1.3797e-30	0.396416	0.225	0.171	5.15703e-26	CM PreTfh	NT5DC1	CM PreTfh
1.54315e-30	0.39736	0.17	0.12	5.76798e-26	CM PreTfh	LCLAT1	CM PreTfh
5.05916e-30	0.32123	0.206	0.151	1.89101e-25	CM PreTfh	DIS3L2	CM PreTfh
1.11392e-29	0.460995	0.407	0.354	4.16359e-25	CM PreTfh	CCDC91	CM PreTfh
1.23397e-29	0.373482	0.193	0.142	4.61235e-25	CM PreTfh	RIC1	CM PreTfh
1.31192e-29	0.301338	0.407	0.347	4.90371e-25	CM PreTfh	HERC4	CM PreTfh
2.38419e-29	0.368744	0.245	0.189	8.91162e-25	CM PreTfh	TNKS	CM PreTfh
2.91471e-29	0.3352	0.247	0.19	1.08946e-24	CM PreTfh	RALGAPA2	CM PreTfh
3.43449e-29	0.305613	0.267	0.21	1.28375e-24	CM PreTfh	TRPM7	CM PreTfh
4.72201e-29	0.259675	0.232	0.178	1.76499e-24	CM PreTfh	GABPB1-IT1	CM PreTfh
4.79647e-29	0.426127	0.154	0.106	1.79283e-24	CM PreTfh	LINC01473	CM PreTfh
5.49022e-29	0.41588	0.438	0.39	2.05213e-24	CM PreTfh	PITPNC1	CM PreTfh
7.20239e-29	0.268327	0.382	0.325	2.69211e-24	CM PreTfh	SPATA13	CM PreTfh
1.24663e-28	0.53284	0.464	0.431	4.65967e-24	CM PreTfh	OSBPL8	CM PreTfh
1.39243e-28	0.286276	0.357	0.299	5.20463e-24	CM PreTfh	RBM33	CM PreTfh
1.53657e-28	0.295439	0.409	0.357	5.7434e-24	CM PreTfh	BOD1L1	CM PreTfh
2.01789e-28	0.282864	0.268	0.213	7.54248e-24	CM PreTfh	HIST1H1C	CM PreTfh
2.16123e-28	0.263391	0.24	0.185	8.07826e-24	CM PreTfh	ZNHIT6	CM PreTfh
2.39646e-28	0.29038	0.334	0.28	8.9575e-24	CM PreTfh	YME1L1	CM PreTfh
3.49939e-28	0.293757	0.355	0.302	1.308e-23	CM PreTfh	RTN4	CM PreTfh
4.18453e-28	0.289119	0.404	0.354	1.56409e-23	CM PreTfh	GGNBP2	CM PreTfh
4.61947e-28	0.264374	0.26	0.206	1.72667e-23	CM PreTfh	APOL6	CM PreTfh
9.00272e-28	0.293125	0.428	0.369	3.36504e-23	CM PreTfh	BCL2	CM PreTfh
1.11469e-27	0.383286	0.155	0.108	4.16651e-23	CM PreTfh	WDPCP	CM PreTfh
1.30796e-27	0.31298	0.344	0.285	4.88889e-23	CM PreTfh	TTC17	CM PreTfh
2.30734e-27	0.287947	0.139	0.096	8.62437e-23	CM PreTfh	MTM1	CM PreTfh
4.64429e-27	0.441695	0.224	0.171	1.73594e-22	CM PreTfh	BTBD9	CM PreTfh
4.77602e-27	0.342058	0.13	0.088	1.78518e-22	CM PreTfh	AL162253.2	CM PreTfh
4.93023e-27	0.265436	0.142	0.097	1.84282e-22	CM PreTfh	SH3RF3	CM PreTfh
8.96685e-27	0.38171	0.287	0.233	3.35163e-22	CM PreTfh	COP1	CM PreTfh
9.58205e-27	0.284682	0.227	0.173	3.58158e-22	CM PreTfh	VPS13D	CM PreTfh
9.823e-27	0.264557	0.372	0.317	3.67164e-22	CM PreTfh	CCDC88C	CM PreTfh
1.1205e-26	0.254069	0.584	0.551	4.18822e-22	CM PreTfh	BPTF	CM PreTfh
1.15233e-26	0.335018	0.207	0.155	4.30718e-22	CM PreTfh	FTO	CM PreTfh
1.44695e-26	0.333872	0.18	0.131	5.40841e-22	CM PreTfh	PPP3CA	CM PreTfh
1.45773e-26	0.275186	0.369	0.315	5.44869e-22	CM PreTfh	TRIM56	CM PreTfh
1.5513e-26	0.260225	0.346	0.292	5.79846e-22	CM PreTfh	DYNC1H1	CM PreTfh
1.90094e-26	0.32057	0.385	0.334	7.10532e-22	CM PreTfh	GPATCH8	CM PreTfh
2.42274e-26	0.253157	0.316	0.258	9.05573e-22	CM PreTfh	TIAM1	CM PreTfh
4.84002e-26	0.315413	0.38	0.327	1.8091e-21	CM PreTfh	ARFGEF1	CM PreTfh
7.0056e-26	0.402711	0.109	0.071	2.61855e-21	CM PreTfh	CRADD	CM PreTfh
2.73029e-25	0.342538	0.373	0.316	1.02053e-20	CM PreTfh	ANKRD17	CM PreTfh
2.7624e-25	0.316719	0.353	0.302	1.03253e-20	CM PreTfh	R3HDM2	CM PreTfh
3.09042e-25	0.267284	0.328	0.276	1.15514e-20	CM PreTfh	ZNF91	CM PreTfh
3.83588e-25	0.359525	0.296	0.24	1.43378e-20	CM PreTfh	VTI1A	CM PreTfh
4.81571e-25	0.302129	0.523	0.479	1.80001e-20	CM PreTfh	USP34	CM PreTfh
7.43622e-25	0.324434	0.288	0.236	2.77951e-20	CM PreTfh	RALGAPA1	CM PreTfh
8.88344e-25	0.298396	0.243	0.191	3.32045e-20	CM PreTfh	SCAF8	CM PreTfh
1.17375e-24	0.299813	0.333	0.284	4.38723e-20	CM PreTfh	TRIP11	CM PreTfh
1.26602e-24	0.323425	0.194	0.146	4.73214e-20	CM PreTfh	CLASP2	CM PreTfh
1.8506e-24	0.267931	0.16	0.115	6.91719e-20	CM PreTfh	XYLT1	CM PreTfh
2.04358e-24	0.298094	0.178	0.132	7.63849e-20	CM PreTfh	SIDT1	CM PreTfh
2.23161e-24	0.332848	0.324	0.272	8.3413e-20	CM PreTfh	DLG1	CM PreTfh
3.21097e-24	0.329955	0.144	0.101	1.2002e-19	CM PreTfh	IGF1R	CM PreTfh
6.1114e-24	0.287206	0.321	0.271	2.28432e-19	CM PreTfh	SHPRH	CM PreTfh
6.9717e-24	0.403315	0.268	0.215	2.60588e-19	CM PreTfh	SMYD3	CM PreTfh
8.1497e-24	0.32391	0.235	0.184	3.0462e-19	CM PreTfh	TRAPPC9	CM PreTfh
8.58694e-24	0.274729	0.152	0.11	3.20963e-19	CM PreTfh	MAP4K5	CM PreTfh
1.06962e-23	0.267928	0.308	0.254	3.99803e-19	CM PreTfh	GRAP2	CM PreTfh
1.23305e-23	0.355476	0.167	0.124	4.60889e-19	CM PreTfh	FOXO3	CM PreTfh
1.31249e-23	0.308143	0.449	0.406	4.90582e-19	CM PreTfh	GLS	CM PreTfh
1.80101e-23	0.287025	0.465	0.419	6.7318e-19	CM PreTfh	BIRC6	CM PreTfh
1.84784e-23	0.261902	0.298	0.247	6.90685e-19	CM PreTfh	TAOK1	CM PreTfh
2.69152e-23	0.268627	0.101	0.066	1.00604e-18	CM PreTfh	JAKMIP2	CM PreTfh
5.2597e-23	0.305193	0.234	0.185	1.96597e-18	CM PreTfh	RELCH	CM PreTfh
5.94195e-23	0.297426	0.261	0.211	2.22098e-18	CM PreTfh	ACBD6	CM PreTfh
6.14973e-23	0.286966	0.13	0.092	2.29864e-18	CM PreTfh	SNTB2	CM PreTfh
6.44155e-23	0.276509	0.12	0.082	2.40772e-18	CM PreTfh	PIK3R5	CM PreTfh
1.40325e-22	0.256916	0.448	0.404	5.24506e-18	CM PreTfh	RSF1	CM PreTfh
1.93892e-22	0.260669	0.303	0.248	7.24729e-18	CM PreTfh	MAP3K5	CM PreTfh
2.26789e-22	0.256477	0.358	0.31	8.4769e-18	CM PreTfh	NEMF	CM PreTfh
2.46971e-22	0.318296	0.325	0.277	9.23129e-18	CM PreTfh	RETREG1	CM PreTfh
2.79642e-22	0.310076	0.29	0.24	1.04524e-17	CM PreTfh	PICALM	CM PreTfh
3.00196e-22	0.280336	0.331	0.276	1.12207e-17	CM PreTfh	TCF12	CM PreTfh
3.61136e-22	0.282554	0.157	0.114	1.34986e-17	CM PreTfh	KIAA1328	CM PreTfh
4.20224e-22	0.289114	0.244	0.196	1.57072e-17	CM PreTfh	MLLT10	CM PreTfh
4.34811e-22	0.252321	0.162	0.121	1.62524e-17	CM PreTfh	CDC37L1	CM PreTfh
6.48568e-22	0.291921	0.324	0.276	2.42422e-17	CM PreTfh	PDS5A	CM PreTfh
6.83634e-22	0.293785	0.294	0.244	2.55529e-17	CM PreTfh	FNDC3A	CM PreTfh
1.1683e-21	0.272667	0.236	0.19	4.36688e-17	CM PreTfh	THEM4	CM PreTfh
2.34169e-21	0.439467	0.192	0.148	8.75277e-17	CM PreTfh	RAD51B	CM PreTfh
2.47275e-21	0.266582	0.216	0.172	9.24263e-17	CM PreTfh	HIPK3	CM PreTfh
2.91826e-21	0.363819	0.331	0.282	1.09079e-16	CM PreTfh	EXOC4	CM PreTfh
3.09483e-21	0.263627	0.257	0.211	1.15679e-16	CM PreTfh	PARP4	CM PreTfh
3.4091e-21	0.285158	0.264	0.215	1.27425e-16	CM PreTfh	MON2	CM PreTfh
3.7798e-21	0.278803	0.177	0.135	1.41281e-16	CM PreTfh	ORC4	CM PreTfh
3.81267e-21	0.328381	0.23	0.183	1.4251e-16	CM PreTfh	DIAPH2	CM PreTfh
5.12771e-21	0.267269	0.358	0.312	1.91663e-16	CM PreTfh	LINC01550	CM PreTfh
6.76895e-21	0.309528	0.405	0.355	2.5301e-16	CM PreTfh	GLCCI1	CM PreTfh
8.15995e-21	0.309809	0.121	0.085	3.05002e-16	CM PreTfh	ATP10A	CM PreTfh
8.97474e-21	0.255312	0.347	0.299	3.35458e-16	CM PreTfh	BIRC3	CM PreTfh
1.07702e-20	0.347654	0.24	0.195	4.02568e-16	CM PreTfh	DYM	CM PreTfh
1.82943e-20	0.353255	0.149	0.11	6.83803e-16	CM PreTfh	SUMF1	CM PreTfh
2.16185e-20	0.29499	0.319	0.273	8.08057e-16	CM PreTfh	ATP11B	CM PreTfh
2.61247e-20	0.265363	0.142	0.103	9.7649e-16	CM PreTfh	RHBDD1	CM PreTfh
2.84216e-20	0.276764	0.377	0.335	1.06234e-15	CM PreTfh	PPP4R3B	CM PreTfh
3.64382e-20	0.266854	0.116	0.081	1.36199e-15	CM PreTfh	JAK2	CM PreTfh
3.70393e-20	0.291837	0.18	0.139	1.38445e-15	CM PreTfh	SEC24B	CM PreTfh
3.77057e-20	0.306022	0.453	0.414	1.40936e-15	CM PreTfh	PRKACB	CM PreTfh
4.15953e-20	0.274991	0.399	0.354	1.55475e-15	CM PreTfh	ZNF644	CM PreTfh
4.63177e-20	0.253893	0.307	0.262	1.73126e-15	CM PreTfh	NPAT	CM PreTfh
5.34246e-20	0.331684	0.212	0.169	1.99691e-15	CM PreTfh	WDR7	CM PreTfh
1.39259e-19	0.34249	0.308	0.263	5.20523e-15	CM PreTfh	PAN3	CM PreTfh
1.6518e-19	0.373843	0.242	0.199	6.17409e-15	CM PreTfh	SESN1	CM PreTfh
1.85764e-19	0.330151	0.155	0.116	6.9435e-15	CM PreTfh	SCFD2	CM PreTfh
2.0071e-19	0.270742	0.182	0.14	7.50215e-15	CM PreTfh	TMEM65	CM PreTfh
2.41773e-19	0.250612	0.281	0.234	9.037e-15	CM PreTfh	FAM214A	CM PreTfh
3.36351e-19	0.277564	0.253	0.212	1.25721e-14	CM PreTfh	YLPM1	CM PreTfh
5.13717e-19	0.332602	0.33	0.288	1.92017e-14	CM PreTfh	RSRC1	CM PreTfh
2.2039e-18	0.269704	0.272	0.227	8.23773e-14	CM PreTfh	BRAF	CM PreTfh
2.35755e-18	0.257163	0.222	0.181	8.81206e-14	CM PreTfh	TLE4	CM PreTfh
3.57658e-18	0.253598	0.122	0.088	1.33685e-13	CM PreTfh	PPP1R12B	CM PreTfh
4.35354e-18	0.267091	0.386	0.341	1.62727e-13	CM PreTfh	FOXN3	CM PreTfh
4.38358e-18	0.271017	0.154	0.117	1.63849e-13	CM PreTfh	NRF1	CM PreTfh
7.44754e-18	0.253333	0.332	0.293	2.78374e-13	CM PreTfh	RBBP6	CM PreTfh
9.09226e-18	0.326165	0.177	0.139	3.3985e-13	CM PreTfh	IGHG1	CM PreTfh
1.44802e-17	0.412815	0.382	0.352	5.41239e-13	CM PreTfh	SESN3	CM PreTfh
1.67693e-17	0.271861	0.221	0.18	6.26801e-13	CM PreTfh	UVRAG	CM PreTfh
2.83051e-17	0.267678	0.306	0.268	1.05799e-12	CM PreTfh	TSPAN14	CM PreTfh
2.88896e-17	0.359298	0.324	0.289	1.07983e-12	CM PreTfh	PRKCQ	CM PreTfh
3.61354e-17	0.276824	0.22	0.181	1.35067e-12	CM PreTfh	KDM6A	CM PreTfh
3.77809e-17	0.270639	0.11	0.078	1.41217e-12	CM PreTfh	NUBPL	CM PreTfh
3.81996e-17	0.356539	0.264	0.227	1.42782e-12	CM PreTfh	STIM1	CM PreTfh
4.44022e-17	0.419479	0.29	0.257	1.65967e-12	CM PreTfh	MDFIC	CM PreTfh
5.11326e-17	0.28766	0.205	0.167	1.91123e-12	CM PreTfh	PPP3CC	CM PreTfh
6.36476e-17	0.265827	0.235	0.195	2.37902e-12	CM PreTfh	NBAS	CM PreTfh
8.48627e-17	0.366788	0.251	0.213	3.172e-12	CM PreTfh	ITFG1	CM PreTfh
8.58123e-17	0.254104	0.328	0.287	3.20749e-12	CM PreTfh	SETD5	CM PreTfh
9.24566e-17	0.281032	0.23	0.191	3.45584e-12	CM PreTfh	RNF13	CM PreTfh
2.67156e-16	0.25465	0.284	0.243	9.98576e-12	CM PreTfh	MAP3K4	CM PreTfh
6.84532e-16	0.331205	0.35	0.319	2.55864e-11	CM PreTfh	UBAC2	CM PreTfh
1.05161e-15	0.254825	0.389	0.359	3.9307e-11	CM PreTfh	GOLGB1	CM PreTfh
1.16079e-15	0.251405	0.357	0.318	4.33881e-11	CM PreTfh	ARHGEF3	CM PreTfh
1.60155e-15	0.252108	0.331	0.29	5.98628e-11	CM PreTfh	MLLT3	CM PreTfh
2.58184e-15	0.269253	0.294	0.255	9.65039e-11	CM PreTfh	ARID2	CM PreTfh
2.99812e-15	0.254177	0.149	0.116	1.12064e-10	CM PreTfh	OXR1	CM PreTfh
5.49433e-15	0.25642	0.288	0.251	2.05367e-10	CM PreTfh	CRTC3	CM PreTfh
6.40579e-15	0.27444	0.255	0.216	2.39436e-10	CM PreTfh	WDR70	CM PreTfh
6.73789e-15	0.252828	0.21	0.173	2.51849e-10	CM PreTfh	SNX13	CM PreTfh
1.84572e-14	0.299443	0.246	0.212	6.89894e-10	CM PreTfh	FOXN2	CM PreTfh
3.22523e-14	0.315501	0.191	0.157	1.20553e-09	CM PreTfh	RFX7	CM PreTfh
3.4067e-14	0.304129	0.374	0.344	1.27336e-09	CM PreTfh	PHF14	CM PreTfh
1.28435e-13	0.293409	0.163	0.131	4.80064e-09	CM PreTfh	CMSS1	CM PreTfh
1.69037e-13	0.276267	0.14	0.11	6.31827e-09	CM PreTfh	EHBP1	CM PreTfh
3.81985e-13	0.341323	0.23	0.197	1.42778e-08	CM PreTfh	UMAD1	CM PreTfh
4.10381e-13	0.32105	0.251	0.218	1.53392e-08	CM PreTfh	FAF1	CM PreTfh
5.38527e-13	0.251955	0.369	0.336	2.01291e-08	CM PreTfh	LDLRAD4	CM PreTfh
1.00506e-12	0.257545	0.18	0.149	3.7567e-08	CM PreTfh	TDRD3	CM PreTfh
1.16842e-12	0.276558	0.207	0.175	4.36732e-08	CM PreTfh	LINC01184	CM PreTfh
1.93773e-12	0.282718	0.198	0.167	7.24285e-08	CM PreTfh	MNAT1	CM PreTfh
5.20969e-12	0.254439	0.319	0.29	1.94728e-07	CM PreTfh	PPP6R3	CM PreTfh
5.98647e-12	0.317661	0.26	0.229	2.23762e-07	CM PreTfh	RNGTT	CM PreTfh
1.51752e-11	0.275165	0.273	0.243	5.67218e-07	CM PreTfh	TENT2	CM PreTfh
1.99945e-11	0.344892	0.167	0.138	7.47353e-07	CM PreTfh	CAMKMT	CM PreTfh
3.52547e-11	0.277353	0.208	0.179	1.31775e-06	CM PreTfh	FARS2	CM PreTfh
4.00119e-11	0.262983	0.318	0.29	1.49556e-06	CM PreTfh	ASCC3	CM PreTfh
5.32553e-11	0.250466	0.376	0.352	1.99058e-06	CM PreTfh	ZNF148	CM PreTfh
5.49349e-11	0.280474	0.157	0.13	2.05336e-06	CM PreTfh	MAP2K5	CM PreTfh
5.90113e-11	0.267609	0.621	0.618	2.20573e-06	CM PreTfh	SKAP1	CM PreTfh
1.47244e-10	0.31005	0.102	0.078	5.50369e-06	CM PreTfh	KCNQ5	CM PreTfh
5.38193e-10	0.283789	0.143	0.118	2.01166e-05	CM PreTfh	DPH6	CM PreTfh
6.53027e-10	0.271257	0.175	0.147	2.44088e-05	CM PreTfh	METTL15	CM PreTfh
1.1145e-09	0.265893	0.241	0.215	4.16578e-05	CM PreTfh	NEK7	CM PreTfh
2.10926e-09	0.372892	0.241	0.217	7.88401e-05	CM PreTfh	COMMD10	CM PreTfh
3.79939e-09	0.484606	0.202	0.177	0.000142013	CM PreTfh	PTPN13	CM PreTfh
1.96145e-08	0.257468	0.207	0.183	0.000733151	CM PreTfh	BABAM2	CM PreTfh
0	1.72264	0.818	0.317	0	T-Trans-Mem	KLRB1	T-Trans-Mem
0	1.6103	0.92	0.589	0	T-Trans-Mem	IL7R	T-Trans-Mem
0	1.57571	0.785	0.344	0	T-Trans-Mem	RORA	T-Trans-Mem
0	1.20885	0.446	0.056	0	T-Trans-Mem	CCR6	T-Trans-Mem
0	1.05211	0.357	0.061	0	T-Trans-Mem	TNFSF13B	T-Trans-Mem
0	0.532347	0.131	0.009	0	T-Trans-Mem	IL23R	T-Trans-Mem
1.1995e-294	1.49898	0.195	0.026	4.4835e-290	T-Trans-Mem	PLCB1	T-Trans-Mem
3.72047e-244	0.888817	0.312	0.073	1.39064e-239	T-Trans-Mem	IL18R1	T-Trans-Mem
3.4476e-215	1.06501	0.811	0.506	1.28864e-210	T-Trans-Mem	S100A4	T-Trans-Mem
2.13589e-205	0.51528	0.182	0.031	7.98354e-201	T-Trans-Mem	CCL20	T-Trans-Mem
2.71563e-201	0.453885	0.135	0.018	1.01505e-196	T-Trans-Mem	B3GALT2	T-Trans-Mem
7.13422e-179	0.721402	0.215	0.047	2.66663e-174	T-Trans-Mem	LINC01871	T-Trans-Mem
2.21859e-161	0.860856	0.287	0.084	8.29265e-157	T-Trans-Mem	ERN1	T-Trans-Mem
1.21837e-152	0.686813	0.179	0.038	4.55404e-148	T-Trans-Mem	MYBL1	T-Trans-Mem
1.07286e-138	0.616958	0.296	0.097	4.01012e-134	T-Trans-Mem	FKBP11	T-Trans-Mem
7.60388e-137	0.480363	0.158	0.033	2.84218e-132	T-Trans-Mem	COL5A3	T-Trans-Mem
5.69055e-131	0.705822	0.262	0.082	2.12701e-126	T-Trans-Mem	ADAM19	T-Trans-Mem
6.23288e-130	0.540974	0.155	0.034	2.32972e-125	T-Trans-Mem	GAB3	T-Trans-Mem
2.30111e-120	0.672614	0.147	0.032	8.60108e-116	T-Trans-Mem	ADAM12	T-Trans-Mem
2.86139e-119	0.704856	0.651	0.369	1.06953e-114	T-Trans-Mem	GPR183	T-Trans-Mem
7.37193e-119	0.510277	0.212	0.061	2.75548e-114	T-Trans-Mem	CTSH	T-Trans-Mem
4.30089e-114	0.866289	0.553	0.295	1.60759e-109	T-Trans-Mem	MGAT4A	T-Trans-Mem
1.69057e-110	1.22878	0.251	0.085	6.319e-106	T-Trans-Mem	RUNX2	T-Trans-Mem
2.77927e-107	0.837493	0.424	0.198	1.03883e-102	T-Trans-Mem	SESN1	T-Trans-Mem
9.35127e-107	0.625492	0.208	0.064	3.49532e-102	T-Trans-Mem	IFI44	T-Trans-Mem
2.22271e-106	0.98036	0.191	0.055	8.30806e-102	T-Trans-Mem	NIBAN1	T-Trans-Mem
2.95172e-106	0.767203	0.329	0.133	1.10329e-101	T-Trans-Mem	ARHGAP5	T-Trans-Mem
1.67898e-105	0.82974	0.391	0.175	6.27568e-101	T-Trans-Mem	ID2	T-Trans-Mem
6.1262e-105	0.8179	0.688	0.446	2.28985e-100	T-Trans-Mem	VIM	T-Trans-Mem
2.82339e-102	0.567126	0.124	0.027	1.05533e-97	T-Trans-Mem	LINC00299	T-Trans-Mem
3.1719e-102	0.712905	0.44	0.213	1.18559e-97	T-Trans-Mem	AHNAK	T-Trans-Mem
2.84644e-98	0.796671	0.488	0.258	1.06394e-93	T-Trans-Mem	ITGA4	T-Trans-Mem
2.05675e-91	0.490002	0.21	0.07	7.6877e-87	T-Trans-Mem	MYO1F	T-Trans-Mem
1.53583e-83	1.30691	0.217	0.079	5.74063e-79	T-Trans-Mem	AL136456.1	T-Trans-Mem
1.49905e-77	1.04002	0.359	0.175	5.60316e-73	T-Trans-Mem	PTPN13	T-Trans-Mem
1.1925e-75	0.594728	0.286	0.126	4.45732e-71	T-Trans-Mem	JAML	T-Trans-Mem
4.93986e-72	0.59978	0.204	0.076	1.84642e-67	T-Trans-Mem	SYTL2	T-Trans-Mem
4.43743e-71	0.659097	0.246	0.102	1.65862e-66	T-Trans-Mem	MCF2L2	T-Trans-Mem
7.35194e-71	0.574295	0.274	0.12	2.74801e-66	T-Trans-Mem	REEP3	T-Trans-Mem
4.5355e-70	0.367647	0.133	0.039	1.69528e-65	T-Trans-Mem	IL1R1	T-Trans-Mem
1.69923e-68	0.849102	0.495	0.299	6.35139e-64	T-Trans-Mem	TTC39C	T-Trans-Mem
4.70634e-66	0.361101	0.117	0.033	1.75914e-61	T-Trans-Mem	LMO4	T-Trans-Mem
1.16699e-64	0.561024	0.363	0.189	4.36196e-60	T-Trans-Mem	ATP2B4	T-Trans-Mem
1.56866e-64	0.690857	0.423	0.243	5.86334e-60	T-Trans-Mem	MAP3K4	T-Trans-Mem
1.0709e-61	0.728708	0.272	0.127	4.00283e-57	T-Trans-Mem	ANKRD28	T-Trans-Mem
1.58111e-61	0.419327	0.143	0.046	5.90987e-57	T-Trans-Mem	CXCR6	T-Trans-Mem
1.34394e-59	0.503971	0.634	0.449	5.02338e-55	T-Trans-Mem	PBXIP1	T-Trans-Mem
5.34113e-59	0.64881	0.665	0.499	1.99641e-54	T-Trans-Mem	PDCD4	T-Trans-Mem
8.07953e-59	0.527807	0.761	0.571	3.01997e-54	T-Trans-Mem	AAK1	T-Trans-Mem
8.36267e-56	0.549211	0.549	0.373	3.1258e-51	T-Trans-Mem	S100A11	T-Trans-Mem
2.04394e-55	0.465853	0.104	0.03	7.63983e-51	T-Trans-Mem	EGLN3	T-Trans-Mem
2.95064e-55	0.357162	0.204	0.085	1.10289e-50	T-Trans-Mem	CST7	T-Trans-Mem
6.45444e-55	0.543796	0.627	0.475	2.41254e-50	T-Trans-Mem	S100A6	T-Trans-Mem
5.40345e-54	0.437398	0.261	0.122	2.0197e-49	T-Trans-Mem	PRDM1	T-Trans-Mem
1.49925e-53	0.45287	0.711	0.536	5.60391e-49	T-Trans-Mem	GIMAP5	T-Trans-Mem
5.6659e-53	0.725021	0.387	0.226	2.1178e-48	T-Trans-Mem	PTPN4	T-Trans-Mem
3.61807e-51	0.691866	0.508	0.332	1.35236e-46	T-Trans-Mem	CD96	T-Trans-Mem
1.4051e-50	0.38903	0.161	0.063	5.25199e-46	T-Trans-Mem	DPP4	T-Trans-Mem
3.5381e-50	0.28411	0.102	0.031	1.32247e-45	T-Trans-Mem	AL138778.1	T-Trans-Mem
1.01704e-49	0.506984	0.666	0.513	3.80148e-45	T-Trans-Mem	CRIP1	T-Trans-Mem
7.60557e-48	0.472369	0.113	0.038	2.84281e-43	T-Trans-Mem	SPON1	T-Trans-Mem
1.15728e-47	0.370872	0.878	0.78	4.32568e-43	T-Trans-Mem	GIMAP7	T-Trans-Mem
3.73513e-47	0.516915	0.378	0.226	1.39612e-42	T-Trans-Mem	ELK3	T-Trans-Mem
5.08783e-47	0.480176	0.509	0.338	1.90173e-42	T-Trans-Mem	KLF6	T-Trans-Mem
8.29954e-47	0.382283	0.37	0.208	3.1022e-42	T-Trans-Mem	CYTOR	T-Trans-Mem
2.13713e-45	0.58276	0.415	0.256	7.98815e-41	T-Trans-Mem	MDFIC	T-Trans-Mem
1.0488e-44	0.468531	0.31	0.174	3.9202e-40	T-Trans-Mem	CLDND1	T-Trans-Mem
2.93303e-44	0.38847	0.277	0.146	1.09631e-39	T-Trans-Mem	GBP5	T-Trans-Mem
4.44315e-44	0.344788	0.887	0.82	1.66076e-39	T-Trans-Mem	CD2	T-Trans-Mem
1.14848e-43	0.450596	0.319	0.183	4.29279e-39	T-Trans-Mem	CERK	T-Trans-Mem
1.16242e-43	0.530374	0.155	0.064	4.34489e-39	T-Trans-Mem	FAM241A	T-Trans-Mem
2.25933e-41	0.426628	0.25	0.132	8.44492e-37	T-Trans-Mem	KDSR	T-Trans-Mem
2.67457e-41	0.400104	0.881	0.775	9.997e-37	T-Trans-Mem	ANKRD12	T-Trans-Mem
3.05261e-41	0.400641	0.303	0.169	1.141e-36	T-Trans-Mem	YWHAH	T-Trans-Mem
3.9262e-41	0.552141	0.455	0.306	1.46754e-36	T-Trans-Mem	ODF2L	T-Trans-Mem
5.76151e-40	0.468583	0.539	0.37	2.15354e-35	T-Trans-Mem	BCL2	T-Trans-Mem
4.08451e-39	0.264013	0.101	0.035	1.52671e-34	T-Trans-Mem	BHLHE40	T-Trans-Mem
4.8831e-39	0.429151	0.238	0.123	1.82521e-34	T-Trans-Mem	MBNL2	T-Trans-Mem
6.02796e-39	0.470326	0.426	0.274	2.25313e-34	T-Trans-Mem	SCML4	T-Trans-Mem
3.73512e-38	0.261025	0.115	0.044	1.39611e-33	T-Trans-Mem	CAPG	T-Trans-Mem
4.33091e-38	0.436319	0.124	0.048	1.61881e-33	T-Trans-Mem	ZBTB16	T-Trans-Mem
6.82833e-38	0.637106	0.457	0.317	2.55229e-33	T-Trans-Mem	RPS6KA3	T-Trans-Mem
1.305e-37	0.415713	0.336	0.202	4.87785e-33	T-Trans-Mem	SLAMF1	T-Trans-Mem
1.34543e-37	0.777171	0.421	0.28	5.02894e-33	T-Trans-Mem	ATXN1	T-Trans-Mem
5.793e-37	0.422042	0.442	0.296	2.16531e-32	T-Trans-Mem	ITGB1	T-Trans-Mem
1.56998e-36	0.257616	0.113	0.043	5.86828e-32	T-Trans-Mem	AUTS2	T-Trans-Mem
3.31345e-35	0.295319	0.157	0.071	1.2385e-30	T-Trans-Mem	NR1D2	T-Trans-Mem
4.33462e-35	0.420294	0.251	0.137	1.6202e-30	T-Trans-Mem	RGS1	T-Trans-Mem
7.90583e-35	0.431471	0.15	0.067	2.95504e-30	T-Trans-Mem	JAKMIP2	T-Trans-Mem
9.33932e-35	0.416716	0.264	0.149	3.49085e-30	T-Trans-Mem	PDE4B	T-Trans-Mem
1.5298e-34	0.349407	0.263	0.148	5.71808e-30	T-Trans-Mem	PLP2	T-Trans-Mem
1.93449e-34	0.392056	0.431	0.294	7.23073e-30	T-Trans-Mem	S100A10	T-Trans-Mem
3.31294e-34	0.428378	0.342	0.213	1.23831e-29	T-Trans-Mem	SAMSN1	T-Trans-Mem
3.42548e-34	0.315619	0.191	0.096	1.28037e-29	T-Trans-Mem	CASP1	T-Trans-Mem
8.24133e-34	0.51818	0.268	0.155	3.08044e-29	T-Trans-Mem	SLFN12L	T-Trans-Mem
1.32526e-33	0.58301	0.461	0.318	4.95354e-29	T-Trans-Mem	PHTF2	T-Trans-Mem
4.2844e-33	0.37909	0.345	0.217	1.60142e-28	T-Trans-Mem	GLIPR1	T-Trans-Mem
7.32531e-33	0.526187	0.151	0.071	2.73806e-28	T-Trans-Mem	RORA-AS1	T-Trans-Mem
9.28396e-33	0.305183	0.995	0.996	3.47016e-28	T-Trans-Mem	RPLP1	T-Trans-Mem
1.56206e-32	0.775117	0.372	0.247	5.83866e-28	T-Trans-Mem	MGAT5	T-Trans-Mem
2.11391e-32	0.69791	0.277	0.168	7.90139e-28	T-Trans-Mem	AFF1	T-Trans-Mem
6.30864e-32	0.397325	0.783	0.734	2.35804e-27	T-Trans-Mem	ITM2B	T-Trans-Mem
1.09606e-30	0.33475	0.312	0.192	4.09685e-26	T-Trans-Mem	THEM4	T-Trans-Mem
3.76785e-30	0.437904	0.314	0.196	1.40835e-25	T-Trans-Mem	DUSP16	T-Trans-Mem
1.32817e-29	0.395858	0.588	0.433	4.96444e-25	T-Trans-Mem	RABGAP1L	T-Trans-Mem
1.39331e-29	0.726999	0.453	0.329	5.2079e-25	T-Trans-Mem	PCNX1	T-Trans-Mem
2.27508e-28	0.351742	0.273	0.168	8.50381e-24	T-Trans-Mem	CCDC107	T-Trans-Mem
2.88245e-28	0.372626	0.457	0.329	1.0774e-23	T-Trans-Mem	RCSD1	T-Trans-Mem
5.69492e-28	0.539682	0.219	0.125	2.12865e-23	T-Trans-Mem	SYTL3	T-Trans-Mem
2.30442e-27	0.41221	0.246	0.146	8.61346e-23	T-Trans-Mem	GALNT10	T-Trans-Mem
4.46587e-27	0.653797	0.24	0.143	1.66925e-22	T-Trans-Mem	STAT4	T-Trans-Mem
5.03829e-27	0.351452	0.224	0.131	1.88321e-22	T-Trans-Mem	ARNTL	T-Trans-Mem
1.08482e-26	0.357869	0.395	0.275	4.05485e-22	T-Trans-Mem	OSTF1	T-Trans-Mem
1.12621e-26	0.350306	0.238	0.14	4.20956e-22	T-Trans-Mem	AHR	T-Trans-Mem
3.10287e-26	0.321697	0.207	0.118	1.15979e-21	T-Trans-Mem	GPR65	T-Trans-Mem
3.11671e-26	0.352002	0.433	0.314	1.16496e-21	T-Trans-Mem	TAGLN2	T-Trans-Mem
3.44867e-26	0.548793	0.468	0.347	1.28904e-21	T-Trans-Mem	PIP4K2A	T-Trans-Mem
4.49401e-26	0.366781	0.303	0.198	1.67977e-21	T-Trans-Mem	AQP3	T-Trans-Mem
4.58222e-26	0.479828	0.375	0.26	1.71274e-21	T-Trans-Mem	PAG1	T-Trans-Mem
6.94176e-26	0.324465	0.268	0.167	2.59469e-21	T-Trans-Mem	TMEM173	T-Trans-Mem
3.33763e-25	0.385142	0.273	0.173	1.24754e-20	T-Trans-Mem	GALM	T-Trans-Mem
3.98416e-25	1.00352	0.336	0.234	1.4892e-20	T-Trans-Mem	PARP8	T-Trans-Mem
5.40861e-25	0.344895	0.229	0.138	2.02163e-20	T-Trans-Mem	PREX1	T-Trans-Mem
1.21529e-24	0.255015	0.107	0.048	4.54253e-20	T-Trans-Mem	HES4	T-Trans-Mem
1.22724e-24	0.310456	0.132	0.065	4.58717e-20	T-Trans-Mem	FYCO1	T-Trans-Mem
3.00567e-24	0.593885	0.364	0.257	1.12346e-19	T-Trans-Mem	CRYBG1	T-Trans-Mem
4.48454e-24	0.383234	0.166	0.089	1.67623e-19	T-Trans-Mem	AC006369.1	T-Trans-Mem
1.50912e-23	0.340693	0.383	0.271	5.64078e-19	T-Trans-Mem	IDS	T-Trans-Mem
1.76936e-23	0.298849	0.709	0.587	6.6135e-19	T-Trans-Mem	SYNE2	T-Trans-Mem
4.71764e-23	0.269736	0.104	0.048	1.76336e-18	T-Trans-Mem	PRR5	T-Trans-Mem
6.17798e-23	0.472781	0.229	0.141	2.3092e-18	T-Trans-Mem	ANXA1	T-Trans-Mem
1.38711e-22	0.579546	0.154	0.083	5.18475e-18	T-Trans-Mem	PTPRM	T-Trans-Mem
2.02667e-22	0.525348	0.17	0.095	7.57527e-18	T-Trans-Mem	GTDC1	T-Trans-Mem
2.48201e-22	0.354061	0.345	0.239	9.27724e-18	T-Trans-Mem	NMRK1	T-Trans-Mem
2.66327e-22	0.309821	0.718	0.639	9.95475e-18	T-Trans-Mem	LAPTM5	T-Trans-Mem
3.81733e-22	0.283064	0.177	0.1	1.42684e-17	T-Trans-Mem	STOM	T-Trans-Mem
6.0246e-22	0.385155	0.722	0.618	2.25187e-17	T-Trans-Mem	EML4	T-Trans-Mem
6.34577e-22	0.324592	0.143	0.075	2.37192e-17	T-Trans-Mem	GRAMD1B	T-Trans-Mem
8.18103e-22	0.767965	0.355	0.257	3.0579e-17	T-Trans-Mem	RBMS1	T-Trans-Mem
3.40434e-21	0.45344	0.134	0.071	1.27247e-16	T-Trans-Mem	SNX25	T-Trans-Mem
4.43481e-21	0.260326	0.577	0.442	1.65764e-16	T-Trans-Mem	LINC00861	T-Trans-Mem
3.08656e-20	0.276529	0.524	0.411	1.1537e-15	T-Trans-Mem	CKLF	T-Trans-Mem
4.19199e-20	0.371745	0.585	0.489	1.56688e-15	T-Trans-Mem	MACF1	T-Trans-Mem
4.99108e-20	0.346887	0.392	0.29	1.86557e-15	T-Trans-Mem	LPIN2	T-Trans-Mem
5.61134e-20	0.518521	0.345	0.246	2.09741e-15	T-Trans-Mem	AKT3	T-Trans-Mem
6.74574e-20	0.360983	0.493	0.378	2.52142e-15	T-Trans-Mem	TSC22D3	T-Trans-Mem
7.96951e-20	0.580748	0.334	0.24	2.97884e-15	T-Trans-Mem	ADK	T-Trans-Mem
9.74087e-20	0.277942	0.201	0.122	3.64094e-15	T-Trans-Mem	STN1	T-Trans-Mem
1.27472e-19	0.377936	0.126	0.067	4.76466e-15	T-Trans-Mem	GPR171	T-Trans-Mem
2.5991e-19	0.561807	0.37	0.272	9.71492e-15	T-Trans-Mem	SLC4A7	T-Trans-Mem
6.22949e-19	0.417131	0.309	0.215	2.32846e-14	T-Trans-Mem	NEK7	T-Trans-Mem
8.07849e-19	0.305754	0.139	0.076	3.01958e-14	T-Trans-Mem	BCL2L11	T-Trans-Mem
1.84128e-18	0.382378	0.587	0.493	6.88234e-14	T-Trans-Mem	VPS13C	T-Trans-Mem
2.34807e-18	0.291556	0.319	0.225	8.7766e-14	T-Trans-Mem	TNFRSF25	T-Trans-Mem
2.60205e-18	0.326261	0.21	0.131	9.72594e-14	T-Trans-Mem	PATJ	T-Trans-Mem
4.63424e-18	0.268107	0.855	0.812	1.73219e-13	T-Trans-Mem	BTG1	T-Trans-Mem
9.2258e-18	0.41925	0.288	0.199	3.44842e-13	T-Trans-Mem	LINC01934	T-Trans-Mem
2.53416e-17	0.403311	0.456	0.362	9.4722e-13	T-Trans-Mem	CCSER2	T-Trans-Mem
7.73328e-17	0.29385	0.607	0.504	2.89054e-12	T-Trans-Mem	TLK1	T-Trans-Mem
8.67807e-17	0.274043	0.719	0.629	3.24369e-12	T-Trans-Mem	CD44	T-Trans-Mem
4.3082e-16	0.259667	0.218	0.143	1.61032e-11	T-Trans-Mem	METTL8	T-Trans-Mem
5.20627e-16	0.290241	0.652	0.581	1.946e-11	T-Trans-Mem	SPOCK2	T-Trans-Mem
5.85903e-16	0.385248	0.37	0.276	2.18999e-11	T-Trans-Mem	ANK3	T-Trans-Mem
1.03075e-15	0.273696	0.614	0.526	3.85275e-11	T-Trans-Mem	LNPEP	T-Trans-Mem
1.11172e-15	0.365979	0.481	0.386	4.15539e-11	T-Trans-Mem	IQGAP2	T-Trans-Mem
1.33319e-15	0.275057	0.545	0.455	4.98321e-11	T-Trans-Mem	IFITM2	T-Trans-Mem
1.76239e-15	0.260564	0.365	0.277	6.58745e-11	T-Trans-Mem	LINC-PINT	T-Trans-Mem
2.69595e-15	0.36379	0.215	0.143	1.00769e-10	T-Trans-Mem	TMEM65	T-Trans-Mem
2.71286e-15	0.333803	0.138	0.081	1.01401e-10	T-Trans-Mem	DUSP1	T-Trans-Mem
4.71608e-15	0.345482	0.363	0.28	1.76278e-10	T-Trans-Mem	HELZ	T-Trans-Mem
8.27251e-15	0.254792	0.523	0.433	3.0921e-10	T-Trans-Mem	CD99	T-Trans-Mem
1.12925e-14	0.298546	0.171	0.108	4.22092e-10	T-Trans-Mem	WDFY2	T-Trans-Mem
3.79019e-14	0.255281	0.269	0.192	1.4167e-09	T-Trans-Mem	IVNS1ABP	T-Trans-Mem
1.01131e-13	0.263362	0.736	0.671	3.78007e-09	T-Trans-Mem	TNFAIP8	T-Trans-Mem
1.57722e-13	0.303701	0.392	0.309	5.89533e-09	T-Trans-Mem	STK10	T-Trans-Mem
1.62216e-13	0.407257	0.254	0.183	6.06331e-09	T-Trans-Mem	SOS1	T-Trans-Mem
1.99638e-13	0.270817	0.371	0.292	7.46206e-09	T-Trans-Mem	TRIM22	T-Trans-Mem
2.40696e-13	0.263187	0.208	0.142	8.99675e-09	T-Trans-Mem	RUNX3	T-Trans-Mem
3.03651e-13	0.321128	0.179	0.118	1.13499e-08	T-Trans-Mem	AL645568.1	T-Trans-Mem
3.27383e-13	0.318117	0.187	0.125	1.22369e-08	T-Trans-Mem	REPS1	T-Trans-Mem
3.40532e-13	0.261184	0.23	0.16	1.27284e-08	T-Trans-Mem	GPR155	T-Trans-Mem
3.42438e-13	0.268953	0.224	0.158	1.27997e-08	T-Trans-Mem	CD63	T-Trans-Mem
6.23958e-13	0.297262	0.177	0.118	2.33223e-08	T-Trans-Mem	ARHGAP18	T-Trans-Mem
6.81763e-13	0.255329	0.154	0.099	2.54829e-08	T-Trans-Mem	TMEM181	T-Trans-Mem
7.80671e-13	0.296608	0.335	0.252	2.91799e-08	T-Trans-Mem	MAP3K5	T-Trans-Mem
1.83195e-12	0.388085	0.186	0.127	6.84745e-08	T-Trans-Mem	FOXO3	T-Trans-Mem
2.49852e-12	0.463291	0.249	0.182	9.33897e-08	T-Trans-Mem	CDC14A	T-Trans-Mem
3.21451e-12	0.303758	0.317	0.237	1.20152e-07	T-Trans-Mem	PDE3B	T-Trans-Mem
4.87431e-12	0.337187	0.295	0.224	1.82192e-07	T-Trans-Mem	RAPGEF1	T-Trans-Mem
7.37725e-12	0.404253	0.168	0.109	2.75747e-07	T-Trans-Mem	AC105402.3	T-Trans-Mem
7.68503e-12	0.455521	0.542	0.465	2.87251e-07	T-Trans-Mem	INPP4B	T-Trans-Mem
1.03142e-11	0.254132	0.146	0.094	3.85524e-07	T-Trans-Mem	ABCC1	T-Trans-Mem
4.03452e-11	0.426183	0.191	0.134	1.50802e-06	T-Trans-Mem	PPP3CA	T-Trans-Mem
3.12633e-10	0.28776	0.358	0.288	1.16856e-05	T-Trans-Mem	MYO5A	T-Trans-Mem
3.39973e-10	0.368389	0.231	0.169	1.27075e-05	T-Trans-Mem	LINC01619	T-Trans-Mem
5.17741e-10	0.2532	0.147	0.099	1.93521e-05	T-Trans-Mem	MTM1	T-Trans-Mem
6.95909e-10	0.256153	0.169	0.119	2.60117e-05	T-Trans-Mem	EPG5	T-Trans-Mem
9.23973e-10	0.331646	0.12	0.077	3.45363e-05	T-Trans-Mem	LINC02328	T-Trans-Mem
1.1302e-09	0.349362	0.168	0.118	4.22447e-05	T-Trans-Mem	XYLT1	T-Trans-Mem
1.28224e-09	0.342799	0.368	0.301	4.79276e-05	T-Trans-Mem	RBPJ	T-Trans-Mem
1.46923e-09	0.306629	0.375	0.306	5.49168e-05	T-Trans-Mem	TANK	T-Trans-Mem
2.03311e-09	0.305886	0.195	0.143	7.59936e-05	T-Trans-Mem	TNFAIP3	T-Trans-Mem
2.91132e-09	0.457901	0.392	0.329	0.000108819	T-Trans-Mem	THEMIS	T-Trans-Mem
3.42505e-09	0.258497	0.256	0.198	0.000128021	T-Trans-Mem	HNRNPLL	T-Trans-Mem
3.48625e-09	0.25228	0.424	0.357	0.000130309	T-Trans-Mem	SMARCA2	T-Trans-Mem
6.61353e-09	0.326076	0.66	0.606	0.000247201	T-Trans-Mem	CELF2	T-Trans-Mem
6.71083e-09	0.308873	0.242	0.186	0.000250837	T-Trans-Mem	DIAPH2	T-Trans-Mem
8.02864e-09	0.43596	0.331	0.272	0.000300094	T-Trans-Mem	IGHA1	T-Trans-Mem
1.64824e-08	0.282267	0.837	0.801	0.00061608	T-Trans-Mem	IGKC	T-Trans-Mem
2.19196e-08	0.280662	0.259	0.204	0.00081931	T-Trans-Mem	ATF7IP2	T-Trans-Mem
1.56031e-302	0.829915	0.286	0.048	5.83214e-298	T-Eff-Mem	HECW2	T-Eff-Mem
8.37764e-258	1.12169	0.766	0.32	3.1314e-253	T-Eff-Mem	KLRB1	T-Eff-Mem
1.09097e-187	1.06355	0.725	0.345	4.07781e-183	T-Eff-Mem	SESN3	T-Eff-Mem
1.82546e-177	0.713607	0.646	0.265	6.82321e-173	T-Eff-Mem	AC004585.1	T-Eff-Mem
2.79395e-161	0.636088	0.423	0.143	1.04432e-156	T-Eff-Mem	GBP5	T-Eff-Mem
2.50894e-158	0.832415	0.504	0.196	9.3779e-154	T-Eff-Mem	SESN1	T-Eff-Mem
6.19856e-153	0.801187	0.356	0.113	2.3169e-148	T-Eff-Mem	PTMS	T-Eff-Mem
1.23383e-140	0.734142	0.72	0.374	4.61181e-136	T-Eff-Mem	GBP2	T-Eff-Mem
2.13251e-138	0.665579	0.954	0.737	7.9709e-134	T-Eff-Mem	SRGN	T-Eff-Mem
3.52994e-137	0.467656	0.193	0.043	1.31942e-132	T-Eff-Mem	COL6A3	T-Eff-Mem
2.71106e-135	0.914652	0.153	0.029	1.01334e-130	T-Eff-Mem	EGLN3	T-Eff-Mem
1.95434e-129	0.279332	0.118	0.019	7.30493e-125	T-Eff-Mem	MEOX1	T-Eff-Mem
8.53799e-124	0.980345	0.702	0.37	3.19133e-119	T-Eff-Mem	TSHZ2	T-Eff-Mem
3.97413e-121	0.453792	0.272	0.081	1.48545e-116	T-Eff-Mem	F5	T-Eff-Mem
1.53802e-116	0.511729	0.873	0.51	5.74881e-112	T-Eff-Mem	MAF	T-Eff-Mem
1.4587e-109	0.632906	0.423	0.175	5.45233e-105	T-Eff-Mem	ID2	T-Eff-Mem
2.70461e-108	0.466686	0.364	0.137	1.01093e-103	T-Eff-Mem	ZC3H12D	T-Eff-Mem
1.13313e-107	0.539443	0.33	0.119	4.23542e-103	T-Eff-Mem	FAM184A	T-Eff-Mem
2.35063e-105	0.534707	0.83	0.498	8.7862e-101	T-Eff-Mem	LIMS1	T-Eff-Mem
2.80439e-98	0.417338	0.181	0.048	1.04823e-93	T-Eff-Mem	LINC01871	T-Eff-Mem
6.97774e-97	0.330217	0.146	0.034	2.60814e-92	T-Eff-Mem	COL5A3	T-Eff-Mem
9.14233e-95	0.721491	0.332	0.13	3.41722e-90	T-Eff-Mem	ENOX2	T-Eff-Mem
1.08997e-93	0.346424	0.169	0.044	4.07408e-89	T-Eff-Mem	PHEX	T-Eff-Mem
1.54055e-86	0.621684	0.223	0.073	5.75827e-82	T-Eff-Mem	GRAMD1B	T-Eff-Mem
9.71756e-86	0.512028	0.368	0.157	3.63223e-81	T-Eff-Mem	GPR155	T-Eff-Mem
7.52999e-83	0.419516	0.341	0.141	2.81456e-78	T-Eff-Mem	METTL8	T-Eff-Mem
7.26427e-81	0.784744	0.156	0.043	2.71524e-76	T-Eff-Mem	ST6GALNAC3	T-Eff-Mem
3.44508e-80	0.263498	0.145	0.038	1.2877e-75	T-Eff-Mem	UBXN10-AS1	T-Eff-Mem
1.05167e-79	0.290488	0.189	0.058	3.93094e-75	T-Eff-Mem	LINC02754	T-Eff-Mem
4.01551e-78	0.55646	0.569	0.31	1.50092e-73	T-Eff-Mem	CCND2	T-Eff-Mem
4.75416e-77	0.467365	0.381	0.172	1.77701e-72	T-Eff-Mem	CD38	T-Eff-Mem
4.39822e-75	0.522712	0.737	0.459	1.64397e-70	T-Eff-Mem	CCR7	T-Eff-Mem
3.96077e-74	0.317201	0.207	0.07	1.48045e-69	T-Eff-Mem	IGFBP4	T-Eff-Mem
5.07801e-73	0.390713	0.243	0.09	1.89806e-68	T-Eff-Mem	LGMN	T-Eff-Mem
2.34214e-70	0.52062	0.26	0.103	8.75444e-66	T-Eff-Mem	AP000787.1	T-Eff-Mem
5.44423e-70	0.488452	0.632	0.37	2.03494e-65	T-Eff-Mem	GPR183	T-Eff-Mem
3.78967e-69	0.478418	0.662	0.41	1.4165e-64	T-Eff-Mem	NDUFV2	T-Eff-Mem
7.03857e-69	0.426132	0.256	0.101	2.63088e-64	T-Eff-Mem	APOLD1	T-Eff-Mem
3.8657e-68	0.443161	0.746	0.482	1.44492e-63	T-Eff-Mem	MBP	T-Eff-Mem
7.07643e-66	0.380859	0.546	0.29	2.64503e-61	T-Eff-Mem	ICA1	T-Eff-Mem
2.41699e-65	0.459549	0.94	0.774	9.03424e-61	T-Eff-Mem	ANKRD12	T-Eff-Mem
2.2585e-63	0.528692	0.593	0.35	8.44184e-59	T-Eff-Mem	RORA	T-Eff-Mem
2.4591e-63	0.331198	0.427	0.209	9.19161e-59	T-Eff-Mem	CTLA4	T-Eff-Mem
1.94015e-62	0.447867	0.638	0.391	7.2519e-58	T-Eff-Mem	CD28	T-Eff-Mem
6.97158e-62	0.452273	0.91	0.721	2.60584e-57	T-Eff-Mem	NEAT1	T-Eff-Mem
2.41314e-61	0.365515	0.491	0.262	9.01983e-57	T-Eff-Mem	PIM2	T-Eff-Mem
1.48008e-60	0.567313	0.473	0.258	5.53223e-56	T-Eff-Mem	ETV6	T-Eff-Mem
4.34851e-60	0.421145	0.23	0.092	1.62538e-55	T-Eff-Mem	PGM2L1	T-Eff-Mem
9.45164e-58	0.394615	0.337	0.16	3.53284e-53	T-Eff-Mem	SMAD3	T-Eff-Mem
1.08882e-56	0.513977	0.695	0.445	4.0698e-52	T-Eff-Mem	PHACTR2	T-Eff-Mem
1.16624e-56	0.479604	0.22	0.088	4.35918e-52	T-Eff-Mem	CDHR3	T-Eff-Mem
1.74925e-56	0.401496	0.245	0.102	6.53833e-52	T-Eff-Mem	MCF2L2	T-Eff-Mem
2.1854e-56	0.376806	0.689	0.434	8.16859e-52	T-Eff-Mem	VMP1	T-Eff-Mem
4.93057e-56	0.310323	0.244	0.102	1.84295e-51	T-Eff-Mem	E2F3	T-Eff-Mem
1.90671e-54	0.561637	0.266	0.119	7.1269e-50	T-Eff-Mem	AL450352.1	T-Eff-Mem
1.95108e-54	0.4599	0.716	0.477	7.29274e-50	T-Eff-Mem	GPRIN3	T-Eff-Mem
2.83453e-54	0.375022	0.391	0.203	1.05949e-49	T-Eff-Mem	ARMH1	T-Eff-Mem
3.51693e-54	0.399146	0.528	0.298	1.31456e-49	T-Eff-Mem	TTC39C	T-Eff-Mem
8.26356e-54	0.344068	0.515	0.287	3.08876e-49	T-Eff-Mem	LPIN2	T-Eff-Mem
9.14905e-54	0.388957	0.774	0.535	3.41973e-49	T-Eff-Mem	GIMAP5	T-Eff-Mem
5.26603e-53	0.500567	0.589	0.354	1.96834e-48	T-Eff-Mem	GLCCI1	T-Eff-Mem
1.21298e-52	0.418057	0.23	0.098	4.53388e-48	T-Eff-Mem	INPP5F	T-Eff-Mem
1.53383e-52	0.434169	0.805	0.585	5.73315e-48	T-Eff-Mem	SYNE2	T-Eff-Mem
1.61931e-52	0.490135	0.525	0.313	6.05265e-48	T-Eff-Mem	STAT1	T-Eff-Mem
5.2629e-51	0.277904	0.216	0.088	1.96717e-46	T-Eff-Mem	ZC2HC1A	T-Eff-Mem
1.02684e-50	0.341564	0.379	0.194	3.83811e-46	T-Eff-Mem	DUSP16	T-Eff-Mem
1.30686e-50	0.336228	0.462	0.255	4.88477e-46	T-Eff-Mem	TRIB2	T-Eff-Mem
2.01427e-50	0.488721	0.603	0.369	7.52892e-46	T-Eff-Mem	BCL2	T-Eff-Mem
2.31155e-50	0.483642	0.342	0.173	8.64011e-46	T-Eff-Mem	RASGRF2	T-Eff-Mem
1.30525e-49	0.416667	0.743	0.501	4.87878e-45	T-Eff-Mem	TLK1	T-Eff-Mem
1.53511e-49	0.311628	0.379	0.195	5.73794e-45	T-Eff-Mem	PDE4DIP	T-Eff-Mem
1.7138e-49	0.326109	0.66	0.416	6.40586e-45	T-Eff-Mem	PPP1CC	T-Eff-Mem
2.91675e-49	0.338026	0.511	0.298	1.09022e-44	T-Eff-Mem	RBPJ	T-Eff-Mem
5.89154e-49	0.401024	0.388	0.207	2.20214e-44	T-Eff-Mem	SNX9	T-Eff-Mem
1.4923e-48	0.290078	0.216	0.091	5.57792e-44	T-Eff-Mem	KLHL42	T-Eff-Mem
5.82628e-48	0.564441	0.476	0.279	2.17775e-43	T-Eff-Mem	ATXN1	T-Eff-Mem
2.4004e-47	0.380092	0.662	0.443	8.97222e-43	T-Eff-Mem	RNASET2	T-Eff-Mem
4.0865e-47	0.290977	0.314	0.153	1.52745e-42	T-Eff-Mem	KLHL5	T-Eff-Mem
6.82655e-46	0.423071	0.546	0.33	2.55163e-41	T-Eff-Mem	ICOS	T-Eff-Mem
1.66904e-45	0.400775	0.795	0.592	6.23853e-41	T-Eff-Mem	TPR	T-Eff-Mem
4.53441e-45	0.310241	0.453	0.255	1.69487e-40	T-Eff-Mem	EPSTI1	T-Eff-Mem
6.6527e-45	0.263502	0.23	0.102	2.48665e-40	T-Eff-Mem	LINC01281	T-Eff-Mem
9.31239e-45	0.333612	0.214	0.094	3.48079e-40	T-Eff-Mem	PALM2-AKAP2	T-Eff-Mem
1.11783e-44	0.333829	0.321	0.162	4.17823e-40	T-Eff-Mem	TNFRSF4	T-Eff-Mem
1.51685e-44	0.414953	0.147	0.055	5.66969e-40	T-Eff-Mem	AL109930.1	T-Eff-Mem
2.04143e-44	0.27977	0.184	0.076	7.63045e-40	T-Eff-Mem	BCL2L11	T-Eff-Mem
1.50193e-43	0.509364	0.335	0.176	5.61391e-39	T-Eff-Mem	PTPN13	T-Eff-Mem
2.95289e-43	0.280604	0.327	0.169	1.10373e-38	T-Eff-Mem	YWHAH	T-Eff-Mem
5.93439e-43	0.292316	0.244	0.113	2.21816e-38	T-Eff-Mem	CPM	T-Eff-Mem
7.13385e-43	0.318656	0.107	0.034	2.66649e-38	T-Eff-Mem	CYP7B1	T-Eff-Mem
1.01696e-42	0.319138	0.541	0.329	3.80119e-38	T-Eff-Mem	CD84	T-Eff-Mem
1.33213e-42	0.349122	0.718	0.509	4.97922e-38	T-Eff-Mem	S100A4	T-Eff-Mem
2.22251e-42	0.357202	0.443	0.256	8.30731e-38	T-Eff-Mem	MDFIC	T-Eff-Mem
2.64588e-42	0.313143	0.426	0.242	9.88976e-38	T-Eff-Mem	TSPAN5	T-Eff-Mem
5.61604e-42	0.288356	0.649	0.414	2.09916e-37	T-Eff-Mem	PASK	T-Eff-Mem
6.59111e-42	0.292538	0.201	0.088	2.46363e-37	T-Eff-Mem	ABCD2	T-Eff-Mem
4.25679e-41	0.385503	0.851	0.697	1.5911e-36	T-Eff-Mem	GIMAP4	T-Eff-Mem
5.34901e-41	0.315415	0.317	0.166	1.99935e-36	T-Eff-Mem	LINC00402	T-Eff-Mem
1.49776e-40	0.27213	0.369	0.202	5.59832e-36	T-Eff-Mem	SLAMF1	T-Eff-Mem
1.80316e-40	0.34656	0.158	0.064	6.73983e-36	T-Eff-Mem	IRF4	T-Eff-Mem
1.7937e-39	0.40545	0.402	0.232	6.70447e-35	T-Eff-Mem	DLEU2	T-Eff-Mem
2.18866e-39	0.337346	0.707	0.492	8.18076e-35	T-Eff-Mem	SNX6	T-Eff-Mem
2.71649e-39	0.513463	0.35	0.195	1.01537e-34	T-Eff-Mem	AFF3	T-Eff-Mem
6.07982e-39	0.307962	0.16	0.066	2.27251e-34	T-Eff-Mem	MARCH3	T-Eff-Mem
2.13434e-38	0.259656	0.677	0.449	7.97774e-34	T-Eff-Mem	PBXIP1	T-Eff-Mem
1.07438e-37	0.331455	0.349	0.192	4.01583e-33	T-Eff-Mem	BCAS3	T-Eff-Mem
1.1348e-37	0.471136	0.323	0.178	4.24165e-33	T-Eff-Mem	ATXN7L1	T-Eff-Mem
1.17949e-37	0.352668	0.297	0.156	4.40868e-33	T-Eff-Mem	MRTFB	T-Eff-Mem
2.37482e-37	0.293717	0.298	0.157	8.87659e-33	T-Eff-Mem	TMEM156	T-Eff-Mem
2.38802e-37	0.380771	0.39	0.227	8.92593e-33	T-Eff-Mem	PHF21A	T-Eff-Mem
3.84522e-37	0.34118	0.416	0.243	1.43727e-32	T-Eff-Mem	MAP3K4	T-Eff-Mem
3.94389e-37	0.471798	0.482	0.305	1.47415e-32	T-Eff-Mem	THADA	T-Eff-Mem
4.65349e-37	0.356593	0.508	0.317	1.73938e-32	T-Eff-Mem	PHTF2	T-Eff-Mem
8.32954e-37	0.298663	0.45	0.271	3.11341e-32	T-Eff-Mem	GPR174	T-Eff-Mem
2.79772e-36	0.306191	0.522	0.328	1.04573e-31	T-Eff-Mem	ST8SIA1	T-Eff-Mem
3.91434e-36	0.683218	0.658	0.462	1.4631e-31	T-Eff-Mem	INPP4B	T-Eff-Mem
4.21915e-36	0.34848	0.729	0.548	1.57704e-31	T-Eff-Mem	PEBP1	T-Eff-Mem
4.67271e-36	0.277171	0.149	0.061	1.74656e-31	T-Eff-Mem	AZIN1-AS1	T-Eff-Mem
4.77903e-36	0.307756	0.598	0.386	1.78631e-31	T-Eff-Mem	PTPN2	T-Eff-Mem
9.41066e-36	0.269391	0.251	0.126	3.51752e-31	T-Eff-Mem	MAN1A1	T-Eff-Mem
3.09534e-35	0.258238	0.5	0.312	1.15698e-30	T-Eff-Mem	TAGLN2	T-Eff-Mem
3.67777e-35	0.398908	0.321	0.18	1.37468e-30	T-Eff-Mem	TTN	T-Eff-Mem
1.44631e-34	0.303185	0.334	0.187	5.40603e-30	T-Eff-Mem	KDM7A	T-Eff-Mem
1.68508e-34	0.349501	0.2	0.095	6.2985e-30	T-Eff-Mem	AL353660.1	T-Eff-Mem
2.29512e-34	0.48068	0.44	0.275	8.5787e-30	T-Eff-Mem	ANK3	T-Eff-Mem
2.78952e-34	0.311009	0.447	0.275	1.04267e-29	T-Eff-Mem	TRPS1	T-Eff-Mem
5.31094e-34	0.287735	0.581	0.375	1.98512e-29	T-Eff-Mem	PYHIN1	T-Eff-Mem
5.97018e-34	0.343564	0.728	0.523	2.23153e-29	T-Eff-Mem	LNPEP	T-Eff-Mem
5.48454e-33	0.300774	0.806	0.637	2.05001e-28	T-Eff-Mem	LAPTM5	T-Eff-Mem
8.31638e-33	0.277942	0.714	0.535	3.1085e-28	T-Eff-Mem	C9orf16	T-Eff-Mem
2.29309e-32	0.330683	0.586	0.395	8.57112e-28	T-Eff-Mem	MALT1	T-Eff-Mem
2.50895e-32	0.294849	0.711	0.516	9.37794e-28	T-Eff-Mem	CYLD	T-Eff-Mem
8.67312e-32	0.267071	0.237	0.123	3.24184e-27	T-Eff-Mem	AP3M2	T-Eff-Mem
1.44811e-31	0.253144	0.519	0.33	5.41275e-27	T-Eff-Mem	IFNAR2	T-Eff-Mem
9.57891e-31	0.290159	0.331	0.193	3.5804e-26	T-Eff-Mem	MT2A	T-Eff-Mem
3.21432e-30	0.310731	0.522	0.341	1.20145e-25	T-Eff-Mem	CEMIP2	T-Eff-Mem
5.13507e-30	0.451866	0.229	0.121	1.91938e-25	T-Eff-Mem	AC139720.1	T-Eff-Mem
1.00382e-29	0.597944	0.215	0.113	3.75207e-25	T-Eff-Mem	EXT1	T-Eff-Mem
2.12758e-29	0.479996	0.519	0.356	7.95247e-25	T-Eff-Mem	CBLB	T-Eff-Mem
4.03435e-29	0.491215	0.613	0.433	1.50796e-24	T-Eff-Mem	RABGAP1L	T-Eff-Mem
9.49758e-29	0.282188	0.687	0.483	3.55e-24	T-Eff-Mem	TBC1D4	T-Eff-Mem
1.62296e-28	0.298347	0.499	0.332	6.06628e-24	T-Eff-Mem	ZNF831	T-Eff-Mem
6.74634e-28	0.320775	0.979	0.923	2.52165e-23	T-Eff-Mem	ACTG1	T-Eff-Mem
1.64e-27	0.261376	0.959	0.894	6.12999e-23	T-Eff-Mem	FYB1	T-Eff-Mem
2.24767e-27	0.254171	0.499	0.33	8.40133e-23	T-Eff-Mem	PVT1	T-Eff-Mem
2.8503e-27	0.419824	0.533	0.373	1.06539e-22	T-Eff-Mem	TNIK	T-Eff-Mem
4.87011e-24	0.336031	0.402	0.261	1.82035e-19	T-Eff-Mem	ITGA4	T-Eff-Mem
1.43687e-23	0.284032	0.52	0.359	5.37074e-19	T-Eff-Mem	PRKCB	T-Eff-Mem
1.83974e-23	0.348843	0.542	0.381	6.87658e-19	T-Eff-Mem	HIVEP2	T-Eff-Mem
2.96299e-23	0.268734	0.83	0.657	1.10751e-18	T-Eff-Mem	FYN	T-Eff-Mem
6.10864e-23	0.27407	0.384	0.251	2.28329e-18	T-Eff-Mem	MAP3K5	T-Eff-Mem
7.11771e-23	0.279494	0.805	0.684	2.66046e-18	T-Eff-Mem	SNHG6	T-Eff-Mem
9.68453e-22	0.254019	0.623	0.462	3.61989e-17	T-Eff-Mem	EVI2B	T-Eff-Mem
2.35056e-21	0.323749	0.317	0.2	8.78593e-17	T-Eff-Mem	RFX3	T-Eff-Mem
1.06136e-20	0.276793	0.568	0.41	3.96715e-16	T-Eff-Mem	SSH2	T-Eff-Mem
5.09236e-20	0.524196	0.48	0.355	1.90342e-15	T-Eff-Mem	ELMO1	T-Eff-Mem
1.62514e-19	0.571725	0.458	0.336	6.07446e-15	T-Eff-Mem	LDLRAD4	T-Eff-Mem
4.35865e-19	0.266775	0.621	0.462	1.62918e-14	T-Eff-Mem	CYTH1	T-Eff-Mem
4.46821e-19	0.267956	0.605	0.451	1.67013e-14	T-Eff-Mem	ATF7IP	T-Eff-Mem
1.01353e-18	0.252799	0.716	0.57	3.78837e-14	T-Eff-Mem	RAPGEF6	T-Eff-Mem
1.52469e-18	0.477964	0.153	0.083	5.69899e-14	T-Eff-Mem	PTPRM	T-Eff-Mem
1.17109e-17	0.251452	0.742	0.606	4.37732e-13	T-Eff-Mem	SNHG5	T-Eff-Mem
1.89654e-17	0.305758	0.537	0.398	7.08888e-13	T-Eff-Mem	MAML2	T-Eff-Mem
3.77573e-17	0.254496	0.816	0.669	1.41129e-12	T-Eff-Mem	TNFAIP8	T-Eff-Mem
1.19521e-16	0.275745	0.36	0.248	4.46745e-12	T-Eff-Mem	MGAT5	T-Eff-Mem
4.07095e-15	0.280046	0.35	0.246	1.52164e-10	T-Eff-Mem	AKT3	T-Eff-Mem
4.01617e-14	0.579346	0.266	0.179	1.50117e-09	T-Eff-Mem	PDE4D	T-Eff-Mem
0	2.79172	0.651	0.084	0	T-helper	LAG3	T-helper
0	2.55489	0.333	0.002	0	T-helper	IL17A	T-helper
0	2.47911	0.136	0.007	0	T-helper	CCL4	T-helper
0	2.12331	0.886	0.315	0	T-helper	KLRB1	T-helper
0	2.1163	0.253	0.009	0	T-helper	PKHD1	T-helper
0	2.02988	0.537	0.037	0	T-helper	LINC01871	T-helper
0	1.95409	0.569	0.106	0	T-helper	PTMS	T-helper
0	1.86663	0.851	0.342	0	T-helper	RORA	T-helper
0	1.73045	0.478	0.036	0	T-helper	CXCR6	T-helper
0	1.62198	0.743	0.197	0	T-helper	CYTOR	T-helper
0	1.61414	0.223	0.002	0	T-helper	IL17F	T-helper
0	1.53538	0.598	0.169	0	T-helper	ID2	T-helper
0	1.49184	0.451	0.118	0	T-helper	MAST4	T-helper
0	1.48778	0.381	0.055	0	T-helper	TNIP3	T-helper
0	1.47051	0.942	0.506	0	T-helper	MAF	T-helper
0	1.43359	0.585	0.127	0	T-helper	MIR4435-2HG	T-helper
0	1.4033	0.27	0.029	0	T-helper	ADAM12	T-helper
0	1.39579	0.525	0.129	0	T-helper	RGS1	T-helper
0	1.34445	0.548	0.114	0	T-helper	PRDM1	T-helper
0	1.34435	0.452	0.025	0	T-helper	COL5A3	T-helper
0	1.26431	0.332	0.026	0	T-helper	CCL20	T-helper
0	1.22833	0.661	0.253	0	T-helper	ITGA4	T-helper
0	1.22559	0.436	0.101	0	T-helper	TNFRSF18	T-helper
0	1.2159	0.314	0.034	0	T-helper	ZEB2	T-helper
0	1.21261	0.246	0.023	0	T-helper	LINC00299	T-helper
0	1.2037	0.45	0.08	0	T-helper	FURIN	T-helper
0	1.19494	0.287	0.004	0	T-helper	IL26	T-helper
0	1.1541	0.368	0.071	0	T-helper	SYTL2	T-helper
0	1.136	0.129	0.011	0	T-helper	GZMA	T-helper
0	1.11469	0.375	0.08	0	T-helper	CST7	T-helper
0	1.11163	0.311	0.042	0	T-helper	HES4	T-helper
0	1.04174	0.3	0.037	0	T-helper	AUTS2	T-helper
0	1.02804	0.379	0.078	0	T-helper	ADAM19	T-helper
0	0.976648	0.362	0.07	0	T-helper	LINC01943	T-helper
0	0.876624	0.188	0.015	0	T-helper	SETBP1	T-helper
0	0.875599	0.306	0.058	0	T-helper	CTSH	T-helper
0	0.866404	0.312	0.059	0	T-helper	CCR6	T-helper
0	0.863181	0.206	0.006	0	T-helper	LINC02384	T-helper
0	0.83327	0.253	0.035	0	T-helper	IL1R1	T-helper
0	0.824622	0.263	0.043	0	T-helper	PRR5	T-helper
0	0.811339	0.246	0.031	0	T-helper	F2R	T-helper
0	0.799781	0.138	0.005	0	T-helper	IFNG	T-helper
0	0.746399	0.2	0.024	0	T-helper	PALLD	T-helper
0	0.745983	0.132	0.008	0	T-helper	CASR	T-helper
0	0.723119	0.204	0.021	0	T-helper	LRP12	T-helper
0	0.716896	0.21	0.019	0	T-helper	IL1R2	T-helper
0	0.624028	0.133	0.009	0	T-helper	RGS6	T-helper
0	0.584648	0.16	0.009	0	T-helper	GPR34	T-helper
0	0.556857	0.148	0.009	0	T-helper	IL23R	T-helper
0	0.522825	0.166	0.01	0	T-helper	CCR5	T-helper
0	0.445422	0.129	0.011	0	T-helper	PLAT	T-helper
3.55268e-307	1.55924	0.839	0.505	1.32792e-302	T-helper	S100A4	T-helper
5.9169e-306	1.09457	0.48	0.14	2.21162e-301	T-helper	GBP5	T-helper
6.64556e-304	0.784822	0.243	0.04	2.48398e-299	T-helper	HAVCR2	T-helper
2.61925e-299	0.854184	0.309	0.062	9.79023e-295	T-helper	TNFSF13B	T-helper
8.27703e-299	0.962998	0.186	0.024	3.09379e-294	T-helper	ENTPD1	T-helper
9.80566e-297	1.13426	0.359	0.082	3.66516e-292	T-helper	RUNX2	T-helper
1.57328e-294	0.692655	0.168	0.02	5.88061e-290	T-helper	OSBPL1A	T-helper
1.69682e-293	0.633483	0.215	0.032	6.34237e-289	T-helper	BHLHE40	T-helper
1.02038e-274	1.19857	0.897	0.62	3.81397e-270	T-helper	RNF213	T-helper
2.56525e-269	0.666201	0.268	0.052	9.58839e-265	T-helper	INPP1	T-helper
7.35679e-269	0.650516	0.195	0.029	2.74982e-264	T-helper	ABCA1	T-helper
6.27661e-263	0.327685	0.108	0.009	2.34607e-258	T-helper	RORC	T-helper
5.49107e-258	1.02426	0.958	0.817	2.05245e-253	T-helper	CD2	T-helper
1.60921e-257	1.25967	0.924	0.737	6.01492e-253	T-helper	SRGN	T-helper
5.44472e-257	0.808238	0.304	0.069	2.03513e-252	T-helper	ABI3	T-helper
3.77645e-254	0.776048	0.217	0.037	1.41156e-249	T-helper	MYBL1	T-helper
1.25069e-252	1.02133	0.525	0.184	4.67481e-248	T-helper	ATP2B4	T-helper
3.14363e-245	1.17615	0.843	0.575	1.17503e-240	T-helper	SPOCK2	T-helper
5.87259e-243	1.09793	0.608	0.269	2.19506e-238	T-helper	OSTF1	T-helper
3.62989e-241	0.869344	0.324	0.079	1.35678e-236	T-helper	F5	T-helper
4.17822e-239	0.466264	0.172	0.025	1.56173e-234	T-helper	VDR	T-helper
4.95483e-229	0.753273	0.346	0.093	1.85202e-224	T-helper	ARL3	T-helper
1.50465e-228	1.02535	0.589	0.242	5.6241e-224	T-helper	TNFRSF1B	T-helper
3.81458e-228	1.6423	0.311	0.078	1.42582e-223	T-helper	PTPRM	T-helper
1.70001e-225	1.24227	0.294	0.07	6.3543e-221	T-helper	GRAMD1B	T-helper
1.77407e-222	0.69111	0.291	0.071	6.63112e-218	T-helper	SH2D2A	T-helper
7.44357e-222	0.978181	0.539	0.205	2.78226e-217	T-helper	CTLA4	T-helper
2.41776e-221	0.8766	0.14	0.018	9.03712e-217	T-helper	IL10	T-helper
5.37844e-218	1.12619	0.528	0.207	2.01035e-213	T-helper	SAMSN1	T-helper
3.73846e-214	0.704878	0.287	0.07	1.39736e-209	T-helper	MICAL2	T-helper
2.7484e-213	0.924172	0.514	0.197	1.0273e-208	T-helper	SLAMF1	T-helper
5.92523e-212	1.01497	0.18	0.03	2.21473e-207	T-helper	LINC02694	T-helper
1.28004e-209	1.01274	0.762	0.446	4.78452e-205	T-helper	PBXIP1	T-helper
1.20148e-206	0.94254	0.352	0.104	4.4909e-202	T-helper	ADTRP	T-helper
4.86258e-206	0.939479	0.643	0.306	1.81753e-201	T-helper	CTSC	T-helper
3.90398e-205	0.905036	0.171	0.028	1.45923e-200	T-helper	EGLN3	T-helper
1.99204e-204	0.703045	0.285	0.071	7.44586e-200	T-helper	CDKL2	T-helper
1.63954e-196	1.03646	0.725	0.405	6.12829e-192	T-helper	CKLF	T-helper
7.48626e-195	0.515183	0.17	0.029	2.79821e-190	T-helper	AL138778.1	T-helper
9.78549e-191	0.990118	0.842	0.635	3.65762e-186	T-helper	LAPTM5	T-helper
1.117e-183	1.16181	0.603	0.294	4.17511e-179	T-helper	RBPJ	T-helper
4.09063e-183	0.990889	0.937	0.89	1.52899e-178	T-helper	CD3D	T-helper
2.46743e-180	1.06589	0.488	0.197	9.22274e-176	T-helper	LYST	T-helper
7.39448e-180	1.17218	0.424	0.159	2.76391e-175	T-helper	TNFRSF4	T-helper
2.15145e-178	0.872616	0.388	0.136	8.04168e-174	T-helper	RUNX3	T-helper
8.47462e-178	0.905084	0.483	0.191	3.16764e-173	T-helper	DUSP16	T-helper
6.41844e-177	0.536572	0.236	0.057	2.39908e-172	T-helper	IL12RB1	T-helper
2.13229e-175	0.976573	0.749	0.459	7.97006e-171	T-helper	SLA	T-helper
3.60694e-175	0.859767	0.274	0.073	1.3482e-170	T-helper	DTHD1	T-helper
1.03344e-170	0.393429	0.105	0.013	3.86278e-166	T-helper	CYTH3	T-helper
1.45273e-167	0.795731	0.384	0.135	5.43001e-163	T-helper	ZC3H12D	T-helper
2.20072e-164	0.708888	0.27	0.075	8.22586e-160	T-helper	FAM126A	T-helper
5.96648e-160	0.757452	0.443	0.179	2.23015e-155	T-helper	CERK	T-helper
1.01964e-159	0.614555	0.253	0.069	3.81123e-155	T-helper	MYO1F	T-helper
1.94667e-159	0.559622	0.192	0.043	7.27627e-155	T-helper	PLAGL1	T-helper
2.22716e-157	0.91323	0.176	0.037	8.32466e-153	T-helper	LINC01229	T-helper
3.81621e-155	0.893679	0.56	0.281	1.42642e-150	T-helper	DNPH1	T-helper
3.95385e-155	0.505997	0.189	0.042	1.47787e-150	T-helper	AC017002.3	T-helper
9.68808e-150	0.800975	0.348	0.121	3.62121e-145	T-helper	SYTL3	T-helper
1.62122e-144	0.619697	0.298	0.097	6.05981e-140	T-helper	FKBP11	T-helper
5.2449e-142	0.67389	0.392	0.151	1.96044e-137	T-helper	ACTN4	T-helper
2.04319e-140	1.06908	0.646	0.399	7.63703e-136	T-helper	UCP2	T-helper
3.36562e-139	0.709435	0.32	0.11	1.258e-134	T-helper	MIAT	T-helper
8.75065e-139	0.803546	0.668	0.409	3.27082e-134	T-helper	NDUFV2	T-helper
1.24227e-138	0.363578	0.114	0.019	4.64335e-134	T-helper	B3GALT2	T-helper
7.41509e-138	0.877624	0.508	0.24	2.77161e-133	T-helper	MAP3K4	T-helper
2.66103e-136	0.645296	0.251	0.075	9.94639e-132	T-helper	IL18R1	T-helper
3.24755e-136	0.855358	0.466	0.204	1.21387e-131	T-helper	SNX9	T-helper
9.69489e-136	0.562762	0.152	0.032	3.62376e-131	T-helper	CSF1	T-helper
4.73137e-135	0.763101	0.341	0.123	1.76849e-130	T-helper	MAN1A1	T-helper
2.36769e-133	0.81456	0.774	0.559	8.84996e-129	T-helper	IL2RG	T-helper
5.54924e-133	0.744846	0.494	0.235	2.0742e-128	T-helper	NMRK1	T-helper
2.72555e-130	0.809454	0.285	0.096	1.01876e-125	T-helper	CREM	T-helper
6.59676e-130	0.574355	0.275	0.088	2.46574e-125	T-helper	TENT5C	T-helper
1.03832e-129	0.703197	0.334	0.125	3.88105e-125	T-helper	JAML	T-helper
3.24998e-128	0.753159	0.447	0.206	1.21478e-123	T-helper	TMEM167A	T-helper
3.94546e-128	0.396973	0.146	0.031	1.47473e-123	T-helper	ACP6	T-helper
8.45669e-128	0.924774	0.417	0.173	3.16094e-123	T-helper	PTPN13	T-helper
8.63514e-128	0.710648	0.919	0.774	3.22764e-123	T-helper	ANKRD12	T-helper
9.16361e-127	0.861942	0.634	0.375	3.42517e-122	T-helper	GBP2	T-helper
2.02182e-126	0.61943	0.27	0.089	7.55717e-122	T-helper	NOTCH2	T-helper
4.9037e-125	0.749207	0.781	0.555	1.83291e-120	T-helper	RAP1B	T-helper
3.40189e-124	0.910187	0.527	0.284	1.27156e-119	T-helper	CACYBP	T-helper
1.62067e-122	0.650178	0.319	0.12	6.05776e-118	T-helper	EFHD2	T-helper
3.67086e-121	0.902505	0.378	0.15	1.37209e-116	T-helper	IL21	T-helper
6.70217e-121	0.745525	0.507	0.258	2.50514e-116	T-helper	CMTM6	T-helper
1.17438e-120	0.466977	0.15	0.034	4.3896e-116	T-helper	GAB3	T-helper
4.4976e-120	0.689179	0.214	0.062	1.68111e-115	T-helper	IRF4	T-helper
5.28456e-120	0.86688	0.473	0.224	1.97526e-115	T-helper	PTPN4	T-helper
2.55493e-118	0.723059	0.639	0.372	9.54982e-114	T-helper	ZBTB38	T-helper
6.4519e-118	0.495898	0.199	0.056	2.41159e-113	T-helper	CHST12	T-helper
1.25905e-117	0.885743	0.651	0.367	4.70609e-113	T-helper	BCL2	T-helper
1.71821e-116	0.669065	0.395	0.169	6.42231e-112	T-helper	GALM	T-helper
2.12847e-116	0.678875	0.346	0.137	7.95579e-112	T-helper	AHR	T-helper
4.14141e-116	0.732892	0.51	0.261	1.54798e-111	T-helper	PIM2	T-helper
2.22367e-115	0.900558	0.231	0.073	8.31163e-111	T-helper	PCBP3	T-helper
2.25885e-115	0.737606	0.621	0.374	8.44312e-111	T-helper	MCL1	T-helper
9.82735e-115	0.737251	0.414	0.185	3.67327e-110	T-helper	CD59	T-helper
4.44682e-114	0.330797	0.126	0.026	1.66213e-109	T-helper	DUSP5	T-helper
5.43087e-114	0.878661	0.268	0.092	2.02995e-109	T-helper	GTDC1	T-helper
3.71416e-112	0.69631	0.356	0.146	1.38828e-107	T-helper	PDE4B	T-helper
1.23323e-111	0.966999	0.328	0.127	4.60957e-107	T-helper	NCALD	T-helper
8.68614e-110	0.727543	0.479	0.234	3.2467e-105	T-helper	ZNRF1	T-helper
3.20522e-109	0.703846	0.497	0.253	1.19805e-104	T-helper	TRIB2	T-helper
8.14873e-109	0.721579	0.473	0.241	3.04583e-104	T-helper	IGFLR1	T-helper
2.41494e-106	0.656384	0.437	0.206	9.02658e-102	T-helper	PTPN22	T-helper
2.64211e-106	1.23569	0.423	0.195	9.87567e-102	T-helper	LINC01934	T-helper
1.91701e-105	0.571046	0.762	0.499	7.16541e-101	T-helper	LIMS1	T-helper
3.87424e-105	0.652306	0.841	0.697	1.44811e-100	T-helper	ARPC1B	T-helper
4.69292e-105	0.729003	0.771	0.525	1.75412e-100	T-helper	RNF19A	T-helper
1.91319e-104	0.948616	0.586	0.346	7.15111e-100	T-helper	CHI3L2	T-helper
4.89877e-103	0.813253	0.713	0.489	1.83106e-98	T-helper	VPS13C	T-helper
2.7369e-102	0.814962	0.272	0.101	1.023e-97	T-helper	MCF2L2	T-helper
3.90237e-102	0.561059	0.251	0.087	1.45863e-97	T-helper	ZC2HC1A	T-helper
1.14477e-101	0.589434	0.283	0.109	4.27891e-97	T-helper	PLEKHF1	T-helper
4.37738e-101	0.533431	0.266	0.098	1.63618e-96	T-helper	GBP4	T-helper
9.01687e-101	0.535386	0.303	0.118	3.37032e-96	T-helper	FAS	T-helper
3.97961e-100	0.81036	0.78	0.59	1.4875e-95	T-helper	CD247	T-helper
7.10651e-100	0.651114	0.797	0.57	2.65627e-95	T-helper	AAK1	T-helper
2.73839e-99	0.452463	0.993	0.994	1.02356e-94	T-helper	B2M	T-helper
2.10256e-98	0.624282	0.745	0.514	7.85895e-94	T-helper	CFLAR	T-helper
5.83524e-98	0.583586	0.309	0.125	2.18109e-93	T-helper	SPTY2D1	T-helper
2.53756e-97	0.524036	0.185	0.055	9.48488e-93	T-helper	GADD45G	T-helper
4.26411e-97	0.742406	0.311	0.126	1.59384e-92	T-helper	ANKRD28	T-helper
1.14146e-96	0.471893	0.134	0.032	4.26654e-92	T-helper	LZTFL1	T-helper
6.81299e-96	0.806963	0.439	0.22	2.54656e-91	T-helper	RAPGEF1	T-helper
2.16828e-95	0.440182	0.159	0.044	8.10462e-91	T-helper	COL6A3	T-helper
2.51017e-95	0.564063	0.248	0.089	9.3825e-91	T-helper	LGMN	T-helper
7.34316e-95	0.922153	0.274	0.106	2.74473e-90	T-helper	XIST	T-helper
7.99632e-95	0.730808	0.629	0.411	2.98886e-90	T-helper	CD4	T-helper
7.08302e-93	0.414496	0.183	0.056	2.64749e-88	T-helper	P2RY11	T-helper
1.2552e-92	1.70953	0.221	0.078	4.69169e-88	T-helper	AL136456.1	T-helper
3.70291e-92	0.765036	0.559	0.315	1.38408e-87	T-helper	PHTF2	T-helper
1.41938e-90	0.586526	0.901	0.811	5.30535e-86	T-helper	MYL6	T-helper
3.20091e-90	0.74563	0.383	0.185	1.19644e-85	T-helper	KDM7A	T-helper
3.67324e-90	0.681706	0.596	0.378	1.37298e-85	T-helper	G3BP2	T-helper
1.53668e-89	0.439951	0.217	0.075	5.7438e-85	T-helper	SYT11	T-helper
5.19045e-88	0.658715	0.745	0.568	1.94009e-83	T-helper	ARL6IP5	T-helper
7.2098e-88	0.542111	0.332	0.148	2.69488e-83	T-helper	IFI27L2	T-helper
2.4329e-87	0.531765	0.304	0.128	9.09369e-83	T-helper	ARNTL	T-helper
2.6613e-87	0.597737	0.542	0.319	9.94741e-83	T-helper	SELENOT	T-helper
5.3487e-87	0.642871	0.664	0.434	1.99924e-82	T-helper	VMP1	T-helper
1.98177e-86	0.527791	0.36	0.169	7.40747e-82	T-helper	PMVK	T-helper
3.52461e-86	0.617504	0.565	0.329	1.31743e-81	T-helper	ICOS	T-helper
4.93307e-86	0.480927	0.254	0.098	1.84388e-81	T-helper	STOM	T-helper
9.03256e-86	0.671604	0.431	0.222	3.37619e-81	T-helper	RAB11FIP1	T-helper
1.2281e-85	0.557322	0.268	0.106	4.59038e-81	T-helper	NAMPT	T-helper
1.88497e-85	0.617393	0.531	0.312	7.04562e-81	T-helper	YWHAQ	T-helper
1.68526e-84	0.569999	0.358	0.168	6.29917e-80	T-helper	YWHAH	T-helper
4.97153e-84	0.697062	0.678	0.431	1.85826e-79	T-helper	RABGAP1L	T-helper
1.51002e-83	0.713617	0.335	0.153	5.64416e-79	T-helper	SLFN12L	T-helper
1.70121e-82	0.591673	0.548	0.328	6.3588e-78	T-helper	DNAJB6	T-helper
2.33268e-81	0.568904	0.315	0.142	8.71911e-77	T-helper	FLNA	T-helper
3.82468e-81	0.617398	0.751	0.534	1.42959e-76	T-helper	GIMAP5	T-helper
8.57353e-81	0.560237	0.413	0.216	3.20461e-76	T-helper	REEP5	T-helper
3.04703e-80	0.824447	0.49	0.278	1.13892e-75	T-helper	TAB2	T-helper
4.02332e-80	0.669558	0.51	0.308	1.50384e-75	T-helper	TPM4	T-helper
4.23783e-80	0.333503	0.108	0.025	1.58402e-75	T-helper	IL7	T-helper
8.13827e-80	0.573618	0.33	0.155	3.04192e-75	T-helper	CD63	T-helper
1.1021e-79	0.461288	0.228	0.086	4.11942e-75	T-helper	TYMP	T-helper
2.77133e-79	0.373289	0.148	0.043	1.03587e-74	T-helper	UBTD2	T-helper
7.79484e-79	0.501009	0.253	0.101	2.91355e-74	T-helper	E2F3	T-helper
1.04403e-78	0.602495	0.404	0.206	3.90237e-74	T-helper	OGDH	T-helper
4.57879e-78	0.542984	0.561	0.331	1.71146e-73	T-helper	RAB27A	T-helper
6.43836e-78	0.582292	0.341	0.166	2.40653e-73	T-helper	CCDC107	T-helper
1.41828e-77	0.400944	0.104	0.024	5.30123e-73	T-helper	RDH10	T-helper
2.54733e-77	0.55518	0.339	0.161	9.52143e-73	T-helper	ZNF267	T-helper
3.09508e-77	0.451267	0.211	0.077	1.15688e-72	T-helper	BLM	T-helper
3.26174e-77	0.424588	0.233	0.09	1.21917e-72	T-helper	WSB2	T-helper
7.11662e-77	0.617716	0.861	0.721	2.66005e-72	T-helper	NEAT1	T-helper
1.34632e-76	0.314074	0.101	0.023	5.03228e-72	T-helper	FAM174B	T-helper
2.45143e-76	0.607475	0.414	0.223	9.16295e-72	T-helper	TNFRSF25	T-helper
9.12271e-76	0.377942	0.111	0.028	3.40988e-71	T-helper	MAST2	T-helper
2.19114e-75	0.264211	0.11	0.027	8.19006e-71	T-helper	CAMK1	T-helper
2.07066e-74	0.495675	0.232	0.091	7.73971e-70	T-helper	NPC1	T-helper
9.15914e-74	0.612947	0.501	0.293	3.4235e-69	T-helper	RASGRP1	T-helper
1.58377e-73	0.575893	0.458	0.254	5.91981e-69	T-helper	EPSTI1	T-helper
2.84033e-72	0.444769	0.247	0.102	1.06166e-67	T-helper	PTGER4	T-helper
4.09799e-72	0.5765	0.499	0.29	1.53175e-67	T-helper	CHRM3-AS2	T-helper
4.34824e-72	0.544051	0.318	0.148	1.62529e-67	T-helper	FAM53B	T-helper
5.53394e-72	0.318102	0.142	0.043	2.06848e-67	T-helper	CHST2	T-helper
1.25618e-71	0.513152	0.145	0.045	4.69534e-67	T-helper	LHFPL2	T-helper
1.44279e-71	0.521788	0.909	0.829	5.39287e-67	T-helper	GAPDH	T-helper
4.22462e-71	0.731478	0.494	0.297	1.57908e-66	T-helper	MGAT4A	T-helper
4.35976e-71	0.395402	0.25	0.103	1.62959e-66	T-helper	FRMD4B	T-helper
5.25019e-71	0.622149	0.59	0.398	1.96242e-66	T-helper	TPI1	T-helper
5.49354e-71	0.810303	0.11	0.029	2.05338e-66	T-helper	PLCB1	T-helper
6.17555e-71	0.559361	0.648	0.441	2.3083e-66	T-helper	CD6	T-helper
8.03042e-71	0.497956	0.265	0.116	3.00161e-66	T-helper	GPR65	T-helper
8.10032e-71	0.574936	0.854	0.753	3.02774e-66	T-helper	SH3BGRL3	T-helper
8.42155e-71	0.515816	0.357	0.176	3.14781e-66	T-helper	PDE4D	T-helper
1.37476e-70	0.463134	0.272	0.12	5.13857e-66	T-helper	STN1	T-helper
5.47919e-70	0.641886	0.491	0.284	2.04801e-65	T-helper	MYO5A	T-helper
5.54345e-70	0.492067	0.378	0.193	2.07203e-65	T-helper	IL2RB	T-helper
8.03392e-70	0.586561	0.686	0.477	3.00292e-65	T-helper	GPRIN3	T-helper
1.78964e-69	0.351414	0.174	0.061	6.68931e-65	T-helper	GPR137B	T-helper
2.77704e-69	0.426529	0.307	0.141	1.038e-64	T-helper	METTL8	T-helper
6.2357e-69	0.611862	0.678	0.486	2.33078e-64	T-helper	MACF1	T-helper
8.37767e-69	0.538747	0.485	0.282	3.13141e-64	T-helper	RNF149	T-helper
4.14205e-68	0.432332	0.178	0.064	1.54821e-63	T-helper	IFI44	T-helper
1.04594e-67	0.521249	0.236	0.097	3.90953e-63	T-helper	INPP5F	T-helper
2.21547e-67	0.354604	0.167	0.058	8.28098e-63	T-helper	SMAD7	T-helper
3.58013e-67	0.569004	0.718	0.552	1.33818e-62	T-helper	LBH	T-helper
4.07485e-67	0.481634	0.197	0.075	1.5231e-62	T-helper	BCL2L11	T-helper
5.82999e-67	0.517145	0.463	0.269	2.17913e-62	T-helper	CLEC2B	T-helper
1.90994e-66	0.707304	0.572	0.354	7.13896e-62	T-helper	CBLB	T-helper
2.91594e-66	0.467828	0.896	0.816	1.08992e-61	T-helper	HSP90AA1	T-helper
1.28048e-65	0.472632	0.263	0.117	4.78619e-61	T-helper	S100PBP	T-helper
3.91745e-65	0.642072	0.69	0.512	1.46426e-60	T-helper	CRIP1	T-helper
1.06393e-64	0.750759	0.719	0.587	3.97676e-60	T-helper	CD7	T-helper
2.05382e-64	0.52558	0.118	0.034	7.67675e-60	T-helper	CYP7B1	T-helper
4.05765e-64	0.549975	0.583	0.385	1.51667e-59	T-helper	PTPN2	T-helper
5.69163e-64	0.630819	0.656	0.474	2.12742e-59	T-helper	S100A6	T-helper
6.80517e-64	0.559691	0.542	0.359	2.54364e-59	T-helper	DRAP1	T-helper
9.37178e-64	0.280246	0.118	0.034	3.50298e-59	T-helper	CPPED1	T-helper
1.24996e-63	0.648299	0.779	0.616	4.6721e-59	T-helper	EML4	T-helper
1.77379e-63	0.564455	0.501	0.311	6.63007e-59	T-helper	CCND2	T-helper
2.00936e-63	0.488336	0.681	0.492	7.51057e-59	T-helper	SNX6	T-helper
3.07672e-63	0.509493	0.642	0.448	1.15002e-58	T-helper	DYNLL1	T-helper
4.655e-63	0.397591	0.179	0.066	1.73995e-58	T-helper	AC124248.1	T-helper
5.13605e-63	0.505121	0.677	0.499	1.91975e-58	T-helper	PAK2	T-helper
7.81182e-63	0.537291	0.737	0.588	2.9199e-58	T-helper	SUB1	T-helper
1.02147e-62	0.47941	0.395	0.215	3.81807e-58	T-helper	GLIPR1	T-helper
1.05933e-62	0.35731	0.174	0.064	3.95956e-58	T-helper	FYCO1	T-helper
6.79033e-62	0.52356	0.438	0.254	2.53809e-57	T-helper	BATF	T-helper
9.98226e-62	0.556088	0.367	0.194	3.73117e-57	T-helper	HNRNPLL	T-helper
1.43062e-61	0.402027	0.212	0.086	5.34736e-57	T-helper	ERN1	T-helper
2.65568e-61	0.481157	0.324	0.165	9.9264e-57	T-helper	TMEM173	T-helper
1.5114e-60	0.431708	0.255	0.115	5.64931e-56	T-helper	SAMD9L	T-helper
4.18086e-60	0.531862	0.491	0.311	1.56272e-55	T-helper	ARF6	T-helper
3.54935e-59	0.466833	0.172	0.064	1.32668e-54	T-helper	HIVEP3	T-helper
5.21348e-59	0.488238	0.417	0.244	1.94869e-54	T-helper	PGAM1	T-helper
8.04036e-59	0.654604	0.369	0.2	3.00533e-54	T-helper	PTPRJ	T-helper
1.50682e-58	0.438268	0.284	0.136	5.63219e-54	T-helper	PREX1	T-helper
3.91131e-58	0.446798	0.533	0.332	1.46197e-53	T-helper	CD96	T-helper
6.1304e-58	0.523906	0.494	0.303	2.29142e-53	T-helper	TANK	T-helper
9.93946e-58	0.657626	0.522	0.358	3.71517e-53	T-helper	ALOX5AP	T-helper
1.10869e-57	0.716078	0.466	0.279	4.14405e-53	T-helper	ATXN1	T-helper
3.08804e-57	0.539763	0.668	0.514	1.15425e-52	T-helper	CLIC1	T-helper
9.33659e-57	0.498251	0.515	0.327	3.48983e-52	T-helper	RCSD1	T-helper
1.09523e-56	0.425298	0.223	0.098	4.09375e-52	T-helper	L3MBTL3	T-helper
1.27585e-56	0.500801	0.61	0.423	4.76887e-52	T-helper	PTPN7	T-helper
3.57947e-56	0.261791	0.104	0.03	1.33793e-51	T-helper	PMEPA1	T-helper
3.43188e-55	0.504928	0.28	0.137	1.28277e-50	T-helper	PELI1	T-helper
3.88378e-55	0.442595	0.479	0.295	1.45168e-50	T-helper	ITGB1	T-helper
5.98989e-55	0.450426	0.33	0.174	2.2389e-50	T-helper	MPRIP	T-helper
1.23149e-54	0.350981	0.2	0.084	4.60307e-50	T-helper	TRIM69	T-helper
2.19777e-54	0.416823	0.333	0.176	8.21481e-50	T-helper	SPPL2A	T-helper
2.99829e-54	0.433688	0.234	0.107	1.1207e-49	T-helper	WDFY2	T-helper
3.36639e-54	0.482012	0.506	0.323	1.25829e-49	T-helper	SIRPG	T-helper
3.68614e-54	0.462226	0.7	0.527	1.37781e-49	T-helper	TAX1BP1	T-helper
4.32368e-54	0.285535	0.14	0.049	1.6161e-49	T-helper	GFI1	T-helper
1.88416e-53	0.445583	0.27	0.131	7.04262e-49	T-helper	CDK19	T-helper
2.92286e-53	0.439486	0.3	0.155	1.09251e-48	T-helper	C4orf48	T-helper
4.0631e-53	0.49893	0.437	0.27	1.51871e-48	T-helper	C17orf49	T-helper
5.22309e-53	0.425987	0.238	0.11	1.95229e-48	T-helper	CD58	T-helper
6.87419e-53	0.301293	0.135	0.048	2.56944e-48	T-helper	THEMIS2	T-helper
2.43781e-52	0.41266	0.108	0.034	9.11205e-48	T-helper	PCSK1N	T-helper
2.97632e-52	0.388744	0.207	0.091	1.11249e-47	T-helper	YARS	T-helper
3.20388e-52	0.420419	0.286	0.147	1.19755e-47	T-helper	VDAC3	T-helper
4.34541e-52	0.324012	0.174	0.07	1.62423e-47	T-helper	NPDC1	T-helper
2.06073e-51	0.412199	0.251	0.121	7.70258e-47	T-helper	REEP3	T-helper
2.7287e-51	0.519985	0.379	0.226	1.01993e-46	T-helper	HMOX2	T-helper
2.8424e-51	0.547112	0.32	0.173	1.06243e-46	T-helper	CD38	T-helper
3.28681e-51	0.515802	0.593	0.435	1.22854e-46	T-helper	ABRACL	T-helper
4.36895e-51	0.399215	0.22	0.1	1.63302e-46	T-helper	APPL2	T-helper
8.3968e-51	0.350717	0.512	0.322	3.13856e-46	T-helper	TXK	T-helper
9.36856e-51	0.464995	0.11	0.035	3.50178e-46	T-helper	IFNG-AS1	T-helper
1.45577e-50	0.541036	0.283	0.142	5.44137e-46	T-helper	STAT4	T-helper
1.6888e-50	0.577847	0.241	0.116	6.31238e-46	T-helper	TSC22D1	T-helper
2.18793e-50	0.443938	0.849	0.778	8.17806e-46	T-helper	ARPC2	T-helper
2.41906e-50	0.270391	0.107	0.033	9.04195e-46	T-helper	NETO2	T-helper
2.67743e-50	0.408598	0.363	0.203	1.00077e-45	T-helper	CD82	T-helper
3.9142e-50	0.377977	0.361	0.197	1.46305e-45	T-helper	SNX29	T-helper
7.14566e-50	0.446299	0.497	0.328	2.6709e-45	T-helper	TMEM50A	T-helper
7.49397e-50	0.431	0.36	0.204	2.80109e-45	T-helper	CD81	T-helper
4.46955e-49	0.509545	0.454	0.288	1.67063e-44	T-helper	LPIN2	T-helper
7.62501e-49	0.542396	0.398	0.24	2.85008e-44	T-helper	ISG15	T-helper
1.8602e-48	0.395917	0.302	0.158	6.95307e-44	T-helper	TP53INP1	T-helper
3.40982e-48	0.404262	0.351	0.201	1.27452e-43	T-helper	RASAL3	T-helper
3.92605e-48	0.309395	0.142	0.053	1.46748e-43	T-helper	AC007384.1	T-helper
4.12123e-48	0.495563	0.714	0.572	1.54043e-43	T-helper	ZFP36L1	T-helper
4.75311e-48	0.356188	0.178	0.075	1.77662e-43	T-helper	MTX3	T-helper
1.8052e-47	0.452401	0.736	0.611	6.74749e-43	T-helper	UBB	T-helper
2.12305e-47	0.485359	0.826	0.741	7.93555e-43	T-helper	UBC	T-helper
2.18316e-47	0.631636	0.167	0.07	8.1602e-43	T-helper	RORA-AS1	T-helper
2.2381e-47	0.42124	0.276	0.141	8.36555e-43	T-helper	DZIP3	T-helper
2.5571e-47	0.428209	0.417	0.256	9.55793e-43	T-helper	JPT1	T-helper
3.66687e-47	0.434718	0.381	0.225	1.3706e-42	T-helper	ELK3	T-helper
4.44334e-47	0.464386	0.36	0.213	1.66083e-42	T-helper	RAB5IF	T-helper
4.59289e-47	0.422225	0.401	0.24	1.71673e-42	T-helper	MIS18BP1	T-helper
4.83249e-47	0.329192	0.186	0.08	1.80629e-42	T-helper	AGPAT5	T-helper
6.59966e-47	0.366635	0.922	0.86	2.46682e-42	T-helper	SERF2	T-helper
1.18045e-46	0.451936	0.448	0.285	4.41228e-42	T-helper	CCDC12	T-helper
2.16343e-46	0.332298	0.196	0.086	8.08648e-42	T-helper	LGALS3	T-helper
3.62842e-46	0.41162	0.313	0.173	1.35623e-41	T-helper	CARD16	T-helper
6.31602e-46	0.40157	0.811	0.704	2.3608e-41	T-helper	GMFG	T-helper
8.58171e-46	0.44367	0.558	0.374	3.20767e-41	T-helper	PYHIN1	T-helper
1.04757e-45	0.335325	0.248	0.122	3.91562e-41	T-helper	CREBL2	T-helper
1.41924e-45	0.39276	0.396	0.236	5.30484e-41	T-helper	TRAPPC10	T-helper
1.68406e-45	0.378489	0.193	0.088	6.29469e-41	T-helper	HOXB2	T-helper
1.88136e-45	0.346229	0.206	0.096	7.03216e-41	T-helper	CASP1	T-helper
1.89269e-45	0.305811	0.127	0.046	7.07448e-41	T-helper	CRY1	T-helper
2.33911e-45	0.343985	0.257	0.129	8.74313e-41	T-helper	NAB1	T-helper
3.16788e-45	0.434716	0.668	0.522	1.18409e-40	T-helper	MSN	T-helper
4.4013e-45	0.4304	0.278	0.145	1.64512e-40	T-helper	GALNT10	T-helper
1.80849e-44	0.324459	0.997	0.992	6.75978e-40	T-helper	TMSB4X	T-helper
3.19829e-44	0.294412	0.102	0.034	1.19546e-39	T-helper	AC012459.1	T-helper
1.75663e-43	0.333341	0.198	0.091	6.56592e-39	T-helper	GK	T-helper
6.26927e-43	0.338757	0.133	0.051	2.34333e-38	T-helper	ARHGEF12	T-helper
6.53853e-43	0.662267	0.403	0.246	2.44397e-38	T-helper	MGAT5	T-helper
1.12053e-42	0.350955	0.19	0.087	4.18831e-38	T-helper	TBC1D31	T-helper
2.61313e-42	0.349408	0.755	0.603	9.76735e-38	T-helper	CELF2	T-helper
3.76851e-42	0.459191	0.422	0.273	1.40859e-37	T-helper	PDIA6	T-helper
4.05981e-42	0.428697	0.184	0.083	1.51748e-37	T-helper	PIK3R5	T-helper
7.64829e-42	0.474538	0.463	0.306	2.85878e-37	T-helper	STK10	T-helper
1.00065e-41	0.433567	0.947	0.908	3.74022e-37	T-helper	TMSB10	T-helper
1.03594e-41	0.395922	0.247	0.129	3.87214e-37	T-helper	ITGAE	T-helper
1.09661e-41	0.397508	0.356	0.209	4.0989e-37	T-helper	KDM5B	T-helper
1.3039e-41	0.383156	0.272	0.148	4.87372e-37	T-helper	TGFB1	T-helper
1.43926e-41	0.450307	0.399	0.255	5.37967e-37	T-helper	SELENOK	T-helper
1.55317e-41	0.439443	0.595	0.44	5.80545e-37	T-helper	DDX3X	T-helper
2.77283e-41	0.538126	0.357	0.213	1.03643e-36	T-helper	NEK7	T-helper
4.16161e-41	0.412149	0.32	0.181	1.55553e-36	T-helper	MIB1	T-helper
4.92924e-41	0.473183	0.478	0.331	1.84245e-36	T-helper	ARL6IP1	T-helper
2.15479e-40	0.288432	0.19	0.088	8.05416e-36	T-helper	VAMP4	T-helper
2.91443e-40	0.415641	0.575	0.425	1.08936e-35	T-helper	PPP1CA	T-helper
4.02857e-40	0.348604	0.986	0.978	1.5058e-35	T-helper	ACTB	T-helper
4.22705e-40	0.308132	0.858	0.722	1.57999e-35	T-helper	AKAP13	T-helper
6.73244e-40	0.298158	0.249	0.13	2.51645e-35	T-helper	FAM104A	T-helper
1.21126e-39	0.388956	0.681	0.534	4.52744e-35	T-helper	RHOA	T-helper
1.30462e-39	0.549841	0.381	0.24	4.87639e-35	T-helper	NFAT5	T-helper
2.14983e-39	0.477696	0.845	0.771	8.03565e-35	T-helper	CD3G	T-helper
2.38135e-39	0.315712	0.183	0.085	8.901e-35	T-helper	NME7	T-helper
2.70843e-39	0.410451	0.335	0.203	1.01236e-34	T-helper	PITHD1	T-helper
3.18129e-39	0.66291	0.395	0.25	1.1891e-34	T-helper	MAP3K5	T-helper
9.77248e-39	0.416256	0.33	0.199	3.65276e-34	T-helper	PAXX	T-helper
1.13655e-38	0.35362	0.279	0.154	4.24819e-34	T-helper	KLHL5	T-helper
1.60417e-38	0.375078	0.28	0.157	5.99605e-34	T-helper	ZNF281	T-helper
2.13451e-38	0.2596	0.104	0.038	7.97836e-34	T-helper	EVC2	T-helper
2.74027e-38	0.376629	0.387	0.24	1.02426e-33	T-helper	AFTPH	T-helper
3.85327e-38	0.278535	0.162	0.072	1.44028e-33	T-helper	STX11	T-helper
4.19235e-38	0.400028	0.458	0.305	1.56702e-33	T-helper	ODF2L	T-helper
1.29234e-37	0.377432	0.328	0.195	4.83049e-33	T-helper	TXN	T-helper
1.32828e-37	0.397232	0.322	0.19	4.96484e-33	T-helper	YAF2	T-helper
1.58204e-37	0.3921	0.77	0.666	5.91335e-33	T-helper	DDX24	T-helper
1.90127e-37	0.412199	0.758	0.666	7.10657e-33	T-helper	ARPC3	T-helper
1.93455e-37	0.592804	0.568	0.399	7.23097e-33	T-helper	LRBA	T-helper
1.9906e-37	0.311658	0.196	0.094	7.44045e-33	T-helper	RDX	T-helper
2.87002e-37	0.322878	0.226	0.116	1.07276e-32	T-helper	ARHGAP18	T-helper
3.79352e-37	0.390075	0.869	0.775	1.41794e-32	T-helper	IL32	T-helper
4.75654e-37	0.337651	0.172	0.08	1.7779e-32	T-helper	ZFYVE28	T-helper
6.6334e-37	0.450857	0.226	0.118	2.47943e-32	T-helper	RAB28	T-helper
9.96585e-37	0.415503	0.234	0.123	3.72504e-32	T-helper	MBNL2	T-helper
1.60677e-36	0.302856	0.152	0.067	6.00577e-32	T-helper	JAKMIP2	T-helper
1.65223e-36	0.322251	0.39	0.247	6.17569e-32	T-helper	SS18L2	T-helper
2.06635e-36	0.395308	0.839	0.776	7.72361e-32	T-helper	CD3E	T-helper
2.82703e-36	0.287838	0.935	0.913	1.05669e-31	T-helper	H3F3A	T-helper
4.99405e-36	0.485723	0.691	0.617	1.86668e-31	T-helper	CYBA	T-helper
6.18915e-36	0.35522	0.415	0.271	2.31338e-31	T-helper	RAB10	T-helper
1.96565e-35	0.368621	0.264	0.149	7.34722e-31	T-helper	SELPLG	T-helper
1.96645e-35	0.383502	0.367	0.234	7.35018e-31	T-helper	ARPP19	T-helper
4.32676e-35	0.422792	0.507	0.368	1.61726e-30	T-helper	POLR2L	T-helper
4.50691e-35	0.263347	0.175	0.083	1.68459e-30	T-helper	RHOC	T-helper
4.54374e-35	0.505376	0.365	0.228	1.69836e-30	T-helper	PHF21A	T-helper
1.04544e-34	0.30446	0.183	0.089	3.90763e-30	T-helper	PARP15	T-helper
1.07844e-34	0.253448	0.155	0.07	4.03101e-30	T-helper	ANXA2	T-helper
1.13473e-34	0.321223	0.235	0.126	4.2414e-30	T-helper	GLUD1	T-helper
1.14992e-34	0.274042	0.125	0.052	4.29816e-30	T-helper	PPIF	T-helper
1.57242e-34	0.487064	0.553	0.426	5.87739e-30	T-helper	LDHA	T-helper
1.84036e-34	0.393408	0.243	0.132	6.8789e-30	T-helper	ENOX2	T-helper
1.90748e-34	0.344213	0.29	0.17	7.12976e-30	T-helper	CDC42EP3	T-helper
3.05834e-34	0.390738	0.736	0.631	1.14315e-29	T-helper	TMBIM6	T-helper
7.23391e-34	0.335297	0.349	0.216	2.70389e-29	T-helper	TXNDC17	T-helper
1.06123e-33	0.452499	0.334	0.205	3.96665e-29	T-helper	NEDD9	T-helper
1.67279e-33	0.375486	0.493	0.341	6.25257e-29	T-helper	CEMIP2	T-helper
4.65668e-33	0.329316	0.311	0.187	1.74057e-28	T-helper	IKBKB	T-helper
4.77901e-33	0.416176	0.511	0.377	1.7863e-28	T-helper	BZW1	T-helper
4.89025e-33	0.371885	0.49	0.348	1.82788e-28	T-helper	BLOC1S1	T-helper
1.27821e-32	0.465201	0.51	0.385	4.7777e-28	T-helper	GZMM	T-helper
1.36033e-32	0.259796	0.159	0.075	5.08466e-28	T-helper	OTULINL	T-helper
1.93684e-32	0.43246	0.345	0.214	7.23954e-28	T-helper	EIF4G3	T-helper
2.05405e-32	0.293147	0.249	0.139	7.67764e-28	T-helper	C16orf87	T-helper
2.12252e-32	0.40211	0.817	0.732	7.93355e-28	T-helper	STK17B	T-helper
2.25155e-32	0.567297	0.418	0.275	8.41583e-28	T-helper	TRPS1	T-helper
2.56349e-32	0.362495	0.729	0.62	9.58182e-28	T-helper	LCK	T-helper
3.19029e-32	0.526067	0.85	0.794	1.19246e-27	T-helper	TRBC2	T-helper
3.29343e-32	0.340414	0.19	0.096	1.23102e-27	T-helper	CDYL2	T-helper
4.14583e-32	0.340261	0.674	0.556	1.54963e-27	T-helper	CAPZB	T-helper
4.74256e-32	0.321431	0.238	0.133	1.77267e-27	T-helper	SYNGR2	T-helper
6.96286e-32	0.250899	0.213	0.113	2.60258e-27	T-helper	ARF3	T-helper
7.37953e-32	0.378442	0.131	0.059	2.75832e-27	T-helper	MBNL1-AS1	T-helper
7.91918e-32	0.329913	0.696	0.552	2.96003e-27	T-helper	IFI16	T-helper
9.02981e-32	0.448891	0.372	0.243	3.37516e-27	T-helper	KIAA0319L	T-helper
9.23347e-32	0.540896	0.296	0.178	3.45129e-27	T-helper	ATXN7L1	T-helper
9.33224e-32	0.374444	0.382	0.243	3.48821e-27	T-helper	TSPAN5	T-helper
9.62487e-32	0.347714	0.483	0.339	3.59758e-27	T-helper	KIF5B	T-helper
1.00483e-31	0.359932	0.418	0.279	3.75584e-27	T-helper	HELZ	T-helper
1.0392e-31	0.287468	0.142	0.065	3.88433e-27	T-helper	FAM241A	T-helper
1.18043e-31	0.346042	0.345	0.217	4.41222e-27	T-helper	CUL1	T-helper
1.36683e-31	0.415795	0.406	0.275	5.10894e-27	T-helper	LINC-PINT	T-helper
1.81283e-31	0.377902	0.264	0.152	6.77599e-27	T-helper	ARHGEF7	T-helper
2.91597e-31	0.365207	0.131	0.059	1.08993e-26	T-helper	DIPK2A	T-helper
3.26076e-31	0.33851	0.262	0.154	1.21881e-26	T-helper	RGL4	T-helper
3.63434e-31	0.365629	0.554	0.411	1.35844e-26	T-helper	SETX	T-helper
3.78116e-31	0.331126	0.411	0.278	1.41332e-26	T-helper	ENSA	T-helper
4.14468e-31	0.325124	0.777	0.658	1.5492e-26	T-helper	FYN	T-helper
5.13134e-31	0.308415	0.916	0.894	1.91799e-26	T-helper	EIF1	T-helper
5.40138e-31	0.418769	0.785	0.734	2.01893e-26	T-helper	ITM2B	T-helper
6.77657e-31	0.390564	0.112	0.046	2.53295e-26	T-helper	MIR155HG	T-helper
1.06676e-30	0.578648	0.42	0.29	3.98735e-26	T-helper	JARID2	T-helper
1.10828e-30	0.278617	0.176	0.089	4.14254e-26	T-helper	MAPKAPK2	T-helper
1.15034e-30	0.301205	0.826	0.738	4.29974e-26	T-helper	SEPTIN7	T-helper
1.41225e-30	0.422513	0.329	0.206	5.2787e-26	T-helper	PPP1R16B	T-helper
2.08285e-30	0.322008	0.361	0.232	7.78528e-26	T-helper	TUT7	T-helper
2.59923e-30	0.330269	0.713	0.599	9.71541e-26	T-helper	ACTR2	T-helper
2.67651e-30	0.260384	0.155	0.074	1.00043e-25	T-helper	EHBP1L1	T-helper
2.71382e-30	0.358229	0.324	0.203	1.01437e-25	T-helper	LY75	T-helper
3.01081e-30	0.404002	0.411	0.284	1.12538e-25	T-helper	IRF1	T-helper
6.87945e-30	0.341919	0.215	0.119	2.5714e-25	T-helper	ST3GAL5	T-helper
6.92417e-30	0.361314	0.679	0.546	2.58812e-25	T-helper	RAP1A	T-helper
8.01564e-30	0.323253	0.401	0.266	2.99609e-25	T-helper	SMAP1	T-helper
1.14352e-29	0.252454	0.135	0.062	4.27427e-25	T-helper	ACTA2	T-helper
1.17755e-29	0.329243	0.259	0.152	4.40143e-25	T-helper	SDF4	T-helper
1.18549e-29	0.288053	0.21	0.115	4.43112e-25	T-helper	FAM50A	T-helper
1.7896e-29	0.422633	0.751	0.614	6.68915e-25	T-helper	SKAP1	T-helper
1.97501e-29	0.346104	0.659	0.536	7.38221e-25	T-helper	C9orf16	T-helper
2.81499e-29	0.299422	0.192	0.101	1.05219e-24	T-helper	TFRC	T-helper
3.08386e-29	0.336709	0.593	0.466	1.15268e-24	T-helper	ATP5MC3	T-helper
4.65434e-29	0.405165	0.175	0.089	1.7397e-24	T-helper	CDHR3	T-helper
6.55524e-29	0.306357	0.282	0.168	2.45022e-24	T-helper	AFF1	T-helper
6.85172e-29	0.373268	0.386	0.257	2.56104e-24	T-helper	MDFIC	T-helper
8.03196e-29	0.375046	0.454	0.317	3.00218e-24	T-helper	RPS6KA3	T-helper
1.17688e-28	0.394679	0.743	0.658	4.39894e-24	T-helper	TPM3	T-helper
1.66245e-28	0.288533	0.831	0.767	6.21391e-24	T-helper	OAZ1	T-helper
1.88628e-28	0.350027	0.433	0.297	7.05053e-24	T-helper	SRPK2	T-helper
2.58656e-28	0.345374	0.245	0.143	9.66803e-24	T-helper	C1GALT1	T-helper
2.6875e-28	0.295746	0.7	0.573	1.00453e-23	T-helper	NAP1L4	T-helper
2.92007e-28	0.347758	0.655	0.545	1.09147e-23	T-helper	ENO1	T-helper
3.28345e-28	0.292708	0.168	0.086	1.22729e-23	T-helper	CISD3	T-helper
3.91062e-28	0.415752	0.396	0.279	1.46171e-23	T-helper	JUND	T-helper
4.17761e-28	0.373443	0.673	0.574	1.56151e-23	T-helper	PSMA7	T-helper
4.69518e-28	0.266549	0.199	0.108	1.75497e-23	T-helper	SLC20A1	T-helper
5.78682e-28	0.315666	0.243	0.141	2.163e-23	T-helper	TNFAIP3	T-helper
6.93511e-28	0.298985	0.887	0.855	2.59221e-23	T-helper	CFL1	T-helper
6.94245e-28	0.409927	0.577	0.463	2.59495e-23	T-helper	HSP90B1	T-helper
7.00887e-28	0.318373	0.317	0.204	2.61978e-23	T-helper	GTF3C6	T-helper
7.19708e-28	0.308279	0.542	0.406	2.69013e-23	T-helper	SEM1	T-helper
7.90345e-28	0.367172	0.588	0.467	2.95415e-23	T-helper	CIB1	T-helper
8.00589e-28	0.325496	0.343	0.226	2.99244e-23	T-helper	SASH3	T-helper
8.06062e-28	0.331501	0.351	0.23	3.0129e-23	T-helper	MXD4	T-helper
8.11493e-28	0.335586	0.554	0.422	3.0332e-23	T-helper	SEC61B	T-helper
8.25323e-28	0.290581	0.864	0.789	3.08489e-23	T-helper	SON	T-helper
8.3133e-28	0.301163	0.714	0.611	3.10734e-23	T-helper	NDUFA13	T-helper
8.40896e-28	0.416057	0.479	0.346	3.1431e-23	T-helper	PIP4K2A	T-helper
9.22218e-28	0.293744	0.262	0.156	3.44707e-23	T-helper	SLK	T-helper
1.25796e-27	0.287806	0.274	0.167	4.70199e-23	T-helper	CD2BP2	T-helper
1.3111e-27	0.482312	0.492	0.356	4.90064e-23	T-helper	GLCCI1	T-helper
1.36882e-27	0.384872	0.491	0.364	5.11638e-23	T-helper	ARL4C	T-helper
1.39905e-27	0.286665	0.287	0.176	5.22937e-23	T-helper	ATOX1	T-helper
1.59519e-27	0.355911	0.399	0.28	5.9625e-23	T-helper	ANP32E	T-helper
1.61406e-27	0.455218	0.776	0.765	6.03303e-23	T-helper	FTH1	T-helper
2.45311e-27	0.342566	0.52	0.394	9.16923e-23	T-helper	CD28	T-helper
3.082e-27	0.251492	0.176	0.092	1.15199e-22	T-helper	PLSCR1	T-helper
3.75806e-27	0.493292	0.281	0.175	1.40469e-22	T-helper	HIVEP1	T-helper
4.28547e-27	0.259892	0.161	0.083	1.60182e-22	T-helper	MRPL10	T-helper
4.63436e-27	0.283561	0.242	0.141	1.73223e-22	T-helper	C5orf56	T-helper
4.78142e-27	0.27096	0.253	0.15	1.7872e-22	T-helper	GSDMD	T-helper
5.79419e-27	0.289345	0.315	0.199	2.16575e-22	T-helper	CCDC167	T-helper
6.22393e-27	0.32456	0.351	0.227	2.32638e-22	T-helper	TBC1D2B	T-helper
6.92016e-27	0.319675	0.669	0.566	2.58662e-22	T-helper	ATP6V0E1	T-helper
6.94496e-27	0.332258	0.322	0.207	2.59589e-22	T-helper	LIMA1	T-helper
8.55733e-27	0.33489	0.608	0.487	3.19856e-22	T-helper	EID1	T-helper
9.39089e-27	0.324542	0.578	0.457	3.51013e-22	T-helper	NEDD8	T-helper
1.01574e-26	0.36439	0.307	0.194	3.79663e-22	T-helper	TRAF3	T-helper
1.185e-26	0.338209	0.489	0.358	4.4293e-22	T-helper	GOLGB1	T-helper
1.21491e-26	0.33848	0.854	0.829	4.54108e-22	T-helper	PFN1	T-helper
1.25375e-26	0.333151	0.42	0.294	4.68626e-22	T-helper	SEPTIN2	T-helper
1.39924e-26	0.335962	0.471	0.348	5.23006e-22	T-helper	SF3B5	T-helper
1.66722e-26	0.33973	0.697	0.601	6.23173e-22	T-helper	UBL5	T-helper
1.87325e-26	0.351744	0.862	0.78	7.00184e-22	T-helper	GIMAP7	T-helper
1.91064e-26	0.355751	0.17	0.089	7.14157e-22	T-helper	AC006369.1	T-helper
3.48055e-26	0.299009	0.202	0.114	1.30096e-21	T-helper	UBALD2	T-helper
4.75161e-26	0.318356	0.736	0.657	1.77606e-21	T-helper	OST4	T-helper
5.45355e-26	0.25171	0.295	0.185	2.03843e-21	T-helper	SUPT4H1	T-helper
5.61783e-26	0.289145	0.898	0.85	2.09983e-21	T-helper	HMGB1	T-helper
7.64489e-26	0.326295	0.434	0.313	2.85751e-21	T-helper	DPP7	T-helper
8.37096e-26	0.321723	0.389	0.27	3.1289e-21	T-helper	VDAC1	T-helper
8.79257e-26	0.264251	0.277	0.17	3.28649e-21	T-helper	DNAJC1	T-helper
1.18228e-25	0.334552	0.32	0.211	4.41912e-21	T-helper	LY6E	T-helper
1.21189e-25	0.333212	0.442	0.323	4.5298e-21	T-helper	PSMB4	T-helper
1.4078e-25	0.344181	0.697	0.607	5.26206e-21	T-helper	UQCR11	T-helper
1.43008e-25	0.306158	0.741	0.643	5.34534e-21	T-helper	SUMO2	T-helper
2.08438e-25	0.303917	0.368	0.247	7.79101e-21	T-helper	TMF1	T-helper
2.2131e-25	0.469404	0.294	0.193	8.27213e-21	T-helper	MT2A	T-helper
2.44949e-25	0.296376	0.309	0.2	9.15569e-21	T-helper	HDLBP	T-helper
3.17162e-25	0.376328	0.595	0.462	1.18549e-20	T-helper	CYTH1	T-helper
3.46916e-25	0.342903	0.494	0.377	1.2967e-20	T-helper	PAIP2	T-helper
4.38334e-25	0.287362	0.402	0.281	1.63841e-20	T-helper	VCP	T-helper
4.75932e-25	0.31693	0.275	0.173	1.77894e-20	T-helper	DNM2	T-helper
6.02219e-25	0.278866	0.245	0.149	2.25097e-20	T-helper	APOBEC3C	T-helper
[truncated: 5,026 more rows]

## Sheet: Naive-CM
Table S3. Differentially expressed genes per cell type: Naive vs CM subclusters
p_val	avg_log2FC	pct.1	pct.2	p_val_adj	cluster	gene	celltype
0	0.987115	0.419	0.164	0	Naive	FHIT	Naive
0	0.742067	0.645	0.404	0	Naive	NOSIP	Naive
0	0.704233	0.428	0.188	0	Naive	TRABD2A	Naive
0	0.68786	0.975	0.879	0	Naive	TMSB10	Naive
0	0.647157	0.986	0.934	0	Naive	RPS24	Naive
0	0.613232	0.988	0.949	0	Naive	RPS13	Naive
0	0.566196	0.995	0.968	0	Naive	RPS23	Naive
0	0.555731	0.981	0.926	0	Naive	RPS5	Naive
0	0.513465	0.983	0.931	0	Naive	RPL23	Naive
0	0.505884	0.996	0.968	0	Naive	RPL34	Naive
0	0.503377	0.98	0.924	0	Naive	RPL14	Naive
0	0.498691	0.98	0.928	0	Naive	RPL29	Naive
0	0.48902	0.994	0.967	0	Naive	TPT1	Naive
0	0.485213	0.994	0.97	0	Naive	RPL21	Naive
0	0.479535	0.997	0.982	0	Naive	RPS14	Naive
0	0.478549	0.992	0.963	0	Naive	RPL37A	Naive
0	0.476946	0.993	0.972	0	Naive	RPL18A	Naive
0	0.472372	0.959	0.884	0	Naive	NACA	Naive
0	0.4719	0.993	0.968	0	Naive	RPS3A	Naive
0	0.465004	0.979	0.922	0	Naive	RPL31	Naive
0	0.463341	0.996	0.976	0	Naive	RPS16	Naive
0	0.462205	0.996	0.977	0	Naive	RPL30	Naive
0	0.461296	0.987	0.957	0	Naive	RPL26	Naive
0	0.458142	0.992	0.958	0	Naive	RPS25	Naive
0	0.456953	0.993	0.974	0	Naive	RPL32	Naive
0	0.456873	0.987	0.942	0	Naive	RPL35A	Naive
0	0.451333	0.973	0.909	0	Naive	RACK1	Naive
0	0.450547	0.984	0.931	0	Naive	RPL7	Naive
0	0.431546	0.995	0.973	0	Naive	RPS19	Naive
0	0.429818	0.998	0.987	0	Naive	RPS12	Naive
0	0.425669	0.983	0.938	0	Naive	RPL10A	Naive
0	0.411813	0.981	0.94	0	Naive	RPL15	Naive
0	0.40974	0.998	0.984	0	Naive	RPL10	Naive
0	0.408296	0.986	0.949	0	Naive	RPS9	Naive
0	0.407669	0.994	0.969	0	Naive	RPL18	Naive
0	0.406696	0.995	0.976	0	Naive	RPS15A	Naive
0	0.402985	0.989	0.959	0	Naive	RPS20	Naive
0	0.396353	0.996	0.979	0	Naive	RPL11	Naive
0	0.388839	0.997	0.983	0	Naive	RPL19	Naive
0	0.386707	0.992	0.962	0	Naive	RPS15	Naive
0	0.380913	0.997	0.984	0	Naive	RPS27A	Naive
0	0.353033	0.992	0.968	0	Naive	RPL27A	Naive
0	0.352836	0.997	0.986	0	Naive	RPLP2	Naive
3.47831e-307	0.395802	0.974	0.911	1.30012e-302	Naive	EEF1G	Naive
1.87858e-304	0.432042	0.965	0.903	7.02177e-300	Naive	RPL22	Naive
6.40765e-302	0.392795	0.984	0.94	2.39505e-297	Naive	RPL5	Naive
1.3757e-295	0.384682	0.985	0.944	5.1421e-291	Naive	RPL7A	Naive
1.69379e-295	0.376519	0.988	0.944	6.33106e-291	Naive	FAU	Naive
1.75358e-289	0.407464	0.994	0.974	6.55453e-285	Naive	RPS8	Naive
6.45303e-287	0.458392	0.984	0.947	2.41202e-282	Naive	RPS21	Naive
2.34808e-286	0.624312	0.649	0.473	8.77666e-282	Naive	RGS10	Naive
5.56204e-282	0.290223	0.999	0.991	2.07898e-277	Naive	RPL13A	Naive
9.10752e-282	0.376819	0.99	0.959	3.40421e-277	Naive	RPL9	Naive
8.75833e-275	0.406629	0.967	0.902	3.27369e-270	Naive	EEF1B2	Naive
4.26731e-268	0.381512	0.976	0.926	1.59504e-263	Naive	UBA52	Naive
8.12706e-266	0.350986	0.997	0.984	3.03773e-261	Naive	RPL28	Naive
2.55092e-263	0.372679	0.98	0.935	9.53482e-259	Naive	RPL8	Naive
7.01308e-262	0.606412	0.262	0.087	2.62135e-257	Naive	AIF1	Naive
2.70103e-260	0.384219	0.971	0.92	1.00959e-255	Naive	RPL24	Naive
4.40276e-260	0.361868	0.989	0.957	1.64566e-255	Naive	RPL17	Naive
3.46129e-253	0.543223	0.769	0.638	1.29376e-248	Naive	SNHG29	Naive
4.44998e-251	0.367639	0.989	0.95	1.66331e-246	Naive	RPS4X	Naive
2.86014e-245	0.318612	0.993	0.97	1.06906e-240	Naive	RPL3	Naive
4.13218e-243	0.433501	0.893	0.79	1.54452e-238	Naive	COX4I1	Naive
4.08563e-241	0.392063	0.998	0.985	1.52713e-236	Naive	RPS27	Naive
2.96065e-230	0.322531	0.996	0.977	1.10663e-225	Naive	RPS6	Naive
1.38003e-229	0.306665	0.997	0.989	5.15826e-225	Naive	EEF1A1	Naive
1.78917e-227	0.512949	0.716	0.551	6.68757e-223	Naive	CD7	Naive
1.75027e-225	0.306773	0.994	0.963	6.54214e-221	Naive	RPL23A	Naive
5.98644e-224	0.403756	0.99	0.967	2.23761e-219	Naive	RPL37	Naive
3.95976e-220	0.389404	0.99	0.97	1.48008e-215	Naive	RPL39	Naive
1.12746e-208	0.309651	0.982	0.944	4.21421e-204	Naive	RPSA	Naive
2.75738e-207	0.378438	0.994	0.965	1.03066e-202	Naive	RPS28	Naive
9.15914e-206	0.271828	0.995	0.979	3.4235e-201	Naive	RPS11	Naive
1.13446e-204	0.390119	0.973	0.913	4.24038e-200	Naive	RPL38	Naive
9.87049e-203	0.358165	0.951	0.92	3.68939e-198	Naive	RPS2	Naive
2.25119e-200	0.713747	0.275	0.122	8.4145e-196	Naive	CHI3L2	Naive
2.67218e-200	0.470781	0.775	0.654	9.98809e-196	Naive	CCR7	Naive
4.03269e-200	0.292834	0.999	0.99	1.50734e-195	Naive	RPS18	Naive
4.09001e-195	0.339019	0.975	0.941	1.52877e-190	Naive	RPL12	Naive
8.53623e-192	0.432058	0.819	0.705	3.19067e-187	Naive	UQCRB	Naive
8.98136e-189	0.3348	0.972	0.914	3.35705e-184	Naive	RPL35	Naive
3.40459e-188	0.501108	0.623	0.473	1.27257e-183	Naive	PRMT2	Naive
1.50413e-186	0.285459	0.996	0.977	5.62215e-182	Naive	RPS3	Naive
4.9455e-185	0.550407	0.198	0.065	1.84853e-180	Naive	LEF1-AS1	Naive
4.30731e-184	0.323872	0.102	0.009	1.60999e-179	Naive	NOG	Naive
1.43394e-178	0.320956	0.966	0.908	5.35977e-174	Naive	RPS17	Naive
4.25599e-176	0.499231	0.494	0.329	1.5908e-171	Naive	NUCB2	Naive
7.89484e-176	0.313459	0.982	0.938	2.95093e-171	Naive	RPL6	Naive
1.51736e-175	0.329621	0.943	0.937	5.6716e-171	Naive	RPL13	Naive
2.07139e-175	0.477618	0.478	0.306	7.74243e-171	Naive	CHRM3-AS2	Naive
2.91054e-171	0.371141	0.877	0.786	1.0879e-166	Naive	NPM1	Naive
7.50851e-170	0.410199	0.208	0.078	2.80653e-165	Naive	TMIGD2	Naive
1.42351e-165	0.387111	0.854	0.742	5.32078e-161	Naive	COX7C	Naive
5.11467e-158	0.29389	0.976	0.931	1.91176e-153	Naive	RPS7	Naive
3.195e-150	0.366118	0.824	0.723	1.19423e-145	Naive	GAS5	Naive
5.38424e-150	0.415872	0.86	0.792	2.01252e-145	Naive	RPS10	Naive
2.93475e-148	0.513151	0.184	0.067	1.09695e-143	Naive	AK5	Naive
3.06262e-148	0.312491	0.928	0.843	1.14475e-143	Naive	TOMM7	Naive
3.34496e-148	0.446846	0.692	0.576	1.25028e-143	Naive	SNHG5	Naive
3.68184e-148	0.292485	0.965	0.902	1.3762e-143	Naive	RPL27	Naive
6.54131e-147	0.407458	0.405	0.239	2.44501e-142	Naive	KLF2	Naive
2.14282e-146	0.396599	0.757	0.644	8.00942e-142	Naive	NOP53	Naive
1.8239e-137	0.288468	0.956	0.904	6.81737e-133	Naive	RPLP0	Naive
2.483e-133	0.319705	0.966	0.916	9.28095e-129	Naive	RPL36A	Naive
9.54354e-133	0.368818	0.763	0.648	3.56718e-128	Naive	ATP5MG	Naive
2.60696e-127	0.356323	0.778	0.69	9.74431e-123	Naive	EIF3E	Naive
6.01238e-127	0.311323	0.854	0.757	2.24731e-122	Naive	BTF3	Naive
6.42256e-126	0.387827	0.721	0.609	2.40062e-121	Naive	C12orf57	Naive
9.69464e-124	0.291289	0.978	0.933	3.62366e-119	Naive	RPL36	Naive
7.18782e-115	0.367456	0.641	0.513	2.68666e-110	Naive	TLE5	Naive
5.38293e-113	0.3731	0.604	0.487	2.01203e-108	Naive	UXT	Naive
7.7786e-111	0.278455	0.905	0.824	2.90749e-106	Naive	PFDN5	Naive
8.14937e-111	0.42656	0.337	0.212	3.04607e-106	Naive	ITGA6	Naive
3.606e-110	0.400686	0.403	0.274	1.34785e-105	Naive	SPTBN1	Naive
7.32077e-109	0.444991	0.608	0.504	2.73636e-104	Naive	SNHG8	Naive
1.21882e-106	0.277406	0.85	0.759	4.5557e-102	Naive	CORO1A	Naive
6.78386e-106	0.376536	0.434	0.309	2.53567e-101	Naive	SATB1	Naive
2.36918e-105	0.413601	0.185	0.085	8.85553e-101	Naive	CD38	Naive
6.89941e-104	0.417104	0.248	0.14	2.57886e-99	Naive	ARMH1	Naive
1.08251e-100	0.382682	0.24	0.135	4.0462e-96	Naive	RFLNB	Naive
5.68765e-100	0.357432	0.596	0.491	2.12593e-95	Naive	GYPC	Naive
3.95542e-99	0.292923	0.142	0.056	1.47846e-94	Naive	CYSLTR1	Naive
1.97841e-94	0.259247	0.674	0.528	7.39489e-90	Naive	LEF1	Naive
7.53426e-92	0.365936	0.407	0.298	2.81616e-87	Naive	NDUFA12	Naive
3.8766e-89	0.340289	0.212	0.117	1.449e-84	Naive	STMN1	Naive
1.54935e-88	0.348021	0.543	0.449	5.79116e-84	Naive	SELENOH	Naive
4.80297e-87	0.329663	0.319	0.209	1.79526e-82	Naive	ACTN1	Naive
1.08122e-84	0.325229	0.22	0.125	4.04138e-80	Naive	KLF3	Naive
6.38251e-79	0.30009	0.766	0.707	2.38566e-74	Naive	RPS4Y1	Naive
9.73896e-79	0.276679	0.762	0.674	3.64023e-74	Naive	SLC25A6	Naive
1.88489e-78	0.269765	0.148	0.07	7.04534e-74	Naive	FAM153CP	Naive
2.05568e-78	0.252786	0.813	0.731	7.68371e-74	Naive	EEF2	Naive
4.75395e-75	0.267298	0.994	0.983	1.77693e-70	Naive	RPS29	Naive
3.74471e-72	0.322987	0.555	0.47	1.3997e-67	Naive	UQCRH	Naive
1.01755e-71	0.283117	0.701	0.594	3.80338e-67	Naive	LINC00861	Naive
6.03928e-71	0.30237	0.547	0.458	2.25736e-66	Naive	ST13	Naive
7.55328e-71	0.283649	0.582	0.496	2.82326e-66	Naive	SNHG32	Naive
8.38828e-71	0.28799	0.612	0.53	3.13537e-66	Naive	CD27	Naive
7.80257e-69	0.261374	0.699	0.624	2.91644e-64	Naive	EIF3H	Naive
1.07493e-68	0.319438	0.599	0.515	4.01789e-64	Naive	NSA2	Naive
1.79182e-68	0.632088	0.355	0.248	6.69747e-64	Naive	BACH2	Naive
2.44059e-68	0.255412	0.129	0.06	9.12243e-64	Naive	SAMD3	Naive
4.29237e-67	0.285439	0.632	0.541	1.6044e-62	Naive	HCST	Naive
8.21476e-67	0.301492	0.564	0.469	3.07051e-62	Naive	PCED1B-AS1	Naive
6.31095e-64	0.307002	0.265	0.18	2.35891e-59	Naive	RGCC	Naive
1.1508e-62	0.253856	0.708	0.628	4.30145e-58	Naive	LIMD2	Naive
5.36546e-62	0.294163	0.504	0.419	2.0055e-57	Naive	ATP5PO	Naive
9.62992e-62	0.263755	0.658	0.576	3.59947e-57	Naive	ARPC5	Naive
4.10751e-61	0.319157	0.115	0.053	1.5353e-56	Naive	PCSK5	Naive
2.594e-60	0.268966	0.617	0.536	9.69586e-56	Naive	ANP32B	Naive
1.69861e-59	0.280616	0.283	0.199	6.34906e-55	Naive	RASGRP2	Naive
1.10431e-57	0.256318	0.177	0.103	4.12769e-53	Naive	CD55	Naive
1.35243e-57	0.261681	0.174	0.103	5.05511e-53	Naive	EPHX2	Naive
1.5613e-56	0.29968	0.444	0.364	5.83582e-52	Naive	SLC25A5	Naive
1.02776e-55	0.26473	0.571	0.483	3.84157e-51	Naive	NME2	Naive
3.10343e-55	0.272693	0.498	0.418	1.16e-50	Naive	SMDT1	Naive
4.47434e-54	0.256565	0.622	0.542	1.67242e-49	Naive	SNRPD2	Naive
1.78637e-53	0.308679	0.619	0.552	6.67708e-49	Naive	MTRNR2L8	Naive
1.80053e-53	0.272551	0.256	0.176	6.73003e-49	Naive	FAM118A	Naive
1.04791e-52	0.273356	0.539	0.449	3.91687e-48	Naive	ABLIM1	Naive
1.04093e-51	0.276138	0.444	0.363	3.8908e-47	Naive	OCIAD2	Naive
9.35719e-51	0.270399	0.35	0.273	3.49753e-46	Naive	C1QBP	Naive
8.38539e-48	0.257155	0.311	0.235	3.13429e-43	Naive	LDLRAP1	Naive
1.05505e-46	0.266435	0.242	0.165	3.94357e-42	Naive	TTN	Naive
2.07438e-44	0.255006	0.366	0.294	7.75362e-40	Naive	ALKBH7	Naive
4.88336e-44	0.258818	0.425	0.349	1.8253e-39	Naive	BIN2	Naive
1.85412e-31	0.279171	0.208	0.149	6.93032e-27	Naive	IGF1R	Naive
2.54329e-26	0.273824	0.28	0.219	9.50631e-22	Naive	CSGALNACT1	Naive
2.98607e-22	0.317908	0.235	0.186	1.11613e-17	Naive	MAN1C1	Naive
0	1.50717	0.778	0.358	0	CM Pre-non-Tfh	S100A4	CM Pre-non-Tfh
0	1.22471	0.573	0.17	0	CM Pre-non-Tfh	ITGB1	CM Pre-non-Tfh
0	1.15571	0.59	0.208	0	CM Pre-non-Tfh	ANXA1	CM Pre-non-Tfh
0	1.06309	0.49	0.173	0	CM Pre-non-Tfh	KLRB1	CM Pre-non-Tfh
0	1.02922	0.724	0.427	0	CM Pre-non-Tfh	CRIP1	CM Pre-non-Tfh
0	0.997604	0.671	0.326	0	CM Pre-non-Tfh	S100A11	CM Pre-non-Tfh
0	0.777991	0.884	0.68	0	CM Pre-non-Tfh	IL32	CM Pre-non-Tfh
0	0.621497	0.222	0.034	0	CM Pre-non-Tfh	PRDM1	CM Pre-non-Tfh
0	0.556928	0.225	0.034	0	CM Pre-non-Tfh	MYO1F	CM Pre-non-Tfh
0	0.542381	0.226	0.034	0	CM Pre-non-Tfh	ANXA2	CM Pre-non-Tfh
0	0.402123	0.998	0.994	0	CM Pre-non-Tfh	B2M	CM Pre-non-Tfh
6.65084e-305	0.34582	0.141	0.017	2.48595e-300	CM Pre-non-Tfh	CCR4	CM Pre-non-Tfh
3.09711e-297	0.746916	0.848	0.667	1.15764e-292	CM Pre-non-Tfh	SH3BGRL3	CM Pre-non-Tfh
2.80381e-294	0.656661	0.432	0.17	1.04801e-289	CM Pre-non-Tfh	AHNAK	CM Pre-non-Tfh
7.94653e-277	0.385112	0.161	0.027	2.97025e-272	CM Pre-non-Tfh	CCR6	CM Pre-non-Tfh
3.30359e-269	0.621964	0.671	0.387	1.23482e-264	CM Pre-non-Tfh	CLIC1	CM Pre-non-Tfh
1.64512e-266	0.633001	0.741	0.459	6.14911e-262	CM Pre-non-Tfh	EMP3	CM Pre-non-Tfh
2.40715e-260	0.504937	0.132	0.019	8.99745e-256	CM Pre-non-Tfh	NIBAN1	CM Pre-non-Tfh
5.05798e-241	0.300617	0.105	0.012	1.89057e-236	CM Pre-non-Tfh	CXCR3	CM Pre-non-Tfh
1.67401e-232	0.533202	0.655	0.374	6.2571e-228	CM Pre-non-Tfh	CD99	CM Pre-non-Tfh
5.85237e-231	0.477978	0.17	0.037	2.1875e-226	CM Pre-non-Tfh	AC006369.1	CM Pre-non-Tfh
4.4282e-227	0.352497	0.133	0.023	1.65517e-222	CM Pre-non-Tfh	CD58	CM Pre-non-Tfh
5.44884e-225	0.529775	0.22	0.064	2.03667e-220	CM Pre-non-Tfh	SLCO3A1	CM Pre-non-Tfh
2.54653e-224	0.558391	0.531	0.275	9.51842e-220	CM Pre-non-Tfh	TAGLN2	CM Pre-non-Tfh
7.4265e-224	0.470379	0.133	0.023	2.77588e-219	CM Pre-non-Tfh	EPHA4	CM Pre-non-Tfh
8.43313e-224	0.555355	0.82	0.602	3.15213e-219	CM Pre-non-Tfh	ARPC1B	CM Pre-non-Tfh
2.96226e-214	0.618521	0.597	0.35	1.10723e-209	CM Pre-non-Tfh	S100A10	CM Pre-non-Tfh
8.89511e-212	0.432622	0.273	0.095	3.32481e-207	CM Pre-non-Tfh	PREX1	CM Pre-non-Tfh
7.71134e-211	0.509779	0.482	0.237	2.88234e-206	CM Pre-non-Tfh	CKLF	CM Pre-non-Tfh
2.28592e-206	0.485576	0.992	0.969	8.54432e-202	CM Pre-non-Tfh	ACTB	CM Pre-non-Tfh
2.02364e-204	0.627627	0.76	0.54	7.56398e-200	CM Pre-non-Tfh	S100A6	CM Pre-non-Tfh
2.22674e-204	0.456155	0.365	0.155	8.32309e-200	CM Pre-non-Tfh	PLP2	CM Pre-non-Tfh
2.08535e-202	0.367931	0.165	0.041	7.79462e-198	CM Pre-non-Tfh	TNFRSF4	CM Pre-non-Tfh
2.45582e-197	0.385149	0.183	0.05	9.17935e-193	CM Pre-non-Tfh	MIAT	CM Pre-non-Tfh
2.27129e-189	0.423205	0.148	0.035	8.48961e-185	CM Pre-non-Tfh	ADAM19	CM Pre-non-Tfh
3.64345e-177	0.308169	0.201	0.063	1.36185e-172	CM Pre-non-Tfh	ANXA5	CM Pre-non-Tfh
6.44386e-172	0.403188	0.363	0.165	2.40858e-167	CM Pre-non-Tfh	IL10RA	CM Pre-non-Tfh
3.98902e-171	0.353546	0.258	0.098	1.49102e-166	CM Pre-non-Tfh	TRADD	CM Pre-non-Tfh
4.64217e-169	0.513781	0.633	0.405	1.73515e-164	CM Pre-non-Tfh	COTL1	CM Pre-non-Tfh
1.38193e-168	0.431902	0.392	0.191	5.16537e-164	CM Pre-non-Tfh	AQP3	CM Pre-non-Tfh
2.50482e-168	0.529321	0.526	0.293	9.36253e-164	CM Pre-non-Tfh	TTC39C	CM Pre-non-Tfh
5.64723e-166	0.69039	0.784	0.634	2.11082e-161	CM Pre-non-Tfh	VIM	CM Pre-non-Tfh
4.56543e-163	0.43141	0.928	0.833	1.70646e-158	CM Pre-non-Tfh	CFL1	CM Pre-non-Tfh
9.01491e-163	0.432629	0.911	0.791	3.36959e-158	CM Pre-non-Tfh	MYL12A	CM Pre-non-Tfh
9.56624e-162	0.433974	0.885	0.74	3.57567e-157	CM Pre-non-Tfh	MYL6	CM Pre-non-Tfh
2.2253e-161	0.309527	0.218	0.077	8.31771e-157	CM Pre-non-Tfh	CAPN2	CM Pre-non-Tfh
7.03555e-161	0.466886	0.599	0.37	2.62975e-156	CM Pre-non-Tfh	LDHA	CM Pre-non-Tfh
4.76207e-160	0.392951	0.268	0.11	1.77997e-155	CM Pre-non-Tfh	TIMP1	CM Pre-non-Tfh
5.20581e-160	0.319219	0.265	0.105	1.94583e-155	CM Pre-non-Tfh	CDC42EP3	CM Pre-non-Tfh
3.78064e-156	0.393783	0.474	0.249	1.41313e-151	CM Pre-non-Tfh	LIMS1	CM Pre-non-Tfh
5.46783e-156	0.440818	0.173	0.054	2.04377e-151	CM Pre-non-Tfh	HSPA1B	CM Pre-non-Tfh
2.60776e-154	0.36439	0.402	0.199	9.74729e-150	CM Pre-non-Tfh	OPTN	CM Pre-non-Tfh
1.87922e-148	0.427187	0.467	0.257	7.02414e-144	CM Pre-non-Tfh	TPM4	CM Pre-non-Tfh
1.96998e-148	0.513745	0.874	0.773	7.36339e-144	CM Pre-non-Tfh	PFN1	CM Pre-non-Tfh
2.37023e-148	0.457622	0.914	0.812	8.85946e-144	CM Pre-non-Tfh	CD52	CM Pre-non-Tfh
5.08805e-147	0.382088	0.314	0.144	1.90181e-142	CM Pre-non-Tfh	FLNA	CM Pre-non-Tfh
8.82328e-147	0.361364	0.305	0.136	3.29796e-142	CM Pre-non-Tfh	SH3BP5	CM Pre-non-Tfh
2.97179e-146	0.261666	0.152	0.045	1.1108e-141	CM Pre-non-Tfh	CST7	CM Pre-non-Tfh
1.30517e-145	0.404862	0.428	0.225	4.87848e-141	CM Pre-non-Tfh	PASK	CM Pre-non-Tfh
3.11827e-145	0.406394	0.568	0.342	1.16555e-140	CM Pre-non-Tfh	ISG20	CM Pre-non-Tfh
3.89374e-144	0.428827	0.712	0.491	1.4554e-139	CM Pre-non-Tfh	GSTK1	CM Pre-non-Tfh
1.44397e-143	0.341309	0.324	0.15	5.39727e-139	CM Pre-non-Tfh	TXN	CM Pre-non-Tfh
1.43471e-142	0.303202	0.272	0.116	5.36267e-138	CM Pre-non-Tfh	RILPL2	CM Pre-non-Tfh
2.91195e-139	0.41343	0.353	0.175	1.08843e-134	CM Pre-non-Tfh	SAMSN1	CM Pre-non-Tfh
2.9724e-139	0.575132	0.564	0.346	1.11102e-134	CM Pre-non-Tfh	RORA	CM Pre-non-Tfh
4.44723e-138	0.341666	0.371	0.185	1.66229e-133	CM Pre-non-Tfh	YWHAQ	CM Pre-non-Tfh
3.45452e-137	0.421706	0.555	0.341	1.29123e-132	CM Pre-non-Tfh	PSME2	CM Pre-non-Tfh
1.44018e-133	0.41759	0.78	0.604	5.38309e-129	CM Pre-non-Tfh	MYL12B	CM Pre-non-Tfh
4.26604e-132	0.366916	0.214	0.084	1.59456e-127	CM Pre-non-Tfh	HSPA1A	CM Pre-non-Tfh
8.34221e-132	0.462962	0.586	0.366	3.11815e-127	CM Pre-non-Tfh	GPRIN3	CM Pre-non-Tfh
3.78225e-130	0.484826	0.497	0.296	1.41373e-125	CM Pre-non-Tfh	BIRC3	CM Pre-non-Tfh
2.10627e-129	0.390987	0.828	0.658	7.87281e-125	CM Pre-non-Tfh	FXYD5	CM Pre-non-Tfh
3.85926e-126	0.453084	0.32	0.158	1.44251e-121	CM Pre-non-Tfh	MAP3K5	CM Pre-non-Tfh
2.00804e-124	0.304492	0.297	0.14	7.50565e-120	CM Pre-non-Tfh	CLDND1	CM Pre-non-Tfh
7.1207e-123	0.345187	0.413	0.225	2.66157e-118	CM Pre-non-Tfh	OSTF1	CM Pre-non-Tfh
1.16375e-121	0.39043	0.872	0.733	4.34986e-117	CM Pre-non-Tfh	GAPDH	CM Pre-non-Tfh
6.06296e-121	0.367258	0.544	0.335	2.26621e-116	CM Pre-non-Tfh	PRDX1	CM Pre-non-Tfh
1.29948e-120	0.376159	0.883	0.754	4.8572e-116	CM Pre-non-Tfh	PPIA	CM Pre-non-Tfh
7.1126e-119	0.270442	0.214	0.088	2.65855e-114	CM Pre-non-Tfh	CD82	CM Pre-non-Tfh
3.78869e-118	0.390884	0.966	0.917	1.41614e-113	CM Pre-non-Tfh	ACTG1	CM Pre-non-Tfh
5.41619e-118	0.354476	0.433	0.247	2.02446e-113	CM Pre-non-Tfh	CORO1B	CM Pre-non-Tfh
6.80978e-118	0.337243	0.999	0.988	2.54536e-113	CM Pre-non-Tfh	TMSB4X	CM Pre-non-Tfh
2.22915e-116	0.380068	0.33	0.17	8.33211e-112	CM Pre-non-Tfh	VOPP1	CM Pre-non-Tfh
3.8754e-115	0.341307	0.268	0.126	1.44855e-110	CM Pre-non-Tfh	EPSTI1	CM Pre-non-Tfh
5.78853e-115	0.302395	0.29	0.14	2.16364e-110	CM Pre-non-Tfh	SLAMF1	CM Pre-non-Tfh
1.57598e-114	0.289855	0.248	0.112	5.89069e-110	CM Pre-non-Tfh	FKBP11	CM Pre-non-Tfh
1.77248e-111	0.356736	0.47	0.28	6.62519e-107	CM Pre-non-Tfh	IRF1	CM Pre-non-Tfh
3.50409e-110	0.318632	0.386	0.212	1.30976e-105	CM Pre-non-Tfh	ALOX5AP	CM Pre-non-Tfh
3.9062e-110	0.299752	0.161	0.06	1.46006e-105	CM Pre-non-Tfh	AC004585.1	CM Pre-non-Tfh
5.68947e-110	0.321576	0.522	0.322	2.12661e-105	CM Pre-non-Tfh	SEC61B	CM Pre-non-Tfh
2.05116e-109	0.269385	0.309	0.155	7.66684e-105	CM Pre-non-Tfh	REEP5	CM Pre-non-Tfh
1.46842e-107	0.313823	0.153	0.056	5.48866e-103	CM Pre-non-Tfh	OSBPL3	CM Pre-non-Tfh
1.49477e-107	0.252137	0.181	0.072	5.58717e-103	CM Pre-non-Tfh	YWHAH	CM Pre-non-Tfh
3.49358e-107	0.342345	0.513	0.317	1.30583e-102	CM Pre-non-Tfh	CCND2	CM Pre-non-Tfh
6.39902e-107	0.438655	0.169	0.066	2.39182e-102	CM Pre-non-Tfh	RUNX2	CM Pre-non-Tfh
6.74979e-107	0.292588	0.178	0.071	2.52294e-102	CM Pre-non-Tfh	KLRG1	CM Pre-non-Tfh
8.35351e-106	0.329069	0.934	0.837	3.12238e-101	CM Pre-non-Tfh	ARHGDIB	CM Pre-non-Tfh
9.31683e-106	0.357908	0.668	0.456	3.48244e-101	CM Pre-non-Tfh	SYNE2	CM Pre-non-Tfh
5.2915e-104	0.359413	0.845	0.725	1.97786e-99	CM Pre-non-Tfh	HINT1	CM Pre-non-Tfh
5.99204e-102	0.276119	0.156	0.059	2.23971e-97	CM Pre-non-Tfh	CYTOR	CM Pre-non-Tfh
9.95734e-102	0.307188	0.907	0.781	3.72185e-97	CM Pre-non-Tfh	HSP90AA1	CM Pre-non-Tfh
1.91616e-101	0.341446	0.136	0.048	7.16223e-97	CM Pre-non-Tfh	LGALS1	CM Pre-non-Tfh
4.29245e-101	0.570041	0.825	0.741	1.60443e-96	CM Pre-non-Tfh	LTB	CM Pre-non-Tfh
1.08742e-100	0.302954	0.527	0.326	4.06457e-96	CM Pre-non-Tfh	PPP1CA	CM Pre-non-Tfh
3.25878e-100	0.32446	0.617	0.415	1.21807e-95	CM Pre-non-Tfh	PSMB9	CM Pre-non-Tfh
1.60403e-99	0.302293	0.496	0.307	5.99555e-95	CM Pre-non-Tfh	TSPO	CM Pre-non-Tfh
3.05978e-98	0.294787	0.962	0.916	1.14369e-93	CM Pre-non-Tfh	HLA-C	CM Pre-non-Tfh
7.86694e-97	0.345543	0.769	0.6	2.9405e-92	CM Pre-non-Tfh	ARPC3	CM Pre-non-Tfh
2.0271e-96	0.333297	0.684	0.49	7.57688e-92	CM Pre-non-Tfh	PSMA7	CM Pre-non-Tfh
3.27747e-96	0.286712	0.22	0.102	1.22505e-91	CM Pre-non-Tfh	OGDH	CM Pre-non-Tfh
1.28072e-94	0.367482	0.769	0.629	4.78707e-90	CM Pre-non-Tfh	MIF	CM Pre-non-Tfh
1.80514e-93	0.295068	0.362	0.203	6.74727e-89	CM Pre-non-Tfh	MDFIC	CM Pre-non-Tfh
1.33755e-92	0.306865	0.869	0.727	4.99951e-88	CM Pre-non-Tfh	ARPC2	CM Pre-non-Tfh
1.67604e-92	0.314897	0.377	0.217	6.26469e-88	CM Pre-non-Tfh	TANK	CM Pre-non-Tfh
2.18226e-92	0.363262	0.691	0.513	8.15685e-88	CM Pre-non-Tfh	IFITM2	CM Pre-non-Tfh
3.68923e-92	0.426418	0.326	0.182	1.37896e-87	CM Pre-non-Tfh	CHST11	CM Pre-non-Tfh
9.26768e-92	0.283489	0.307	0.164	3.46407e-87	CM Pre-non-Tfh	ELOVL5	CM Pre-non-Tfh
3.34664e-91	0.292318	0.863	0.721	1.25091e-86	CM Pre-non-Tfh	CD2	CM Pre-non-Tfh
4.13498e-91	0.330044	0.623	0.436	1.54557e-86	CM Pre-non-Tfh	LIME1	CM Pre-non-Tfh
6.13945e-91	0.30026	0.53	0.344	2.2948e-86	CM Pre-non-Tfh	IQGAP2	CM Pre-non-Tfh
3.51675e-90	0.280879	0.528	0.337	1.31449e-85	CM Pre-non-Tfh	CAPZA1	CM Pre-non-Tfh
8.90541e-90	0.320562	0.567	0.381	3.32866e-85	CM Pre-non-Tfh	CIB1	CM Pre-non-Tfh
3.84265e-88	0.3388	0.224	0.109	1.4363e-83	CM Pre-non-Tfh	PPP1R16B	CM Pre-non-Tfh
3.61753e-87	0.281446	0.514	0.328	1.35216e-82	CM Pre-non-Tfh	EZR	CM Pre-non-Tfh
5.19415e-87	0.313966	0.283	0.151	1.94147e-82	CM Pre-non-Tfh	ATP2B4	CM Pre-non-Tfh
9.29949e-87	0.342575	0.308	0.17	3.47596e-82	CM Pre-non-Tfh	ST8SIA1	CM Pre-non-Tfh
2.4061e-86	0.265462	0.55	0.356	8.99353e-82	CM Pre-non-Tfh	SNRPB	CM Pre-non-Tfh
2.55526e-86	0.271292	0.701	0.497	9.55106e-82	CM Pre-non-Tfh	CD53	CM Pre-non-Tfh
3.12108e-85	0.255068	0.429	0.258	1.1666e-80	CM Pre-non-Tfh	PSMB3	CM Pre-non-Tfh
9.89722e-85	0.297791	0.652	0.46	3.69938e-80	CM Pre-non-Tfh	ENO1	CM Pre-non-Tfh
2.21699e-84	0.2837	0.578	0.386	8.28667e-80	CM Pre-non-Tfh	PGK1	CM Pre-non-Tfh
1.07059e-83	0.420097	0.46	0.304	4.00163e-79	CM Pre-non-Tfh	KLF2	CM Pre-non-Tfh
1.87748e-82	0.287069	0.125	0.047	7.01764e-78	CM Pre-non-Tfh	HIVEP3	CM Pre-non-Tfh
6.34401e-82	0.250706	0.179	0.08	2.37127e-77	CM Pre-non-Tfh	ERN1	CM Pre-non-Tfh
6.46171e-82	0.270466	0.965	0.925	2.41526e-77	CM Pre-non-Tfh	HLA-A	CM Pre-non-Tfh
4.61846e-81	0.392455	0.333	0.195	1.72629e-76	CM Pre-non-Tfh	MGAT5	CM Pre-non-Tfh
5.15184e-81	0.280047	0.459	0.293	1.92566e-76	CM Pre-non-Tfh	EIF5A	CM Pre-non-Tfh
6.17766e-81	0.292371	0.698	0.504	2.30908e-76	CM Pre-non-Tfh	CAPZB	CM Pre-non-Tfh
8.08345e-81	0.275387	0.529	0.35	3.02143e-76	CM Pre-non-Tfh	CSTB	CM Pre-non-Tfh
1.02882e-80	0.286134	0.791	0.614	3.84552e-76	CM Pre-non-Tfh	ACTR3	CM Pre-non-Tfh
1.48169e-80	0.312405	0.674	0.5	5.53828e-76	CM Pre-non-Tfh	NME2	CM Pre-non-Tfh
4.55559e-80	0.271512	0.311	0.174	1.70279e-75	CM Pre-non-Tfh	SP140	CM Pre-non-Tfh
9.33267e-80	0.490948	0.388	0.246	3.48837e-75	CM Pre-non-Tfh	ITGA4	CM Pre-non-Tfh
9.81544e-80	0.274183	0.471	0.299	3.66882e-75	CM Pre-non-Tfh	DYNLL1	CM Pre-non-Tfh
2.96649e-78	0.257632	0.501	0.323	1.10881e-73	CM Pre-non-Tfh	PKM	CM Pre-non-Tfh
3.04725e-78	0.32792	0.36	0.215	1.139e-73	CM Pre-non-Tfh	ATP2B1	CM Pre-non-Tfh
1.47764e-76	0.253557	0.254	0.135	5.52312e-72	CM Pre-non-Tfh	RAB27A	CM Pre-non-Tfh
2.40294e-76	0.28124	0.308	0.176	8.9817e-72	CM Pre-non-Tfh	NFKB1	CM Pre-non-Tfh
3.58138e-76	0.282467	0.649	0.469	1.33865e-71	CM Pre-non-Tfh	RAN	CM Pre-non-Tfh
4.52773e-76	0.331712	0.728	0.585	1.69237e-71	CM Pre-non-Tfh	CYBA	CM Pre-non-Tfh
1.23491e-75	0.28798	0.89	0.79	4.61584e-71	CM Pre-non-Tfh	CALM1	CM Pre-non-Tfh
2.0493e-75	0.281257	0.664	0.484	7.65989e-71	CM Pre-non-Tfh	PPIB	CM Pre-non-Tfh
2.68128e-75	0.256571	0.678	0.48	1.00221e-70	CM Pre-non-Tfh	MBP	CM Pre-non-Tfh
2.98892e-75	0.276087	0.731	0.557	1.1172e-70	CM Pre-non-Tfh	SUB1	CM Pre-non-Tfh
3.42855e-75	0.364266	0.336	0.202	1.28152e-70	CM Pre-non-Tfh	ATXN1	CM Pre-non-Tfh
4.60883e-75	0.291622	0.818	0.656	1.72269e-70	CM Pre-non-Tfh	LCP1	CM Pre-non-Tfh
4.9887e-73	0.322434	0.527	0.363	1.86468e-68	CM Pre-non-Tfh	PIP4K2A	CM Pre-non-Tfh
8.80379e-73	0.250443	0.36	0.216	3.29068e-68	CM Pre-non-Tfh	COX5A	CM Pre-non-Tfh
6.80027e-72	0.326493	0.178	0.086	2.5418e-67	CM Pre-non-Tfh	KAT2B	CM Pre-non-Tfh
1.34745e-71	0.301175	0.366	0.226	5.03649e-67	CM Pre-non-Tfh	CD226	CM Pre-non-Tfh
1.77029e-71	0.252542	0.411	0.256	6.61698e-67	CM Pre-non-Tfh	RNF149	CM Pre-non-Tfh
2.40591e-71	0.261944	0.312	0.181	8.99283e-67	CM Pre-non-Tfh	NFATC2	CM Pre-non-Tfh
7.99015e-71	0.290278	0.742	0.589	2.98656e-66	CM Pre-non-Tfh	RAC2	CM Pre-non-Tfh
1.8904e-70	0.302275	0.328	0.197	7.06595e-66	CM Pre-non-Tfh	MAP3K1	CM Pre-non-Tfh
2.68187e-70	0.284316	0.25	0.138	1.00243e-65	CM Pre-non-Tfh	P2RY8	CM Pre-non-Tfh
3.33928e-70	0.266249	0.474	0.315	1.24816e-65	CM Pre-non-Tfh	GUK1	CM Pre-non-Tfh
2.04089e-69	0.29977	0.69	0.529	7.62846e-65	CM Pre-non-Tfh	PSME1	CM Pre-non-Tfh
5.09762e-69	0.26599	0.346	0.212	1.90539e-64	CM Pre-non-Tfh	ARAP2	CM Pre-non-Tfh
3.97981e-68	0.283157	0.914	0.815	1.48757e-63	CM Pre-non-Tfh	IL7R	CM Pre-non-Tfh
1.09867e-67	0.267081	0.52	0.354	4.10662e-63	CM Pre-non-Tfh	CAST	CM Pre-non-Tfh
1.75817e-67	0.564396	0.276	0.167	6.5717e-63	CM Pre-non-Tfh	AC079793.1	CM Pre-non-Tfh
4.53321e-67	0.280019	0.813	0.651	1.69442e-62	CM Pre-non-Tfh	TNFAIP8	CM Pre-non-Tfh
5.74862e-67	0.28524	0.36	0.222	2.14872e-62	CM Pre-non-Tfh	GNG2	CM Pre-non-Tfh
3.30959e-66	0.288727	0.18	0.09	1.23706e-61	CM Pre-non-Tfh	ANTXR2	CM Pre-non-Tfh
7.97374e-66	0.412716	0.366	0.236	2.98042e-61	CM Pre-non-Tfh	LPP	CM Pre-non-Tfh
2.01272e-64	0.25507	0.724	0.557	7.52313e-60	CM Pre-non-Tfh	ARL6IP5	CM Pre-non-Tfh
1.35143e-63	0.251646	0.198	0.104	5.05138e-59	CM Pre-non-Tfh	GPR171	CM Pre-non-Tfh
3.32969e-63	0.25713	0.709	0.545	1.24457e-58	CM Pre-non-Tfh	RNASEK	CM Pre-non-Tfh
1.72176e-62	0.297596	0.164	0.079	6.43559e-58	CM Pre-non-Tfh	TAFA1	CM Pre-non-Tfh
9.18569e-62	0.263675	0.812	0.682	3.43343e-57	CM Pre-non-Tfh	HSPA8	CM Pre-non-Tfh
3.7106e-61	0.369471	0.372	0.244	1.38695e-56	CM Pre-non-Tfh	CDC14A	CM Pre-non-Tfh
2.33321e-60	0.277805	0.279	0.167	8.72108e-56	CM Pre-non-Tfh	MYO5A	CM Pre-non-Tfh
4.16784e-60	0.307494	0.303	0.186	1.55785e-55	CM Pre-non-Tfh	SIK3	CM Pre-non-Tfh
5.88379e-56	0.309675	0.438	0.304	2.19924e-51	CM Pre-non-Tfh	ARHGAP25	CM Pre-non-Tfh
1.00223e-55	0.257694	0.258	0.153	3.74612e-51	CM Pre-non-Tfh	STK39	CM Pre-non-Tfh
1.08872e-55	0.287617	0.197	0.107	4.06943e-51	CM Pre-non-Tfh	AP001011.1	CM Pre-non-Tfh
1.41791e-55	0.295908	0.312	0.196	5.29986e-51	CM Pre-non-Tfh	ETV6	CM Pre-non-Tfh
1.58076e-55	0.410235	0.104	0.044	5.90858e-51	CM Pre-non-Tfh	AL136456.1	CM Pre-non-Tfh
2.45155e-54	0.25471	0.303	0.189	9.16338e-50	CM Pre-non-Tfh	SND1	CM Pre-non-Tfh
2.51809e-53	0.318864	0.343	0.225	9.4121e-49	CM Pre-non-Tfh	GNAQ	CM Pre-non-Tfh
5.51296e-53	0.27976	0.477	0.341	2.06063e-48	CM Pre-non-Tfh	RABGAP1L	CM Pre-non-Tfh
1.75252e-51	0.492054	0.634	0.492	6.55059e-47	CM Pre-non-Tfh	ARHGAP15	CM Pre-non-Tfh
3.4478e-51	0.289672	0.255	0.157	1.28872e-46	CM Pre-non-Tfh	SLFN12L	CM Pre-non-Tfh
1.36627e-49	0.294387	0.245	0.149	5.10685e-45	CM Pre-non-Tfh	PPP3CA	CM Pre-non-Tfh
2.23469e-49	0.277359	0.746	0.596	8.35283e-45	CM Pre-non-Tfh	CDC42SE2	CM Pre-non-Tfh
6.82602e-48	0.379217	0.629	0.489	2.55143e-43	CM Pre-non-Tfh	INPP4B	CM Pre-non-Tfh
5.98684e-46	0.269227	0.392	0.274	2.23776e-41	CM Pre-non-Tfh	ARHGEF3	CM Pre-non-Tfh
1.51058e-45	0.272411	0.698	0.613	5.64626e-41	CM Pre-non-Tfh	YBX1	CM Pre-non-Tfh
5.58993e-43	0.254602	0.341	0.235	2.0894e-38	CM Pre-non-Tfh	FBXW7	CM Pre-non-Tfh
1.34513e-42	0.263377	0.329	0.225	5.02781e-38	CM Pre-non-Tfh	TAB2	CM Pre-non-Tfh
1.51713e-42	0.25126	0.319	0.215	5.67073e-38	CM Pre-non-Tfh	PLCL2	CM Pre-non-Tfh
3.27252e-41	0.280308	0.448	0.328	1.2232e-36	CM Pre-non-Tfh	PAG1	CM Pre-non-Tfh
1.28658e-40	0.254638	0.682	0.547	4.80898e-36	CM Pre-non-Tfh	EML4	CM Pre-non-Tfh
5.1785e-38	0.26321	0.375	0.271	1.93562e-33	CM Pre-non-Tfh	AKT3	CM Pre-non-Tfh
1.02547e-35	0.297315	0.19	0.118	3.833e-31	CM Pre-non-Tfh	WWOX	CM Pre-non-Tfh
3.24143e-35	0.353839	0.795	0.688	1.21158e-30	CM Pre-non-Tfh	RIPOR2	CM Pre-non-Tfh
3.26946e-32	0.318536	0.43	0.334	1.22206e-27	CM Pre-non-Tfh	HIVEP2	CM Pre-non-Tfh
1.73515e-31	0.351414	0.497	0.394	6.48564e-27	CM Pre-non-Tfh	ANK3	CM Pre-non-Tfh
9.29012e-31	0.264867	0.737	0.749	3.47246e-26	CM Pre-non-Tfh	FTH1	CM Pre-non-Tfh
2.08735e-29	0.266265	0.688	0.571	7.80211e-25	CM Pre-non-Tfh	SKAP1	CM Pre-non-Tfh
2.34672e-29	0.263837	0.604	0.497	8.77157e-25	CM Pre-non-Tfh	UTRN	CM Pre-non-Tfh
7.75311e-27	0.302706	0.413	0.328	2.89796e-22	CM Pre-non-Tfh	RUNX1	CM Pre-non-Tfh
0	1.60935	0.335	0.118	0	CM PreTfh	TOX	CM PreTfh
0	1.60364	0.202	0.027	0	CM PreTfh	PTPN13	CM PreTfh
0	1.5154	0.765	0.524	0	CM PreTfh	FYN	CM PreTfh
0	1.49443	0.55	0.248	0	CM PreTfh	RNF19A	CM PreTfh
0	1.47932	0.224	0.029	0	CM PreTfh	ZBTB16	CM PreTfh
0	1.44489	0.414	0.159	0	CM PreTfh	SLC9A9	CM PreTfh
0	1.33129	0.523	0.174	0	CM PreTfh	CD84	CM PreTfh
0	1.31073	0.47	0.231	0	CM PreTfh	PHACTR2	CM PreTfh
0	1.30885	0.731	0.524	0	CM PreTfh	IL6ST	CM PreTfh
0	1.30602	0.437	0.126	0	CM PreTfh	ST8SIA1	CM PreTfh
0	1.23642	0.46	0.154	0	CM PreTfh	MAF	CM PreTfh
0	1.19425	0.691	0.394	0	CM PreTfh	GPR183	CM PreTfh
0	1.16522	0.698	0.381	0	CM PreTfh	IKZF3	CM PreTfh
0	1.16245	0.528	0.289	0	CM PreTfh	IGHA1	CM PreTfh
0	1.15186	0.402	0.162	0	CM PreTfh	CMTM8	CM PreTfh
0	1.1393	0.552	0.266	0	CM PreTfh	KLF6	CM PreTfh
0	1.12142	0.613	0.357	0	CM PreTfh	TSHZ2	CM PreTfh
0	1.06164	0.486	0.234	0	CM PreTfh	CEMIP2	CM PreTfh
0	1.05272	0.972	0.909	0	CM PreTfh	FYB1	CM PreTfh
0	1.0363	0.284	0.084	0	CM PreTfh	FBXO32	CM PreTfh
0	1.02605	0.697	0.438	0	CM PreTfh	SYNE2	CM PreTfh
0	1.01696	0.764	0.567	0	CM PreTfh	SRGN	CM PreTfh
0	0.991369	0.937	0.804	0	CM PreTfh	IL7R	CM PreTfh
0	0.982551	0.478	0.214	0	CM PreTfh	NABP1	CM PreTfh
0	0.973415	0.42	0.18	0	CM PreTfh	KLRB1	CM PreTfh
0	0.969182	0.731	0.512	0	CM PreTfh	PPP2R5C	CM PreTfh
0	0.932716	0.432	0.176	0	CM PreTfh	PYHIN1	CM PreTfh
0	0.931402	0.779	0.598	0	CM PreTfh	AKAP13	CM PreTfh
0	0.913545	0.599	0.352	0	CM PreTfh	GPRIN3	CM PreTfh
0	0.900732	0.849	0.732	0	CM PreTfh	RESF1	CM PreTfh
0	0.867662	0.777	0.595	0	CM PreTfh	NEAT1	CM PreTfh
0	0.84979	0.266	0.065	0	CM PreTfh	TIGIT	CM PreTfh
0	0.842566	0.395	0.162	0	CM PreTfh	LINC00402	CM PreTfh
0	0.784075	0.875	0.747	0	CM PreTfh	ANKRD12	CM PreTfh
0	0.483339	1	1	0	CM PreTfh	MALAT1	CM PreTfh
3.96756e-302	1.96035	0.649	0.474	1.48299e-297	CM PreTfh	FKBP5	CM PreTfh
9.23763e-301	1.07712	0.903	0.813	3.45284e-296	CM PreTfh	IGKC	CM PreTfh
6.52116e-297	1.40504	0.405	0.182	2.43748e-292	CM PreTfh	GLCCI1	CM PreTfh
3.63215e-284	1.00678	0.372	0.158	1.35762e-279	CM PreTfh	FOS	CM PreTfh
8.295e-284	1.08195	0.375	0.163	3.10051e-279	CM PreTfh	JUN	CM PreTfh
9.99845e-282	1.07829	0.41	0.19	3.73722e-277	CM PreTfh	PHTF2	CM PreTfh
1.26469e-278	0.804675	0.466	0.241	4.72718e-274	CM PreTfh	LIMS1	CM PreTfh
7.68713e-275	1.07932	0.527	0.303	2.87329e-270	CM PreTfh	ARID5B	CM PreTfh
2.29404e-269	0.869394	0.414	0.206	8.57468e-265	CM PreTfh	ZBTB38	CM PreTfh
1.73772e-262	0.78705	0.713	0.538	6.49526e-258	CM PreTfh	EPB41	CM PreTfh
4.21476e-259	0.958005	0.444	0.226	1.57539e-254	CM PreTfh	MAN2A1	CM PreTfh
3.78565e-253	1.11828	0.29	0.099	1.415e-248	CM PreTfh	AC105402.3	CM PreTfh
1.41352e-250	1.27984	0.426	0.227	5.28347e-246	CM PreTfh	SLC4A7	CM PreTfh
1.17018e-248	0.663021	0.861	0.76	4.37391e-244	CM PreTfh	ETS1	CM PreTfh
1.74401e-244	0.797606	0.589	0.39	6.51875e-240	CM PreTfh	TLK1	CM PreTfh
1.94347e-244	0.868545	0.226	0.07	7.26431e-240	CM PreTfh	CEP128	CM PreTfh
8.12816e-242	0.916145	0.472	0.269	3.03814e-237	CM PreTfh	CRYBG1	CM PreTfh
6.73753e-241	1.36812	0.532	0.332	2.51835e-236	CM PreTfh	PCNX1	CM PreTfh
1.19992e-238	1.08997	0.219	0.069	4.48506e-234	CM PreTfh	ACVR2A	CM PreTfh
1.13056e-236	0.749809	0.27	0.099	4.22581e-232	CM PreTfh	FOSB	CM PreTfh
6.08554e-234	0.912155	0.238	0.08	2.27465e-229	CM PreTfh	SAMD12	CM PreTfh
9.05642e-234	0.990291	0.538	0.346	3.38511e-229	CM PreTfh	IPCEF1	CM PreTfh
1.4728e-232	0.888321	0.353	0.161	5.50504e-228	CM PreTfh	PCNX2	CM PreTfh
2.45795e-218	1.04794	0.376	0.184	9.18734e-214	CM PreTfh	ATXN1	CM PreTfh
2.4439e-217	0.516072	0.966	0.949	9.1348e-213	CM PreTfh	TXNIP	CM PreTfh
9.85069e-216	0.554912	0.208	0.067	3.68199e-211	CM PreTfh	CDK5R1	CM PreTfh
1.08696e-213	1.34796	0.455	0.267	4.06284e-209	CM PreTfh	CBLB	CM PreTfh
7.93919e-209	0.662032	0.308	0.139	2.96751e-204	CM PreTfh	PDE4DIP	CM PreTfh
9.9989e-209	0.736022	0.588	0.413	3.73739e-204	CM PreTfh	IFI16	CM PreTfh
8.61344e-206	0.73092	0.671	0.5	3.21953e-201	CM PreTfh	CD69	CM PreTfh
1.05343e-202	0.716465	0.791	0.725	3.9375e-198	CM PreTfh	ZFP36L2	CM PreTfh
2.5811e-202	0.368747	0.987	0.977	9.64762e-198	CM PreTfh	PTPRC	CM PreTfh
6.74017e-202	0.94002	0.426	0.24	2.51934e-197	CM PreTfh	ZNF831	CM PreTfh
1.53508e-194	0.84417	0.35	0.178	5.73782e-190	CM PreTfh	TNFSF8	CM PreTfh
6.9939e-189	0.60589	0.743	0.631	2.61418e-184	CM PreTfh	CXCR4	CM PreTfh
2.34818e-188	0.638856	0.123	0.026	8.77703e-184	CM PreTfh	GLIS3	CM PreTfh
2.52735e-188	0.915846	0.517	0.323	9.44672e-184	CM PreTfh	RABGAP1L	CM PreTfh
6.86373e-188	1.06066	0.543	0.37	2.56552e-183	CM PreTfh	SERINC5	CM PreTfh
3.47296e-185	0.562918	0.147	0.038	1.29812e-180	CM PreTfh	ARHGAP10	CM PreTfh
6.86868e-185	0.652284	0.312	0.152	2.56737e-180	CM PreTfh	TMX4	CM PreTfh
3.5396e-183	0.752331	0.317	0.151	1.32303e-178	CM PreTfh	MYO5A	CM PreTfh
3.46251e-180	0.597387	0.72	0.594	1.29422e-175	CM PreTfh	NKTR	CM PreTfh
2.99324e-179	0.881721	0.23	0.091	1.11881e-174	CM PreTfh	AL353660.1	CM PreTfh
1.1838e-177	0.792635	0.323	0.164	4.42482e-173	CM PreTfh	ARHGAP5	CM PreTfh
2.57961e-177	0.857271	0.503	0.339	9.64205e-173	CM PreTfh	STT3B	CM PreTfh
2.62201e-177	0.69479	0.353	0.191	9.80055e-173	CM PreTfh	GLIPR1	CM PreTfh
2.53527e-173	0.722008	0.414	0.248	9.47633e-169	CM PreTfh	TBC1D4	CM PreTfh
3.98431e-173	0.651446	0.349	0.183	1.48926e-168	CM PreTfh	AHNAK	CM PreTfh
1.31731e-171	0.790367	0.215	0.083	4.92386e-167	CM PreTfh	NFIA	CM PreTfh
1.77068e-171	0.899503	0.647	0.477	6.61843e-167	CM PreTfh	INPP4B	CM PreTfh
8.30956e-167	0.955804	0.571	0.409	3.10595e-162	CM PreTfh	ITK	CM PreTfh
1.31322e-165	1.0746	0.522	0.357	4.90856e-161	CM PreTfh	SSH2	CM PreTfh
4.07953e-164	0.729997	0.432	0.267	1.52485e-159	CM PreTfh	PVT1	CM PreTfh
1.86507e-163	1.26974	0.361	0.206	6.97124e-159	CM PreTfh	RASA1	CM PreTfh
7.41716e-163	1.08555	0.564	0.43	2.77239e-158	CM PreTfh	CNOT6L	CM PreTfh
1.05823e-162	0.461576	0.134	0.036	3.95547e-158	CM PreTfh	TOX2	CM PreTfh
6.29901e-162	1.0397	0.32	0.166	2.35445e-157	CM PreTfh	CASK	CM PreTfh
7.94094e-161	0.745704	0.268	0.125	2.96816e-156	CM PreTfh	SERTAD2	CM PreTfh
4.96467e-156	0.746235	0.517	0.361	1.85569e-151	CM PreTfh	CCSER2	CM PreTfh
1.45211e-155	0.938356	0.32	0.171	5.4277e-151	CM PreTfh	RAP1GDS1	CM PreTfh
2.00033e-154	0.976646	0.545	0.375	7.47683e-150	CM PreTfh	ANK3	CM PreTfh
3.55971e-154	0.537137	0.626	0.477	1.33055e-149	CM PreTfh	WIPF1	CM PreTfh
7.93297e-154	0.361852	0.991	0.985	2.96518e-149	CM PreTfh	MT-ND1	CM PreTfh
2.17152e-153	0.681622	0.533	0.389	8.1167e-149	CM PreTfh	SLA	CM PreTfh
3.36393e-152	0.704972	0.636	0.483	1.25737e-147	CM PreTfh	UTRN	CM PreTfh
2.3373e-150	0.630885	0.585	0.457	8.73636e-146	CM PreTfh	NAP1L4	CM PreTfh
2.70085e-150	0.427959	0.145	0.045	1.00952e-145	CM PreTfh	SMCO4	CM PreTfh
3.59714e-150	0.612367	0.117	0.03	1.34454e-145	CM PreTfh	MCC	CM PreTfh
6.11721e-150	0.982432	0.278	0.14	2.28649e-145	CM PreTfh	LRRC8D	CM PreTfh
1.34801e-148	0.768654	0.642	0.499	5.03859e-144	CM PreTfh	TC2N	CM PreTfh
1.46233e-147	0.567293	0.178	0.065	5.4659e-143	CM PreTfh	RGS1	CM PreTfh
2.56799e-147	0.762116	0.471	0.319	9.59862e-143	CM PreTfh	KAT6B	CM PreTfh
5.96833e-147	0.58343	0.614	0.49	2.23084e-142	CM PreTfh	MBP	CM PreTfh
4.09282e-145	0.452811	0.855	0.792	1.52982e-140	CM PreTfh	ATM	CM PreTfh
9.21135e-145	0.969398	0.125	0.035	3.44302e-140	CM PreTfh	AL136456.1	CM PreTfh
5.01011e-144	0.659447	0.432	0.282	1.87268e-139	CM PreTfh	VMP1	CM PreTfh
5.55363e-144	0.586375	0.213	0.09	2.07584e-139	CM PreTfh	HNRNPLL	CM PreTfh
1.46199e-142	0.753388	0.303	0.156	5.46463e-138	CM PreTfh	MAP3K5	CM PreTfh
9.293e-142	0.409579	0.159	0.055	3.47354e-137	CM PreTfh	CXCR5	CM PreTfh
2.77222e-141	1.17702	0.291	0.155	1.0362e-136	CM PreTfh	LINC01619	CM PreTfh
2.71722e-140	0.553495	0.226	0.099	1.01564e-135	CM PreTfh	AC068587.4	CM PreTfh
7.12431e-139	0.965548	0.58	0.437	2.66292e-134	CM PreTfh	PRKCH	CM PreTfh
2.21601e-137	0.883471	0.276	0.137	8.283e-133	CM PreTfh	TRPS1	CM PreTfh
3.54287e-136	0.897586	0.318	0.18	1.32425e-131	CM PreTfh	IGLC1	CM PreTfh
6.84985e-136	0.71543	0.35	0.204	2.56034e-131	CM PreTfh	ARAP2	CM PreTfh
8.69804e-135	0.598888	0.399	0.249	3.25115e-130	CM PreTfh	LINC00342	CM PreTfh
1.88629e-134	0.772581	0.471	0.329	7.05058e-130	CM PreTfh	RPS6KA3	CM PreTfh
5.16916e-133	0.587796	0.381	0.23	1.93213e-128	CM PreTfh	PASK	CM PreTfh
2.05839e-132	0.834688	0.486	0.348	7.69384e-128	CM PreTfh	IQGAP2	CM PreTfh
6.77692e-132	0.665192	0.461	0.321	2.53308e-127	CM PreTfh	MALT1	CM PreTfh
3.8494e-131	0.676968	0.12	0.035	1.43883e-126	CM PreTfh	UST	CM PreTfh
4.06689e-131	0.540193	0.234	0.108	1.52012e-126	CM PreTfh	DUSP16	CM PreTfh
8.29321e-131	0.444505	0.153	0.055	3.09984e-126	CM PreTfh	TP53INP1	CM PreTfh
9.17431e-131	0.727359	0.252	0.126	3.42917e-126	CM PreTfh	SLAMF6	CM PreTfh
4.2168e-130	0.528143	0.866	0.823	1.57616e-125	CM PreTfh	MTRNR2L12	CM PreTfh
8.77916e-129	0.646372	0.668	0.545	3.28148e-124	CM PreTfh	EML4	CM PreTfh
9.30722e-129	0.559464	0.721	0.626	3.47885e-124	CM PreTfh	MYCBP2	CM PreTfh
5.328e-128	0.656351	0.286	0.152	1.9915e-123	CM PreTfh	ICOS	CM PreTfh
2.34783e-127	0.548647	0.293	0.16	8.77572e-123	CM PreTfh	AC092683.1	CM PreTfh
3.12065e-123	0.577686	0.122	0.038	1.16644e-118	CM PreTfh	IGHG2	CM PreTfh
4.40401e-123	0.846584	0.428	0.286	1.64613e-118	CM PreTfh	BCL2	CM PreTfh
1.15711e-122	0.587242	0.461	0.314	4.32504e-118	CM PreTfh	USP9Y	CM PreTfh
9.96928e-120	0.862728	0.312	0.179	3.72632e-115	CM PreTfh	CHST11	CM PreTfh
3.98556e-119	0.591082	0.669	0.576	1.48972e-114	CM PreTfh	SLC38A1	CM PreTfh
2.73233e-118	0.440938	0.795	0.768	1.02129e-113	CM PreTfh	DDX17	CM PreTfh
1.92012e-115	0.914403	0.551	0.415	7.17704e-111	CM PreTfh	ZBTB20	CM PreTfh
2.4846e-115	0.576189	0.415	0.285	9.28694e-111	CM PreTfh	IL6R	CM PreTfh
5.19627e-115	0.866316	0.287	0.164	1.94226e-110	CM PreTfh	AFF1	CM PreTfh
2.57749e-114	0.576816	0.316	0.185	9.63415e-110	CM PreTfh	TIAM1	CM PreTfh
4.29793e-114	0.565197	0.543	0.407	1.60648e-109	CM PreTfh	ATF7IP	CM PreTfh
1.50134e-113	1.10604	0.679	0.604	5.61172e-109	CM PreTfh	CELF2	CM PreTfh
2.65299e-113	0.560189	0.595	0.507	9.91636e-109	CM PreTfh	PRPF38B	CM PreTfh
2.90669e-113	0.446617	0.164	0.066	1.08646e-108	CM PreTfh	DUSP1	CM PreTfh
3.28738e-113	0.719837	0.69	0.581	1.22876e-108	CM PreTfh	ANKRD44	CM PreTfh
9.29684e-112	1.07917	0.545	0.442	3.47497e-107	CM PreTfh	TXK	CM PreTfh
6.10803e-110	0.567127	0.263	0.142	2.28306e-105	CM PreTfh	USP53	CM PreTfh
2.28704e-109	0.589902	0.637	0.545	8.5485e-105	CM PreTfh	ELF1	CM PreTfh
3.79282e-108	0.453324	0.113	0.036	1.41768e-103	CM PreTfh	ITGA1	CM PreTfh
1.60857e-105	0.532296	0.684	0.577	6.01251e-101	CM PreTfh	RAPGEF6	CM PreTfh
5.30052e-105	0.705608	0.578	0.467	1.98123e-100	CM PreTfh	TGFBR2	CM PreTfh
7.73246e-105	0.620555	0.304	0.177	2.89024e-100	CM PreTfh	SOS1	CM PreTfh
9.22045e-105	0.287912	0.986	0.978	3.44642e-100	CM PreTfh	MT-ND2	CM PreTfh
2.3829e-104	0.37096	0.114	0.038	8.90681e-100	CM PreTfh	SPON2	CM PreTfh
7.34983e-104	0.653052	0.314	0.192	2.74722e-99	CM PreTfh	GPCPD1	CM PreTfh
2.43554e-103	0.692399	0.499	0.38	9.10356e-99	CM PreTfh	SCML4	CM PreTfh
4.62335e-103	0.549451	0.252	0.138	1.72812e-98	CM PreTfh	TBC1D2B	CM PreTfh
2.00856e-102	0.517062	0.403	0.273	7.50761e-98	CM PreTfh	ERAP2	CM PreTfh
2.04003e-99	0.561467	0.583	0.485	7.62521e-95	CM PreTfh	PDCD4	CM PreTfh
2.91354e-98	0.602573	0.389	0.27	1.08902e-93	CM PreTfh	ODF2L	CM PreTfh
1.62748e-97	0.767908	0.646	0.55	6.08319e-93	CM PreTfh	CAMK4	CM PreTfh
2.8154e-97	0.442689	0.703	0.647	1.05234e-92	CM PreTfh	ARGLU1	CM PreTfh
2.00165e-96	1.05125	0.406	0.288	7.48178e-92	CM PreTfh	PARP8	CM PreTfh
3.51266e-96	0.59917	0.507	0.397	1.31296e-91	CM PreTfh	SEMA4D	CM PreTfh
4.76747e-96	0.795747	0.388	0.263	1.78199e-91	CM PreTfh	AKT3	CM PreTfh
2.18703e-95	0.457235	0.676	0.6	8.17466e-91	CM PreTfh	ATRX	CM PreTfh
7.1818e-95	0.46307	0.657	0.57	2.68441e-90	CM PreTfh	ARID4B	CM PreTfh
7.49096e-95	0.846973	0.397	0.273	2.79997e-90	CM PreTfh	CAMK2D	CM PreTfh
7.8631e-95	0.887161	0.606	0.512	2.93907e-90	CM PreTfh	IGLC2	CM PreTfh
2.73186e-94	0.519345	0.52	0.421	1.02111e-89	CM PreTfh	EVI2B	CM PreTfh
2.92013e-94	0.560877	0.605	0.523	1.09149e-89	CM PreTfh	TSC22D3	CM PreTfh
6.69177e-94	0.580522	0.126	0.049	2.50125e-89	CM PreTfh	SNX25	CM PreTfh
9.61444e-93	0.76863	0.335	0.215	3.59369e-88	CM PreTfh	TBC1D5	CM PreTfh
1.06554e-92	0.516835	0.527	0.423	3.98276e-88	CM PreTfh	CFLAR	CM PreTfh
2.07778e-92	0.913929	0.309	0.196	7.76634e-88	CM PreTfh	MGAT5	CM PreTfh
4.73573e-91	0.415515	0.122	0.047	1.77012e-86	CM PreTfh	ARHGAP18	CM PreTfh
5.10118e-91	0.444754	0.717	0.64	1.90672e-86	CM PreTfh	TNRC6B	CM PreTfh
5.92436e-91	0.681659	0.257	0.147	2.21441e-86	CM PreTfh	DISC1	CM PreTfh
6.40267e-91	0.518839	0.416	0.301	2.39319e-86	CM PreTfh	ATXN7	CM PreTfh
8.86944e-91	0.500623	0.281	0.17	3.31522e-86	CM PreTfh	AL499604.1	CM PreTfh
1.21539e-90	0.711631	0.223	0.122	4.54288e-86	CM PreTfh	TSPAN5	CM PreTfh
6.21648e-90	0.455211	0.13	0.053	2.3236e-85	CM PreTfh	SNTB2	CM PreTfh
6.59926e-90	0.445042	0.189	0.094	2.46667e-85	CM PreTfh	ARHGAP35	CM PreTfh
1.1844e-87	0.798232	0.213	0.113	4.42704e-83	CM PreTfh	GPHN	CM PreTfh
1.37129e-87	0.506671	0.219	0.118	5.1256e-83	CM PreTfh	BAZ2B	CM PreTfh
2.39738e-86	0.795463	0.369	0.264	8.96092e-82	CM PreTfh	NCK2	CM PreTfh
1.64437e-85	0.348838	0.836	0.811	6.14634e-81	CM PreTfh	N4BP2L2	CM PreTfh
3.26748e-84	0.661985	0.424	0.313	1.22132e-79	CM PreTfh	TTC39C	CM PreTfh
7.16638e-84	0.535506	0.47	0.356	2.67865e-79	CM PreTfh	TNRC6C	CM PreTfh
1.26219e-83	0.455278	0.303	0.193	4.71781e-79	CM PreTfh	GOLGA8B	CM PreTfh
1.53756e-83	0.522735	0.294	0.186	5.74708e-79	CM PreTfh	HIST1H1E	CM PreTfh
1.69395e-82	0.366905	0.757	0.732	6.33166e-78	CM PreTfh	STK17A	CM PreTfh
2.49456e-82	0.600635	0.305	0.192	9.32416e-78	CM PreTfh	FCHSD2	CM PreTfh
3.82491e-82	0.449517	0.231	0.13	1.42967e-77	CM PreTfh	ZMAT1	CM PreTfh
1.16588e-81	0.726756	0.484	0.368	4.35782e-77	CM PreTfh	KLF12	CM PreTfh
1.16887e-81	0.48916	0.808	0.778	4.36899e-77	CM PreTfh	IKZF1	CM PreTfh
2.65869e-81	0.547373	0.415	0.302	9.93766e-77	CM PreTfh	WWP1	CM PreTfh
4.7252e-81	0.461371	0.165	0.08	1.76618e-76	CM PreTfh	ERN1	CM PreTfh
4.75252e-81	0.328319	0.141	0.062	1.7764e-76	CM PreTfh	AC007952.4	CM PreTfh
1.07485e-80	0.485391	0.452	0.335	4.01758e-76	CM PreTfh	SLC16A7	CM PreTfh
1.16487e-79	0.453433	0.589	0.494	4.35406e-75	CM PreTfh	ASH1L	CM PreTfh
5.08805e-79	0.452545	0.479	0.372	1.90181e-74	CM PreTfh	SYNE1	CM PreTfh
7.95027e-79	0.463549	0.568	0.472	2.97165e-74	CM PreTfh	VPS13C	CM PreTfh
2.06504e-78	0.458408	0.281	0.174	7.7187e-74	CM PreTfh	ANKRD36	CM PreTfh
2.74792e-77	0.626511	0.466	0.366	1.02712e-72	CM PreTfh	RORA	CM PreTfh
2.91072e-77	0.691341	0.317	0.214	1.08797e-72	CM PreTfh	APBA2	CM PreTfh
4.35091e-77	0.385127	0.179	0.092	1.62628e-72	CM PreTfh	ARL17B	CM PreTfh
1.2197e-76	0.698818	0.382	0.278	4.55901e-72	CM PreTfh	SESN3	CM PreTfh
1.4295e-76	0.436633	0.642	0.581	5.34317e-72	CM PreTfh	PIK3IP1	CM PreTfh
1.43544e-76	0.396381	0.873	0.874	5.3654e-72	CM PreTfh	BTG1	CM PreTfh
4.13698e-76	0.486282	0.225	0.131	1.54632e-71	CM PreTfh	ARRDC3	CM PreTfh
4.84921e-76	0.601458	0.247	0.148	1.81254e-71	CM PreTfh	TRERF1	CM PreTfh
5.45974e-76	0.4484	0.341	0.234	2.04074e-71	CM PreTfh	CLIP1	CM PreTfh
8.77901e-76	0.313464	0.858	0.809	3.28142e-71	CM PreTfh	MBNL1	CM PreTfh
9.41036e-76	0.680823	0.369	0.257	3.5174e-71	CM PreTfh	LDLRAD4	CM PreTfh
1.53936e-75	0.414121	0.175	0.09	5.75381e-71	CM PreTfh	GCNT4	CM PreTfh
2.34458e-75	0.464039	0.31	0.204	8.76358e-71	CM PreTfh	ANKRD36C	CM PreTfh
3.02024e-75	0.691277	0.415	0.303	1.12891e-70	CM PreTfh	ELMO1	CM PreTfh
3.98702e-75	0.385745	0.115	0.048	1.49027e-70	CM PreTfh	PALM2-AKAP2	CM PreTfh
7.92464e-75	0.478129	0.259	0.16	2.96207e-70	CM PreTfh	TARSL2	CM PreTfh
8.01122e-75	0.502976	0.431	0.322	2.99443e-70	CM PreTfh	ZMYM2	CM PreTfh
3.47672e-74	0.450001	0.607	0.527	1.29953e-69	CM PreTfh	AKAP9	CM PreTfh
7.90678e-74	0.362209	0.172	0.088	2.95539e-69	CM PreTfh	PPP1R15A	CM PreTfh
9.83456e-74	0.315928	0.126	0.055	3.67596e-69	CM PreTfh	AC253572.2	CM PreTfh
1.10602e-73	0.454464	0.605	0.522	4.13408e-69	CM PreTfh	DOCK8	CM PreTfh
1.14232e-73	0.600115	0.193	0.107	4.26978e-69	CM PreTfh	RIC1	CM PreTfh
1.86673e-73	0.572284	0.433	0.326	6.97746e-69	CM PreTfh	PRKCB	CM PreTfh
2.04574e-73	0.659766	0.395	0.299	7.64657e-69	CM PreTfh	JUNB	CM PreTfh
2.93683e-73	0.477751	0.375	0.272	1.09773e-68	CM PreTfh	TRIM22	CM PreTfh
3.24823e-73	0.373148	0.103	0.04	1.21412e-68	CM PreTfh	ICA1	CM PreTfh
6.67151e-73	0.513285	0.505	0.419	2.49368e-68	CM PreTfh	GABPB1-AS1	CM PreTfh
1.4149e-72	0.39832	0.126	0.056	5.28862e-68	CM PreTfh	TIPARP	CM PreTfh
1.97736e-72	0.661318	0.327	0.222	7.39097e-68	CM PreTfh	DOCK9	CM PreTfh
1.98638e-72	0.401233	0.186	0.1	7.42471e-68	CM PreTfh	ZDHHC21	CM PreTfh
2.16903e-72	0.401903	0.587	0.495	8.10741e-68	CM PreTfh	ANKRD11	CM PreTfh
2.31678e-72	0.513365	0.486	0.374	8.65966e-68	CM PreTfh	CEP85L	CM PreTfh
2.48635e-71	0.401947	0.101	0.039	9.29349e-67	CM PreTfh	JAKMIP2	CM PreTfh
3.07731e-71	0.317369	0.104	0.042	1.15024e-66	CM PreTfh	SMAD5	CM PreTfh
4.27764e-71	0.439715	0.583	0.504	1.5989e-66	CM PreTfh	PHF3	CM PreTfh
4.88432e-71	0.501475	0.425	0.323	1.82566e-66	CM PreTfh	HIF1A	CM PreTfh
8.10183e-71	0.468711	0.468	0.379	3.0283e-66	CM PreTfh	PBXIP1	CM PreTfh
8.39016e-71	0.518222	0.447	0.362	3.13607e-66	CM PreTfh	NFKBIA	CM PreTfh
8.7729e-71	0.576442	0.299	0.195	3.27914e-66	CM PreTfh	ETV6	CM PreTfh
3.38845e-70	0.363914	0.17	0.089	1.26654e-65	CM PreTfh	METTL8	CM PreTfh
4.36948e-70	0.514488	0.295	0.196	1.63322e-65	CM PreTfh	NCOA7	CM PreTfh
9.8276e-70	0.414065	0.207	0.119	3.67336e-65	CM PreTfh	KLF9	CM PreTfh
2.03531e-69	0.476176	0.267	0.172	7.60759e-65	CM PreTfh	CDR2	CM PreTfh
3.09072e-69	0.430834	0.461	0.36	1.15525e-64	CM PreTfh	OGA	CM PreTfh
3.68234e-69	0.446057	0.558	0.454	1.37638e-64	CM PreTfh	FTX	CM PreTfh
1.7056e-68	0.554245	0.498	0.418	6.37519e-64	CM PreTfh	HIST1H1D	CM PreTfh
3.96052e-68	0.796119	0.177	0.098	1.48036e-63	CM PreTfh	ANKRD55	CM PreTfh
4.62297e-68	0.439652	0.585	0.508	1.72797e-63	CM PreTfh	SH3KBP1	CM PreTfh
3.55926e-67	0.422582	0.444	0.326	1.33038e-62	CM PreTfh	HIVEP2	CM PreTfh
3.59205e-67	0.828695	0.124	0.057	1.34264e-62	CM PreTfh	TAFA2	CM PreTfh
3.92416e-67	0.484811	0.564	0.477	1.46677e-62	CM PreTfh	NIPBL	CM PreTfh
5.84313e-67	0.436103	0.592	0.516	2.18405e-62	CM PreTfh	KANSL1	CM PreTfh
2.10461e-66	0.42995	0.188	0.106	7.86659e-62	CM PreTfh	TMEM116	CM PreTfh
2.9574e-66	0.523549	0.361	0.257	1.10542e-61	CM PreTfh	SCAPER	CM PreTfh
3.94575e-66	0.493578	0.524	0.439	1.47484e-61	CM PreTfh	WNK1	CM PreTfh
6.73308e-66	0.324604	0.797	0.771	2.51669e-61	CM PreTfh	STK4	CM PreTfh
1.13802e-65	0.457289	0.671	0.612	4.25369e-61	CM PreTfh	CDC42SE2	CM PreTfh
1.39645e-65	0.606249	0.4	0.296	5.21966e-61	CM PreTfh	FAM172A	CM PreTfh
2.10806e-65	0.410392	0.516	0.439	7.87952e-61	CM PreTfh	CCNL1	CM PreTfh
5.31368e-65	0.422387	0.33	0.232	1.98615e-60	CM PreTfh	GPR174	CM PreTfh
1.03729e-64	0.365927	0.194	0.11	3.87718e-60	CM PreTfh	PREX1	CM PreTfh
3.28682e-64	0.413379	0.617	0.546	1.22855e-59	CM PreTfh	CHD2	CM PreTfh
3.52309e-64	0.335098	0.76	0.745	1.31686e-59	CM PreTfh	CD2	CM PreTfh
4.39696e-64	0.556591	0.408	0.31	1.6435e-59	CM PreTfh	CCNH	CM PreTfh
9.78429e-64	0.513716	0.159	0.085	3.65717e-59	CM PreTfh	ABCC1	CM PreTfh
1.54871e-63	0.439565	0.254	0.162	5.78877e-59	CM PreTfh	KIAA0319L	CM PreTfh
1.74619e-63	0.490534	0.45	0.356	6.52689e-59	CM PreTfh	PHIP	CM PreTfh
1.93721e-63	0.465708	0.319	0.225	7.24089e-59	CM PreTfh	HECA	CM PreTfh
2.52815e-63	0.543914	0.463	0.371	9.44971e-59	CM PreTfh	NR3C1	CM PreTfh
4.02274e-63	0.486835	0.557	0.467	1.50362e-58	CM PreTfh	ARID1B	CM PreTfh
4.21489e-63	0.506859	0.141	0.071	1.57544e-58	CM PreTfh	ZNRF2	CM PreTfh
4.3772e-63	0.407403	0.576	0.516	1.63611e-58	CM PreTfh	KMT2A	CM PreTfh
9.15919e-63	0.520487	0.142	0.071	3.42352e-58	CM PreTfh	SH3RF3	CM PreTfh
1.03819e-62	0.557684	0.23	0.141	3.88054e-58	CM PreTfh	DIAPH2	CM PreTfh
2.45237e-62	0.413009	0.536	0.455	9.16649e-58	CM PreTfh	EMB	CM PreTfh
5.18224e-62	0.644479	0.324	0.227	1.93702e-57	CM PreTfh	SSBP2	CM PreTfh
5.84729e-62	0.541175	0.138	0.068	2.1856e-57	CM PreTfh	PAM	CM PreTfh
6.92287e-62	0.60743	0.162	0.088	2.58763e-57	CM PreTfh	PDE8A	CM PreTfh
8.48341e-62	0.599458	0.44	0.338	3.17093e-57	CM PreTfh	LRBA	CM PreTfh
3.47108e-61	0.620182	0.274	0.18	1.29742e-56	CM PreTfh	NR3C2	CM PreTfh
1.14189e-60	0.426241	0.546	0.461	4.26816e-56	CM PreTfh	ZNF292	CM PreTfh
1.45816e-60	0.377377	0.711	0.686	5.45032e-56	CM PreTfh	SLFN5	CM PreTfh
1.52325e-60	0.512646	0.324	0.232	5.69359e-56	CM PreTfh	CD226	CM PreTfh
2.78208e-60	0.467183	0.281	0.188	1.03988e-55	CM PreTfh	FAM214A	CM PreTfh
4.05638e-60	0.410243	0.584	0.52	1.5162e-55	CM PreTfh	BPTF	CM PreTfh
8.58041e-60	0.382787	0.211	0.128	3.20719e-55	CM PreTfh	BORCS5	CM PreTfh
9.48853e-60	0.539256	0.368	0.273	3.54662e-55	CM PreTfh	RERE	CM PreTfh
1.22074e-59	0.490501	0.302	0.214	4.56289e-55	CM PreTfh	CMTM7	CM PreTfh
1.29774e-59	0.317041	0.762	0.741	4.8507e-55	CM PreTfh	PRRC2C	CM PreTfh
1.38632e-59	0.396448	0.519	0.432	5.18179e-55	CM PreTfh	ZNF638	CM PreTfh
1.66448e-59	0.440629	0.434	0.345	6.2215e-55	CM PreTfh	TRIP12	CM PreTfh
4.23537e-59	0.631413	0.242	0.159	1.5831e-54	CM PreTfh	SESN1	CM PreTfh
7.48081e-59	0.434473	0.563	0.511	2.79618e-54	CM PreTfh	ZFP36L1	CM PreTfh
2.30558e-58	0.545567	0.198	0.12	8.61781e-54	CM PreTfh	REPS1	CM PreTfh
4.94117e-58	0.36244	0.706	0.696	1.84691e-53	CM PreTfh	HNRNPU	CM PreTfh
5.14908e-58	0.63995	0.36	0.264	1.92462e-53	CM PreTfh	VPS13B	CM PreTfh
5.49358e-58	0.4631	0.339	0.249	2.05339e-53	CM PreTfh	ZC3H6	CM PreTfh
8.49586e-58	0.639554	0.422	0.335	3.17558e-53	CM PreTfh	IGLC3	CM PreTfh
1.16293e-57	0.496144	0.247	0.161	4.34682e-53	CM PreTfh	RAPGEF1	CM PreTfh
2.652e-57	0.426002	0.25	0.164	9.91264e-53	CM PreTfh	LRMP	CM PreTfh
3.84404e-57	0.431299	0.36	0.265	1.43682e-52	CM PreTfh	KIAA1109	CM PreTfh
1.82073e-56	0.35895	0.14	0.073	6.80551e-52	CM PreTfh	PBX4	CM PreTfh
2.08159e-56	0.432561	0.319	0.224	7.78055e-52	CM PreTfh	TAB2	CM PreTfh
3.69168e-56	0.600465	0.324	0.239	1.37988e-51	CM PreTfh	PRKCQ	CM PreTfh
4.25382e-56	0.628528	0.438	0.354	1.58999e-51	CM PreTfh	PITPNC1	CM PreTfh
6.72044e-56	0.496795	0.435	0.349	2.51197e-51	CM PreTfh	USP3	CM PreTfh
9.07881e-56	0.434866	0.471	0.38	3.39348e-51	CM PreTfh	KMT2C	CM PreTfh
1.21344e-55	0.467212	0.284	0.197	4.5356e-51	CM PreTfh	MAP3K4	CM PreTfh
1.30161e-55	0.358618	0.226	0.142	4.86518e-51	CM PreTfh	MFHAS1	CM PreTfh
1.64441e-55	0.522075	0.13	0.066	6.14648e-51	CM PreTfh	JAZF1	CM PreTfh
1.81245e-55	0.358839	0.637	0.6	6.77456e-51	CM PreTfh	SCAF11	CM PreTfh
2.13142e-55	0.56237	0.508	0.428	7.96681e-51	CM PreTfh	CD96	CM PreTfh
2.83171e-55	0.370269	0.218	0.136	1.05843e-50	CM PreTfh	RFFL	CM PreTfh
1.53824e-54	0.386169	0.241	0.158	5.74963e-50	CM PreTfh	ATP2B4	CM PreTfh
2.12213e-54	0.730198	0.305	0.216	7.93208e-50	CM PreTfh	FBXL17	CM PreTfh
2.35364e-54	0.370349	0.117	0.057	8.79744e-50	CM PreTfh	GRAMD2B	CM PreTfh
2.99528e-54	0.380533	0.298	0.21	1.11957e-49	CM PreTfh	SFI1	CM PreTfh
3.16982e-54	0.527685	0.375	0.281	1.18481e-49	CM PreTfh	STAG1	CM PreTfh
3.86246e-54	0.450228	0.303	0.215	1.44371e-49	CM PreTfh	ANKH	CM PreTfh
4.70077e-54	0.512876	0.412	0.316	1.75705e-49	CM PreTfh	MED13L	CM PreTfh
7.02903e-54	0.55417	0.236	0.155	2.62731e-49	CM PreTfh	STK39	CM PreTfh
7.08807e-54	0.412306	0.469	0.39	2.64938e-49	CM PreTfh	CDK13	CM PreTfh
2.63497e-53	0.404913	0.382	0.297	9.84899e-49	CM PreTfh	SPATA13	CM PreTfh
3.44795e-53	0.401216	0.129	0.066	1.28877e-48	CM PreTfh	AC016831.7	CM PreTfh
4.20904e-53	0.566645	0.32	0.234	1.57325e-48	CM PreTfh	ASAP1	CM PreTfh
4.58141e-53	0.406871	0.169	0.098	1.71244e-48	CM PreTfh	AHI1	CM PreTfh
5.35358e-53	0.31519	0.115	0.056	2.00106e-48	CM PreTfh	CTLA4	CM PreTfh
7.03662e-53	0.2888	0.849	0.887	2.63015e-48	CM PreTfh	DDX5	CM PreTfh
4.40199e-52	0.499078	0.199	0.122	1.64538e-47	CM PreTfh	FAAH2	CM PreTfh
7.52491e-52	0.457178	0.707	0.676	2.81266e-47	CM PreTfh	TNFAIP8	CM PreTfh
8.59553e-52	0.414807	0.187	0.114	3.21284e-47	CM PreTfh	CLIP4	CM PreTfh
9.0558e-52	0.462331	0.13	0.068	3.38488e-47	CM PreTfh	AL162253.2	CM PreTfh
4.84903e-51	0.445975	0.523	0.45	1.81247e-46	CM PreTfh	USP34	CM PreTfh
1.01865e-50	0.404387	0.785	0.757	3.80749e-46	CM PreTfh	FOXP1	CM PreTfh
1.15437e-50	0.39228	0.315	0.231	4.3148e-46	CM PreTfh	LPAR6	CM PreTfh
1.54121e-50	0.300815	0.761	0.732	5.76074e-46	CM PreTfh	AAK1	CM PreTfh
1.55603e-50	0.355421	0.691	0.659	5.81613e-46	CM PreTfh	CD44	CM PreTfh
1.68845e-50	0.315842	0.629	0.578	6.31107e-46	CM PreTfh	FNBP1	CM PreTfh
3.6209e-50	0.488883	0.299	0.218	1.35342e-45	CM PreTfh	EPS15	CM PreTfh
3.68661e-50	0.291794	0.162	0.093	1.37798e-45	CM PreTfh	SERPINB6	CM PreTfh
4.34955e-50	0.381339	0.44	0.359	1.62578e-45	CM PreTfh	PRRC2B	CM PreTfh
1.15899e-49	0.54751	0.331	0.242	4.33208e-45	CM PreTfh	TCF12	CM PreTfh
2.0781e-49	0.53342	0.57	0.494	7.76753e-45	CM PreTfh	MAML2	CM PreTfh
2.12559e-49	0.379485	0.425	0.346	7.94504e-45	CM PreTfh	AKNA	CM PreTfh
3.22566e-49	0.28761	0.147	0.081	1.20569e-44	CM PreTfh	LRIG1	CM PreTfh
3.43182e-49	0.465818	0.459	0.393	1.28275e-44	CM PreTfh	MT-ND6	CM PreTfh
4.12239e-49	0.646579	0.568	0.505	1.54087e-44	CM PreTfh	ARHGAP15	CM PreTfh
5.82691e-49	0.316788	0.744	0.707	2.17798e-44	CM PreTfh	CLEC2D	CM PreTfh
6.87881e-49	0.350566	0.235	0.157	2.57116e-44	CM PreTfh	IVNS1ABP	CM PreTfh
7.0192e-49	0.487549	0.453	0.376	2.62364e-44	CM PreTfh	PRKACB	CM PreTfh
7.42608e-49	0.440918	0.389	0.313	2.77572e-44	CM PreTfh	GOLGB1	CM PreTfh
1.48341e-48	0.304158	0.77	0.779	5.54469e-44	CM PreTfh	PNISR	CM PreTfh
1.48449e-48	0.329807	0.71	0.69	5.54871e-44	CM PreTfh	JAK1	CM PreTfh
1.62472e-48	0.445088	0.465	0.387	6.07287e-44	CM PreTfh	BIRC6	CM PreTfh
1.68151e-48	0.66019	0.29	0.217	6.28513e-44	CM PreTfh	MDFIC	CM PreTfh
3.3049e-48	0.416385	0.401	0.319	1.23531e-43	CM PreTfh	TNRC6A	CM PreTfh
3.43829e-48	0.472546	0.247	0.168	1.28516e-43	CM PreTfh	RALGAPA2	CM PreTfh
4.47652e-48	0.411646	0.361	0.279	1.67323e-43	CM PreTfh	XPO1	CM PreTfh
4.57868e-48	0.31328	0.16	0.093	1.71142e-43	CM PreTfh	RAB11FIP1	CM PreTfh
4.6687e-48	0.641457	0.449	0.379	1.74507e-43	CM PreTfh	PIP4K2A	CM PreTfh
1.71072e-47	0.368211	0.539	0.483	6.39432e-43	CM PreTfh	BCLAF1	CM PreTfh
2.11369e-47	0.508856	0.609	0.578	7.90056e-43	CM PreTfh	SMAP2	CM PreTfh
3.93694e-47	0.621688	0.446	0.365	1.47155e-42	CM PreTfh	THEMIS	CM PreTfh
1.26061e-46	0.460927	0.433	0.355	4.71189e-42	CM PreTfh	RICTOR	CM PreTfh
2.18652e-46	0.434368	0.185	0.115	8.17278e-42	CM PreTfh	NF1	CM PreTfh
2.38957e-46	0.51299	0.239	0.163	8.93173e-42	CM PreTfh	DENND1B	CM PreTfh
7.35783e-46	0.391459	0.397	0.32	2.75021e-41	CM PreTfh	SETD2	CM PreTfh
1.66254e-45	0.316727	0.579	0.511	6.21423e-41	CM PreTfh	MACF1	CM PreTfh
2.65686e-45	0.375479	0.329	0.256	9.9308e-41	CM PreTfh	IDS	CM PreTfh
3.66133e-45	0.368949	0.646	0.624	1.36853e-40	CM PreTfh	PPP1R2	CM PreTfh
3.78776e-45	0.395305	0.514	0.456	1.41579e-40	CM PreTfh	GOLGA4	CM PreTfh
1.03188e-44	0.420265	0.246	0.173	3.85695e-40	CM PreTfh	LINC00476	CM PreTfh
1.76189e-44	0.291954	0.121	0.065	6.58558e-40	CM PreTfh	CYTOR	CM PreTfh
2.82898e-44	0.74376	0.28	0.202	1.05741e-39	CM PreTfh	IMMP2L	CM PreTfh
5.39496e-44	0.454613	0.371	0.285	2.01653e-39	CM PreTfh	UTY	CM PreTfh
5.39894e-44	0.414597	0.237	0.162	2.01802e-39	CM PreTfh	IGHG3	CM PreTfh
1.00045e-43	0.411758	0.291	0.211	3.73947e-39	CM PreTfh	ATP9B	CM PreTfh
2.09072e-43	0.558393	0.177	0.112	7.81469e-39	CM PreTfh	IGHG1	CM PreTfh
2.1712e-43	0.649905	0.268	0.19	8.11551e-39	CM PreTfh	SMYD3	CM PreTfh
5.00014e-43	0.282257	0.174	0.108	1.86895e-38	CM PreTfh	ANKRD36B	CM PreTfh
5.5739e-43	0.25104	0.112	0.059	2.08341e-38	CM PreTfh	DLGAP1-AS1	CM PreTfh
1.39156e-42	0.624345	0.407	0.338	5.20138e-38	CM PreTfh	CCDC91	CM PreTfh
1.61652e-42	0.322605	0.228	0.153	6.04223e-38	CM PreTfh	AL627171.2	CM PreTfh
2.11123e-42	0.377349	0.367	0.292	7.89134e-38	CM PreTfh	SMC5	CM PreTfh
2.12773e-42	0.450013	0.195	0.126	7.95301e-38	CM PreTfh	UBASH3B	CM PreTfh
2.15285e-42	0.339476	0.56	0.51	8.04692e-38	CM PreTfh	LNPEP	CM PreTfh
3.71799e-42	0.412338	0.233	0.163	1.38971e-37	CM PreTfh	UGCG	CM PreTfh
3.81933e-42	0.332528	0.508	0.437	1.42759e-37	CM PreTfh	KAT6A	CM PreTfh
4.85193e-42	0.448706	0.265	0.189	1.81355e-37	CM PreTfh	THADA	CM PreTfh
7.28285e-42	0.34157	0.627	0.598	2.72218e-37	CM PreTfh	GCC2	CM PreTfh
9.28165e-42	0.430234	0.253	0.183	3.4693e-37	CM PreTfh	N4BP2	CM PreTfh
1.14428e-41	0.362353	0.191	0.125	4.27709e-37	CM PreTfh	YPEL2	CM PreTfh
2.86846e-41	0.469558	0.407	0.337	1.07217e-36	CM PreTfh	TBL1XR1	CM PreTfh
4.1925e-41	0.493434	0.29	0.217	1.56707e-36	CM PreTfh	PICALM	CM PreTfh
5.214e-41	0.256481	0.139	0.081	1.94889e-36	CM PreTfh	CRTAP	CM PreTfh
5.84292e-41	0.431588	0.357	0.279	2.18397e-36	CM PreTfh	ARHGEF3	CM PreTfh
9.79606e-41	0.450668	0.437	0.358	3.66157e-36	CM PreTfh	TNIK	CM PreTfh
1.04797e-40	0.452571	0.322	0.244	3.91709e-36	CM PreTfh	LPP	CM PreTfh
1.10966e-40	0.35051	0.178	0.113	4.14767e-36	CM PreTfh	SMAD3	CM PreTfh
1.52727e-40	0.368425	0.485	0.415	5.70862e-36	CM PreTfh	SNHG14	CM PreTfh
1.9841e-40	0.554295	0.412	0.342	7.41618e-36	CM PreTfh	PACS1	CM PreTfh
2.46054e-40	0.355555	0.427	0.363	9.197e-36	CM PreTfh	CD40LG	CM PreTfh
2.72672e-40	0.381133	0.346	0.275	1.01919e-35	CM PreTfh	TASOR	CM PreTfh
2.84284e-40	0.46102	0.633	0.597	1.0626e-35	CM PreTfh	SMCHD1	CM PreTfh
2.94799e-40	0.329244	0.551	0.498	1.1019e-35	CM PreTfh	PCM1	CM PreTfh
4.09483e-40	0.312701	0.107	0.057	1.53056e-35	CM PreTfh	NPC1	CM PreTfh
1.14026e-39	0.457519	0.322	0.245	4.26206e-35	CM PreTfh	KDM4C	CM PreTfh
1.15792e-39	0.25465	0.14	0.083	4.32808e-35	CM PreTfh	ACTN4	CM PreTfh
1.2229e-39	0.423185	0.189	0.123	4.57096e-35	CM PreTfh	CPQ	CM PreTfh
1.26198e-39	0.328625	0.232	0.159	4.71702e-35	CM PreTfh	SLFN12L	CM PreTfh
1.4464e-39	0.47116	0.167	0.106	5.40635e-35	CM PreTfh	FOXO3	CM PreTfh
1.75888e-39	0.534581	0.264	0.19	6.57433e-35	CM PreTfh	RFX3	CM PreTfh
1.78705e-39	0.358436	0.413	0.335	6.67962e-35	CM PreTfh	HERC1	CM PreTfh
2.05832e-39	0.432326	0.461	0.399	7.6936e-35	CM PreTfh	BBX	CM PreTfh
2.37011e-39	0.537936	0.307	0.23	8.85898e-35	CM PreTfh	CDKAL1	CM PreTfh
2.59253e-39	0.257017	0.738	0.73	9.69037e-35	CM PreTfh	RBM39	CM PreTfh
2.65463e-39	0.282693	0.117	0.065	9.92248e-35	CM PreTfh	FGFR1OP	CM PreTfh
2.87929e-39	0.316252	0.615	0.574	1.07622e-34	CM PreTfh	KMT2E	CM PreTfh
3.02363e-39	0.40983	0.39	0.312	1.13017e-34	CM PreTfh	PUM2	CM PreTfh
4.43096e-39	0.404643	0.213	0.147	1.6562e-34	CM PreTfh	LMO7	CM PreTfh
4.59957e-39	0.372981	0.108	0.058	1.71923e-34	CM PreTfh	RFX3-AS1	CM PreTfh
4.92995e-39	0.405228	0.334	0.258	1.84272e-34	CM PreTfh	PIBF1	CM PreTfh
8.12226e-39	0.430514	0.223	0.153	3.03594e-34	CM PreTfh	PHF21A	CM PreTfh
1.09573e-38	0.41793	0.385	0.317	4.09563e-34	CM PreTfh	GPATCH8	CM PreTfh
1.30073e-38	0.308726	0.206	0.14	4.86187e-34	CM PreTfh	EDEM1	CM PreTfh
1.77853e-38	0.371921	0.105	0.056	6.64779e-34	CM PreTfh	C12orf42	CM PreTfh
1.95905e-38	0.384289	0.364	0.293	7.32255e-34	CM PreTfh	KIAA2026	CM PreTfh
2.01633e-38	0.358361	0.447	0.381	7.53664e-34	CM PreTfh	ANKHD1	CM PreTfh
2.92305e-38	0.557443	0.194	0.132	1.09258e-33	CM PreTfh	SFMBT1	CM PreTfh
4.21998e-38	0.543822	0.304	0.233	1.57735e-33	CM PreTfh	ADK	CM PreTfh
4.39688e-38	0.359929	0.383	0.312	1.64347e-33	CM PreTfh	PRDM2	CM PreTfh
1.14794e-37	0.350452	0.116	0.065	4.29077e-33	CM PreTfh	JAK2	CM PreTfh
1.18391e-37	0.402732	0.347	0.274	4.42523e-33	CM PreTfh	ITPR2	CM PreTfh
1.77645e-37	0.382581	0.532	0.478	6.64003e-33	CM PreTfh	EPC1	CM PreTfh
2.11096e-37	0.364933	0.429	0.366	7.89033e-33	CM PreTfh	CEP350	CM PreTfh
5.8305e-37	0.450849	0.306	0.231	2.17932e-32	CM PreTfh	GNAQ	CM PreTfh
6.64574e-37	0.358093	0.284	0.213	2.48404e-32	CM PreTfh	PSPC1	CM PreTfh
7.95436e-37	0.33814	0.329	0.26	2.97318e-32	CM PreTfh	CLK1	CM PreTfh
7.9975e-37	0.370772	0.409	0.347	2.98931e-32	CM PreTfh	BOD1L1	CM PreTfh
1.42582e-36	0.308841	0.559	0.518	5.32944e-32	CM PreTfh	SFPQ	CM PreTfh
2.72114e-36	0.389888	0.362	0.294	1.01711e-31	CM PreTfh	CHD6	CM PreTfh
2.93889e-36	0.433345	0.324	0.254	1.0985e-31	CM PreTfh	DLG1	CM PreTfh
2.98447e-36	0.344387	0.527	0.476	1.11553e-31	CM PreTfh	ROCK1	CM PreTfh
3.39353e-36	0.389904	0.183	0.122	1.26843e-31	CM PreTfh	AL359220.1	CM PreTfh
4.02846e-36	0.41658	0.488	0.44	1.50576e-31	CM PreTfh	RAP1A	CM PreTfh
5.07782e-36	0.305374	0.203	0.138	1.89799e-31	CM PreTfh	FBXW4	CM PreTfh
6.2975e-36	0.370697	0.264	0.198	2.35388e-31	CM PreTfh	YTHDC2	CM PreTfh
6.59425e-36	0.31145	0.349	0.281	2.4648e-31	CM PreTfh	ITGAL	CM PreTfh
8.15406e-36	0.34002	0.342	0.275	3.04782e-31	CM PreTfh	OFD1	CM PreTfh
1.48029e-35	0.477677	0.282	0.213	5.53302e-31	CM PreTfh	JARID2	CM PreTfh
1.58983e-35	0.337749	0.301	0.236	5.94245e-31	CM PreTfh	LINC-PINT	CM PreTfh
1.72923e-35	0.491577	0.38	0.307	6.46352e-31	CM PreTfh	ZCCHC7	CM PreTfh
1.72924e-35	0.365185	0.45	0.389	6.46354e-31	CM PreTfh	SMARCA2	CM PreTfh
2.7698e-35	0.327146	0.209	0.146	1.0353e-30	CM PreTfh	TSPYL2	CM PreTfh
3.17719e-35	0.472896	0.178	0.118	1.18757e-30	CM PreTfh	BBS9	CM PreTfh
3.64515e-35	0.306093	0.2	0.137	1.36249e-30	CM PreTfh	CCDC144A	CM PreTfh
3.84204e-35	0.305747	0.168	0.109	1.43608e-30	CM PreTfh	KLHL5	CM PreTfh
4.04768e-35	0.441611	0.206	0.142	1.51294e-30	CM PreTfh	SPATA5	CM PreTfh
5.25437e-35	0.522072	0.211	0.145	1.96398e-30	CM PreTfh	AC139720.1	CM PreTfh
6.41887e-35	0.293273	0.167	0.109	2.39924e-30	CM PreTfh	APLP2	CM PreTfh
9.13234e-35	0.511141	0.331	0.261	3.41349e-30	CM PreTfh	EXOC4	CM PreTfh
1.31444e-34	0.48015	0.287	0.219	4.91312e-30	CM PreTfh	COP1	CM PreTfh
1.69573e-34	0.253975	0.165	0.107	6.33832e-30	CM PreTfh	TMEM107	CM PreTfh
1.80841e-34	0.382985	0.251	0.186	6.75949e-30	CM PreTfh	CERT1	CM PreTfh
2.00998e-34	0.263002	0.663	0.633	7.51291e-30	CM PreTfh	RNF213	CM PreTfh
3.60091e-34	0.338311	0.351	0.284	1.34595e-29	CM PreTfh	MECP2	CM PreTfh
4.01643e-34	0.335372	0.445	0.39	1.50126e-29	CM PreTfh	FNBP4	CM PreTfh
5.88605e-34	0.271249	0.18	0.12	2.20009e-29	CM PreTfh	NPIPB5	CM PreTfh
6.37506e-34	0.348387	0.151	0.096	2.38287e-29	CM PreTfh	LRRC8B	CM PreTfh
6.49656e-34	0.346431	0.382	0.323	2.42828e-29	CM PreTfh	CENPC	CM PreTfh
7.07065e-34	0.435182	0.373	0.301	2.64287e-29	CM PreTfh	ANKRD17	CM PreTfh
7.72575e-34	0.50025	0.482	0.44	2.88773e-29	CM PreTfh	MCUB	CM PreTfh
9.04379e-34	0.372822	0.323	0.255	3.38039e-29	CM PreTfh	EPC2	CM PreTfh
9.15516e-34	0.401448	0.171	0.114	3.42202e-29	CM PreTfh	DENND6A	CM PreTfh
1.20392e-33	0.439857	0.245	0.18	4.5e-29	CM PreTfh	TNKS	CM PreTfh
1.4362e-33	0.523184	0.235	0.173	5.36824e-29	CM PreTfh	BACH1	CM PreTfh
1.74781e-33	0.383425	0.13	0.078	6.53296e-29	CM PreTfh	SCMH1	CM PreTfh
1.85891e-33	0.356893	0.216	0.156	6.94825e-29	CM PreTfh	HIPK3	CM PreTfh
2.03286e-33	0.297607	0.16	0.104	7.59841e-29	CM PreTfh	GALM	CM PreTfh
2.04998e-33	0.345481	0.336	0.268	7.66242e-29	CM PreTfh	BRWD1	CM PreTfh
2.15628e-33	0.370969	0.202	0.141	8.05974e-29	CM PreTfh	R3HCC1L	CM PreTfh
2.29081e-33	0.475587	0.195	0.134	8.5626e-29	CM PreTfh	EXOC6B	CM PreTfh
2.58381e-33	0.424097	0.223	0.159	9.65776e-29	CM PreTfh	SFMBT2	CM PreTfh
2.96773e-33	0.364096	0.437	0.375	1.10928e-28	CM PreTfh	RBM26	CM PreTfh
3.75449e-33	0.403348	0.244	0.18	1.40335e-28	CM PreTfh	RNF144A	CM PreTfh
4.45719e-33	0.375798	0.525	0.499	1.66601e-28	CM PreTfh	HSP90B1	CM PreTfh
4.66825e-33	0.358575	0.322	0.256	1.7449e-28	CM PreTfh	UBR5	CM PreTfh
5.10447e-33	0.44694	0.296	0.226	1.90795e-28	CM PreTfh	VTI1A	CM PreTfh
6.21367e-33	0.305263	0.207	0.146	2.32254e-28	CM PreTfh	CCPG1	CM PreTfh
6.3409e-33	0.361755	0.407	0.341	2.3701e-28	CM PreTfh	HERC4	CM PreTfh
6.71327e-33	0.491464	0.182	0.123	2.50929e-28	CM PreTfh	DLEU2	CM PreTfh
7.47946e-33	0.311407	0.178	0.118	2.79567e-28	CM PreTfh	PPP1R16B	CM PreTfh
7.7062e-33	0.443336	0.323	0.256	2.88042e-28	CM PreTfh	ZNF609	CM PreTfh
8.22927e-33	0.338355	0.251	0.186	3.07594e-28	CM PreTfh	VOPP1	CM PreTfh
1.00929e-32	0.312086	0.431	0.375	3.77253e-28	CM PreTfh	STX16	CM PreTfh
1.32952e-32	0.324212	0.276	0.211	4.96949e-28	CM PreTfh	USP48	CM PreTfh
2.37746e-32	0.429617	0.259	0.194	8.88646e-28	CM PreTfh	SIK3	CM PreTfh
2.56253e-32	0.391227	0.297	0.233	9.57824e-28	CM PreTfh	ARIH1	CM PreTfh
2.72236e-32	0.334618	0.235	0.175	1.01756e-27	CM PreTfh	RIC3	CM PreTfh
2.76997e-32	0.323722	0.358	0.299	1.03536e-27	CM PreTfh	SPTAN1	CM PreTfh
3.31742e-32	0.50779	0.396	0.334	1.23999e-27	CM PreTfh	MBD5	CM PreTfh
3.35117e-32	0.716917	0.277	0.213	1.2526e-27	CM PreTfh	PLCL1	CM PreTfh
3.77088e-32	0.434496	0.621	0.586	1.40948e-27	CM PreTfh	SKAP1	CM PreTfh
4.13184e-32	0.315266	0.292	0.228	1.5444e-27	CM PreTfh	SPG7	CM PreTfh
5.45487e-32	0.309758	0.232	0.17	2.03892e-27	CM PreTfh	TRRAP	CM PreTfh
5.75105e-32	0.474037	0.246	0.187	2.14963e-27	CM PreTfh	FOXN2	CM PreTfh
9.22366e-32	0.457405	0.258	0.196	3.44762e-27	CM PreTfh	USP25	CM PreTfh
1.10889e-31	0.387024	0.368	0.311	4.14479e-27	CM PreTfh	NIN	CM PreTfh
1.31507e-31	0.31331	0.2	0.141	4.91545e-27	CM PreTfh	CCDC14	CM PreTfh
1.52164e-31	0.345165	0.409	0.357	5.68759e-27	CM PreTfh	POLR2J3	CM PreTfh
1.88208e-31	0.376163	0.25	0.193	7.03485e-27	CM PreTfh	TUBA1A	CM PreTfh
1.93993e-31	0.347444	0.492	0.448	7.25107e-27	CM PreTfh	PPP1R12A	CM PreTfh
2.06412e-31	0.404163	0.235	0.171	7.71526e-27	CM PreTfh	TRAPPC9	CM PreTfh
2.16e-31	0.921473	0.246	0.192	8.07366e-27	CM PreTfh	CERS6	CM PreTfh
3.80151e-31	0.316219	0.14	0.089	1.42093e-26	CM PreTfh	OPRM1	CM PreTfh
4.1335e-31	0.298975	0.244	0.184	1.54502e-26	CM PreTfh	GATA3	CM PreTfh
6.84683e-31	0.40005	0.319	0.257	2.55921e-26	CM PreTfh	ATP11B	CM PreTfh
7.69857e-31	0.334593	0.298	0.235	2.87757e-26	CM PreTfh	TAOK1	CM PreTfh
1.7183e-30	0.358222	0.168	0.114	6.42266e-26	CM PreTfh	MAP2K6	CM PreTfh
1.99444e-30	0.341551	0.369	0.313	7.45483e-26	CM PreTfh	CASP8	CM PreTfh
2.56847e-30	0.282108	0.173	0.118	9.60041e-26	CM PreTfh	CEP68	CM PreTfh
3.22686e-30	0.261148	0.204	0.144	1.20614e-25	CM PreTfh	PDXDC1	CM PreTfh
3.95942e-30	0.295502	0.381	0.321	1.47995e-25	CM PreTfh	ZNF721	CM PreTfh
7.02286e-30	0.394477	0.332	0.27	2.625e-25	CM PreTfh	MKLN1	CM PreTfh
7.8762e-30	0.367794	0.377	0.322	2.94397e-25	CM PreTfh	PPP4R3B	CM PreTfh
1.14728e-29	0.358101	0.21	0.152	4.2883e-25	CM PreTfh	SNX13	CM PreTfh
1.21722e-29	0.287245	0.436	0.378	4.54971e-25	CM PreTfh	LCP2	CM PreTfh
1.33624e-29	0.338144	0.361	0.304	4.99461e-25	CM PreTfh	RIF1	CM PreTfh
1.36349e-29	0.284623	0.133	0.085	5.09644e-25	CM PreTfh	ZNRF1	CM PreTfh
1.54282e-29	0.312595	0.236	0.175	5.76675e-25	CM PreTfh	CAPN7	CM PreTfh
1.64071e-29	0.393458	0.288	0.227	6.13265e-25	CM PreTfh	RALGAPA1	CM PreTfh
2.49385e-29	0.331385	0.257	0.198	9.32151e-25	CM PreTfh	PARP4	CM PreTfh
2.513e-29	0.357972	0.368	0.316	9.39308e-25	CM PreTfh	PTBP3	CM PreTfh
3.30426e-29	0.261163	0.136	0.087	1.23507e-24	CM PreTfh	ZNF827	CM PreTfh
3.8502e-29	0.326223	0.561	0.532	1.43913e-24	CM PreTfh	LRRFIP1	CM PreTfh
4.28131e-29	0.376499	0.22	0.162	1.60027e-24	CM PreTfh	KDM6A	CM PreTfh
5.00534e-29	0.337202	0.175	0.122	1.87089e-24	CM PreTfh	CCDC6	CM PreTfh
5.0137e-29	0.356877	0.4	0.34	1.87402e-24	CM PreTfh	FRYL	CM PreTfh
5.98201e-29	0.397463	0.174	0.121	2.23596e-24	CM PreTfh	DCAF6	CM PreTfh
7.42831e-29	0.335273	0.357	0.298	2.77655e-24	CM PreTfh	RBM33	CM PreTfh
7.92999e-29	0.705747	0.41	0.366	2.96407e-24	CM PreTfh	RBMS1	CM PreTfh
9.55344e-29	0.318041	0.346	0.29	3.57089e-24	CM PreTfh	DYNC1H1	CM PreTfh
1.48387e-28	0.253484	0.126	0.08	5.54643e-24	CM PreTfh	ACSL6	CM PreTfh
1.74423e-28	0.289855	0.124	0.078	6.51958e-24	CM PreTfh	MINDY2	CM PreTfh
3.31176e-28	0.326597	0.354	0.297	1.23787e-23	CM PreTfh	COA1	CM PreTfh
4.71794e-28	0.310252	0.508	0.478	1.76347e-23	CM PreTfh	DGKA	CM PreTfh
6.46931e-28	0.297883	0.161	0.11	2.4181e-23	CM PreTfh	CITED2	CM PreTfh
7.6626e-28	0.372881	0.342	0.279	2.86413e-23	CM PreTfh	DYRK1A	CM PreTfh
7.88624e-28	0.619807	0.312	0.256	2.94772e-23	CM PreTfh	CDC14A	CM PreTfh
1.04487e-27	0.31047	0.4	0.344	3.90552e-23	CM PreTfh	CWF19L2	CM PreTfh
1.43793e-27	0.436486	0.191	0.137	5.3747e-23	CM PreTfh	RFX7	CM PreTfh
2.00955e-27	0.41588	0.33	0.274	7.51131e-23	CM PreTfh	RSRC1	CM PreTfh
2.15454e-27	0.40311	0.26	0.203	8.05324e-23	CM PreTfh	LRRC8C	CM PreTfh
2.54906e-27	0.433598	0.22	0.165	9.52788e-23	CM PreTfh	STXBP5	CM PreTfh
2.61293e-27	0.384088	0.182	0.13	9.7666e-23	CM PreTfh	TMEM65	CM PreTfh
3.4283e-27	0.398086	0.357	0.29	1.28143e-22	CM PreTfh	DPYD	CM PreTfh
3.93223e-27	0.52946	0.395	0.344	1.46979e-22	CM PreTfh	FOXO1	CM PreTfh
4.16284e-27	0.299869	0.252	0.195	1.55599e-22	CM PreTfh	ZBTB25	CM PreTfh
4.24469e-27	0.327506	0.322	0.27	1.58658e-22	CM PreTfh	PPP1R10	CM PreTfh
4.35817e-27	0.31713	0.295	0.24	1.629e-22	CM PreTfh	TRAF5	CM PreTfh
5.11969e-27	0.32405	0.344	0.28	1.91364e-22	CM PreTfh	TTC17	CM PreTfh
5.22601e-27	0.29709	0.326	0.27	1.95338e-22	CM PreTfh	ZNF33A	CM PreTfh
5.6037e-27	0.34782	0.237	0.182	2.09455e-22	CM PreTfh	SPG11	CM PreTfh
6.68428e-27	0.300985	0.403	0.351	2.49845e-22	CM PreTfh	SMG1	CM PreTfh
6.98314e-27	0.266333	0.137	0.09	2.61016e-22	CM PreTfh	TBC1D14	CM PreTfh
7.54315e-27	0.466572	0.154	0.104	2.81948e-22	CM PreTfh	LINC01473	CM PreTfh
8.3419e-27	0.367103	0.234	0.177	3.11804e-22	CM PreTfh	RELCH	CM PreTfh
9.19608e-27	0.343498	0.38	0.324	3.43731e-22	CM PreTfh	ARFGEF1	CM PreTfh
1.04797e-26	0.342191	0.296	0.242	3.91711e-22	CM PreTfh	SLC2A3	CM PreTfh
1.05153e-26	0.280318	0.492	0.45	3.93041e-22	CM PreTfh	MDM4	CM PreTfh
1.3827e-26	0.373948	0.278	0.223	5.16824e-22	CM PreTfh	ERCC6L2	CM PreTfh
1.39519e-26	0.462995	0.199	0.145	5.21494e-22	CM PreTfh	BCAS3	CM PreTfh
1.54963e-26	0.383811	0.207	0.151	5.7922e-22	CM PreTfh	FTO	CM PreTfh
2.06434e-26	0.358299	0.286	0.231	7.7161e-22	CM PreTfh	ATP2B1	CM PreTfh
2.08316e-26	0.327439	0.297	0.237	7.78643e-22	CM PreTfh	PRKY	CM PreTfh
2.42191e-26	0.463725	0.251	0.196	9.05262e-22	CM PreTfh	FAF1	CM PreTfh
2.56804e-26	0.416885	0.284	0.222	9.59882e-22	CM PreTfh	ZNF407	CM PreTfh
2.65446e-26	0.333427	0.151	0.103	9.92184e-22	CM PreTfh	COX10-AS1	CM PreTfh
3.56397e-26	0.561319	0.402	0.353	1.33214e-21	CM PreTfh	TMEM131L	CM PreTfh
5.01935e-26	0.313566	0.268	0.214	1.87613e-21	CM PreTfh	HIST1H1C	CM PreTfh
7.02679e-26	0.468634	0.195	0.142	2.62647e-21	CM PreTfh	AFF3	CM PreTfh
1.00979e-25	0.313269	0.334	0.278	3.77441e-21	CM PreTfh	LONP2	CM PreTfh
1.01663e-25	0.469426	0.23	0.176	3.79997e-21	CM PreTfh	UMAD1	CM PreTfh
1.02743e-25	0.349248	0.324	0.269	3.84032e-21	CM PreTfh	PDS5A	CM PreTfh
1.04926e-25	0.314735	0.452	0.417	3.92193e-21	CM PreTfh	DDX3X	CM PreTfh
1.06195e-25	0.308327	0.324	0.264	3.96935e-21	CM PreTfh	MSI2	CM PreTfh
1.11707e-25	0.273106	0.114	0.072	4.17538e-21	CM PreTfh	CPD	CM PreTfh
1.28305e-25	0.357728	0.26	0.206	4.79577e-21	CM PreTfh	REV3L	CM PreTfh
1.30964e-25	0.272779	0.199	0.146	4.89517e-21	CM PreTfh	RAB27A	CM PreTfh
1.89137e-25	0.295045	0.144	0.097	7.06957e-21	CM PreTfh	STAM	CM PreTfh
1.95676e-25	0.329217	0.332	0.281	7.31399e-21	CM PreTfh	RBBP6	CM PreTfh
2.67475e-25	0.289896	0.424	0.375	9.99767e-21	CM PreTfh	SETX	CM PreTfh
2.85622e-25	0.301565	0.214	0.161	1.0676e-20	CM PreTfh	SGK3	CM PreTfh
3.18181e-25	0.328989	0.328	0.273	1.1893e-20	CM PreTfh	SETD5	CM PreTfh
3.68611e-25	0.353761	0.258	0.2	1.37779e-20	CM PreTfh	COG5	CM PreTfh
3.72827e-25	0.402429	0.368	0.314	1.39355e-20	CM PreTfh	SUCLG2	CM PreTfh
3.78569e-25	0.384632	0.318	0.263	1.41501e-20	CM PreTfh	ASCC3	CM PreTfh
3.89562e-25	0.415179	0.221	0.17	1.4561e-20	CM PreTfh	SYTL3	CM PreTfh
4.08605e-25	0.2984	0.204	0.153	1.52728e-20	CM PreTfh	GNA13	CM PreTfh
4.13875e-25	0.324041	0.308	0.256	1.54698e-20	CM PreTfh	PTPN2	CM PreTfh
4.23305e-25	0.309216	0.329	0.276	1.58223e-20	CM PreTfh	MARCH6	CM PreTfh
5.58539e-25	0.330949	0.438	0.397	2.08771e-20	CM PreTfh	PCSK7	CM PreTfh
7.58827e-25	0.397451	0.388	0.337	2.83634e-20	CM PreTfh	PIAS1	CM PreTfh
1.15808e-24	0.353324	0.308	0.252	4.32868e-20	CM PreTfh	AP3B1	CM PreTfh
1.25167e-24	0.353692	0.28	0.223	4.67848e-20	CM PreTfh	NCOA1	CM PreTfh
1.29036e-24	0.264398	0.592	0.58	4.82312e-20	CM PreTfh	RBM25	CM PreTfh
1.7731e-24	0.41121	0.215	0.162	6.62748e-20	CM PreTfh	SIPA1L1	CM PreTfh
2.08087e-24	0.379245	0.479	0.437	7.77787e-20	CM PreTfh	JMJD1C	CM PreTfh
2.25526e-24	0.333939	0.412	0.366	8.42972e-20	CM PreTfh	WAC	CM PreTfh
2.37196e-24	0.255091	0.155	0.108	8.86592e-20	CM PreTfh	SEL1L3	CM PreTfh
4.31934e-24	0.336998	0.297	0.237	1.61448e-19	CM PreTfh	NCOA2	CM PreTfh
5.61263e-24	0.283349	0.411	0.365	2.09789e-19	CM PreTfh	TRA2B	CM PreTfh
6.37904e-24	0.277524	0.162	0.114	2.38436e-19	CM PreTfh	CEP120	CM PreTfh
6.48808e-24	0.417234	0.277	0.219	2.42511e-19	CM PreTfh	ZFAND3	CM PreTfh
7.62684e-24	0.421531	0.325	0.278	2.85076e-19	CM PreTfh	RETREG1	CM PreTfh
8.62569e-24	0.335894	0.294	0.244	3.22411e-19	CM PreTfh	NCK1	CM PreTfh
8.91649e-24	0.3069	0.152	0.106	3.33281e-19	CM PreTfh	MAP4K5	CM PreTfh
8.93489e-24	0.463232	0.224	0.17	3.33968e-19	CM PreTfh	BTBD9	CM PreTfh
1.20106e-23	0.394508	0.188	0.137	4.48931e-19	CM PreTfh	SPIDR	CM PreTfh
1.38073e-23	0.343625	0.207	0.155	5.16091e-19	CM PreTfh	SGMS1	CM PreTfh
1.5443e-23	0.310929	0.316	0.263	5.7723e-19	CM PreTfh	RB1CC1	CM PreTfh
1.67688e-23	0.345479	0.133	0.089	6.26786e-19	CM PreTfh	AC233976.1	CM PreTfh
1.98612e-23	0.279858	0.202	0.152	7.42372e-19	CM PreTfh	ZZEF1	CM PreTfh
2.37306e-23	0.295812	0.287	0.234	8.87002e-19	CM PreTfh	USP9X	CM PreTfh
2.4325e-23	0.312963	0.278	0.225	9.09218e-19	CM PreTfh	AGO3	CM PreTfh
2.44226e-23	0.302892	0.16	0.113	9.12867e-19	CM PreTfh	XYLT1	CM PreTfh
2.52761e-23	0.553145	0.444	0.411	9.44771e-19	CM PreTfh	PRKCA	CM PreTfh
2.99197e-23	0.338348	0.235	0.183	1.11834e-18	CM PreTfh	NBAS	CM PreTfh
3.05002e-23	0.420301	0.285	0.237	1.14004e-18	CM PreTfh	TANK	CM PreTfh
3.13538e-23	0.425395	0.169	0.123	1.17194e-18	CM PreTfh	LMBR1	CM PreTfh
3.26024e-23	0.309722	0.125	0.083	1.21861e-18	CM PreTfh	TSC22D1	CM PreTfh
6.73987e-23	0.280974	0.448	0.41	2.51923e-18	CM PreTfh	KDM5A	CM PreTfh
9.05901e-23	0.362593	0.252	0.2	3.38608e-18	CM PreTfh	PATJ	CM PreTfh
9.42392e-23	0.302083	0.405	0.362	3.52247e-18	CM PreTfh	PJA2	CM PreTfh
9.94672e-23	0.252376	0.12	0.079	3.71789e-18	CM PreTfh	FAM53B	CM PreTfh
1.22017e-22	0.318793	0.393	0.346	4.56074e-18	CM PreTfh	SENP6	CM PreTfh
1.29385e-22	0.321382	0.221	0.17	4.83616e-18	CM PreTfh	UVRAG	CM PreTfh
1.32991e-22	0.442035	0.251	0.201	4.97095e-18	CM PreTfh	ITFG1	CM PreTfh
1.8086e-22	0.256438	0.12	0.079	6.76018e-18	CM PreTfh	MMS22L	CM PreTfh
2.41801e-22	0.297379	0.195	0.147	9.03805e-18	CM PreTfh	APP	CM PreTfh
3.44755e-22	0.326159	0.243	0.192	1.28863e-17	CM PreTfh	SCAF8	CM PreTfh
5.49052e-22	0.30483	0.139	0.097	2.05225e-17	CM PreTfh	MAST4	CM PreTfh
6.39619e-22	0.423524	0.264	0.217	2.39077e-17	CM PreTfh	STIM1	CM PreTfh
6.81e-22	0.276065	0.22	0.171	2.54544e-17	CM PreTfh	ENOSF1	CM PreTfh
7.92282e-22	0.317831	0.478	0.433	2.96139e-17	CM PreTfh	DOCK10	CM PreTfh
8.658e-22	0.25289	0.131	0.089	3.23619e-17	CM PreTfh	ARSG	CM PreTfh
9.35531e-22	0.266599	0.373	0.317	3.49683e-17	CM PreTfh	ARHGAP25	CM PreTfh
1.00626e-21	0.347371	0.353	0.309	3.76122e-17	CM PreTfh	R3HDM2	CM PreTfh
1.04176e-21	0.311546	0.398	0.352	3.89388e-17	CM PreTfh	CCDC18-AS1	CM PreTfh
1.15326e-21	0.290774	0.372	0.326	4.31067e-17	CM PreTfh	CCDC88C	CM PreTfh
1.21005e-21	0.267838	0.226	0.179	4.52294e-17	CM PreTfh	KLC1	CM PreTfh
1.31199e-21	0.412299	0.241	0.193	4.90396e-17	CM PreTfh	NEK7	CM PreTfh
1.45956e-21	0.338663	0.525	0.5	5.45555e-17	CM PreTfh	RHOH	CM PreTfh
1.47674e-21	0.265338	0.297	0.245	5.51975e-17	CM PreTfh	CREBBP	CM PreTfh
1.49094e-21	0.439897	0.218	0.167	5.57285e-17	CM PreTfh	ARL15	CM PreTfh
1.55995e-21	0.356189	0.33	0.274	5.83077e-17	CM PreTfh	ZEB1	CM PreTfh
1.61183e-21	0.303929	0.137	0.095	6.02469e-17	CM PreTfh	AUH	CM PreTfh
2.1666e-21	0.40096	0.26	0.209	8.0983e-17	CM PreTfh	RNGTT	CM PreTfh
2.28429e-21	0.307397	0.404	0.369	8.53822e-17	CM PreTfh	GGNBP2	CM PreTfh
2.79016e-21	0.276306	0.533	0.515	1.04291e-16	CM PreTfh	SPOCK2	CM PreTfh
3.60913e-21	0.310219	0.355	0.315	1.34902e-16	CM PreTfh	RTN4	CM PreTfh
3.96299e-21	0.318869	0.206	0.158	1.48129e-16	CM PreTfh	DIS3L2	CM PreTfh
4.28672e-21	0.367368	0.149	0.106	1.60229e-16	CM PreTfh	TMCC1	CM PreTfh
4.46542e-21	0.385521	0.24	0.192	1.66908e-16	CM PreTfh	DYM	CM PreTfh
4.57003e-21	0.277292	0.242	0.191	1.70819e-16	CM PreTfh	KPNA5	CM PreTfh
4.80384e-21	0.342946	0.13	0.09	1.79558e-16	CM PreTfh	TAF4B	CM PreTfh
5.45931e-21	0.292427	0.155	0.112	2.04058e-16	CM PreTfh	TRAK2	CM PreTfh
6.53034e-21	0.383515	0.323	0.276	2.44091e-16	CM PreTfh	ADAM10	CM PreTfh
8.8013e-21	0.310036	0.264	0.212	3.28975e-16	CM PreTfh	MON2	CM PreTfh
1.33678e-20	0.288302	0.168	0.123	4.99662e-16	CM PreTfh	BICD1	CM PreTfh
2.07679e-20	0.275604	0.326	0.275	7.76264e-16	CM PreTfh	TRA2A	CM PreTfh
2.66324e-20	0.278024	0.264	0.215	9.95465e-16	CM PreTfh	MTR	CM PreTfh
3.33101e-20	0.269091	0.25	0.205	1.24507e-15	CM PreTfh	EPM2AIP1	CM PreTfh
4.13545e-20	0.322864	0.287	0.242	1.54575e-15	CM PreTfh	CDC73	CM PreTfh
4.21033e-20	0.271248	0.227	0.18	1.57374e-15	CM PreTfh	MYSM1	CM PreTfh
4.74835e-20	0.289266	0.43	0.397	1.77484e-15	CM PreTfh	PSMA3-AS1	CM PreTfh
4.96774e-20	0.294487	0.369	0.327	1.85684e-15	CM PreTfh	TRIM56	CM PreTfh
5.82121e-20	0.281307	0.448	0.412	2.17585e-15	CM PreTfh	RSF1	CM PreTfh
7.83072e-20	0.326616	0.255	0.205	2.92697e-15	CM PreTfh	WDR70	CM PreTfh
9.28165e-20	0.31272	0.18	0.136	3.4693e-15	CM PreTfh	SEC24B	CM PreTfh
1.13802e-19	0.376504	0.183	0.138	4.2537e-15	CM PreTfh	GMDS-DT	CM PreTfh
1.4971e-19	0.30314	0.29	0.245	5.59585e-15	CM PreTfh	RNF145	CM PreTfh
1.70595e-19	0.298719	0.139	0.1	6.37652e-15	CM PreTfh	MTM1	CM PreTfh
1.78676e-19	0.272894	0.219	0.175	6.67857e-15	CM PreTfh	KLHL24	CM PreTfh
1.82223e-19	0.25715	0.315	0.267	6.81112e-15	CM PreTfh	KDM2A	CM PreTfh
2.40291e-19	0.281333	0.195	0.152	8.98158e-15	CM PreTfh	UHRF2	CM PreTfh
3.20916e-19	0.292576	0.27	0.223	1.19952e-14	CM PreTfh	ASXL2	CM PreTfh
3.26383e-19	0.357629	0.273	0.228	1.21995e-14	CM PreTfh	TENT2	CM PreTfh
3.57277e-19	0.282498	0.233	0.186	1.33543e-14	CM PreTfh	MAPRE2	CM PreTfh
4.74354e-19	0.274657	0.341	0.299	1.77304e-14	CM PreTfh	CELF1	CM PreTfh
4.93604e-19	0.261332	0.197	0.152	1.84499e-14	CM PreTfh	CMIP	CM PreTfh
5.98105e-19	0.327266	0.294	0.247	2.2356e-14	CM PreTfh	ARID2	CM PreTfh
6.58247e-19	0.362543	0.212	0.168	2.4604e-14	CM PreTfh	WDR7	CM PreTfh
6.6996e-19	0.331553	0.244	0.199	2.50418e-14	CM PreTfh	MLLT10	CM PreTfh
7.62033e-19	0.295793	0.116	0.08	2.84833e-14	CM PreTfh	GABPB1	CM PreTfh
8.46129e-19	0.387009	0.155	0.113	3.16266e-14	CM PreTfh	WDPCP	CM PreTfh
9.54989e-19	0.292258	0.17	0.129	3.56956e-14	CM PreTfh	ZDHHC17	CM PreTfh
1.12326e-18	0.259448	0.369	0.327	4.19852e-14	CM PreTfh	ITSN2	CM PreTfh
1.14814e-18	0.29768	0.331	0.29	4.29151e-14	CM PreTfh	SP3	CM PreTfh
1.2353e-18	0.256335	0.265	0.217	4.61729e-14	CM PreTfh	SMG6	CM PreTfh
1.48516e-18	0.272409	0.358	0.318	5.55123e-14	CM PreTfh	NEMF	CM PreTfh
1.76687e-18	0.325288	0.21	0.169	6.60419e-14	CM PreTfh	CHIC2	CM PreTfh
1.78461e-18	0.278058	0.137	0.098	6.6705e-14	CM PreTfh	ALMS1	CM PreTfh
1.8522e-18	0.270032	0.145	0.104	6.92315e-14	CM PreTfh	DGKH	CM PreTfh
2.4701e-18	0.268138	0.298	0.254	9.23272e-14	CM PreTfh	CNOT1	CM PreTfh
3.09208e-18	0.441041	0.152	0.112	1.15576e-13	CM PreTfh	PRKN	CM PreTfh
3.48817e-18	0.254533	0.23	0.186	1.30381e-13	CM PreTfh	ZNF107	CM PreTfh
3.95122e-18	0.296713	0.267	0.222	1.47689e-13	CM PreTfh	TRPM7	CM PreTfh
4.38748e-18	0.284583	0.188	0.145	1.63995e-13	CM PreTfh	SNX14	CM PreTfh
4.40497e-18	0.267728	0.267	0.223	1.64649e-13	CM PreTfh	RNPC3	CM PreTfh
4.52719e-18	0.312705	0.186	0.143	1.69217e-13	CM PreTfh	MYO9A	CM PreTfh
4.91674e-18	0.285959	0.122	0.086	1.83778e-13	CM PreTfh	PPP1R12B	CM PreTfh
4.96548e-18	0.268777	0.239	0.195	1.856e-13	CM PreTfh	AHCTF1	CM PreTfh
5.4731e-18	0.276714	0.142	0.102	2.04573e-13	CM PreTfh	RHBDD1	CM PreTfh
5.5234e-18	0.287783	0.249	0.205	2.06454e-13	CM PreTfh	TMEM245	CM PreTfh
5.84051e-18	0.336474	0.207	0.162	2.18306e-13	CM PreTfh	VWA8	CM PreTfh
6.19424e-18	0.354287	0.155	0.116	2.31528e-13	CM PreTfh	ULK4	CM PreTfh
8.48539e-18	0.265725	0.242	0.198	3.17167e-13	CM PreTfh	MED13	CM PreTfh
8.71562e-18	0.302056	0.333	0.295	3.25772e-13	CM PreTfh	TRIP11	CM PreTfh
9.82718e-18	0.263325	0.473	0.453	3.6732e-13	CM PreTfh	ZNF207	CM PreTfh
1.01524e-17	0.273833	0.222	0.178	3.79477e-13	CM PreTfh	RC3H1	CM PreTfh
1.05265e-17	0.401978	0.109	0.075	3.93459e-13	CM PreTfh	CRADD	CM PreTfh
1.10743e-17	0.272553	0.216	0.174	4.13934e-13	CM PreTfh	TRIM14	CM PreTfh
1.17855e-17	0.379116	0.207	0.166	4.40517e-13	CM PreTfh	BABAM2	CM PreTfh
1.36704e-17	0.277083	0.263	0.219	5.10974e-13	CM PreTfh	RPRD2	CM PreTfh
1.49264e-17	0.269448	0.345	0.309	5.5792e-13	CM PreTfh	DYRK2	CM PreTfh
1.49542e-17	0.274643	0.339	0.299	5.5896e-13	CM PreTfh	WAPL	CM PreTfh
1.50774e-17	0.261027	0.25	0.206	5.63565e-13	CM PreTfh	MGA	CM PreTfh
1.5103e-17	0.351687	0.175	0.133	5.64519e-13	CM PreTfh	METTL15	CM PreTfh
1.75859e-17	0.347128	0.429	0.405	6.57327e-13	CM PreTfh	SORL1	CM PreTfh
1.818e-17	0.262846	0.161	0.121	6.79531e-13	CM PreTfh	TET2	CM PreTfh
1.88381e-17	0.288741	0.321	0.28	7.04132e-13	CM PreTfh	SHPRH	CM PreTfh
1.95146e-17	0.358411	0.178	0.14	7.29417e-13	CM PreTfh	FBXO34	CM PreTfh
2.24255e-17	0.311986	0.543	0.524	8.38221e-13	CM PreTfh	USP15	CM PreTfh
2.35032e-17	0.273315	0.171	0.131	8.78503e-13	CM PreTfh	SOS2	CM PreTfh
2.56424e-17	0.330722	0.234	0.191	9.58461e-13	CM PreTfh	HERC3	CM PreTfh
2.63271e-17	0.319681	0.319	0.278	9.84056e-13	CM PreTfh	PPP6R3	CM PreTfh
2.68379e-17	0.266595	0.201	0.159	1.00315e-12	CM PreTfh	SUCO	CM PreTfh
3.00785e-17	0.28555	0.354	0.318	1.12427e-12	CM PreTfh	CREBRF	CM PreTfh
3.3388e-17	0.305353	0.275	0.237	1.24798e-12	CM PreTfh	CPSF6	CM PreTfh
3.37871e-17	0.2821	0.26	0.218	1.2629e-12	CM PreTfh	DICER1	CM PreTfh
3.51418e-17	0.268501	0.572	0.566	1.31353e-12	CM PreTfh	TPR	CM PreTfh
4.93928e-17	0.269903	0.393	0.356	1.84621e-12	CM PreTfh	RBM6	CM PreTfh
5.36067e-17	0.301491	0.322	0.284	2.00371e-12	CM PreTfh	ABI1	CM PreTfh
6.06494e-17	0.258878	0.188	0.147	2.26695e-12	CM PreTfh	SP4	CM PreTfh
6.22189e-17	0.258837	0.153	0.114	2.32562e-12	CM PreTfh	AL645568.1	CM PreTfh
6.51787e-17	0.283097	0.245	0.204	2.43625e-12	CM PreTfh	TNKS2	CM PreTfh
7.87152e-17	0.260813	0.187	0.145	2.94222e-12	CM PreTfh	PIK3CB	CM PreTfh
7.96929e-17	0.271299	0.267	0.225	2.97876e-12	CM PreTfh	DDX3Y	CM PreTfh
8.32633e-17	0.273754	0.335	0.301	3.11222e-12	CM PreTfh	OIP5-AS1	CM PreTfh
8.70424e-17	0.298771	0.216	0.174	3.25347e-12	CM PreTfh	ZMYM4	CM PreTfh
1.21699e-16	0.255543	0.216	0.175	4.54888e-12	CM PreTfh	TAF1	CM PreTfh
1.22839e-16	0.268118	0.558	0.565	4.59148e-12	CM PreTfh	SRRM2	CM PreTfh
1.36104e-16	0.293944	0.205	0.163	5.08729e-12	CM PreTfh	ZHX2	CM PreTfh
1.39001e-16	0.543194	0.464	0.461	5.19557e-12	CM PreTfh	OSBPL8	CM PreTfh
1.61259e-16	0.274674	0.259	0.215	6.02755e-12	CM PreTfh	ATAD2B	CM PreTfh
1.93264e-16	0.269851	0.334	0.298	7.22381e-12	CM PreTfh	YME1L1	CM PreTfh
2.07116e-16	0.269696	0.248	0.207	7.74159e-12	CM PreTfh	AFF4	CM PreTfh
2.37731e-16	0.308339	0.194	0.153	8.88589e-12	CM PreTfh	CLASP2	CM PreTfh
2.57278e-16	0.266079	0.281	0.24	9.61653e-12	CM PreTfh	HECTD1	CM PreTfh
2.8384e-16	0.267458	0.124	0.089	1.06094e-11	CM PreTfh	LDAH	CM PreTfh
3.04929e-16	0.301048	0.133	0.098	1.13976e-11	CM PreTfh	ATP11C	CM PreTfh
3.68338e-16	0.253649	0.127	0.091	1.37678e-11	CM PreTfh	CDK19	CM PreTfh
4.35318e-16	0.258107	0.276	0.236	1.62713e-11	CM PreTfh	ZNF101	CM PreTfh
4.43523e-16	0.320402	0.18	0.142	1.6578e-11	CM PreTfh	TDRD3	CM PreTfh
4.67217e-16	0.254731	0.203	0.162	1.74636e-11	CM PreTfh	BTAF1	CM PreTfh
4.86987e-16	0.260522	0.271	0.231	1.82026e-11	CM PreTfh	PRKAG2	CM PreTfh
4.95259e-16	0.265331	0.218	0.175	1.85118e-11	CM PreTfh	NEDD9	CM PreTfh
5.16115e-16	0.271699	0.185	0.146	1.92914e-11	CM PreTfh	CLCN3	CM PreTfh
5.6164e-16	0.28485	0.489	0.467	2.0993e-11	CM PreTfh	ZC3HAV1	CM PreTfh
6.20818e-16	0.37349	0.225	0.188	2.32049e-11	CM PreTfh	NT5DC1	CM PreTfh
6.33863e-16	0.358564	0.308	0.267	2.36925e-11	CM PreTfh	PAN3	CM PreTfh
8.07553e-16	0.320594	0.149	0.112	3.01847e-11	CM PreTfh	XKR6	CM PreTfh
9.71859e-16	0.275897	0.27	0.229	3.63261e-11	CM PreTfh	CHD7	CM PreTfh
1.03348e-15	0.352466	0.374	0.342	3.86295e-11	CM PreTfh	PHF14	CM PreTfh
1.08677e-15	0.262716	0.16	0.123	4.06214e-11	CM PreTfh	BICRAL	CM PreTfh
1.10732e-15	0.300605	0.195	0.154	4.13893e-11	CM PreTfh	CLASP1	CM PreTfh
1.24888e-15	0.25127	0.37	0.337	4.66808e-11	CM PreTfh	NUFIP2	CM PreTfh
1.42622e-15	0.277172	0.228	0.189	5.33091e-11	CM PreTfh	VPS13A	CM PreTfh
1.42855e-15	0.257891	0.145	0.109	5.33962e-11	CM PreTfh	NSMAF	CM PreTfh
1.60778e-15	0.27151	0.184	0.146	6.00955e-11	CM PreTfh	PARN	CM PreTfh
1.9415e-15	0.268313	0.336	0.296	7.25695e-11	CM PreTfh	ITPKB	CM PreTfh
2.82659e-15	0.32014	0.106	0.074	1.05652e-10	CM PreTfh	EXT1	CM PreTfh
2.82987e-15	0.305935	0.295	0.26	1.05775e-10	CM PreTfh	RPAP2	CM PreTfh
2.89627e-15	0.349812	0.248	0.211	1.08257e-10	CM PreTfh	PCGF5	CM PreTfh
3.23882e-15	0.250858	0.24	0.202	1.2106e-10	CM PreTfh	ZNHIT6	CM PreTfh
3.31596e-15	0.336329	0.256	0.217	1.23944e-10	CM PreTfh	ERC1	CM PreTfh
3.32565e-15	0.260173	0.44	0.416	1.24306e-10	CM PreTfh	IQGAP1	CM PreTfh
5.33221e-15	0.393014	0.218	0.183	1.99307e-10	CM PreTfh	SNX9	CM PreTfh
6.35528e-15	0.284952	0.363	0.329	2.37548e-10	CM PreTfh	PHC3	CM PreTfh
8.19268e-15	0.290867	0.257	0.219	3.06226e-10	CM PreTfh	PPM1B	CM PreTfh
8.93593e-15	0.285452	0.263	0.223	3.34007e-10	CM PreTfh	LCOR	CM PreTfh
9.46754e-15	0.299623	0.211	0.173	3.53878e-10	CM PreTfh	UBR3	CM PreTfh
9.82559e-15	0.286174	0.249	0.212	3.67261e-10	CM PreTfh	ALG13	CM PreTfh
9.99972e-15	0.419864	0.192	0.153	3.7377e-10	CM PreTfh	RAD51B	CM PreTfh
1.03509e-14	0.271336	0.166	0.131	3.86894e-10	CM PreTfh	SLC30A9	CM PreTfh
1.10136e-14	0.270961	0.317	0.284	4.11665e-10	CM PreTfh	DCP2	CM PreTfh
1.15568e-14	0.273656	0.205	0.165	4.31971e-10	CM PreTfh	EIF4G3	CM PreTfh
1.16088e-14	0.339906	0.157	0.122	4.33912e-10	CM PreTfh	MAP2K5	CM PreTfh
1.21967e-14	0.264457	0.292	0.254	4.55888e-10	CM PreTfh	ST3GAL1	CM PreTfh
1.48791e-14	0.335031	0.208	0.17	5.56151e-10	CM PreTfh	FARS2	CM PreTfh
1.72376e-14	0.257477	0.276	0.24	6.44306e-10	CM PreTfh	SPEN	CM PreTfh
2.13031e-14	0.261279	0.374	0.344	7.96269e-10	CM PreTfh	DNAJB14	CM PreTfh
2.22874e-14	0.360714	0.249	0.214	8.33059e-10	CM PreTfh	TTC39B	CM PreTfh
2.60387e-14	0.257051	0.233	0.197	9.73273e-10	CM PreTfh	KRIT1	CM PreTfh
6.5086e-14	0.253926	0.317	0.284	2.43279e-09	CM PreTfh	UBE3A	CM PreTfh
6.58604e-14	0.281415	0.272	0.233	2.46173e-09	CM PreTfh	BRAF	CM PreTfh
1.08216e-13	0.270716	0.161	0.126	4.04488e-09	CM PreTfh	C2CD5	CM PreTfh
1.41841e-13	0.277691	0.376	0.351	5.30174e-09	CM PreTfh	ZC3H13	CM PreTfh
1.47815e-13	0.275935	0.178	0.143	5.52503e-09	CM PreTfh	SIDT1	CM PreTfh
1.66929e-13	0.269333	0.253	0.218	6.23947e-09	CM PreTfh	YLPM1	CM PreTfh
1.81299e-13	0.25652	0.155	0.122	6.77659e-09	CM PreTfh	MBNL2	CM PreTfh
1.95971e-13	0.268783	0.246	0.209	7.325e-09	CM PreTfh	PDS5B	CM PreTfh
2.22683e-13	0.281573	0.17	0.135	8.32343e-09	CM PreTfh	IQCB1	CM PreTfh
2.35967e-13	0.252063	0.176	0.141	8.81999e-09	CM PreTfh	LEMD3	CM PreTfh
2.39658e-13	0.280389	0.285	0.251	8.95795e-09	CM PreTfh	HELZ	CM PreTfh
3.31678e-13	0.273781	0.3	0.269	1.23975e-08	CM PreTfh	USP8	CM PreTfh
3.32779e-13	0.252753	0.428	0.412	1.24386e-08	CM PreTfh	DHX36	CM PreTfh
4.87419e-13	0.267231	0.312	0.278	1.82187e-08	CM PreTfh	PKN2	CM PreTfh
5.33151e-13	0.274442	0.182	0.146	1.99281e-08	CM PreTfh	TBCK	CM PreTfh
5.4497e-13	0.298114	0.224	0.188	2.03699e-08	CM PreTfh	ITPR1	CM PreTfh
5.666e-13	0.295013	0.23	0.195	2.11784e-08	CM PreTfh	RNF13	CM PreTfh
8.92243e-13	0.256613	0.359	0.332	3.33503e-08	CM PreTfh	MARCH7	CM PreTfh
1.11112e-12	0.391303	0.241	0.206	4.15315e-08	CM PreTfh	COMMD10	CM PreTfh
1.27789e-12	0.263137	0.452	0.436	4.7765e-08	CM PreTfh	STAG2	CM PreTfh
1.3256e-12	0.260128	0.185	0.151	4.95483e-08	CM PreTfh	STRN3	CM PreTfh
1.37391e-12	0.254712	0.329	0.298	5.13541e-08	CM PreTfh	PUM1	CM PreTfh
1.68587e-12	0.287989	0.179	0.146	6.30143e-08	CM PreTfh	MSH3	CM PreTfh
1.70451e-12	0.260441	0.154	0.122	6.37113e-08	CM PreTfh	NRF1	CM PreTfh
2.01199e-12	0.269527	0.191	0.158	7.52042e-08	CM PreTfh	PIK3C3	CM PreTfh
2.27945e-12	0.266724	0.2	0.165	8.52014e-08	CM PreTfh	ATP8A1	CM PreTfh
2.49195e-12	0.306957	0.289	0.263	9.3144e-08	CM PreTfh	DARS	CM PreTfh
2.61659e-12	0.271355	0.294	0.258	9.78029e-08	CM PreTfh	FNDC3A	CM PreTfh
3.07333e-12	0.264781	0.269	0.234	1.14875e-07	CM PreTfh	AC118549.1	CM PreTfh
3.63316e-12	0.287659	0.449	0.434	1.358e-07	CM PreTfh	GLS	CM PreTfh
4.50912e-12	0.263157	0.268	0.233	1.68542e-07	CM PreTfh	GSK3B	CM PreTfh
5.08273e-12	0.262653	0.216	0.184	1.89982e-07	CM PreTfh	RNF115	CM PreTfh
5.64173e-12	0.281209	0.365	0.338	2.10877e-07	CM PreTfh	TESPA1	CM PreTfh
1.21721e-11	0.253461	0.399	0.373	4.5497e-07	CM PreTfh	ZNF644	CM PreTfh
1.369e-11	0.251551	0.17	0.138	5.11703e-07	CM PreTfh	CSNK1G3	CM PreTfh
2.10314e-11	0.265784	0.128	0.099	7.86111e-07	CM PreTfh	LINC01278	CM PreTfh
2.72088e-11	0.307656	0.149	0.118	1.01701e-06	CM PreTfh	SUMF1	CM PreTfh
3.21333e-11	0.326345	0.216	0.184	1.20108e-06	CM PreTfh	STAU2	CM PreTfh
3.77499e-11	0.27716	0.212	0.181	1.41102e-06	CM PreTfh	ANKIB1	CM PreTfh
3.89196e-11	0.264032	0.221	0.19	1.45474e-06	CM PreTfh	TMEM131	CM PreTfh
4.84887e-11	0.260304	0.36	0.343	1.81241e-06	CM PreTfh	REST	CM PreTfh
4.89117e-11	0.271922	0.297	0.27	1.82822e-06	CM PreTfh	ZFR	CM PreTfh
5.75079e-11	0.269397	0.365	0.344	2.14953e-06	CM PreTfh	XRN1	CM PreTfh
8.72831e-11	0.254245	0.21	0.18	3.26247e-06	CM PreTfh	ZBTB44	CM PreTfh
9.23603e-11	0.259045	0.283	0.248	3.45224e-06	CM PreTfh	FBXW7	CM PreTfh
9.24343e-11	0.282932	0.205	0.175	3.45501e-06	CM PreTfh	PPP3CC	CM PreTfh
9.28971e-11	0.280523	0.219	0.188	3.47231e-06	CM PreTfh	PIK3CA	CM PreTfh
1.30546e-10	0.259258	0.139	0.11	4.87955e-06	CM PreTfh	XPR1	CM PreTfh
1.63307e-10	0.256335	0.358	0.333	6.10408e-06	CM PreTfh	USP47	CM PreTfh
4.08289e-10	0.272424	0.246	0.222	1.5261e-05	CM PreTfh	ELK3	CM PreTfh
5.14433e-10	0.254569	0.145	0.118	1.92285e-05	CM PreTfh	EXOC6	CM PreTfh
5.34564e-10	0.311684	0.143	0.116	1.99809e-05	CM PreTfh	DPH6	CM PreTfh
6.06463e-10	0.265155	0.198	0.17	2.26684e-05	CM PreTfh	PPP3CB	CM PreTfh
7.46208e-10	0.257741	0.11	0.085	2.78918e-05	CM PreTfh	NUBPL	CM PreTfh
2.69081e-09	0.250814	0.294	0.268	0.000100577	CM PreTfh	FLI1	CM PreTfh
4.92374e-09	0.352003	0.125	0.101	0.00018404	CM PreTfh	LINC02328	CM PreTfh
5.24523e-09	0.268296	0.281	0.258	0.000196056	CM PreTfh	ETNK1	CM PreTfh
1.07188e-08	0.284343	0.197	0.172	0.000400648	CM PreTfh	TBC1D1	CM PreTfh
1.59161e-08	0.255	0.152	0.127	0.000594912	CM PreTfh	MAP2K4	CM PreTfh
2.00077e-08	0.255156	0.254	0.232	0.000747849	CM PreTfh	SUPT20H	CM PreTfh

## Sheet: Th
Table S3. Differentially expressed genes per cell type: Thelper subclusters
p_val	avg_log2FC	pct.1	pct.2	p_val_adj	cluster	gene	celltype
1.20857e-43	0.722928	1	0.999	4.5174e-39	Th0	MALAT1	Th0
2.26251e-18	0.917322	0.69	0.459	8.45682e-14	Th0	LINC00861	Th0
4.8823e-17	0.771186	0.787	0.658	1.82491e-12	Th0	SLFN5	Th0
5.77964e-14	0.682137	0.874	0.805	2.16031e-09	Th0	RESF1	Th0
7.64041e-14	0.652383	0.921	0.833	2.85583e-09	Th0	NEAT1	Th0
1.39662e-13	0.665605	0.805	0.689	5.2203e-09	Th0	BCL11B	Th0
2.00008e-12	0.545244	0.877	0.805	7.47589e-08	Th0	DDX17	Th0
3.39149e-12	0.735356	0.625	0.441	1.26767e-07	Th0	EPB41	Th0
3.19047e-11	0.675772	0.412	0.224	1.19253e-06	Th0	PAG1	Th0
6.40063e-10	0.519831	0.87	0.828	2.39243e-05	Th0	N4BP2L2	Th0
1.29845e-09	0.561525	0.838	0.754	4.85334e-05	Th0	AAK1	Th0
3.20246e-09	0.577515	0.606	0.478	0.000119702	Th0	SMCHD1	Th0
4.05443e-09	0.625412	0.729	0.663	0.000151546	Th0	RSRP1	Th0
7.62898e-09	0.523294	0.87	0.801	0.000285156	Th0	RORA	Th0
1.64667e-36	1.61047	0.741	0.29	6.15491e-32	Th1	IL6ST	Th1
1.40126e-33	1.33083	0.986	0.681	5.23765e-29	Th1	LAG3	Th1
1.49456e-30	0.922287	1	0.935	5.58638e-26	Th1	SRGN	Th1
1.7951e-26	1.1265	0.916	0.588	6.70972e-22	Th1	TNFRSF1B	Th1
2.94536e-24	1.04721	0.643	0.252	1.10092e-19	Th1	CD38	Th1
9.35899e-23	0.757687	0.273	0.043	3.4982e-18	Th1	EGR2	Th1
1.88838e-21	0.889636	0.462	0.139	7.05838e-17	Th1	SEPTIN11	Th1
5.81677e-21	1.04223	0.559	0.215	2.17419e-16	Th1	LGMN	Th1
2.53314e-20	1.14953	0.657	0.3	9.46838e-16	Th1	TNIP3	Th1
7.36408e-20	1.29287	0.706	0.359	2.75255e-15	Th1	IL21	Th1
1.93903e-19	0.555267	0.217	0.032	7.24771e-15	Th1	SERAC1	Th1
7.06146e-19	0.731339	0.993	0.939	2.63943e-14	Th1	MAF	Th1
1.46641e-18	0.891882	0.937	0.694	5.48115e-14	Th1	PTMS	Th1
1.72933e-18	0.846626	0.427	0.13	6.46391e-14	Th1	LINC01480	Th1
2.58672e-18	0.577327	0.133	0.009	9.66864e-14	Th1	GLIS3	Th1
2.57118e-17	0.511561	0.238	0.044	9.61055e-13	Th1	KLF3	Th1
2.71143e-17	0.841999	0.524	0.2	1.01348e-12	Th1	DUSP2	Th1
9.08581e-17	0.93487	0.629	0.296	3.39609e-12	Th1	IPCEF1	Th1
1.24657e-16	0.804959	0.699	0.353	4.65943e-12	Th1	SNX9	Th1
6.41392e-16	0.720054	0.986	0.835	2.39739e-11	Th1	NEAT1	Th1
9.00681e-16	0.862787	0.846	0.614	3.36657e-11	Th1	GBP2	Th1
1.26154e-15	1.13914	0.455	0.184	4.71539e-11	Th1	IRF4	Th1
5.90421e-15	1.0494	0.58	0.295	2.20688e-10	Th1	TIGIT	Th1
8.12243e-14	0.833263	0.706	0.415	3.036e-09	Th1	CD59	Th1
1.18764e-13	0.55753	0.329	0.102	4.43917e-09	Th1	FBLN7	Th1
1.4315e-13	0.504112	0.301	0.088	5.35066e-09	Th1	GFOD1	Th1
1.74152e-13	0.378057	0.126	0.015	6.50947e-09	Th1	KCNK1	Th1
3.27513e-13	0.588893	0.524	0.228	1.22418e-08	Th1	HDAC7	Th1
4.76658e-13	0.571883	0.273	0.077	1.78165e-08	Th1	TIAM1	Th1
5.15163e-13	0.382684	0.182	0.035	1.92558e-08	Th1	KSR2	Th1
7.01978e-13	0.704566	0.685	0.388	2.62385e-08	Th1	LRBA	Th1
8.73975e-13	0.317458	0.147	0.022	3.26675e-08	Th1	MERTK	Th1
1.31243e-12	0.714292	0.594	0.312	4.9056e-08	Th1	ZC3H12D	Th1
1.61445e-12	0.398586	0.203	0.044	6.0345e-08	Th1	LINC00891	Th1
1.63756e-12	0.496182	0.154	0.026	6.12089e-08	Th1	POU3F1	Th1
3.02091e-12	0.643948	0.42	0.171	1.12916e-07	Th1	TBC1D1	Th1
3.55154e-12	0.691184	0.923	0.757	1.3275e-07	Th1	IKZF3	Th1
3.78746e-12	0.269817	0.126	0.017	1.41568e-07	Th1	TSHR	Th1
6.10884e-12	0.69888	0.329	0.116	2.28336e-07	Th1	ARHGAP10	Th1
1.36537e-11	0.41269	0.993	0.977	5.10347e-07	Th1	HLA-A	Th1
2.51944e-11	0.599352	0.378	0.153	9.41717e-07	Th1	HIVEP1	Th1
2.95801e-11	0.461724	0.182	0.041	1.10564e-06	Th1	AC022239.1	Th1
6.29957e-11	0.585019	0.413	0.181	2.35465e-06	Th1	TOX	Th1
9.00358e-11	0.521995	0.909	0.709	3.36536e-06	Th1	SLA	Th1
1.28489e-10	0.719812	0.343	0.127	4.80264e-06	Th1	IL10	Th1
1.39485e-10	0.613699	0.559	0.292	5.21368e-06	Th1	ADTRP	Th1
2.9944e-10	0.745811	0.497	0.262	1.11925e-05	Th1	ICA1	Th1
5.08515e-10	0.438165	0.993	0.947	1.90073e-05	Th1	DDX5	Th1
5.33952e-10	0.404183	0.203	0.056	1.99581e-05	Th1	PHEX	Th1
5.40628e-10	0.585808	0.748	0.503	2.02076e-05	Th1	CTLA4	Th1
1.8672e-09	0.315093	0.168	0.041	6.97922e-05	Th1	AC092645.2	Th1
2.52798e-09	0.561133	0.769	0.542	9.44908e-05	Th1	ISG20	Th1
3.3779e-09	0.373662	0.175	0.046	0.000126259	Th1	ASCL2	Th1
3.94628e-09	0.380668	0.217	0.068	0.000147504	Th1	CDHR3	Th1
4.16696e-09	0.393461	0.259	0.091	0.000155753	Th1	TRIB1	Th1
4.47996e-09	0.586586	0.755	0.54	0.000167452	Th1	FCMR	Th1
5.46065e-09	0.424935	0.329	0.136	0.000204108	Th1	VDR	Th1
9.70254e-09	0.428707	0.35	0.149	0.000362662	Th1	PELI1	Th1
1.03889e-08	0.541856	0.315	0.133	0.000388315	Th1	VSIR	Th1
1.07963e-08	0.768545	0.713	0.486	0.000403545	Th1	TBC1D4	Th1
1.12969e-08	0.456885	0.79	0.556	0.000422254	Th1	ARF6	Th1
1.16193e-08	0.438251	0.35	0.15	0.000434307	Th1	INPP5F	Th1
1.18042e-08	0.573744	0.406	0.191	0.000441219	Th1	AC017002.3	Th1
1.18128e-08	0.545992	0.587	0.339	0.000441537	Th1	ABI1	Th1
1.24651e-08	0.54777	0.42	0.204	0.000465919	Th1	ESYT1	Th1
1.26283e-08	0.698558	0.762	0.564	0.000472019	Th1	FOXP1	Th1
1.29032e-08	0.495866	0.406	0.193	0.000482297	Th1	TET2	Th1
1.48051e-08	0.537552	0.762	0.535	0.000553385	Th1	PRDM1	Th1
1.51034e-08	0.503947	0.566	0.318	0.000564534	Th1	SDCBP	Th1
2.0172e-08	0.545111	0.287	0.117	0.00075399	Th1	NFATC1	Th1
2.04497e-08	0.423129	0.643	0.371	0.000764367	Th1	IQGAP2	Th1
2.24702e-08	0.513549	0.965	0.93	0.00083989	Th1	TRAC	Th1
2.37735e-08	0.389153	0.287	0.114	0.000888605	Th1	PDXK	Th1
2.54404e-08	0.600204	0.657	0.453	0.000950912	Th1	ARID5B	Th1
2.58844e-08	0.372058	0.266	0.101	0.000967508	Th1	ECI2	Th1
1.66995e-30	0.411794	1	0.996	6.24196e-26	Th2	RPL41	Th2
1.19531e-27	0.417529	1	0.999	4.46783e-23	Th2	RPLP1	Th2
1.34614e-25	0.436144	1	0.996	5.03158e-21	Th2	RPS12	Th2
1.84643e-25	0.390856	1	0.993	6.90157e-21	Th2	RPS27A	Th2
7.53783e-25	0.409251	1	0.988	2.81749e-20	Th2	RPL21	Th2
4.23011e-24	0.345377	1	0.996	1.58113e-19	Th2	RPL10	Th2
7.46275e-24	0.403273	0.997	0.991	2.78943e-19	Th2	RPL30	Th2
8.12713e-24	0.358918	1	0.997	3.03776e-19	Th2	RPL13	Th2
5.54296e-23	0.410296	0.997	0.997	2.07185e-18	Th2	RPS18	Th2
2.69875e-22	0.394823	1	0.991	1.00874e-17	Th2	RPL34	Th2
2.89827e-21	0.362286	1	0.987	1.08332e-16	Th2	RPS15A	Th2
2.27376e-20	0.340885	0.997	0.996	8.49888e-16	Th2	RPL32	Th2
6.31246e-20	0.416458	1	0.997	2.35947e-15	Th2	RPS27	Th2
9.86671e-20	0.393549	0.988	0.984	3.68798e-15	Th2	RPL23A	Th2
2.84038e-19	0.379191	0.997	0.987	1.06168e-14	Th2	RPS3	Th2
1.7961e-18	0.351072	1	0.988	6.71347e-14	Th2	RPS19	Th2
7.73125e-18	0.360624	1	0.986	2.88979e-13	Th2	RPS4X	Th2
2.39893e-17	0.332865	0.991	0.992	8.96672e-13	Th2	RPL3	Th2
2.48469e-17	0.313384	0.997	0.992	9.28727e-13	Th2	TPT1	Th2
3.53907e-17	0.353767	1	0.98	1.32283e-12	Th2	RPL29	Th2
5.64625e-17	0.31964	1	0.995	2.11045e-12	Th2	RPS14	Th2
6.33257e-17	0.311637	0.994	0.99	2.36699e-12	Th2	RPL17	Th2
1.94407e-16	0.348793	0.994	0.983	7.26653e-12	Th2	RPL35A	Th2
2.7042e-16	0.335085	0.997	0.988	1.01077e-11	Th2	RPS15	Th2
3.60872e-16	0.29454	0.994	0.996	1.34887e-11	Th2	RPL18A	Th2
7.05642e-16	0.314775	1	0.992	2.63755e-11	Th2	RPL19	Th2
1.42977e-15	0.35236	0.988	0.973	5.34421e-11	Th2	RPL10A	Th2
1.62831e-15	0.37103	0.991	0.975	6.0863e-11	Th2	UBA52	Th2
2.4172e-15	0.385243	0.966	0.959	9.03501e-11	Th2	RPS5	Th2
3.42997e-15	0.286942	1	0.995	1.28205e-10	Th2	RPS2	Th2
4.43112e-15	0.356065	1	0.988	1.65626e-10	Th2	RPS3A	Th2
8.38956e-15	0.312601	1	0.988	3.13585e-10	Th2	RPL26	Th2
9.36422e-15	0.318929	1	0.992	3.50016e-10	Th2	RPS16	Th2
1.19899e-14	0.297465	0.997	0.99	4.48159e-10	Th2	RPS6	Th2
2.57387e-14	0.816337	0.706	0.512	9.62061e-10	Th2	IL7R	Th2
3.4103e-14	0.319075	0.997	0.991	1.2747e-09	Th2	RPL18	Th2
4.07274e-14	0.308673	0.994	0.982	1.52231e-09	Th2	RPS25	Th2
4.64364e-14	0.330069	0.997	0.976	1.7357e-09	Th2	RPL9	Th2
1.0101e-13	0.363892	0.991	0.967	3.77555e-09	Th2	RPL35	Th2
1.09054e-13	0.283232	1	0.993	4.07622e-09	Th2	RPL11	Th2
1.84885e-13	0.314816	0.994	0.988	6.91063e-09	Th2	RPLP2	Th2
2.47582e-13	0.333221	0.988	0.975	9.25413e-09	Th2	FAU	Th2
2.95351e-13	0.488411	0.954	0.891	1.10396e-08	Th2	KLRB1	Th2
5.45196e-13	0.264067	1	0.99	2.03784e-08	Th2	RPL13A	Th2
5.81166e-13	0.393158	0.969	0.969	2.17228e-08	Th2	RPL36A	Th2
2.69051e-12	0.334336	0.997	0.98	1.00566e-07	Th2	RPL8	Th2
3.27671e-12	0.263505	1	0.993	1.22477e-07	Th2	RPL28	Th2
4.12185e-12	0.288249	0.994	0.974	1.54066e-07	Th2	RPS13	Th2
4.91551e-12	0.362129	0.976	0.978	1.83732e-07	Th2	RPS21	Th2
6.08935e-12	0.312086	0.997	0.993	2.27608e-07	Th2	RPS28	Th2
1.68273e-11	0.311473	0.988	0.971	6.28969e-07	Th2	RPS9	Th2
4.46691e-11	0.302589	1	0.986	1.66964e-06	Th2	RPL39	Th2
1.47504e-10	0.332505	0.957	0.954	5.5134e-06	Th2	EEF1G	Th2
2.11081e-10	0.376204	0.969	0.952	7.88979e-06	Th2	RPL38	Th2
2.23278e-10	0.264355	1	0.999	8.34568e-06	Th2	TMSB4X	Th2
6.39325e-10	0.280403	1	0.976	2.38967e-05	Th2	RPL27A	Th2
6.83712e-10	0.262352	1	0.992	2.55558e-05	Th2	RPL37	Th2
7.65114e-10	0.252447	0.994	0.978	2.85984e-05	Th2	RPS24	Th2
9.6105e-10	0.299847	0.985	0.971	3.59221e-05	Th2	NACA	Th2
1.00263e-09	0.251533	1	0.997	3.74765e-05	Th2	RPS8	Th2
1.39462e-09	0.315631	0.954	0.928	5.2128e-05	Th2	EEF1B2	Th2
2.32419e-09	0.351651	0.954	0.932	8.68735e-05	Th2	EEF1D	Th2
4.00057e-09	0.26857	0.991	0.983	0.000149533	Th2	RPL12	Th2
5.98026e-09	0.362297	0.93	0.88	0.00022353	Th2	GIMAP7	Th2
6.16483e-09	0.261606	1	0.992	0.000230429	Th2	RPS23	Th2
6.19882e-09	0.301001	0.985	0.978	0.0002317	Th2	RPL36	Th2
6.75069e-09	0.31862	0.954	0.945	0.000252327	Th2	RPL27	Th2
8.39384e-09	0.26854	0.969	0.961	0.000313745	Th2	RPSA	Th2
9.79722e-09	0.2587	0.976	0.963	0.0003662	Th2	RPL22	Th2
2.57922e-08	0.281908	0.972	0.974	0.000964059	Th2	RPLP0	Th2
4.32528e-24	1.06963	0.797	0.417	1.6167e-19	Th17	TNFRSF4	Th17
5.49369e-21	0.774022	0.866	0.531	2.05343e-16	Th17	PKM	Th17
3.511e-19	0.31294	0.168	0.019	1.31234e-14	Th17	NSG1	Th17
1.03597e-17	0.646035	0.653	0.31	3.87225e-13	Th17	FLNA	Th17
1.12435e-16	0.542615	0.995	0.981	4.20261e-12	Th17	TMSB10	Th17
6.47918e-16	0.331942	1	0.997	2.42179e-11	Th17	EEF1A1	Th17
2.16756e-15	0.501474	0.213	0.047	8.10191e-11	Th17	FUT7	Th17
5.82164e-15	0.714914	0.559	0.269	2.17601e-10	Th17	EMP3	Th17
4.39957e-14	0.443323	0.391	0.148	1.64447e-09	Th17	SMS	Th17
2.60372e-13	0.483657	0.559	0.256	9.7322e-09	Th17	HSPB1	Th17
3.50048e-13	0.535235	0.381	0.148	1.30841e-08	Th17	TTC39C	Th17
4.09565e-13	0.779606	0.262	0.081	1.53087e-08	Th17	MIR155HG	Th17
2.1538e-12	0.434401	0.327	0.116	8.05048e-08	Th17	AC008105.3	Th17
3.67486e-12	0.41432	0.287	0.098	1.37359e-07	Th17	UBXN10-AS1	Th17
4.86265e-12	0.450402	0.515	0.241	1.81756e-07	Th17	PHPT1	Th17
9.449e-12	0.574094	0.861	0.588	3.53185e-07	Th17	CALR	Th17
1.01884e-11	0.393829	0.282	0.097	3.80822e-07	Th17	COL6A3	Th17
2.20791e-11	0.377166	0.223	0.066	8.25273e-07	Th17	EGLN3	Th17
3.05083e-11	0.475029	0.307	0.118	1.14034e-06	Th17	TCF7	Th17
3.83396e-11	0.366587	0.47	0.22	1.43306e-06	Th17	FKBP5	Th17
5.78616e-11	0.482636	0.218	0.065	2.16275e-06	Th17	IL4I1	Th17
6.10098e-11	0.483125	0.772	0.534	2.28042e-06	Th17	NME2	Th17
6.93206e-11	0.311867	1	0.998	2.59107e-06	Th17	RPS8	Th17
8.50179e-11	0.578312	0.767	0.496	3.1778e-06	Th17	TNFRSF18	Th17
2.84988e-10	0.386225	0.376	0.162	1.06523e-05	Th17	FABP5	Th17
2.91517e-10	0.317753	0.134	0.028	1.08963e-05	Th17	FNBP1L	Th17
2.97761e-10	0.376771	0.193	0.057	1.11297e-05	Th17	ATF5	Th17
4.15496e-10	0.399629	0.881	0.646	1.55304e-05	Th17	LDHB	Th17
4.71331e-10	0.265171	1	0.996	1.76174e-05	Th17	RPS2	Th17
5.48213e-10	0.308544	0.287	0.109	2.04911e-05	Th17	LYRM4	Th17
6.42866e-10	0.279347	1	0.972	2.40291e-05	Th17	RPL10A	Th17
6.85502e-10	0.357643	0.421	0.193	2.56227e-05	Th17	FYTTD1	Th17
8.43513e-10	0.423172	0.757	0.487	3.15288e-05	Th17	PSME2	Th17
9.03126e-10	0.441283	0.505	0.255	3.3757e-05	Th17	CCR6	Th17
1.62822e-09	0.25111	0.163	0.045	6.08597e-05	Th17	CERS6	Th17
1.67043e-09	0.790549	0.723	0.511	6.24372e-05	Th17	VIM	Th17
1.80386e-09	0.631215	0.307	0.134	6.74245e-05	Th17	LINC01229	Th17
2.63692e-09	0.466811	0.881	0.699	9.85627e-05	Th17	S100A6	Th17
2.8296e-09	0.344128	0.748	0.458	0.000105765	Th17	YY1	Th17
3.69233e-09	0.273644	0.995	0.972	0.000138012	Th17	RPS9	Th17
3.86975e-09	0.528313	0.51	0.286	0.000144643	Th17	CTSH	Th17
5.3821e-09	0.339707	0.332	0.145	0.000201172	Th17	RELB	Th17
6.11501e-09	0.326271	0.465	0.236	0.000228567	Th17	TWF2	Th17
7.44158e-09	0.509028	0.525	0.295	0.000278151	Th17	SELL	Th17
7.5117e-09	0.317572	0.995	0.969	0.000280772	Th17	RPLP0	Th17
7.89018e-09	0.38486	0.317	0.139	0.000294919	Th17	ANXA2	Th17
8.17054e-09	0.322993	0.287	0.119	0.000305398	Th17	MRPL50	Th17
8.47245e-09	0.369237	0.381	0.182	0.000316683	Th17	AC017002.3	Th17
8.50939e-09	0.327492	0.243	0.091	0.000318064	Th17	OSBPL1A	Th17
8.88048e-09	0.416847	0.327	0.151	0.000331935	Th17	ZC2HC1A	Th17
9.67578e-09	0.353161	0.708	0.453	0.000361661	Th17	ICOS	Th17
1.01043e-08	0.3826	0.431	0.216	0.00037768	Th17	THADA	Th17
1.0435e-08	0.313058	0.98	0.885	0.000390038	Th17	RPL4	Th17
1.17404e-08	0.355015	0.733	0.442	0.000438834	Th17	SEC11A	Th17
1.51687e-08	0.332553	0.391	0.188	0.000566977	Th17	ANXA5	Th17
1.69063e-08	0.25734	1	0.974	0.000631923	Th17	RACK1	Th17
1.95957e-08	0.303059	1	0.953	0.000732448	Th17	RPS5	Th17
2.0038e-08	0.254074	1	0.981	0.000748979	Th17	RPS7	Th17
2.02526e-08	0.250284	0.149	0.042	0.000757002	Th17	CYP7B1	Th17
2.13158e-08	0.330262	0.223	0.082	0.00079674	Th17	NFIA	Th17
2.30082e-08	0.478335	0.95	0.866	0.000860001	Th17	S100A4	Th17
2.52257e-08	0.297031	0.619	0.359	0.000942885	Th17	PSMB6	Th17
2.64331e-08	0.264446	0.475	0.241	0.000988017	Th17	FBXW5	Th17
6.54588e-31	1.50001	0.558	0.109	2.44672e-26	Th1/Th17	IFNG	Th1_Th17
9.38583e-31	1.71583	0.581	0.114	3.50823e-26	Th1/Th17	CCL4	Th1_Th17
2.4493e-27	2.59997	0.512	0.113	9.15499e-23	Th1/Th17	GZMA	Th1_Th17
2.19205e-23	2.13057	0.267	0.031	8.19343e-19	Th1/Th17	GZMB	Th1_Th17
1.79948e-20	0.515782	0.174	0.012	6.72608e-16	Th1/Th17	AC243829.4	Th1_Th17
1.37704e-19	1.02372	0.663	0.22	5.1471e-15	Th1/Th17	HAVCR2	Th1_Th17
4.54478e-19	1.49386	0.36	0.073	1.69875e-14	Th1/Th17	PRF1	Th1_Th17
1.23619e-17	0.399685	0.163	0.013	4.62062e-13	Th1/Th17	TP63	Th1_Th17
3.20469e-17	1.11143	0.14	0.009	1.19785e-12	Th1/Th17	CCL3	Th1_Th17
1.04664e-14	0.741158	1	0.965	3.91212e-10	Th1/Th17	CD3D	Th1_Th17
6.18773e-14	0.677387	0.198	0.029	2.31285e-09	Th1/Th17	SPRY1	Th1_Th17
7.08403e-14	0.483008	0.186	0.025	2.64787e-09	Th1/Th17	TNS3	Th1_Th17
1.91298e-13	1.19095	0.395	0.12	7.15035e-09	Th1/Th17	ENTPD1	Th1_Th17
5.78842e-13	1.19856	0.709	0.34	2.1636e-08	Th1/Th17	IL17A	Th1_Th17
5.93984e-13	0.977058	0.733	0.393	2.22019e-08	Th1/Th17	CST7	Th1_Th17
6.83725e-12	0.810745	0.64	0.321	2.55563e-07	Th1/Th17	SPTY2D1	Th1_Th17
6.93286e-12	0.89192	0.86	0.524	2.59136e-07	Th1/Th17	RGS1	Th1_Th17
9.65775e-12	0.858141	0.535	0.223	3.60987e-07	Th1/Th17	IL26	Th1_Th17
1.41117e-11	0.435144	0.198	0.036	5.27466e-07	Th1/Th17	FASLG	Th1_Th17
1.42006e-11	0.832178	0.663	0.324	5.30792e-07	Th1/Th17	ABI3	Th1_Th17
1.68287e-11	1.2203	0.279	0.071	6.29023e-07	Th1/Th17	CCL5	Th1_Th17
1.98099e-11	0.422721	0.105	0.009	7.40455e-07	Th1/Th17	RCAN2	Th1_Th17
1.04753e-10	0.38624	0.105	0.01	3.91545e-06	Th1/Th17	CD70	Th1_Th17
1.42259e-10	0.453077	0.209	0.043	5.31737e-06	Th1/Th17	SLC27A2	Th1_Th17
1.8973e-10	0.491055	0.988	0.949	7.09173e-06	Th1/Th17	MYL6	Th1_Th17
2.25403e-10	0.763014	0.977	0.874	8.4251e-06	Th1/Th17	S100A4	Th1_Th17
7.54536e-10	0.477415	0.186	0.037	2.8203e-05	Th1/Th17	CHSY1	Th1_Th17
9.67734e-10	0.805698	0.628	0.318	3.6172e-05	Th1/Th17	MAL	Th1_Th17
9.82599e-10	1.07518	0.395	0.148	3.67276e-05	Th1/Th17	CSF1	Th1_Th17
1.16482e-09	0.483563	0.174	0.034	4.35386e-05	Th1/Th17	GOLIM4	Th1_Th17
1.50245e-09	0.959588	0.674	0.428	5.61585e-05	Th1/Th17	BST2	Th1_Th17
2.19868e-09	0.615044	0.988	0.912	8.21824e-05	Th1/Th17	CD3G	Th1_Th17
3.88341e-09	0.462113	0.209	0.049	0.000145154	Th1/Th17	ATP10D	Th1_Th17
4.59064e-09	0.618577	0.674	0.369	0.000171589	Th1/Th17	IFI27L2	Th1_Th17
4.76566e-09	0.745292	0.419	0.173	0.000178131	Th1/Th17	ACP5	Th1_Th17
6.0749e-09	0.367711	0.105	0.013	0.000227068	Th1/Th17	LAYN	Th1_Th17
7.83781e-09	0.453935	0.279	0.083	0.000292962	Th1/Th17	ARHGEF12	Th1_Th17
8.48502e-09	2.34602	0.151	0.028	0.000317153	Th1/Th17	GNLY	Th1_Th17
9.27606e-09	0.30771	0.14	0.024	0.000346721	Th1/Th17	GLDC	Th1_Th17
1.46324e-08	0.628006	0.558	0.265	0.000546928	Th1/Th17	SYTL3	Th1_Th17
2.27132e-08	0.367502	0.186	0.043	0.000848976	Th1/Th17	PKIG	Th1_Th17
2.44359e-08	0.763836	0.814	0.552	0.000913366	Th1/Th17	LINC01871	Th1_Th17
7.69552e-53	1.77878	0.607	0.05	2.87643e-48	Th22	EGR3	Th22
7.12717e-35	0.829511	0.214	0.005	2.66399e-30	Th22	NR4A3	Th22
2.64321e-29	1.90507	0.536	0.085	9.87979e-25	Th22	NFKBID	Th22
6.6626e-26	1.17606	0.429	0.054	2.49035e-21	Th22	EGR2	Th22
2.48346e-25	1.68071	0.75	0.19	9.28268e-21	Th22	IRF4	Th22
4.66826e-23	1.31188	0.232	0.015	1.7449e-18	Th22	NR4A1	Th22
1.65129e-22	1.30857	0.411	0.058	6.17218e-18	Th22	EGR1	Th22
2.91578e-19	2.42487	0.536	0.134	1.08986e-14	Th22	IL10	Th22
1.22416e-18	1.988	0.679	0.219	4.57567e-14	Th22	DUSP2	Th22
1.83643e-18	0.823643	0.196	0.014	6.86421e-14	Th22	NR4A2	Th22
8.24273e-18	1.29634	0.554	0.144	3.08097e-13	Th22	PIM3	Th22
9.6821e-16	1.20823	0.714	0.272	3.61898e-11	Th22	RILPL2	Th22
1.28983e-15	1.35296	0.571	0.185	4.82111e-11	Th22	SIAH2	Th22
9.74688e-15	1.03086	0.411	0.095	3.64319e-10	Th22	TGIF1	Th22
4.19081e-14	1.35631	0.911	0.543	1.56644e-09	Th22	NFKBIA	Th22
5.58858e-14	1.2686	0.786	0.378	2.0889e-09	Th22	SNX9	Th22
1.79624e-13	1.07696	0.911	0.63	6.71398e-09	Th22	GBP2	Th22
2.06606e-13	1.26235	0.911	0.515	7.72251e-09	Th22	CTLA4	Th22
2.10722e-13	1.62961	0.786	0.442	7.87638e-09	Th22	BATF	Th22
6.66414e-13	2.22649	0.357	0.081	2.49092e-08	Th22	TNF	Th22
1.4351e-12	1.03008	0.946	0.724	5.36411e-08	Th22	SLA	Th22
1.79637e-12	1.0138	0.411	0.107	6.71448e-08	Th22	KDM6B	Th22
2.42578e-12	0.950487	0.464	0.14	9.06709e-08	Th22	VSIR	Th22
2.48442e-12	1.29524	0.75	0.374	9.28626e-08	Th22	JUNB	Th22
3.20706e-12	0.932249	0.982	0.941	1.19873e-07	Th22	SRGN	Th22
4.73788e-12	1.18241	0.964	0.705	1.77093e-07	Th22	RNF19A	Th22
6.92734e-12	1.43085	0.786	0.458	2.5893e-07	Th22	RAB11FIP1	Th22
1.14534e-11	0.907122	0.411	0.116	4.28105e-07	Th22	NXT1	Th22
2.25454e-11	0.878005	0.464	0.144	8.427e-07	Th22	TRAF1	Th22
3.96082e-11	1.96306	0.732	0.386	1.48048e-06	Th22	IL21	Th22
7.35055e-11	0.265351	0.125	0.011	2.74749e-06	Th22	LSR	Th22
1.61213e-10	0.849289	0.482	0.163	6.02582e-06	Th22	RELB	Th22
2.28194e-10	1.26796	0.661	0.319	8.52944e-06	Th22	CCL20	Th22
9.24549e-10	0.704409	0.232	0.045	3.45578e-05	Th22	MAP3K8	Th22
1.18325e-09	0.947095	0.375	0.106	4.42277e-05	Th22	RDH10	Th22
2.0129e-09	1.14665	0.661	0.302	7.52382e-05	Th22	IER2	Th22
2.73987e-09	1.37099	0.768	0.472	0.000102411	Th22	TNFRSF4	Th22
2.9373e-09	0.577335	0.286	0.07	0.00010979	Th22	CRY1	Th22
1.23757e-08	1.17387	0.5	0.216	0.00046258	Th22	TAGAP	Th22
1.65996e-08	1.02072	0.768	0.464	0.00062046	Th22	ARID5B	Th22
1.82429e-08	0.999035	0.536	0.226	0.000681882	Th22	REL	Th22

## Sheet: Tregs
Table S3. Differentially expressed genes per cell type: Thelper subclusters
p_val	avg_log2FC	pct.1	pct.2	p_val_adj	cluster	gene	celltype
6.2553e-261	1.56525	0.87	0.404	2.33811e-256	Eff-Tregs	MAF	markers_Eff-Tregs
6.22043e-209	2.63531	0.465	0.051	2.32507e-204	Eff-Tregs	LAG3	markers_Eff-Tregs
5.33374e-156	0.90555	0.941	0.749	1.99365e-151	Eff-Tregs	CD2	markers_Eff-Tregs
1.39253e-155	1.36591	0.465	0.095	5.20501e-151	Eff-Tregs	IL1R1	markers_Eff-Tregs
3.35414e-152	1.10554	0.801	0.447	1.25371e-147	Eff-Tregs	IKZF3	markers_Eff-Tregs
1.85531e-128	1.51635	0.372	0.067	6.93479e-124	Eff-Tregs	PTMS	markers_Eff-Tregs
1.39842e-126	1.16685	0.423	0.099	5.227e-122	Eff-Tregs	LGMN	markers_Eff-Tregs
1.54115e-121	1.14455	0.451	0.124	5.76049e-117	Eff-Tregs	ZC2HC1A	markers_Eff-Tregs
2.44237e-118	1.04143	0.459	0.134	9.12908e-114	Eff-Tregs	ADTRP	markers_Eff-Tregs
2.5241e-113	1.35015	0.398	0.096	9.43459e-109	Eff-Tregs	TNIP3	markers_Eff-Tregs
8.67293e-106	1.37205	0.51	0.203	3.24177e-101	Eff-Tregs	KLRB1	markers_Eff-Tregs
2.40567e-103	0.857133	0.325	0.061	8.9919e-99	Eff-Tregs	FURIN	markers_Eff-Tregs
4.92477e-103	0.99815	0.315	0.056	1.84078e-98	Eff-Tregs	IL1R2	markers_Eff-Tregs
9.58952e-98	0.847089	0.779	0.52	3.58437e-93	Eff-Tregs	PBXIP1	markers_Eff-Tregs
6.83349e-96	0.875833	0.653	0.354	2.55422e-91	Eff-Tregs	GIMAP5	markers_Eff-Tregs
3.57444e-93	0.790637	0.873	0.679	1.33605e-88	Eff-Tregs	RNF213	markers_Eff-Tregs
1.96701e-91	0.826342	0.242	0.027	7.35228e-87	Eff-Tregs	CCL20	markers_Eff-Tregs
3.72936e-90	0.727125	0.199	0.009	1.39396e-85	Eff-Tregs	COL5A3	markers_Eff-Tregs
1.84383e-89	0.792243	0.766	0.471	6.89188e-85	Eff-Tregs	CYTOR	markers_Eff-Tregs
5.00046e-89	0.90354	0.618	0.305	1.86907e-84	Eff-Tregs	MIR4435-2HG	markers_Eff-Tregs
2.23924e-88	0.949983	0.373	0.109	8.36982e-84	Eff-Tregs	CXCR6	markers_Eff-Tregs
2.76013e-85	0.769377	0.796	0.589	1.03168e-80	Eff-Tregs	LAPTM5	markers_Eff-Tregs
9.37495e-83	0.897276	0.719	0.462	3.50417e-78	Eff-Tregs	TNFRSF1B	markers_Eff-Tregs
7.19424e-82	0.763628	0.349	0.102	2.68906e-77	Eff-Tregs	NMRK1	markers_Eff-Tregs
1.06025e-81	0.880139	0.617	0.33	3.96301e-77	Eff-Tregs	RGS1	markers_Eff-Tregs
4.76071e-79	0.869204	0.55	0.284	1.77946e-74	Eff-Tregs	CACYBP	markers_Eff-Tregs
6.50158e-78	1.03659	0.38	0.133	2.43016e-73	Eff-Tregs	CHI3L2	markers_Eff-Tregs
3.29895e-73	0.710291	0.169	0.009	1.23308e-68	Eff-Tregs	RGS6	markers_Eff-Tregs
1.17173e-70	0.644633	0.222	0.037	4.37971e-66	Eff-Tregs	CDKL2	markers_Eff-Tregs
1.69336e-70	0.716217	0.905	0.773	6.32944e-66	Eff-Tregs	SRGN	markers_Eff-Tregs
1.25689e-67	0.73101	0.541	0.284	4.69799e-63	Eff-Tregs	CD6	markers_Eff-Tregs
4.29978e-67	0.689201	0.481	0.232	1.60717e-62	Eff-Tregs	OSTF1	markers_Eff-Tregs
3.44976e-65	0.678954	0.641	0.383	1.28945e-60	Eff-Tregs	CTSC	markers_Eff-Tregs
5.10299e-65	0.721399	0.478	0.231	1.90739e-60	Eff-Tregs	ZC3H12D	markers_Eff-Tregs
1.1637e-64	0.805712	0.186	0.025	4.3497e-60	Eff-Tregs	DTHD1	markers_Eff-Tregs
1.29876e-63	0.86246	0.457	0.211	4.85449e-59	Eff-Tregs	MAST4	markers_Eff-Tregs
1.47864e-63	0.666321	0.807	0.617	5.52686e-59	Eff-Tregs	GIMAP7	markers_Eff-Tregs
5.74379e-63	0.695817	0.581	0.335	2.14691e-58	Eff-Tregs	GPR183	markers_Eff-Tregs
1.84305e-62	0.665926	0.437	0.2	6.88895e-58	Eff-Tregs	GZMM	markers_Eff-Tregs
1.41278e-59	0.590824	0.678	0.424	5.28069e-55	Eff-Tregs	LIMS1	markers_Eff-Tregs
4.47553e-59	0.662669	0.424	0.191	1.67286e-54	Eff-Tregs	MIAT	markers_Eff-Tregs
1.02076e-57	0.746931	0.232	0.056	3.81541e-53	Eff-Tregs	LINC00299	markers_Eff-Tregs
1.47254e-57	0.705066	0.624	0.406	5.50407e-53	Eff-Tregs	CKLF	markers_Eff-Tregs
1.1727e-56	0.675237	0.362	0.149	4.38333e-52	Eff-Tregs	NAMPT	markers_Eff-Tregs
5.20475e-56	0.627082	0.563	0.331	1.94543e-51	Eff-Tregs	PIM2	markers_Eff-Tregs
1.30517e-55	0.612113	0.202	0.042	4.87845e-51	Eff-Tregs	FAM174B	markers_Eff-Tregs
6.39828e-55	0.779481	0.137	0.011	2.39155e-50	Eff-Tregs	IL10	markers_Eff-Tregs
1.09541e-52	0.880386	0.276	0.093	4.09443e-48	Eff-Tregs	FRMD4A	markers_Eff-Tregs
9.68159e-52	0.722933	0.505	0.301	3.61879e-47	Eff-Tregs	CMTM6	markers_Eff-Tregs
1.00078e-51	0.595629	0.495	0.265	3.74073e-47	Eff-Tregs	SLAMF1	markers_Eff-Tregs
1.03292e-50	0.546839	0.23	0.066	3.86085e-46	Eff-Tregs	INPP1	markers_Eff-Tregs
7.12013e-49	0.388923	0.102	0.001	2.66136e-44	Eff-Tregs	SLC7A8	markers_Eff-Tregs
9.35605e-48	0.514801	0.933	0.847	3.4971e-43	Eff-Tregs	CD3D	markers_Eff-Tregs
1.46132e-47	0.68354	0.514	0.303	5.46211e-43	Eff-Tregs	RBPJ	markers_Eff-Tregs
1.52306e-47	0.607519	0.415	0.202	5.69288e-43	Eff-Tregs	ZNRF1	markers_Eff-Tregs
1.87188e-47	0.430095	0.11	0.006	6.99671e-43	Eff-Tregs	LRP12	markers_Eff-Tregs
1.96683e-47	0.507858	0.814	0.663	7.35163e-43	Eff-Tregs	ARPC1B	markers_Eff-Tregs
2.58443e-45	0.449751	0.131	0.017	9.66008e-41	Eff-Tregs	AC124248.1	markers_Eff-Tregs
3.28524e-44	0.591649	0.364	0.168	1.22796e-39	Eff-Tregs	MGAT4A	markers_Eff-Tregs
4.86169e-44	0.538992	0.633	0.438	1.8172e-39	Eff-Tregs	SNX6	markers_Eff-Tregs
6.81262e-44	0.572229	0.65	0.437	2.54642e-39	Eff-Tregs	UGP2	markers_Eff-Tregs
9.39737e-44	0.445378	0.116	0.011	3.51255e-39	Eff-Tregs	LHFPL2	markers_Eff-Tregs
4.49166e-43	0.454354	0.159	0.033	1.67889e-38	Eff-Tregs	CDKN2A	markers_Eff-Tregs
5.0373e-43	0.560752	0.53	0.33	1.88284e-38	Eff-Tregs	DNPH1	markers_Eff-Tregs
6.417e-42	0.603545	0.422	0.231	2.39854e-37	Eff-Tregs	TRIB2	markers_Eff-Tregs
7.62209e-42	0.511036	0.312	0.139	2.84898e-37	Eff-Tregs	PMVK	markers_Eff-Tregs
1.39214e-41	0.617238	0.636	0.449	5.20354e-37	Eff-Tregs	C9orf16	markers_Eff-Tregs
2.13986e-41	0.722702	0.501	0.299	7.99838e-37	Eff-Tregs	MYO5A	markers_Eff-Tregs
2.65721e-41	0.521404	0.564	0.364	9.93211e-37	Eff-Tregs	G3BP2	markers_Eff-Tregs
8.07104e-41	0.376794	0.989	0.962	3.01679e-36	Eff-Tregs	ACTB	markers_Eff-Tregs
2.5135e-40	0.432735	0.119	0.016	9.39495e-36	Eff-Tregs	AUTS2	markers_Eff-Tregs
4.93704e-40	0.700398	0.11	0.012	1.84537e-35	Eff-Tregs	GLIS3	markers_Eff-Tregs
9.37361e-40	0.549155	0.691	0.523	3.50367e-35	Eff-Tregs	GIMAP4	markers_Eff-Tregs
1.23579e-39	0.494132	0.684	0.497	4.61914e-35	Eff-Tregs	VMP1	markers_Eff-Tregs
2.74445e-37	0.466319	0.539	0.345	1.02582e-32	Eff-Tregs	PTPN2	markers_Eff-Tregs
9.99655e-37	0.429813	0.878	0.761	3.73651e-32	Eff-Tregs	MYL6	markers_Eff-Tregs
1.89307e-36	0.551839	0.224	0.083	7.07592e-32	Eff-Tregs	ADAM19	markers_Eff-Tregs
4.31194e-36	0.483191	0.527	0.332	1.61172e-31	Eff-Tregs	IL6R	markers_Eff-Tregs
1.63984e-35	0.352406	0.998	0.986	6.12941e-31	Eff-Tregs	TMSB4X	markers_Eff-Tregs
2.36711e-35	0.483042	0.402	0.226	8.84777e-31	Eff-Tregs	CERK	markers_Eff-Tregs
2.51048e-35	0.518801	0.356	0.187	9.38366e-31	Eff-Tregs	CD59	markers_Eff-Tregs
1.8791e-34	0.603285	0.221	0.084	7.02368e-30	Eff-Tregs	AC006369.1	markers_Eff-Tregs
2.10965e-34	0.420011	0.151	0.039	7.88544e-30	Eff-Tregs	DPP4	markers_Eff-Tregs
2.41373e-34	0.417391	0.101	0.013	9.02204e-30	Eff-Tregs	EEPD1	markers_Eff-Tregs
3.33121e-34	0.517978	0.338	0.168	1.24514e-29	Eff-Tregs	GRAP2	markers_Eff-Tregs
3.82313e-34	0.436985	0.302	0.143	1.42901e-29	Eff-Tregs	MICAL2	markers_Eff-Tregs
5.68221e-34	0.606944	0.566	0.407	2.1239e-29	Eff-Tregs	UCP2	markers_Eff-Tregs
1.18591e-33	0.435184	0.749	0.581	4.43269e-29	Eff-Tregs	RAC2	markers_Eff-Tregs
5.34462e-33	0.456081	0.286	0.135	1.99771e-28	Eff-Tregs	CD81	markers_Eff-Tregs
3.31032e-32	0.357157	0.16	0.048	1.23733e-27	Eff-Tregs	CTSH	markers_Eff-Tregs
8.87199e-32	0.447809	0.259	0.115	3.31617e-27	Eff-Tregs	TENT5C	markers_Eff-Tregs
4.7777e-31	0.376786	0.111	0.022	1.78581e-26	Eff-Tregs	PKIG	markers_Eff-Tregs
9.4824e-31	0.537038	0.371	0.205	3.54433e-26	Eff-Tregs	SERINC5	markers_Eff-Tregs
1.00196e-30	0.466766	0.304	0.157	3.74512e-26	Eff-Tregs	YWHAH	markers_Eff-Tregs
1.11742e-30	0.26135	0.997	0.993	4.17671e-26	Eff-Tregs	B2M	markers_Eff-Tregs
1.71251e-30	0.401619	0.775	0.615	6.40103e-26	Eff-Tregs	TBC1D4	markers_Eff-Tregs
2.27203e-30	0.482872	0.554	0.386	8.49238e-26	Eff-Tregs	CD28	markers_Eff-Tregs
2.55994e-30	0.530066	0.626	0.431	9.56855e-26	Eff-Tregs	PHTF2	markers_Eff-Tregs
1.92134e-29	0.449305	0.399	0.231	7.18157e-25	Eff-Tregs	LINC01943	markers_Eff-Tregs
2.51783e-29	0.464803	0.563	0.399	9.41116e-25	Eff-Tregs	RPS27L	markers_Eff-Tregs
2.91642e-29	0.497373	0.323	0.173	1.0901e-24	Eff-Tregs	MAP3K4	markers_Eff-Tregs
5.98639e-29	0.39897	0.81	0.7	2.23759e-24	Eff-Tregs	CD3E	markers_Eff-Tregs
7.65262e-29	0.38198	0.884	0.786	2.8604e-24	Eff-Tregs	SERF2	markers_Eff-Tregs
8.0362e-29	0.39772	0.806	0.697	3.00377e-24	Eff-Tregs	HINT1	markers_Eff-Tregs
8.30942e-29	0.410627	0.248	0.113	3.10589e-24	Eff-Tregs	AC017002.3	markers_Eff-Tregs
8.54829e-29	0.391359	0.252	0.117	3.19518e-24	Eff-Tregs	FRMD4B	markers_Eff-Tregs
1.43442e-28	0.433567	0.348	0.197	5.36158e-24	Eff-Tregs	AQP3	markers_Eff-Tregs
2.03764e-28	0.350172	0.729	0.564	7.6163e-24	Eff-Tregs	RORA	markers_Eff-Tregs
3.81129e-28	0.538448	0.717	0.59	1.42458e-23	Eff-Tregs	VPS13C	markers_Eff-Tregs
4.49631e-28	0.404835	0.311	0.165	1.68063e-23	Eff-Tregs	CDC42EP3	markers_Eff-Tregs
1.05625e-27	0.386956	0.294	0.152	3.94804e-23	Eff-Tregs	CTSB	markers_Eff-Tregs
5.76037e-27	0.423109	0.387	0.235	2.15311e-22	Eff-Tregs	C17orf49	markers_Eff-Tregs
9.07535e-27	0.430815	0.19	0.077	3.39218e-22	Eff-Tregs	ATP1B1	markers_Eff-Tregs
1.20303e-26	0.514699	0.454	0.294	4.49669e-22	Eff-Tregs	PDE4B	markers_Eff-Tregs
1.24425e-26	0.307949	0.997	0.992	4.65075e-22	Eff-Tregs	RPLP1	markers_Eff-Tregs
2.07261e-26	0.465876	0.435	0.286	7.74699e-22	Eff-Tregs	IL2RB	markers_Eff-Tregs
2.14773e-26	0.424712	0.682	0.534	8.02779e-22	Eff-Tregs	LBH	markers_Eff-Tregs
2.24817e-26	0.392682	0.263	0.128	8.40321e-22	Eff-Tregs	MIR181A1HG	markers_Eff-Tregs
2.97136e-26	0.387633	0.19	0.078	1.11063e-21	Eff-Tregs	BLM	markers_Eff-Tregs
3.19027e-26	0.381093	0.505	0.338	1.19246e-21	Eff-Tregs	CCND2	markers_Eff-Tregs
6.31415e-26	0.47534	0.576	0.415	2.3601e-21	Eff-Tregs	CYTH1	markers_Eff-Tregs
7.05389e-26	0.344532	0.875	0.78	2.6366e-21	Eff-Tregs	HSP90AA1	markers_Eff-Tregs
8.96894e-26	0.377258	0.32	0.176	3.35241e-21	Eff-Tregs	E2F3	markers_Eff-Tregs
9.88068e-26	0.407076	0.485	0.321	3.6932e-21	Eff-Tregs	EPSTI1	markers_Eff-Tregs
1.29434e-25	0.395892	0.414	0.26	4.838e-21	Eff-Tregs	LPIN2	markers_Eff-Tregs
1.38933e-25	0.387383	0.697	0.566	5.19303e-21	Eff-Tregs	LCK	markers_Eff-Tregs
1.31895e-24	0.387553	0.527	0.358	4.92998e-20	Eff-Tregs	DUSP16	markers_Eff-Tregs
2.03016e-24	0.346524	0.886	0.79	7.58835e-20	Eff-Tregs	ATP5F1E	markers_Eff-Tregs
2.27138e-24	0.419456	0.287	0.156	8.48996e-20	Eff-Tregs	KDSR	markers_Eff-Tregs
3.25332e-24	0.364053	0.559	0.394	1.21603e-19	Eff-Tregs	CTLA4	markers_Eff-Tregs
4.58837e-24	0.442143	0.469	0.326	1.71504e-19	Eff-Tregs	RNASET2	markers_Eff-Tregs
4.76553e-24	0.434393	0.505	0.365	1.78126e-19	Eff-Tregs	DENND2D	markers_Eff-Tregs
1.16784e-23	0.332946	0.352	0.205	4.36515e-19	Eff-Tregs	SNX29	markers_Eff-Tregs
1.54367e-23	0.354711	0.297	0.165	5.76992e-19	Eff-Tregs	CCDC107	markers_Eff-Tregs
2.5761e-23	0.339979	0.222	0.107	9.62895e-19	Eff-Tregs	ORMDL3	markers_Eff-Tregs
2.62742e-23	0.302322	0.839	0.735	9.82077e-19	Eff-Tregs	CORO1A	markers_Eff-Tregs
3.73511e-23	0.335169	0.621	0.467	1.39611e-18	Eff-Tregs	ZBTB38	markers_Eff-Tregs
4.80477e-23	0.534693	0.437	0.277	1.79593e-18	Eff-Tregs	TSHZ2	markers_Eff-Tregs
5.43998e-23	0.709197	0.187	0.082	2.03336e-18	Eff-Tregs	PTPRM	markers_Eff-Tregs
6.84984e-23	0.327916	0.309	0.174	2.56033e-18	Eff-Tregs	STN1	markers_Eff-Tregs
8.47645e-23	0.411423	0.575	0.436	3.16833e-18	Eff-Tregs	DYNLL1	markers_Eff-Tregs
1.11209e-22	0.426753	0.172	0.071	4.15679e-18	Eff-Tregs	MAN1C1	markers_Eff-Tregs
1.14571e-22	0.339895	0.175	0.075	4.28243e-18	Eff-Tregs	CSF1	markers_Eff-Tregs
1.84816e-22	0.306827	0.285	0.156	6.90805e-18	Eff-Tregs	RGL4	markers_Eff-Tregs
3.00242e-22	0.441876	0.449	0.298	1.12224e-17	Eff-Tregs	PAG1	markers_Eff-Tregs
3.25305e-22	0.363193	0.735	0.616	1.21593e-17	Eff-Tregs	ARPC3	markers_Eff-Tregs
3.34565e-22	0.346756	0.22	0.11	1.25054e-17	Eff-Tregs	SPINT2	markers_Eff-Tregs
3.89371e-22	0.33068	0.757	0.638	1.45539e-17	Eff-Tregs	ARL6IP5	markers_Eff-Tregs
5.0368e-22	0.33689	0.176	0.075	1.88265e-17	Eff-Tregs	GCNT1	markers_Eff-Tregs
8.52817e-22	0.36312	0.181	0.079	3.18766e-17	Eff-Tregs	CD38	markers_Eff-Tregs
9.47229e-22	0.294555	0.184	0.082	3.54055e-17	Eff-Tregs	GIMAP8	markers_Eff-Tregs
1.05118e-21	0.347315	0.182	0.082	3.92911e-17	Eff-Tregs	ABI3	markers_Eff-Tregs
1.05392e-21	0.253907	0.109	0.033	3.93935e-17	Eff-Tregs	P2RY11	markers_Eff-Tregs
1.10141e-21	0.339128	0.987	0.963	4.11685e-17	Eff-Tregs	RPS23	markers_Eff-Tregs
1.38125e-21	0.369899	0.377	0.24	5.16284e-17	Eff-Tregs	CTSA	markers_Eff-Tregs
2.68144e-21	0.357772	0.842	0.751	1.00227e-16	Eff-Tregs	PFN1	markers_Eff-Tregs
3.578e-21	0.330409	0.449	0.304	1.33739e-16	Eff-Tregs	SEC11C	markers_Eff-Tregs
1.3774e-20	0.418881	0.535	0.392	5.14843e-16	Eff-Tregs	SAMSN1	markers_Eff-Tregs
1.50165e-20	0.283877	0.222	0.11	5.61285e-16	Eff-Tregs	CCR6	markers_Eff-Tregs
1.80209e-20	0.287019	0.166	0.073	6.73586e-16	Eff-Tregs	AIM2	markers_Eff-Tregs
1.98227e-20	0.399674	0.37	0.236	7.40932e-16	Eff-Tregs	RAPGEF1	markers_Eff-Tregs
2.06759e-20	0.255638	0.108	0.034	7.72823e-16	Eff-Tregs	AC068279.2	markers_Eff-Tregs
2.15058e-20	0.396971	0.7	0.582	8.03843e-16	Eff-Tregs	SPOCK2	markers_Eff-Tregs
2.24221e-20	0.413348	0.321	0.197	8.38092e-16	Eff-Tregs	MIB1	markers_Eff-Tregs
2.34827e-20	0.284334	0.121	0.042	8.77738e-16	Eff-Tregs	TNFRSF13B	markers_Eff-Tregs
2.59377e-20	0.48516	0.206	0.103	9.69498e-16	Eff-Tregs	PKP4	markers_Eff-Tregs
2.97537e-20	0.360709	0.256	0.142	1.11213e-15	Eff-Tregs	RDX	markers_Eff-Tregs
3.62001e-20	0.373671	0.345	0.219	1.35309e-15	Eff-Tregs	SERINC3	markers_Eff-Tregs
3.71119e-20	0.390912	0.185	0.087	1.38717e-15	Eff-Tregs	PRAG1	markers_Eff-Tregs
3.72599e-20	0.403965	0.42	0.286	1.3927e-15	Eff-Tregs	CLDND1	markers_Eff-Tregs
3.74226e-20	0.309505	0.405	0.268	1.39878e-15	Eff-Tregs	CCDC12	markers_Eff-Tregs
4.35557e-20	0.292738	0.827	0.752	1.62802e-15	Eff-Tregs	ARPC2	markers_Eff-Tregs
4.86186e-20	0.295671	0.365	0.229	1.81727e-15	Eff-Tregs	GTF3C6	markers_Eff-Tregs
6.62004e-20	0.385954	0.339	0.212	2.47444e-15	Eff-Tregs	ZNF267	markers_Eff-Tregs
7.36681e-20	0.508683	0.208	0.104	2.75357e-15	Eff-Tregs	PCBP3	markers_Eff-Tregs
7.51135e-20	0.264871	0.129	0.048	2.80759e-15	Eff-Tregs	IFI44	markers_Eff-Tregs
8.98291e-20	0.349429	0.537	0.382	3.35763e-15	Eff-Tregs	PRDM1	markers_Eff-Tregs
9.1575e-20	0.411922	0.363	0.239	3.42289e-15	Eff-Tregs	KDM5B	markers_Eff-Tregs
1.06608e-19	0.283752	0.776	0.653	3.9848e-15	Eff-Tregs	GMFG	markers_Eff-Tregs
1.20022e-19	0.358314	0.498	0.365	4.48619e-15	Eff-Tregs	ABRACL	markers_Eff-Tregs
1.78297e-19	0.446909	0.569	0.444	6.66438e-15	Eff-Tregs	CCR7	markers_Eff-Tregs
1.87052e-19	0.404758	0.338	0.214	6.99164e-15	Eff-Tregs	PGAM1	markers_Eff-Tregs
3.46157e-19	0.391985	0.162	0.072	1.29387e-14	Eff-Tregs	PKD2	markers_Eff-Tregs
3.90092e-19	0.353887	0.338	0.212	1.45809e-14	Eff-Tregs	FAM184A	markers_Eff-Tregs
4.16228e-19	0.37832	0.657	0.527	1.55578e-14	Eff-Tregs	GBP2	markers_Eff-Tregs
4.28184e-19	0.314202	0.769	0.673	1.60047e-14	Eff-Tregs	ITM2B	markers_Eff-Tregs
5.67182e-19	0.340012	0.451	0.322	2.12001e-14	Eff-Tregs	TSPO	markers_Eff-Tregs
6.21423e-19	0.318314	0.308	0.19	2.32275e-14	Eff-Tregs	PMF1	markers_Eff-Tregs
7.08628e-19	0.350319	0.524	0.397	2.64871e-14	Eff-Tregs	CSTB	markers_Eff-Tregs
1.02561e-18	0.323525	0.479	0.339	3.83351e-14	Eff-Tregs	NOP10	markers_Eff-Tregs
1.05525e-18	0.346395	0.515	0.386	3.94433e-14	Eff-Tregs	HIGD2A	markers_Eff-Tregs
1.42806e-18	0.333967	0.377	0.246	5.33781e-14	Eff-Tregs	OGDH	markers_Eff-Tregs
1.50364e-18	0.335988	0.663	0.534	5.62031e-14	Eff-Tregs	ENO1	markers_Eff-Tregs
2.20826e-18	0.343085	0.328	0.208	8.25404e-14	Eff-Tregs	GALM	markers_Eff-Tregs
2.27416e-18	0.313196	0.639	0.52	8.50034e-14	Eff-Tregs	ATP6V0E1	markers_Eff-Tregs
2.93118e-18	0.32797	0.379	0.251	1.09562e-13	Eff-Tregs	ELK3	markers_Eff-Tregs
3.22355e-18	0.379331	0.485	0.356	1.2049e-13	Eff-Tregs	CD4	markers_Eff-Tregs
3.31929e-18	0.289211	0.337	0.211	1.24069e-13	Eff-Tregs	LINC01550	markers_Eff-Tregs
3.84834e-18	0.266621	0.989	0.969	1.43843e-13	Eff-Tregs	TPT1	markers_Eff-Tregs
4.07906e-18	0.304353	0.312	0.192	1.52467e-13	Eff-Tregs	NOSIP	markers_Eff-Tregs
4.85447e-18	0.344618	0.164	0.076	1.81451e-13	Eff-Tregs	MBNL1-AS1	markers_Eff-Tregs
1.37571e-17	0.357868	0.169	0.082	5.14211e-13	Eff-Tregs	HES4	markers_Eff-Tregs
1.46139e-17	0.306596	0.198	0.104	5.46237e-13	Eff-Tregs	PLEKHF1	markers_Eff-Tregs
2.46786e-17	0.463495	0.773	0.693	9.22438e-13	Eff-Tregs	LTB	markers_Eff-Tregs
2.82151e-17	0.32451	0.42	0.298	1.05462e-12	Eff-Tregs	SELENOT	markers_Eff-Tregs
4.10717e-17	0.383721	0.208	0.115	1.53518e-12	Eff-Tregs	GADD45A	markers_Eff-Tregs
4.37683e-17	0.321954	0.313	0.199	1.63597e-12	Eff-Tregs	TMEM173	markers_Eff-Tregs
4.46592e-17	0.289714	0.355	0.228	1.66927e-12	Eff-Tregs	ARPP19	markers_Eff-Tregs
4.75867e-17	0.289705	0.244	0.14	1.7787e-12	Eff-Tregs	GSDMD	markers_Eff-Tregs
5.82349e-17	0.358033	0.327	0.208	2.1767e-12	Eff-Tregs	KDM7A	markers_Eff-Tregs
6.1459e-17	0.350612	0.239	0.135	2.29721e-12	Eff-Tregs	WDFY2	markers_Eff-Tregs
7.1136e-17	0.306469	0.601	0.472	2.65892e-12	Eff-Tregs	ARPC5	markers_Eff-Tregs
7.11796e-17	0.357397	0.257	0.153	2.66055e-12	Eff-Tregs	GALNT10	markers_Eff-Tregs
8.64416e-17	0.38298	0.335	0.223	3.23102e-12	Eff-Tregs	BAX	markers_Eff-Tregs
9.8096e-17	0.352728	0.534	0.416	3.66663e-12	Eff-Tregs	RGS10	markers_Eff-Tregs
1.00694e-16	0.316379	0.692	0.573	3.76374e-12	Eff-Tregs	UBB	markers_Eff-Tregs
1.0257e-16	0.275897	0.225	0.125	3.83388e-12	Eff-Tregs	PYCARD	markers_Eff-Tregs
1.23366e-16	0.266253	0.159	0.076	4.61118e-12	Eff-Tregs	HAVCR2	markers_Eff-Tregs
1.28157e-16	0.315559	0.567	0.452	4.79026e-12	Eff-Tregs	NDUFV2	markers_Eff-Tregs
1.33795e-16	0.258068	0.833	0.739	5.001e-12	Eff-Tregs	SH3BGRL3	markers_Eff-Tregs
1.39419e-16	0.365647	0.148	0.067	5.2112e-12	Eff-Tregs	IL7	markers_Eff-Tregs
1.49017e-16	0.381146	0.755	0.647	5.56997e-12	Eff-Tregs	EML4	markers_Eff-Tregs
1.62203e-16	0.310737	0.816	0.721	6.06282e-12	Eff-Tregs	UBC	markers_Eff-Tregs
1.62909e-16	0.290492	0.46	0.331	6.08922e-12	Eff-Tregs	CASP4	markers_Eff-Tregs
1.70694e-16	0.349268	0.45	0.327	6.38021e-12	Eff-Tregs	SLC25A5	markers_Eff-Tregs
2.9352e-16	0.298539	0.666	0.557	1.09712e-11	Eff-Tregs	SSR4	markers_Eff-Tregs
5.46989e-16	0.266506	0.193	0.103	2.04454e-11	Eff-Tregs	SH2D2A	markers_Eff-Tregs
5.73339e-16	0.439697	0.851	0.776	2.14303e-11	Eff-Tregs	TRBC2	markers_Eff-Tregs
6.13455e-16	0.357962	0.411	0.288	2.29297e-11	Eff-Tregs	ATP2B4	markers_Eff-Tregs
7.36938e-16	0.329714	0.301	0.188	2.75453e-11	Eff-Tregs	ANTXR2	markers_Eff-Tregs
7.69677e-16	0.323523	0.399	0.279	2.8769e-11	Eff-Tregs	ARF6	markers_Eff-Tregs
8.30883e-16	0.285303	0.382	0.261	3.10567e-11	Eff-Tregs	REEP5	markers_Eff-Tregs
9.90341e-16	0.293847	0.608	0.486	3.7017e-11	Eff-Tregs	PEBP1	markers_Eff-Tregs
1.08399e-15	0.290242	0.455	0.327	4.05173e-11	Eff-Tregs	ARL6IP1	markers_Eff-Tregs
1.23432e-15	0.308348	0.556	0.433	4.61363e-11	Eff-Tregs	MCL1	markers_Eff-Tregs
1.62557e-15	0.257902	0.687	0.572	6.07606e-11	Eff-Tregs	NDUFA13	markers_Eff-Tregs
1.64061e-15	0.2755	0.267	0.163	6.13227e-11	Eff-Tregs	ATF7IP2	markers_Eff-Tregs
1.82242e-15	0.444218	0.318	0.207	6.81183e-11	Eff-Tregs	MGAT5	markers_Eff-Tregs
2.06408e-15	0.296356	0.49	0.372	7.7151e-11	Eff-Tregs	PA2G4	markers_Eff-Tregs
2.17941e-15	0.31313	0.343	0.229	8.1462e-11	Eff-Tregs	CLEC2B	markers_Eff-Tregs
2.26506e-15	0.331426	0.102	0.038	8.46633e-11	Eff-Tregs	SPON1	markers_Eff-Tregs
2.35334e-15	0.310051	0.68	0.562	8.79632e-11	Eff-Tregs	CD7	markers_Eff-Tregs
2.36249e-15	0.463536	0.267	0.164	8.83051e-11	Eff-Tregs	CDHR3	markers_Eff-Tregs
2.42435e-15	0.290661	0.218	0.125	9.06173e-11	Eff-Tregs	TMEM60	markers_Eff-Tregs
2.87733e-15	0.309481	0.415	0.299	1.07549e-10	Eff-Tregs	DNAJB6	markers_Eff-Tregs
2.92694e-15	0.292393	0.354	0.24	1.09403e-10	Eff-Tregs	FAS	markers_Eff-Tregs
3.02381e-15	0.295583	0.646	0.536	1.13024e-10	Eff-Tregs	UQCR11	markers_Eff-Tregs
6.46652e-15	0.263974	0.126	0.057	2.41705e-10	Eff-Tregs	FAM241A	markers_Eff-Tregs
6.64692e-15	0.250448	0.125	0.057	2.48448e-10	Eff-Tregs	WSB2	markers_Eff-Tregs
7.4564e-15	0.313955	0.862	0.818	2.78705e-10	Eff-Tregs	BTG1	markers_Eff-Tregs
8.48662e-15	0.423953	0.314	0.207	3.17213e-10	Eff-Tregs	TMEM65	markers_Eff-Tregs
1.01416e-14	0.269992	0.312	0.202	3.79071e-10	Eff-Tregs	TBC1D2B	markers_Eff-Tregs
1.37223e-14	0.378194	0.121	0.054	5.12912e-10	Eff-Tregs	SETBP1	markers_Eff-Tregs
1.52102e-14	0.286683	0.371	0.254	5.68527e-10	Eff-Tregs	N4BP1	markers_Eff-Tregs
2.18773e-14	0.309032	0.431	0.32	8.17732e-10	Eff-Tregs	SMARCE1	markers_Eff-Tregs
2.98651e-14	0.373757	0.166	0.088	1.1163e-09	Eff-Tregs	ARHGAP26	markers_Eff-Tregs
3.24928e-14	0.429739	0.255	0.156	1.21452e-09	Eff-Tregs	WWOX	markers_Eff-Tregs
4.51088e-14	0.280417	0.562	0.448	1.68608e-09	Eff-Tregs	EIF4G2	markers_Eff-Tregs
4.6806e-14	0.265006	0.725	0.613	1.74952e-09	Eff-Tregs	SLA	markers_Eff-Tregs
4.8047e-14	0.293541	0.599	0.493	1.7959e-09	Eff-Tregs	PPDPF	markers_Eff-Tregs
4.81496e-14	0.483647	0.523	0.413	1.79974e-09	Eff-Tregs	TAB2	markers_Eff-Tregs
5.07593e-14	0.290096	0.174	0.095	1.89728e-09	Eff-Tregs	YARS	markers_Eff-Tregs
7.55679e-14	0.329651	0.487	0.377	2.82458e-09	Eff-Tregs	YPEL3	markers_Eff-Tregs
8.78843e-14	0.375111	0.138	0.067	3.28494e-09	Eff-Tregs	ANK3	markers_Eff-Tregs
9.14175e-14	0.266762	0.686	0.571	3.417e-09	Eff-Tregs	TLK1	markers_Eff-Tregs
1.14081e-13	0.345785	0.364	0.259	4.2641e-09	Eff-Tregs	RAB11FIP1	markers_Eff-Tregs
1.33375e-13	0.279234	0.469	0.358	4.98528e-09	Eff-Tregs	GIMAP1	markers_Eff-Tregs
1.42103e-13	0.270791	0.646	0.527	5.31154e-09	Eff-Tregs	UBL5	markers_Eff-Tregs
1.9742e-13	0.277332	0.397	0.285	7.37917e-09	Eff-Tregs	PPP1R18	markers_Eff-Tregs
2.2628e-13	0.27756	0.434	0.322	8.4579e-09	Eff-Tregs	DRAP1	markers_Eff-Tregs
2.35957e-13	0.263324	0.306	0.206	8.81961e-09	Eff-Tregs	IDI1	markers_Eff-Tregs
3.51947e-13	0.30047	0.144	0.074	1.31551e-08	Eff-Tregs	DUSP1	markers_Eff-Tregs
4.29931e-13	0.267261	0.349	0.245	1.607e-08	Eff-Tregs	ACTN4	markers_Eff-Tregs
5.97289e-13	0.266928	0.53	0.42	2.23255e-08	Eff-Tregs	NEDD8	markers_Eff-Tregs
7.14342e-13	0.265977	0.547	0.426	2.67007e-08	Eff-Tregs	LAT	markers_Eff-Tregs
7.17304e-13	0.346419	0.314	0.216	2.68114e-08	Eff-Tregs	HNRNPLL	markers_Eff-Tregs
7.95138e-13	0.273699	0.695	0.587	2.97207e-08	Eff-Tregs	TMBIM6	markers_Eff-Tregs
1.12432e-12	0.269162	0.775	0.685	4.20248e-08	Eff-Tregs	UQCRB	markers_Eff-Tregs
1.13662e-12	0.264294	0.275	0.184	4.24847e-08	Eff-Tregs	CD82	markers_Eff-Tregs
1.35961e-12	0.268673	0.286	0.194	5.08196e-08	Eff-Tregs	RAB5IF	markers_Eff-Tregs
1.42999e-12	0.268895	0.296	0.203	5.345e-08	Eff-Tregs	SS18L2	markers_Eff-Tregs
1.48562e-12	0.277297	0.418	0.306	5.55295e-08	Eff-Tregs	ARAP2	markers_Eff-Tregs
1.65315e-12	0.268592	0.52	0.41	6.17915e-08	Eff-Tregs	SPCS2	markers_Eff-Tregs
1.68917e-12	0.266792	0.747	0.665	6.31379e-08	Eff-Tregs	FTH1	markers_Eff-Tregs
4.64422e-12	0.251406	0.729	0.637	1.73592e-07	Eff-Tregs	TPM3	markers_Eff-Tregs
8.02658e-12	0.273779	0.219	0.139	3.00017e-07	Eff-Tregs	GK	markers_Eff-Tregs
1.11213e-11	0.284395	0.624	0.519	4.15693e-07	Eff-Tregs	GPRIN3	markers_Eff-Tregs
1.30911e-11	0.263438	0.669	0.582	4.89318e-07	Eff-Tregs	CYBA	markers_Eff-Tregs
1.49106e-11	0.275844	0.235	0.152	5.5733e-07	Eff-Tregs	PTPRE	markers_Eff-Tregs
2.6607e-11	0.253772	0.507	0.4	9.94516e-07	Eff-Tregs	PTPN7	markers_Eff-Tregs
3.56341e-11	0.281752	0.597	0.497	1.33193e-06	Eff-Tregs	MACF1	markers_Eff-Tregs
3.58823e-11	0.252825	0.37	0.275	1.34121e-06	Eff-Tregs	ARPC5L	markers_Eff-Tregs
4.35255e-11	0.263314	0.608	0.508	1.6269e-06	Eff-Tregs	HMGN1	markers_Eff-Tregs
3.78957e-10	0.255505	0.39	0.299	1.41646e-05	Eff-Tregs	TNFRSF14	markers_Eff-Tregs
4.03324e-10	0.284747	0.354	0.264	1.50754e-05	Eff-Tregs	F5	markers_Eff-Tregs
5.07147e-10	0.270148	0.384	0.29	1.89562e-05	Eff-Tregs	PRKCQ-AS1	markers_Eff-Tregs
5.11452e-10	0.272023	0.504	0.408	1.9117e-05	Eff-Tregs	CALM3	markers_Eff-Tregs
8.92995e-10	0.25085	0.225	0.15	3.33784e-05	Eff-Tregs	TMEM156	markers_Eff-Tregs
1.43306e-09	0.28689	0.259	0.18	5.35649e-05	Eff-Tregs	KAT2B	markers_Eff-Tregs
2.55784e-09	0.271603	0.254	0.179	9.5607e-05	Eff-Tregs	CDK2AP2	markers_Eff-Tregs
3.03748e-107	0.836824	0.233	0.023	1.13535e-102	Eff-Tregs-IL32	FANK1	markers_Eff-Tregs-IL32
7.19353e-86	1.12205	0.634	0.292	2.6888e-81	Eff-Tregs-IL32	RTKN2	markers_Eff-Tregs-IL32
1.87941e-85	0.843988	0.972	0.886	7.02486e-81	Eff-Tregs-IL32	IL32	markers_Eff-Tregs-IL32
9.38628e-78	1.17621	0.7	0.373	3.5084e-73	Eff-Tregs-IL32	IKZF2	markers_Eff-Tregs-IL32
8.10509e-75	1.11347	0.247	0.051	3.02952e-70	Eff-Tregs-IL32	HPGD	markers_Eff-Tregs-IL32
1.51765e-58	1.08059	0.47	0.22	5.67268e-54	Eff-Tregs-IL32	NIBAN1	markers_Eff-Tregs-IL32
6.82981e-54	0.781966	0.168	0.031	2.55284e-49	Eff-Tregs-IL32	TNFRSF9	markers_Eff-Tregs-IL32
9.96879e-54	1.13191	0.134	0.017	3.72613e-49	Eff-Tregs-IL32	CADM1	markers_Eff-Tregs-IL32
2.82519e-52	0.829137	0.572	0.32	1.056e-47	Eff-Tregs-IL32	STAM	markers_Eff-Tregs-IL32
1.87203e-51	0.71023	0.532	0.291	6.99728e-47	Eff-Tregs-IL32	FOXP3	markers_Eff-Tregs-IL32
1.21908e-48	1.51287	0.272	0.093	4.55667e-44	Eff-Tregs-IL32	LINC02694	markers_Eff-Tregs-IL32
5.91118e-36	0.468141	0.167	0.047	2.20948e-31	Eff-Tregs-IL32	PMAIP1	markers_Eff-Tregs-IL32
1.13254e-33	0.630722	0.471	0.267	4.23319e-29	Eff-Tregs-IL32	TTC39C	markers_Eff-Tregs-IL32
6.13925e-32	0.551944	0.664	0.505	2.29473e-27	Eff-Tregs-IL32	HLA-F	markers_Eff-Tregs-IL32
6.19236e-32	0.553233	0.398	0.216	2.31458e-27	Eff-Tregs-IL32	HLA-DPB1	markers_Eff-Tregs-IL32
2.13123e-29	0.622422	0.305	0.153	7.96613e-25	Eff-Tregs-IL32	MAGEH1	markers_Eff-Tregs-IL32
2.93272e-28	1.07569	0.404	0.243	1.09619e-23	Eff-Tregs-IL32	TNFRSF4	markers_Eff-Tregs-IL32
3.69233e-28	0.793878	0.245	0.107	1.38012e-23	Eff-Tregs-IL32	AC093865.1	markers_Eff-Tregs-IL32
7.91301e-28	0.793604	0.346	0.19	2.95773e-23	Eff-Tregs-IL32	TNFRSF18	markers_Eff-Tregs-IL32
2.33401e-27	0.537907	0.307	0.155	8.72407e-23	Eff-Tregs-IL32	TFRC	markers_Eff-Tregs-IL32
2.72807e-27	0.466344	0.601	0.411	1.0197e-22	Eff-Tregs-IL32	PRDM1	markers_Eff-Tregs-IL32
2.8293e-27	0.563826	0.166	0.057	1.05754e-22	Eff-Tregs-IL32	SLC16A10	markers_Eff-Tregs-IL32
3.8926e-27	0.628851	0.559	0.392	1.45498e-22	Eff-Tregs-IL32	ITGB1	markers_Eff-Tregs-IL32
1.3101e-26	0.565565	0.173	0.063	4.8969e-22	Eff-Tregs-IL32	PPP2R2B	markers_Eff-Tregs-IL32
1.67816e-26	0.5171	0.179	0.068	6.27263e-22	Eff-Tregs-IL32	BEX3	markers_Eff-Tregs-IL32
3.94569e-26	0.466076	0.247	0.113	1.47482e-21	Eff-Tregs-IL32	HLA-DQB1	markers_Eff-Tregs-IL32
7.80578e-26	0.400035	0.144	0.046	2.91765e-21	Eff-Tregs-IL32	DUSP4	markers_Eff-Tregs-IL32
9.91183e-26	0.61138	0.294	0.151	3.70485e-21	Eff-Tregs-IL32	HLA-DRB1	markers_Eff-Tregs-IL32
5.62345e-25	0.329899	0.122	0.035	2.10193e-20	Eff-Tregs-IL32	FUT7	markers_Eff-Tregs-IL32
8.23852e-25	0.81457	0.198	0.084	3.07939e-20	Eff-Tregs-IL32	FNDC3B	markers_Eff-Tregs-IL32
2.05076e-23	0.483482	0.668	0.517	7.66532e-19	Eff-Tregs-IL32	TIGIT	markers_Eff-Tregs-IL32
3.24317e-23	0.4	0.321	0.175	1.21223e-18	Eff-Tregs-IL32	HLA-DPA1	markers_Eff-Tregs-IL32
6.72557e-23	0.44256	0.768	0.65	2.51388e-18	Eff-Tregs-IL32	CD74	markers_Eff-Tregs-IL32
1.02081e-22	0.322376	0.975	0.967	3.8156e-18	Eff-Tregs-IL32	HLA-B	markers_Eff-Tregs-IL32
1.27121e-22	0.641647	0.289	0.154	4.75154e-18	Eff-Tregs-IL32	GNAQ	markers_Eff-Tregs-IL32
2.69079e-22	0.359217	0.939	0.915	1.00576e-17	Eff-Tregs-IL32	HLA-C	markers_Eff-Tregs-IL32
3.68111e-22	0.365424	0.153	0.057	1.37592e-17	Eff-Tregs-IL32	LAIR2	markers_Eff-Tregs-IL32
4.02248e-22	0.479324	0.663	0.52	1.50352e-17	Eff-Tregs-IL32	BIRC3	markers_Eff-Tregs-IL32
9.83959e-22	0.340456	0.111	0.033	3.67784e-17	Eff-Tregs-IL32	CEBPA	markers_Eff-Tregs-IL32
1.00041e-21	0.564886	0.118	0.038	3.73934e-17	Eff-Tregs-IL32	TSHR	markers_Eff-Tregs-IL32
2.23537e-21	0.472088	0.767	0.619	8.35537e-17	Eff-Tregs-IL32	ARID5B	markers_Eff-Tregs-IL32
2.36196e-21	0.429093	0.302	0.167	8.82855e-17	Eff-Tregs-IL32	TMEM154	markers_Eff-Tregs-IL32
6.65278e-21	0.670068	0.109	0.034	2.48667e-16	Eff-Tregs-IL32	AC013652.1	markers_Eff-Tregs-IL32
1.58422e-20	0.468629	0.591	0.443	5.92148e-16	Eff-Tregs-IL32	BATF	markers_Eff-Tregs-IL32
1.68835e-20	0.695237	0.316	0.178	6.31071e-16	Eff-Tregs-IL32	GPHN	markers_Eff-Tregs-IL32
2.6181e-19	0.46888	0.499	0.353	9.78595e-15	Eff-Tregs-IL32	MAN1A2	markers_Eff-Tregs-IL32
5.22632e-19	0.550155	0.265	0.146	1.95349e-14	Eff-Tregs-IL32	IL21R	markers_Eff-Tregs-IL32
6.29257e-19	0.253016	0.126	0.046	2.35204e-14	Eff-Tregs-IL32	PRF1	markers_Eff-Tregs-IL32
6.35699e-19	0.529475	0.201	0.098	2.37612e-14	Eff-Tregs-IL32	ENTPD1	markers_Eff-Tregs-IL32
9.28639e-19	0.424174	0.66	0.536	3.47107e-14	Eff-Tregs-IL32	ISG20	markers_Eff-Tregs-IL32
1.05438e-18	0.463263	0.203	0.098	3.94107e-14	Eff-Tregs-IL32	TRERF1	markers_Eff-Tregs-IL32
1.14394e-18	0.542374	0.248	0.131	4.2758e-14	Eff-Tregs-IL32	CLNK	markers_Eff-Tregs-IL32
2.30094e-18	0.481562	0.413	0.286	8.60045e-14	Eff-Tregs-IL32	GLRX	markers_Eff-Tregs-IL32
2.66361e-18	0.312623	0.969	0.957	9.95605e-14	Eff-Tregs-IL32	HLA-A	markers_Eff-Tregs-IL32
5.21898e-18	0.363919	0.161	0.07	1.95075e-13	Eff-Tregs-IL32	AC133644.2	markers_Eff-Tregs-IL32
5.59267e-18	0.559617	0.506	0.371	2.09043e-13	Eff-Tregs-IL32	ICOS	markers_Eff-Tregs-IL32
1.01959e-17	0.379134	0.242	0.131	3.81104e-13	Eff-Tregs-IL32	PTTG1	markers_Eff-Tregs-IL32
1.10584e-17	0.452209	0.31	0.184	4.13342e-13	Eff-Tregs-IL32	RYBP	markers_Eff-Tregs-IL32
1.69144e-17	0.447239	0.147	0.063	6.32227e-13	Eff-Tregs-IL32	LGALS1	markers_Eff-Tregs-IL32
3.59046e-17	0.293013	0.131	0.052	1.34204e-12	Eff-Tregs-IL32	ETV7	markers_Eff-Tregs-IL32
4.75736e-17	0.531594	0.333	0.21	1.77821e-12	Eff-Tregs-IL32	TNFAIP3	markers_Eff-Tregs-IL32
7.62058e-17	0.336194	0.177	0.084	2.84842e-12	Eff-Tregs-IL32	HACD1	markers_Eff-Tregs-IL32
1.33778e-16	0.310786	0.101	0.035	5.00036e-12	Eff-Tregs-IL32	NETO2	markers_Eff-Tregs-IL32
3.91109e-16	0.582444	0.17	0.082	1.46189e-11	Eff-Tregs-IL32	AF165147.1	markers_Eff-Tregs-IL32
4.04774e-16	0.421657	0.225	0.123	1.51297e-11	Eff-Tregs-IL32	CREB3L2	markers_Eff-Tregs-IL32
5.9476e-16	0.275926	0.117	0.045	2.22309e-11	Eff-Tregs-IL32	METTL7A	markers_Eff-Tregs-IL32
1.27328e-15	0.616333	0.357	0.233	4.75928e-11	Eff-Tregs-IL32	FKBP5	markers_Eff-Tregs-IL32
1.29368e-15	0.277462	0.123	0.05	4.83553e-11	Eff-Tregs-IL32	MICAL3	markers_Eff-Tregs-IL32
1.44225e-15	0.382949	0.743	0.637	5.39084e-11	Eff-Tregs-IL32	SMAP2	markers_Eff-Tregs-IL32
1.55062e-15	0.267521	0.112	0.043	5.79589e-11	Eff-Tregs-IL32	C12orf75	markers_Eff-Tregs-IL32
2.1801e-15	0.443877	0.154	0.072	8.14877e-11	Eff-Tregs-IL32	CSGALNACT1	markers_Eff-Tregs-IL32
4.15498e-15	0.436353	0.379	0.257	1.55305e-10	Eff-Tregs-IL32	NCK2	markers_Eff-Tregs-IL32
1.08534e-14	0.501844	0.419	0.293	4.05677e-10	Eff-Tregs-IL32	PCED1B	markers_Eff-Tregs-IL32
1.4254e-14	0.641871	0.255	0.152	5.32786e-10	Eff-Tregs-IL32	NCALD	markers_Eff-Tregs-IL32
1.46844e-14	0.441457	0.827	0.761	5.48872e-10	Eff-Tregs-IL32	S100A4	markers_Eff-Tregs-IL32
2.63709e-14	0.360766	0.237	0.136	9.85692e-10	Eff-Tregs-IL32	SKAP2	markers_Eff-Tregs-IL32
2.73045e-14	0.267769	0.173	0.086	1.02059e-09	Eff-Tregs-IL32	MIR3142HG	markers_Eff-Tregs-IL32
3.98768e-14	0.297302	0.231	0.131	1.49051e-09	Eff-Tregs-IL32	SERPINB9	markers_Eff-Tregs-IL32
4.57762e-14	0.325237	0.174	0.088	1.71102e-09	Eff-Tregs-IL32	DIPK1A	markers_Eff-Tregs-IL32
1.00848e-13	0.347513	0.648	0.531	3.76951e-09	Eff-Tregs-IL32	EZR	markers_Eff-Tregs-IL32
1.30377e-13	0.494386	0.209	0.118	4.87322e-09	Eff-Tregs-IL32	STAT4	markers_Eff-Tregs-IL32
1.50106e-13	0.624175	0.505	0.38	5.61065e-09	Eff-Tregs-IL32	TOX	markers_Eff-Tregs-IL32
1.56181e-13	0.274084	0.159	0.078	5.83774e-09	Eff-Tregs-IL32	LINC01727	markers_Eff-Tregs-IL32
1.58777e-13	0.253048	0.198	0.108	5.93475e-09	Eff-Tregs-IL32	CCDC50	markers_Eff-Tregs-IL32
1.8886e-13	0.307	0.301	0.191	7.05922e-09	Eff-Tregs-IL32	RILPL2	markers_Eff-Tregs-IL32
2.18967e-13	0.63812	0.402	0.287	8.18457e-09	Eff-Tregs-IL32	THADA	markers_Eff-Tregs-IL32
3.79973e-13	0.490869	0.128	0.059	1.42026e-08	Eff-Tregs-IL32	TBC1D8	markers_Eff-Tregs-IL32
4.71066e-13	0.294677	0.169	0.089	1.76075e-08	Eff-Tregs-IL32	IKZF4	markers_Eff-Tregs-IL32
4.80146e-13	0.283674	0.226	0.127	1.79469e-08	Eff-Tregs-IL32	CD226	markers_Eff-Tregs-IL32
6.83895e-13	0.447685	0.513	0.399	2.55626e-08	Eff-Tregs-IL32	NR3C1	markers_Eff-Tregs-IL32
8.56254e-13	0.629982	0.399	0.29	3.20051e-08	Eff-Tregs-IL32	RAP1GDS1	markers_Eff-Tregs-IL32
1.5466e-12	0.355629	0.223	0.131	5.78087e-08	Eff-Tregs-IL32	ARHGEF12	markers_Eff-Tregs-IL32
1.73243e-12	0.353228	0.551	0.434	6.47547e-08	Eff-Tregs-IL32	GBP5	markers_Eff-Tregs-IL32
2.83107e-12	0.42758	0.283	0.184	1.0582e-07	Eff-Tregs-IL32	SYTL3	markers_Eff-Tregs-IL32
2.97131e-12	0.298896	0.24	0.147	1.11061e-07	Eff-Tregs-IL32	C21orf91	markers_Eff-Tregs-IL32
3.77033e-12	0.308604	0.537	0.433	1.40928e-07	Eff-Tregs-IL32	PSMB8	markers_Eff-Tregs-IL32
4.2642e-12	0.378069	0.292	0.19	1.59387e-07	Eff-Tregs-IL32	DGKH	markers_Eff-Tregs-IL32
8.47162e-12	0.687477	0.498	0.381	3.16652e-07	Eff-Tregs-IL32	VAV3	markers_Eff-Tregs-IL32
9.15641e-12	0.502627	0.295	0.198	3.42248e-07	Eff-Tregs-IL32	ZNRF2	markers_Eff-Tregs-IL32
1.43625e-11	0.289387	0.138	0.07	5.36842e-07	Eff-Tregs-IL32	CXCR3	markers_Eff-Tregs-IL32
1.43714e-11	0.354735	0.218	0.132	5.37174e-07	Eff-Tregs-IL32	LCORL	markers_Eff-Tregs-IL32
2.57315e-11	0.365424	0.722	0.635	9.61792e-07	Eff-Tregs-IL32	USP15	markers_Eff-Tregs-IL32
2.73915e-11	0.257169	0.154	0.082	1.02384e-06	Eff-Tregs-IL32	MYO1G	markers_Eff-Tregs-IL32
2.87035e-11	0.316558	0.164	0.09	1.07288e-06	Eff-Tregs-IL32	CPEB4	markers_Eff-Tregs-IL32
2.96632e-11	0.387059	0.485	0.378	1.10875e-06	Eff-Tregs-IL32	ICA1	markers_Eff-Tregs-IL32
3.8922e-11	0.383511	0.39	0.287	1.45483e-06	Eff-Tregs-IL32	LINC01943	markers_Eff-Tregs-IL32
6.97018e-11	0.347881	0.109	0.051	2.60531e-06	Eff-Tregs-IL32	PHLPP1	markers_Eff-Tregs-IL32
9.59936e-11	0.506235	0.545	0.446	3.58805e-06	Eff-Tregs-IL32	IL2RA	markers_Eff-Tregs-IL32
1.16313e-10	0.283879	0.26	0.173	4.34756e-06	Eff-Tregs-IL32	ZFAND5	markers_Eff-Tregs-IL32
1.67356e-10	0.423882	0.423	0.319	6.25544e-06	Eff-Tregs-IL32	FBXW7	markers_Eff-Tregs-IL32
2.12171e-10	0.377105	0.29	0.202	7.93051e-06	Eff-Tregs-IL32	UBL3	markers_Eff-Tregs-IL32
2.38683e-10	0.422545	0.338	0.235	8.92151e-06	Eff-Tregs-IL32	BCAS3	markers_Eff-Tregs-IL32
2.42411e-10	0.253408	0.235	0.15	9.06085e-06	Eff-Tregs-IL32	SMS	markers_Eff-Tregs-IL32
2.67954e-10	0.343159	0.429	0.326	1.00156e-05	Eff-Tregs-IL32	EPS15	markers_Eff-Tregs-IL32
3.6668e-10	0.358969	0.132	0.069	1.37058e-05	Eff-Tregs-IL32	BMP2K	markers_Eff-Tregs-IL32
4.10218e-10	0.317112	0.577	0.473	1.53331e-05	Eff-Tregs-IL32	RHOH	markers_Eff-Tregs-IL32
6.75173e-10	0.385984	0.398	0.304	2.52366e-05	Eff-Tregs-IL32	CD96	markers_Eff-Tregs-IL32
8.19214e-10	0.679515	0.228	0.15	3.06206e-05	Eff-Tregs-IL32	CEP128	markers_Eff-Tregs-IL32
1.06433e-09	0.538458	0.384	0.295	3.97825e-05	Eff-Tregs-IL32	BACH1	markers_Eff-Tregs-IL32
1.55608e-09	0.255311	0.398	0.296	5.8163e-05	Eff-Tregs-IL32	BTN3A2	markers_Eff-Tregs-IL32
1.67102e-09	0.363931	0.283	0.196	6.24594e-05	Eff-Tregs-IL32	NF1	markers_Eff-Tregs-IL32
1.76555e-09	0.262385	0.193	0.118	6.59928e-05	Eff-Tregs-IL32	LINC00426	markers_Eff-Tregs-IL32
1.76614e-09	0.380623	0.304	0.216	6.60149e-05	Eff-Tregs-IL32	REL	markers_Eff-Tregs-IL32
1.78085e-09	0.420143	0.357	0.268	6.65648e-05	Eff-Tregs-IL32	TIAM1	markers_Eff-Tregs-IL32
1.8207e-09	0.449554	0.441	0.351	6.8054e-05	Eff-Tregs-IL32	TSPAN5	markers_Eff-Tregs-IL32
1.85541e-09	0.256346	0.22	0.14	6.93514e-05	Eff-Tregs-IL32	ID3	markers_Eff-Tregs-IL32
3.39737e-09	0.299179	0.154	0.089	0.000126987	Eff-Tregs-IL32	HIVEP3	markers_Eff-Tregs-IL32
3.65462e-09	0.303799	0.25	0.172	0.000136603	Eff-Tregs-IL32	CCR4	markers_Eff-Tregs-IL32
3.8004e-09	0.283347	0.279	0.192	0.000142051	Eff-Tregs-IL32	ATP13A3	markers_Eff-Tregs-IL32
4.55255e-09	0.641901	0.476	0.392	0.000170165	Eff-Tregs-IL32	CHST11	markers_Eff-Tregs-IL32
6.75244e-09	0.337123	0.388	0.297	0.000252393	Eff-Tregs-IL32	DDHD1	markers_Eff-Tregs-IL32
9.4868e-09	0.282998	0.379	0.288	0.000354598	Eff-Tregs-IL32	TULP4	markers_Eff-Tregs-IL32
1.2258e-08	0.270476	0.23	0.154	0.000458178	Eff-Tregs-IL32	MYO1F	markers_Eff-Tregs-IL32
1.35236e-08	0.347694	0.345	0.263	0.000505483	Eff-Tregs-IL32	PHKB	markers_Eff-Tregs-IL32
2.09757e-08	0.277247	0.857	0.828	0.000784028	Eff-Tregs-IL32	GAPDH	markers_Eff-Tregs-IL32
2.36973e-08	0.343401	0.504	0.412	0.000885757	Eff-Tregs-IL32	TANK	markers_Eff-Tregs-IL32
2.46965e-08	0.346257	0.53	0.441	0.000923107	Eff-Tregs-IL32	TTN	markers_Eff-Tregs-IL32
8.86593e-150	1.61433	0.614	0.21	3.31391e-145	Tfr	LEF1	markers_Tfr
4.42076e-149	1.95003	0.336	0.04	1.65239e-144	Tfr	RBMS3	markers_Tfr
9.50599e-135	1.13985	0.456	0.112	3.55315e-130	Tfr	FCRL3	markers_Tfr
1.52397e-96	1.48969	0.654	0.37	5.69629e-92	Tfr	SESN3	markers_Tfr
1.19221e-82	1.48394	0.383	0.122	4.45625e-78	Tfr	PDE3B	markers_Tfr
1.0292e-79	0.963164	0.344	0.103	3.84696e-75	Tfr	SORL1	markers_Tfr
2.08228e-79	0.96564	0.689	0.366	7.78316e-75	Tfr	IKZF2	markers_Tfr
2.72729e-76	0.922188	0.45	0.187	1.01941e-71	Tfr	TCF7	markers_Tfr
1.28507e-74	0.856597	0.6	0.293	4.80333e-70	Tfr	RTKN2	markers_Tfr
6.55096e-74	0.617851	0.156	0.014	2.44862e-69	Tfr	TLR5	markers_Tfr
2.12029e-70	0.97584	0.328	0.098	7.92524e-66	Tfr	CLNK	markers_Tfr
5.21801e-67	1.0197	0.228	0.05	1.95039e-62	Tfr	AFF3	markers_Tfr
6.55454e-63	0.749138	0.166	0.025	2.44996e-58	Tfr	RNF144A	markers_Tfr
8.2754e-53	1.23757	0.502	0.268	3.09318e-48	Tfr	MAML2	markers_Tfr
3.74832e-52	0.45141	0.999	0.993	1.40105e-47	Tfr	MT-CYB	markers_Tfr
4.43885e-51	0.658932	0.21	0.055	1.65915e-46	Tfr	GCNT4	markers_Tfr
5.76818e-51	0.706447	0.285	0.098	2.15603e-46	Tfr	KLF2	markers_Tfr
1.20286e-50	0.484463	0.997	0.983	4.49605e-46	Tfr	MT-ND3	markers_Tfr
3.12456e-50	0.782243	0.316	0.124	1.1679e-45	Tfr	LINC00402	markers_Tfr
7.0443e-49	0.676971	0.132	0.02	2.63302e-44	Tfr	SUSD4	markers_Tfr
2.98953e-47	0.522136	0.974	0.952	1.11743e-42	Tfr	MT-ND2	markers_Tfr
9.70778e-47	0.458412	0.993	0.985	3.62857e-42	Tfr	MT-ND4	markers_Tfr
8.87132e-46	0.727598	0.195	0.053	3.31592e-41	Tfr	SLC14A1	markers_Tfr
3.9895e-42	0.610458	0.889	0.827	1.4912e-37	Tfr	TXNIP	markers_Tfr
1.07428e-41	0.576662	0.214	0.068	4.01545e-37	Tfr	MIR3142HG	markers_Tfr
3.74976e-41	0.48589	0.154	0.036	1.40158e-36	Tfr	CHD7	markers_Tfr
9.86952e-40	0.581452	0.599	0.392	3.68903e-35	Tfr	CXCR4	markers_Tfr
2.28859e-39	0.843827	0.222	0.077	8.55431e-35	Tfr	AL353660.1	markers_Tfr
2.18537e-38	0.989486	0.401	0.212	8.16849e-34	Tfr	FKBP5	markers_Tfr
3.29332e-35	0.485776	0.134	0.032	1.23098e-30	Tfr	CHN1	markers_Tfr
3.21054e-33	0.638347	0.691	0.551	1.20004e-28	Tfr	ATM	markers_Tfr
2.18465e-32	0.47289	0.12	0.027	8.1658e-28	Tfr	DNAH8	markers_Tfr
4.11729e-32	0.592317	0.654	0.508	1.53896e-27	Tfr	SELL	markers_Tfr
9.72175e-32	0.538623	0.191	0.068	3.63379e-27	Tfr	AC093010.2	markers_Tfr
1.62778e-30	0.68521	0.332	0.171	6.08431e-26	Tfr	DGKH	markers_Tfr
3.33718e-30	0.379239	0.126	0.033	1.24737e-25	Tfr	APP	markers_Tfr
7.07701e-30	0.340557	0.104	0.022	2.64525e-25	Tfr	SERPINB6	markers_Tfr
7.43594e-30	1.00024	0.215	0.087	2.7794e-25	Tfr	HDAC9	markers_Tfr
1.6522e-29	0.696139	0.132	0.037	6.17559e-25	Tfr	SH3RF3	markers_Tfr
2.58491e-29	0.598309	0.26	0.122	9.66186e-25	Tfr	ID3	markers_Tfr
1.20939e-28	0.419576	0.174	0.062	4.52045e-24	Tfr	AC133644.2	markers_Tfr
1.3213e-28	0.329814	0.106	0.024	4.93876e-24	Tfr	SCML1	markers_Tfr
1.58368e-28	0.34235	0.975	0.98	5.91947e-24	Tfr	RPLP2	markers_Tfr
7.42672e-27	0.994573	0.196	0.081	2.77596e-22	Tfr	FHIT	markers_Tfr
6.15624e-26	0.514774	0.15	0.052	2.30108e-21	Tfr	FAM117B	markers_Tfr
6.3412e-26	0.868046	0.514	0.373	2.37021e-21	Tfr	TXK	markers_Tfr
1.644e-25	1.47605	0.238	0.116	6.14496e-21	Tfr	TAFA2	markers_Tfr
6.94332e-25	0.688064	0.196	0.084	2.59527e-20	Tfr	BACH2	markers_Tfr
1.08198e-24	0.36176	0.906	0.897	4.04424e-20	Tfr	RPL31	markers_Tfr
1.39549e-24	0.544613	0.202	0.089	5.21605e-20	Tfr	AKAP7	markers_Tfr
1.86199e-24	0.772822	0.443	0.292	6.95974e-20	Tfr	CAMK4	markers_Tfr
4.77975e-24	0.357384	0.131	0.043	1.78658e-19	Tfr	FLOT1	markers_Tfr
5.10146e-24	0.270647	0.997	0.998	1.90682e-19	Tfr	MT-CO2	markers_Tfr
1.56001e-23	0.460146	0.151	0.056	5.831e-19	Tfr	CPM	markers_Tfr
1.65606e-23	0.492239	0.134	0.045	6.19004e-19	Tfr	ATP10A	markers_Tfr
2.75989e-23	0.268369	0.999	0.997	1.03159e-18	Tfr	MT-CO3	markers_Tfr
5.67625e-23	0.784159	0.463	0.331	2.12167e-18	Tfr	CCND3	markers_Tfr
6.33446e-23	0.341536	0.982	0.98	2.36769e-18	Tfr	MT-ND1	markers_Tfr
7.02784e-23	0.448266	0.941	0.929	2.62686e-18	Tfr	RPS21	markers_Tfr
9.46826e-23	0.663165	0.164	0.066	3.53905e-18	Tfr	NR3C2	markers_Tfr
1.28091e-22	0.777975	0.387	0.243	4.7878e-18	Tfr	ST8SIA1	markers_Tfr
1.39541e-22	0.551164	0.225	0.111	5.21575e-18	Tfr	FBXO34	markers_Tfr
3.75383e-22	0.470413	0.144	0.054	1.40311e-17	Tfr	ABCD2	markers_Tfr
6.56917e-22	0.383581	0.149	0.058	2.45542e-17	Tfr	ZNF827	markers_Tfr
6.77194e-22	0.279409	0.999	0.996	2.53122e-17	Tfr	MT-ATP6	markers_Tfr
1.27115e-21	0.727035	0.354	0.221	4.75132e-17	Tfr	PRKCA	markers_Tfr
1.28804e-21	0.604039	0.724	0.631	4.81443e-17	Tfr	USP15	markers_Tfr
1.58148e-21	0.337148	0.949	0.958	5.91125e-17	Tfr	RPS20	markers_Tfr
1.82794e-21	0.492116	0.51	0.38	6.83249e-17	Tfr	TMEM123	markers_Tfr
3.26568e-21	0.614126	0.294	0.174	1.22065e-16	Tfr	STK38	markers_Tfr
1.0857e-20	0.319647	0.12	0.041	4.05813e-16	Tfr	CD200	markers_Tfr
1.34203e-20	0.671354	0.223	0.111	5.01623e-16	Tfr	AC093865.1	markers_Tfr
1.55508e-20	0.750027	0.413	0.281	5.81257e-16	Tfr	BACH1	markers_Tfr
1.95535e-20	0.568782	0.428	0.289	7.30872e-16	Tfr	CD96	markers_Tfr
2.0519e-20	0.56232	0.2	0.096	7.66961e-16	Tfr	SCML4	markers_Tfr
2.75548e-20	0.613597	0.221	0.113	1.02994e-15	Tfr	AP000787.1	markers_Tfr
3.82935e-20	0.590085	0.232	0.122	1.43133e-15	Tfr	CD226	markers_Tfr
4.93274e-20	0.4647	0.214	0.108	1.84376e-15	Tfr	LRMP	markers_Tfr
4.31487e-19	0.437843	0.174	0.08	1.61281e-14	Tfr	AIG1	markers_Tfr
1.88457e-18	0.475042	0.361	0.238	7.04416e-14	Tfr	MAL	markers_Tfr
3.10127e-18	0.456872	0.109	0.039	1.15919e-13	Tfr	AC119396.1	markers_Tfr
5.26875e-18	0.545515	0.375	0.255	1.96935e-13	Tfr	SNHG14	markers_Tfr
1.20871e-17	0.323464	0.979	0.978	4.51791e-13	Tfr	RPS6	markers_Tfr
1.53478e-17	0.329155	0.927	0.945	5.73671e-13	Tfr	RPL5	markers_Tfr
2.88986e-17	0.606357	0.41	0.297	1.08017e-12	Tfr	ARHGEF3	markers_Tfr
4.87566e-17	0.454483	0.647	0.583	1.82243e-12	Tfr	SNHG6	markers_Tfr
6.18792e-17	0.351416	0.173	0.083	2.31292e-12	Tfr	HACD1	markers_Tfr
6.33879e-17	0.279594	0.986	0.989	2.36931e-12	Tfr	RPS18	markers_Tfr
7.93083e-17	0.390837	0.115	0.044	2.96439e-12	Tfr	IGF1R	markers_Tfr
7.79885e-16	0.640089	0.263	0.161	2.91506e-11	Tfr	LRRC8D	markers_Tfr
1.01357e-15	0.460504	0.164	0.081	3.78853e-11	Tfr	BTLA	markers_Tfr
1.44504e-15	0.704201	0.116	0.048	5.40129e-11	Tfr	CDK14	markers_Tfr
1.64229e-15	0.534475	0.376	0.274	6.13857e-11	Tfr	MCUB	markers_Tfr
1.67033e-15	0.392337	0.166	0.083	6.24335e-11	Tfr	PLAC8	markers_Tfr
1.79315e-15	0.36092	0.929	0.94	6.70243e-11	Tfr	RPL36	markers_Tfr
1.87388e-15	0.482188	0.124	0.053	7.00419e-11	Tfr	BTBD11	markers_Tfr
1.97328e-15	0.672929	0.291	0.183	7.37572e-11	Tfr	GPHN	markers_Tfr
2.29969e-15	0.391539	0.116	0.048	8.59579e-11	Tfr	C12orf42	markers_Tfr
2.95765e-15	0.360157	0.892	0.911	1.10551e-10	Tfr	RPL38	markers_Tfr
3.8167e-15	0.325196	0.973	0.978	1.4266e-10	Tfr	RPS8	markers_Tfr
1.16015e-14	0.33027	0.196	0.106	4.33642e-10	Tfr	CCDC50	markers_Tfr
1.17143e-14	0.513695	0.368	0.259	4.37858e-10	Tfr	ITGA4	markers_Tfr
1.62141e-14	0.320382	0.98	0.986	6.06049e-10	Tfr	RPS12	markers_Tfr
2.11283e-14	0.411309	0.211	0.119	7.89733e-10	Tfr	AHI1	markers_Tfr
2.1282e-14	0.33579	0.971	0.98	7.9548e-10	Tfr	RPL32	markers_Tfr
2.73159e-14	0.473232	0.201	0.112	1.02101e-09	Tfr	IFITM1	markers_Tfr
3.1498e-14	0.259811	0.921	0.938	1.17733e-09	Tfr	RPL7	markers_Tfr
4.25284e-14	0.447643	0.332	0.231	1.58963e-09	Tfr	SEMA4D	markers_Tfr
5.81523e-14	0.551154	0.14	0.067	2.17362e-09	Tfr	PCAT1	markers_Tfr
9.80592e-14	0.492263	0.189	0.105	3.66526e-09	Tfr	RBMS1	markers_Tfr
1.00231e-13	0.372417	0.193	0.108	3.74644e-09	Tfr	EEA1	markers_Tfr
1.27048e-13	0.332108	0.107	0.045	4.74882e-09	Tfr	GRIK1	markers_Tfr
1.73877e-13	0.33081	0.975	0.99	6.49918e-09	Tfr	RPS27	markers_Tfr
1.99397e-13	0.679598	0.135	0.066	7.45306e-09	Tfr	UST	markers_Tfr
3.40834e-13	0.293794	0.958	0.967	1.27397e-08	Tfr	RPL39	markers_Tfr
6.16798e-13	0.399053	0.548	0.459	2.30547e-08	Tfr	MT-ND4L	markers_Tfr
9.15239e-13	0.313372	0.151	0.079	3.42098e-08	Tfr	ACTN1	markers_Tfr
1.04688e-12	0.326671	0.136	0.067	3.91302e-08	Tfr	HIPK2	markers_Tfr
1.20876e-12	0.386382	0.167	0.091	4.51812e-08	Tfr	DISC1	markers_Tfr
1.2519e-12	0.269958	0.143	0.072	4.67935e-08	Tfr	BEX2	markers_Tfr
1.29126e-12	0.257569	0.946	0.958	4.82649e-08	Tfr	RPS25	markers_Tfr
1.32487e-12	0.397517	0.166	0.09	4.9521e-08	Tfr	TNFSF8	markers_Tfr
1.32933e-12	0.270107	0.123	0.057	4.96878e-08	Tfr	KIAA1324	markers_Tfr
1.49628e-12	0.2845	0.948	0.957	5.5928e-08	Tfr	RPL9	markers_Tfr
1.50433e-12	0.354846	0.212	0.127	5.62288e-08	Tfr	TMEM63A	markers_Tfr
1.61999e-12	0.712184	0.264	0.177	6.0552e-08	Tfr	ASAP1	markers_Tfr
1.6809e-12	0.550083	0.103	0.044	6.28286e-08	Tfr	PRKN	markers_Tfr
2.06417e-12	0.30203	0.943	0.953	7.71545e-08	Tfr	RPS13	markers_Tfr
2.1776e-12	0.358022	0.114	0.052	8.13944e-08	Tfr	RASGRF2	markers_Tfr
2.86165e-12	0.263554	0.968	0.977	1.06963e-07	Tfr	RPL30	markers_Tfr
3.84189e-12	0.480567	0.173	0.097	1.43602e-07	Tfr	SSBP2	markers_Tfr
4.09611e-12	0.263283	0.78	0.764	1.53104e-07	Tfr	NAP1L1	markers_Tfr
4.98407e-12	0.595056	0.48	0.395	1.86295e-07	Tfr	ITK	markers_Tfr
7.2834e-12	0.256861	0.899	0.907	2.72239e-07	Tfr	RPS17	markers_Tfr
8.01185e-12	0.292824	0.88	0.902	2.99467e-07	Tfr	RPL22	markers_Tfr
9.71961e-12	0.373187	0.249	0.162	3.633e-07	Tfr	SFI1	markers_Tfr
1.10988e-11	0.27588	0.96	0.968	4.1485e-07	Tfr	RPL21	markers_Tfr
1.11196e-11	0.573057	0.183	0.105	4.1563e-07	Tfr	LINC01934	markers_Tfr
1.16859e-11	0.359254	0.639	0.583	4.36795e-07	Tfr	GCC2	markers_Tfr
1.37184e-11	0.365737	0.506	0.417	5.12766e-07	Tfr	MBP	markers_Tfr
2.33743e-11	0.280863	0.97	0.976	8.73685e-07	Tfr	RPS3A	markers_Tfr
2.75115e-11	0.362152	0.332	0.24	1.02832e-06	Tfr	ZNF721	markers_Tfr
3.02155e-11	0.400376	0.36	0.269	1.12939e-06	Tfr	GPR174	markers_Tfr
5.26312e-11	0.323144	0.165	0.095	1.96725e-06	Tfr	RYK	markers_Tfr
6.02693e-11	0.33134	0.113	0.055	2.25275e-06	Tfr	SLCO3A1	markers_Tfr
6.78009e-11	0.268163	0.913	0.915	2.53426e-06	Tfr	RPL13	markers_Tfr
7.31329e-11	0.272866	0.911	0.919	2.73356e-06	Tfr	RPS5	markers_Tfr
1.35117e-10	0.373788	0.203	0.126	5.05039e-06	Tfr	SERTAD2	markers_Tfr
1.41585e-10	0.254012	0.941	0.951	5.29217e-06	Tfr	RPL6	markers_Tfr
1.53056e-10	0.373024	0.356	0.265	5.72095e-06	Tfr	TIAM1	markers_Tfr
1.71475e-10	0.362419	0.671	0.633	6.40939e-06	Tfr	GAS5	markers_Tfr
3.77052e-10	0.250449	0.625	0.529	1.40934e-05	Tfr	BIRC3	markers_Tfr
5.52822e-10	0.376339	0.268	0.191	2.06634e-05	Tfr	ZNF506	markers_Tfr
9.89858e-10	0.325131	0.215	0.143	3.69989e-05	Tfr	ZNF83	markers_Tfr
1.19984e-09	0.339315	0.237	0.163	4.48476e-05	Tfr	PRKAG2	markers_Tfr
1.39899e-09	0.319718	0.521	0.447	5.22915e-05	Tfr	TSC22D3	markers_Tfr
1.46102e-09	0.671664	0.285	0.208	5.461e-05	Tfr	AKT3	markers_Tfr
1.53276e-09	0.505752	0.273	0.195	5.72916e-05	Tfr	ATP8A1	markers_Tfr
1.53914e-09	0.406076	0.212	0.139	5.75299e-05	Tfr	FAAH2	markers_Tfr
1.87698e-09	0.369412	0.112	0.058	7.01576e-05	Tfr	HSPA12A	markers_Tfr
2.1693e-09	0.350802	0.279	0.201	8.10842e-05	Tfr	TMEM245	markers_Tfr
2.58179e-09	0.424427	0.534	0.47	9.65021e-05	Tfr	IL6ST	markers_Tfr
2.78101e-09	0.287347	0.146	0.086	0.000103949	Tfr	ZNF737	markers_Tfr
3.27611e-09	0.331732	0.19	0.122	0.000122455	Tfr	TRAT1	markers_Tfr
3.60411e-09	0.267358	0.116	0.062	0.000134714	Tfr	NRIP1	markers_Tfr
4.86566e-09	0.297098	0.683	0.666	0.000181868	Tfr	LDHB	markers_Tfr
5.00742e-09	0.262756	0.141	0.082	0.000187167	Tfr	EPHX2	markers_Tfr
5.01591e-09	0.256082	0.965	0.972	0.000187485	Tfr	RPL37	markers_Tfr
5.20875e-09	0.306389	0.379	0.3	0.000194693	Tfr	BTN3A2	markers_Tfr
8.40567e-09	0.39947	0.465	0.397	0.000314187	Tfr	ITM2A	markers_Tfr
9.83539e-09	0.317038	0.426	0.35	0.000367627	Tfr	PIK3R1	markers_Tfr
1.19352e-08	0.398835	0.16	0.098	0.000446113	Tfr	PDE8A	markers_Tfr
1.39379e-08	0.332645	0.661	0.625	0.000520971	Tfr	C12orf57	markers_Tfr

## Sheet: CD8T
Table S3. Differentially expressed genes per cell type: Thelper subclusters
p_val	avg_log2FC	pct.1	pct.2	p_val_adj	cluster	gene	celltype
0	1.48821	0.803	0.272	0	Naive CD8 T	CCR7	Naive CD8 T
0	1.29468	0.569	0.115	0	Naive CD8 T	LINC02446	Naive CD8 T
0	1.23124	0.684	0.245	0	Naive CD8 T	LEF1	Naive CD8 T
0	1.09872	0.447	0.066	0	Naive CD8 T	TRABD2A	Naive CD8 T
0	1.05414	0.995	0.965	0	Naive CD8 T	RPS3A	Naive CD8 T
0	1.04179	0.992	0.951	0	Naive CD8 T	RPS13	Naive CD8 T
0	1.03444	0.977	0.849	0	Naive CD8 T	EEF1B2	Naive CD8 T
0	0.997481	0.996	0.967	0	Naive CD8 T	RPL21	Naive CD8 T
0	0.993066	0.998	0.969	0	Naive CD8 T	RPS6	Naive CD8 T
0	0.981498	0.654	0.287	0	Naive CD8 T	NOSIP	Naive CD8 T
0	0.977649	0.988	0.92	0	Naive CD8 T	RPS5	Naive CD8 T
0	0.964269	0.996	0.973	0	Naive CD8 T	RPL32	Naive CD8 T
0	0.963689	0.857	0.6	0	Naive CD8 T	GAS5	Naive CD8 T
0	0.962376	0.406	0.068	0	Naive CD8 T	ACTN1	Naive CD8 T
0	0.94712	0.996	0.978	0	Naive CD8 T	RPS8	Naive CD8 T
0	0.938509	0.979	0.889	0	Naive CD8 T	RPL22	Naive CD8 T
0	0.935902	0.998	0.988	0	Naive CD8 T	RPS12	Naive CD8 T
0	0.928836	0.779	0.35	0	Naive CD8 T	CD8B	Naive CD8 T
0	0.917756	0.998	0.983	0	Naive CD8 T	RPL34	Naive CD8 T
0	0.915842	0.994	0.959	0	Naive CD8 T	RPL9	Naive CD8 T
0	0.904248	0.988	0.912	0	Naive CD8 T	RPL7	Naive CD8 T
0	0.895807	0.873	0.577	0	Naive CD8 T	LDHB	Naive CD8 T
0	0.883933	0.984	0.918	0	Naive CD8 T	RPL23	Naive CD8 T
0	0.839586	0.997	0.977	0	Naive CD8 T	RPS16	Naive CD8 T
0	0.831667	0.997	0.981	0	Naive CD8 T	RPS23	Naive CD8 T
0	0.83049	0.976	0.861	0	Naive CD8 T	EEF1G	Naive CD8 T
0	0.826806	0.995	0.977	0	Naive CD8 T	TPT1	Naive CD8 T
0	0.801208	0.989	0.944	0	Naive CD8 T	RPL5	Naive CD8 T
0	0.781319	0.982	0.906	0	Naive CD8 T	RPL31	Naive CD8 T
0	0.772744	0.998	0.985	0	Naive CD8 T	RPS14	Naive CD8 T
0	0.767268	0.99	0.943	0	Naive CD8 T	RPL10A	Naive CD8 T
0	0.763795	0.99	0.944	0	Naive CD8 T	RPL12	Naive CD8 T
0	0.762833	0.996	0.977	0	Naive CD8 T	RPL30	Naive CD8 T
0	0.751436	0.995	0.94	0	Naive CD8 T	RPS21	Naive CD8 T
0	0.748325	0.967	0.855	0	Naive CD8 T	RPS17	Naive CD8 T
0	0.747901	0.998	0.981	0	Naive CD8 T	RPL11	Naive CD8 T
0	0.745704	0.995	0.976	0	Naive CD8 T	RPS28	Naive CD8 T
0	0.744712	0.996	0.972	0	Naive CD8 T	RPL39	Naive CD8 T
0	0.743351	0.999	0.992	0	Naive CD8 T	RPS18	Naive CD8 T
0	0.73731	0.965	0.942	0	Naive CD8 T	RPL13	Naive CD8 T
0	0.736721	0.999	0.984	0	Naive CD8 T	RPL19	Naive CD8 T
0	0.732927	0.994	0.953	0	Naive CD8 T	RPS20	Naive CD8 T
0	0.729467	0.982	0.902	0	Naive CD8 T	RPL36A	Naive CD8 T
0	0.729321	0.995	0.975	0	Naive CD8 T	RPL3	Naive CD8 T
0	0.727961	0.991	0.946	0	Naive CD8 T	RPL29	Naive CD8 T
0	0.725034	0.997	0.977	0	Naive CD8 T	RPL18A	Naive CD8 T
0	0.724164	0.997	0.97	0	Naive CD8 T	RPL18	Naive CD8 T
0	0.70701	0.992	0.948	0	Naive CD8 T	RPL35A	Naive CD8 T
0	0.706686	0.999	0.992	0	Naive CD8 T	EEF1A1	Naive CD8 T
0	0.705686	0.992	0.944	0	Naive CD8 T	RPS9	Naive CD8 T
0	0.699521	0.995	0.967	0	Naive CD8 T	RPL37A	Naive CD8 T
0	0.693113	0.999	0.99	0	Naive CD8 T	RPS27A	Naive CD8 T
0	0.69195	0.996	0.965	0	Naive CD8 T	RPS25	Naive CD8 T
0	0.684023	0.993	0.969	0	Naive CD8 T	RPL37	Naive CD8 T
0	0.67571	0.997	0.97	0	Naive CD8 T	RPS11	Naive CD8 T
0	0.673701	0.988	0.943	0	Naive CD8 T	RPL14	Naive CD8 T
0	0.672447	0.952	0.828	0	Naive CD8 T	RPL4	Naive CD8 T
0	0.6684	0.964	0.94	0	Naive CD8 T	RPS2	Naive CD8 T
0	0.661235	0.972	0.907	0	Naive CD8 T	NACA	Naive CD8 T
0	0.65948	0.999	0.99	0	Naive CD8 T	RPL10	Naive CD8 T
0	0.658513	0.989	0.94	0	Naive CD8 T	RPSA	Naive CD8 T
0	0.654656	0.997	0.975	0	Naive CD8 T	RPS3	Naive CD8 T
0	0.652049	0.999	0.988	0	Naive CD8 T	RPLP2	Naive CD8 T
0	0.614201	0.992	0.96	0	Naive CD8 T	RPS4X	Naive CD8 T
0	0.577237	0.998	0.983	0	Naive CD8 T	RPS19	Naive CD8 T
0	0.556181	1	0.991	0	Naive CD8 T	RPL13A	Naive CD8 T
0	0.551228	0.995	0.973	0	Naive CD8 T	RPL27A	Naive CD8 T
2.61001e-303	0.688696	0.979	0.917	9.75569e-299	Naive CD8 T	RPL38	Naive CD8 T
7.89154e-301	0.504948	0.995	0.974	2.9497e-296	Naive CD8 T	RPL23A	Naive CD8 T
1.83475e-287	0.510438	0.996	0.977	6.85792e-283	Naive CD8 T	RPS15	Naive CD8 T
1.24705e-285	0.86549	0.43	0.122	4.66122e-281	Naive CD8 T	AIF1	Naive CD8 T
5.99936e-283	0.874356	0.618	0.276	2.24244e-278	Naive CD8 T	PRKCQ-AS1	Naive CD8 T
5.53274e-281	0.85057	0.361	0.083	2.06803e-276	Naive CD8 T	CHRM3-AS2	Naive CD8 T
1.3189e-280	0.937913	0.69	0.37	4.92978e-276	Naive CD8 T	SNHG8	Naive CD8 T
1.88342e-278	0.551271	0.984	0.928	7.03985e-274	Naive CD8 T	RACK1	Naive CD8 T
9.40307e-277	0.514463	0.995	0.97	3.51468e-272	Naive CD8 T	RPL17	Naive CD8 T
4.04088e-276	0.557973	0.985	0.941	1.5104e-271	Naive CD8 T	RPL8	Naive CD8 T
1.69516e-273	0.538144	0.984	0.936	6.33616e-269	Naive CD8 T	UBA52	Naive CD8 T
3.37514e-267	0.580891	0.973	0.905	1.26156e-262	Naive CD8 T	RPL27	Naive CD8 T
1.3474e-266	0.592068	0.988	0.944	5.03631e-262	Naive CD8 T	RPL36	Naive CD8 T
9.41807e-263	0.790025	0.8	0.553	3.52029e-258	Naive CD8 T	SNHG29	Naive CD8 T
2.58163e-254	0.498183	0.994	0.971	9.64961e-250	Naive CD8 T	RPL26	Naive CD8 T
7.91536e-253	0.557905	0.985	0.939	2.9586e-248	Naive CD8 T	TMSB10	Naive CD8 T
7.27083e-247	0.555406	0.977	0.904	2.71769e-242	Naive CD8 T	RPLP0	Naive CD8 T
4.31657e-241	0.48588	0.993	0.962	1.61345e-236	Naive CD8 T	RPL15	Naive CD8 T
5.85629e-239	0.47646	0.996	0.983	2.18896e-234	Naive CD8 T	RPS15A	Naive CD8 T
3.19873e-235	0.602763	0.2	0.014	1.19562e-230	Naive CD8 T	CD248	Naive CD8 T
4.50317e-233	0.470638	0.999	0.995	1.68319e-228	Naive CD8 T	RPLP1	Naive CD8 T
6.78132e-223	0.457924	0.992	0.959	2.53472e-218	Naive CD8 T	RPL7A	Naive CD8 T
5.86963e-221	0.485147	0.983	0.938	2.19395e-216	Naive CD8 T	RPL24	Naive CD8 T
6.55975e-218	0.60284	0.902	0.77	2.45191e-213	Naive CD8 T	NPM1	Naive CD8 T
2.56714e-208	0.666381	0.794	0.568	9.59545e-204	Naive CD8 T	EIF3E	Naive CD8 T
1.32796e-207	0.456771	0.994	0.97	4.96366e-203	Naive CD8 T	RPS24	Naive CD8 T
5.36024e-199	0.575423	0.696	0.367	2.00355e-194	Naive CD8 T	SELL	Naive CD8 T
9.67829e-196	0.691223	0.688	0.415	3.61755e-191	Naive CD8 T	RGS10	Naive CD8 T
3.91509e-195	0.826927	0.701	0.489	1.46338e-190	Naive CD8 T	RPS4Y1	Naive CD8 T
8.42222e-194	0.466204	0.981	0.929	3.14806e-189	Naive CD8 T	RPL35	Naive CD8 T
1.61126e-192	0.642885	0.373	0.127	6.02258e-188	Naive CD8 T	LDLRAP1	Naive CD8 T
2.65755e-192	0.492209	0.998	0.983	9.93341e-188	Naive CD8 T	RPS27	Naive CD8 T
5.5618e-191	0.447529	0.986	0.954	2.07889e-186	Naive CD8 T	RPL6	Naive CD8 T
4.32723e-184	0.618445	0.601	0.314	1.61743e-179	Naive CD8 T	TMEM123	Naive CD8 T
2.14838e-180	0.581081	0.201	0.031	8.0302e-176	Naive CD8 T	LRRN3	Naive CD8 T
6.35692e-174	0.487644	0.997	0.989	2.37609e-169	Naive CD8 T	MT-ND4	Naive CD8 T
1.1917e-171	0.500208	0.919	0.803	4.45432e-167	Naive CD8 T	PABPC1	Naive CD8 T
1.09054e-166	0.633568	0.719	0.472	4.07621e-162	Naive CD8 T	SNHG5	Naive CD8 T
2.93793e-166	0.358992	0.999	0.991	1.09814e-161	Naive CD8 T	RPL41	Naive CD8 T
4.58622e-163	0.54521	0.281	0.081	1.71424e-158	Naive CD8 T	MAL	Naive CD8 T
3.40026e-160	0.617727	0.508	0.252	1.27095e-155	Naive CD8 T	RCAN3	Naive CD8 T
6.98814e-160	0.3596	0.999	0.994	2.61203e-155	Naive CD8 T	RPL28	Naive CD8 T
3.81236e-159	0.588721	0.35	0.131	1.42498e-154	Naive CD8 T	FLT3LG	Naive CD8 T
3.65149e-152	0.605584	0.306	0.103	1.36485e-147	Naive CD8 T	ITGA6	Naive CD8 T
5.10064e-148	0.429018	0.945	0.84	1.90652e-143	Naive CD8 T	EEF1D	Naive CD8 T
5.80307e-147	0.366287	0.991	0.96	2.16907e-142	Naive CD8 T	FAU	Naive CD8 T
2.60359e-146	0.632671	0.327	0.121	9.7317e-142	Naive CD8 T	CD55	Naive CD8 T
9.55912e-146	0.727101	0.505	0.245	3.57301e-141	Naive CD8 T	PDE3B	Naive CD8 T
1.09771e-144	0.463528	0.91	0.785	4.10302e-140	Naive CD8 T	COX4I1	Naive CD8 T
3.50561e-137	0.699927	0.191	0.042	1.31033e-132	Naive CD8 T	S100B	Naive CD8 T
7.97605e-135	0.459264	0.997	0.983	2.98129e-130	Naive CD8 T	RPS29	Naive CD8 T
3.21353e-132	0.36599	0.786	0.557	1.20115e-127	Naive CD8 T	LTB	Naive CD8 T
9.81694e-127	0.552982	0.176	0.038	3.66938e-122	Naive CD8 T	LEF1-AS1	Naive CD8 T
2.08304e-126	0.598402	0.826	0.735	7.786e-122	Naive CD8 T	RPS10	Naive CD8 T
2.87056e-126	0.506564	0.78	0.591	1.07296e-121	Naive CD8 T	NOP53	Naive CD8 T
7.63408e-126	0.54795	0.347	0.146	2.85347e-121	Naive CD8 T	IL6ST	Naive CD8 T
1.13911e-125	0.551547	0.589	0.364	4.25777e-121	Naive CD8 T	SNHG32	Naive CD8 T
1.51709e-125	0.51583	0.301	0.117	5.67056e-121	Naive CD8 T	ARMH1	Naive CD8 T
8.32728e-125	0.503523	0.773	0.567	3.11257e-120	Naive CD8 T	C12orf57	Naive CD8 T
2.49127e-123	0.515572	0.427	0.208	9.31186e-119	Naive CD8 T	SATB1	Naive CD8 T
3.38153e-121	0.35246	0.985	0.952	1.26395e-116	Naive CD8 T	RPS7	Naive CD8 T
2.24685e-117	0.629471	0.551	0.319	8.39827e-113	Naive CD8 T	OXNAD1	Naive CD8 T
3.18856e-116	0.407433	0.928	0.828	1.19182e-111	Naive CD8 T	PFDN5	Naive CD8 T
1.7422e-112	0.432076	0.857	0.718	6.51198e-108	Naive CD8 T	UQCRB	Naive CD8 T
2.34653e-108	0.538296	0.448	0.222	8.77088e-104	Naive CD8 T	NELL2	Naive CD8 T
3.10713e-104	0.420432	0.853	0.705	1.16138e-99	Naive CD8 T	SARAF	Naive CD8 T
7.19049e-103	0.40244	0.881	0.761	2.68766e-98	Naive CD8 T	BTF3	Naive CD8 T
1.63145e-101	0.601746	0.318	0.142	6.09804e-97	Naive CD8 T	SERINC5	Naive CD8 T
3.52516e-100	0.448922	0.242	0.09	1.31763e-95	Naive CD8 T	RFLNB	Naive CD8 T
8.78675e-98	0.432055	0.516	0.301	3.28431e-93	Naive CD8 T	ABLIM1	Naive CD8 T
9.34438e-97	0.48282	0.601	0.398	3.49274e-92	Naive CD8 T	PIK3IP1	Naive CD8 T
4.46311e-96	0.518038	0.491	0.294	1.66822e-91	Naive CD8 T	NDFIP1	Naive CD8 T
1.72257e-95	0.423042	0.12	0.021	6.43861e-91	Naive CD8 T	AK5	Naive CD8 T
4.42583e-95	0.336523	0.998	0.994	1.65429e-90	Naive CD8 T	MT-CYB	Naive CD8 T
6.17754e-95	0.372579	0.152	0.038	2.30904e-90	Naive CD8 T	FAM153CP	Naive CD8 T
2.29482e-92	0.350806	0.213	0.076	8.57759e-88	Naive CD8 T	TMIGD2	Naive CD8 T
1.09363e-90	0.35048	0.87	0.737	4.08779e-86	Naive CD8 T	HSP90AB1	Naive CD8 T
5.72005e-90	0.348245	0.904	0.8	2.13804e-85	Naive CD8 T	TOMM7	Naive CD8 T
6.61661e-90	0.377638	0.838	0.684	2.47315e-85	Naive CD8 T	EEF2	Naive CD8 T
2.26373e-89	0.363907	0.719	0.495	8.46138e-85	Naive CD8 T	TCF7	Naive CD8 T
6.16108e-89	0.424906	0.724	0.523	2.30289e-84	Naive CD8 T	PRMT2	Naive CD8 T
2.27828e-87	0.357907	0.995	0.987	8.51575e-83	Naive CD8 T	MT-ND3	Naive CD8 T
4.62649e-87	0.401006	0.732	0.551	1.72929e-82	Naive CD8 T	ZFAS1	Naive CD8 T
1.28764e-86	0.539007	0.338	0.165	4.81293e-82	Naive CD8 T	PRKCA	Naive CD8 T
1.51029e-85	0.419335	0.668	0.478	5.64514e-81	Naive CD8 T	UXT	Naive CD8 T
7.00043e-84	0.388362	0.728	0.54	2.61662e-79	Naive CD8 T	EIF3H	Naive CD8 T
4.3384e-83	0.42347	0.471	0.286	1.62161e-78	Naive CD8 T	FBL	Naive CD8 T
2.53721e-82	0.41973	0.332	0.167	9.48359e-78	Naive CD8 T	PASK	Naive CD8 T
7.18755e-81	0.300696	0.505	0.294	2.68656e-76	Naive CD8 T	TXK	Naive CD8 T
1.1328e-79	0.388475	0.289	0.139	4.23419e-75	Naive CD8 T	RASGRP2	Naive CD8 T
3.74226e-79	0.322124	0.117	0.026	1.39878e-74	Naive CD8 T	HRH2	Naive CD8 T
1.47663e-78	0.805024	0.343	0.179	5.51936e-74	Naive CD8 T	BACH2	Naive CD8 T
3.17074e-77	0.366267	0.203	0.079	1.18516e-72	Naive CD8 T	SCML1	Naive CD8 T
6.37588e-77	0.400697	0.202	0.08	2.38317e-72	Naive CD8 T	PDK1	Naive CD8 T
1.75741e-73	0.275425	0.999	0.997	6.56885e-69	Naive CD8 T	MT-CO3	Naive CD8 T
6.22667e-71	0.376152	0.411	0.244	2.32741e-66	Naive CD8 T	PPA1	Naive CD8 T
8.67427e-71	0.256673	0.999	0.997	3.24227e-66	Naive CD8 T	MT-CO2	Naive CD8 T
9.20869e-70	0.321427	0.88	0.772	3.44202e-65	Naive CD8 T	COX7C	Naive CD8 T
2.57616e-69	0.346184	0.241	0.111	9.62915e-65	Naive CD8 T	C1orf162	Naive CD8 T
1.831e-68	0.39492	0.111	0.028	6.84391e-64	Naive CD8 T	PCSK5	Naive CD8 T
2.88276e-68	0.345719	0.107	0.026	1.07752e-63	Naive CD8 T	SLC16A10	Naive CD8 T
3.85229e-66	0.387824	0.267	0.134	1.43991e-61	Naive CD8 T	RETREG1	Naive CD8 T
1.07835e-64	0.349273	0.288	0.151	4.03067e-60	Naive CD8 T	CHMP7	Naive CD8 T
1.01688e-62	0.298634	0.514	0.332	3.80089e-58	Naive CD8 T	SPOCK2	Naive CD8 T
4.49286e-61	0.372042	0.276	0.141	1.67934e-56	Naive CD8 T	APBA2	Naive CD8 T
8.86277e-60	0.338859	0.25	0.128	3.31273e-55	Naive CD8 T	SH3YL1	Naive CD8 T
7.3269e-58	0.341639	0.487	0.326	2.73865e-53	Naive CD8 T	RSL1D1	Naive CD8 T
7.77468e-57	0.276362	0.491	0.311	2.90602e-52	Naive CD8 T	CAMK4	Naive CD8 T
1.31113e-56	0.253772	0.113	0.034	4.90076e-52	Naive CD8 T	C20orf204	Naive CD8 T
4.69391e-56	0.474215	0.114	0.036	1.75449e-51	Naive CD8 T	PTPRK	Naive CD8 T
9.20707e-56	0.333865	0.672	0.519	3.44142e-51	Naive CD8 T	EIF4B	Naive CD8 T
3.87967e-55	0.33652	0.557	0.398	1.45014e-50	Naive CD8 T	ST13	Naive CD8 T
5.81027e-55	0.428809	0.265	0.143	2.17176e-50	Naive CD8 T	NAA16	Naive CD8 T
1.93909e-54	0.350212	0.147	0.058	7.24791e-50	Naive CD8 T	KCNQ1OT1	Naive CD8 T
3.00922e-54	0.306027	0.67	0.518	1.12479e-49	Naive CD8 T	NME2	Naive CD8 T
7.74567e-54	0.324395	0.396	0.252	2.89518e-49	Naive CD8 T	ALKBH7	Naive CD8 T
1.0975e-53	0.266171	0.2	0.094	4.10223e-49	Naive CD8 T	SPINT2	Naive CD8 T
3.24331e-53	0.254636	0.385	0.232	1.21229e-48	Naive CD8 T	KLF2	Naive CD8 T
6.24301e-53	0.283163	0.839	0.733	2.33351e-48	Naive CD8 T	HNRNPA1	Naive CD8 T
1.23321e-52	0.289579	0.808	0.671	4.60949e-48	Naive CD8 T	NAP1L1	Naive CD8 T
2.31844e-52	0.444326	0.395	0.248	8.66585e-48	Naive CD8 T	FKBP5	Naive CD8 T
4.33816e-52	0.270094	0.518	0.363	1.62152e-47	Naive CD8 T	DDIT4	Naive CD8 T
5.73603e-52	0.372405	0.731	0.545	2.14401e-47	Naive CD8 T	FOXP1	Naive CD8 T
5.85528e-52	0.304187	0.996	0.994	2.18859e-47	Naive CD8 T	MT-ATP6	Naive CD8 T
8.84356e-51	0.33835	0.361	0.221	3.30555e-46	Naive CD8 T	LINC01550	Naive CD8 T
1.13106e-50	0.313669	0.318	0.188	4.22769e-46	Naive CD8 T	SNHG7	Naive CD8 T
1.26874e-50	0.317454	0.516	0.367	4.74228e-46	Naive CD8 T	ATP5PO	Naive CD8 T
3.34266e-50	0.360699	0.195	0.093	1.24942e-45	Naive CD8 T	EPHA1-AS1	Naive CD8 T
8.9335e-50	0.269236	0.838	0.734	3.33916e-45	Naive CD8 T	CD48	Naive CD8 T
5.54907e-49	0.37943	0.174	0.08	2.07413e-44	Naive CD8 T	RASGRF2	Naive CD8 T
2.3927e-48	0.295194	0.721	0.581	8.94345e-44	Naive CD8 T	SNHG6	Naive CD8 T
1.77058e-47	0.283877	0.294	0.174	6.61806e-43	Naive CD8 T	EPB41L4A-AS1	Naive CD8 T
7.24795e-47	0.300645	0.512	0.361	2.70914e-42	Naive CD8 T	GABPB1-AS1	Naive CD8 T
3.8986e-44	0.273181	0.189	0.095	1.45722e-39	Naive CD8 T	MYC	Naive CD8 T
1.19717e-42	0.282801	0.365	0.238	4.47478e-38	Naive CD8 T	APEX1	Naive CD8 T
5.95136e-42	0.310243	0.153	0.071	2.2245e-37	Naive CD8 T	IGF1R	Naive CD8 T
1.99784e-41	0.258513	0.371	0.242	7.46754e-37	Naive CD8 T	CHCHD10	Naive CD8 T
7.0948e-40	0.262875	0.448	0.315	2.65189e-35	Naive CD8 T	EIF3L	Naive CD8 T
1.3639e-39	0.250486	0.769	0.639	5.09799e-35	Naive CD8 T	COMMD6	Naive CD8 T
2.73837e-39	0.253538	0.286	0.176	1.02355e-34	Naive CD8 T	AC025164.1	Naive CD8 T
1.52838e-38	0.325516	0.454	0.309	5.71277e-34	Naive CD8 T	THEMIS	Naive CD8 T
6.76235e-38	0.254314	0.399	0.272	2.52763e-33	Naive CD8 T	C1QBP	Naive CD8 T
3.95776e-37	0.271557	0.598	0.463	1.47933e-32	Naive CD8 T	NSA2	Naive CD8 T
9.97444e-36	0.252459	0.158	0.08	3.72824e-31	Naive CD8 T	PRAG1	Naive CD8 T
1.12576e-31	0.293129	0.166	0.09	4.20785e-27	Naive CD8 T	MAN1C1	Naive CD8 T
1.07655e-30	0.284972	0.191	0.111	4.02393e-26	Naive CD8 T	FAM117B	Naive CD8 T
4.08712e-30	0.322912	0.193	0.112	1.52769e-25	Naive CD8 T	SATB1-AS1	Naive CD8 T
9.94012e-24	0.295074	0.42	0.307	3.71542e-19	Naive CD8 T	MAML2	Naive CD8 T
3.96361e-20	0.306929	0.156	0.096	1.48152e-15	Naive CD8 T	NR3C2	Naive CD8 T
2.454e-17	0.302989	0.174	0.117	9.17257e-13	Naive CD8 T	CERS6	Naive CD8 T
0	1.66825	0.455	0.033	0	SCM CD8 T	TSHZ2	SCM CD8 T
2.88276e-189	0.936093	0.265	0.018	1.07752e-184	SCM CD8 T	AC139720.1	SCM CD8 T
1.62929e-165	0.367064	0.119	0.003	6.08998e-161	SCM CD8 T	AL109930.1	SCM CD8 T
1.15016e-147	0.60095	0.308	0.034	4.29908e-143	SCM CD8 T	CD40LG	SCM CD8 T
1.76287e-128	0.508535	0.202	0.016	6.58927e-124	SCM CD8 T	AC008892.1	SCM CD8 T
3.8242e-119	1.0898	0.364	0.059	1.42941e-114	SCM CD8 T	CSGALNACT1	SCM CD8 T
5.21343e-107	1.00169	0.323	0.051	1.94868e-102	SCM CD8 T	PRKN	SCM CD8 T
5.73967e-107	0.770038	0.273	0.036	2.14537e-102	SCM CD8 T	FAAH2	SCM CD8 T
2.08194e-103	1.09207	0.462	0.106	7.78189e-99	SCM CD8 T	RASGRF2	SCM CD8 T
1.1313e-102	0.537374	0.288	0.042	4.22856e-98	SCM CD8 T	CD4	SCM CD8 T
1.82369e-97	1.16282	0.654	0.214	6.81658e-93	SCM CD8 T	IL6ST	SCM CD8 T
2.06311e-96	0.761922	0.247	0.033	7.7115e-92	SCM CD8 T	SH3RF3	SCM CD8 T
1.08678e-92	1.08117	0.354	0.069	4.06215e-88	SCM CD8 T	PLCL1	SCM CD8 T
2.68084e-90	1.07967	0.619	0.2	1.00204e-85	SCM CD8 T	SERINC5	SCM CD8 T
7.01261e-89	0.684427	0.149	0.013	2.62117e-84	SCM CD8 T	SDK1	SCM CD8 T
6.64963e-78	0.697729	0.29	0.054	2.4855e-73	SCM CD8 T	BTBD11	SCM CD8 T
2.3369e-77	0.653416	0.273	0.048	8.73487e-73	SCM CD8 T	CMTM8	SCM CD8 T
3.06873e-77	1.02816	0.422	0.109	1.14703e-72	SCM CD8 T	NR3C2	SCM CD8 T
4.31625e-77	0.863963	0.427	0.11	1.61333e-72	SCM CD8 T	MAN1C1	SCM CD8 T
9.32813e-76	1.32981	0.604	0.223	3.48667e-71	SCM CD8 T	PRKCA	SCM CD8 T
1.24181e-75	1.10001	0.659	0.249	4.64164e-71	SCM CD8 T	TNIK	SCM CD8 T
1.29125e-74	1.36424	0.492	0.153	4.82644e-70	SCM CD8 T	ANK3	SCM CD8 T
1.18484e-73	0.677334	0.225	0.035	4.42869e-69	SCM CD8 T	TAFA1	SCM CD8 T
4.48825e-72	0.649973	0.351	0.08	1.67762e-67	SCM CD8 T	DISC1	SCM CD8 T
5.47365e-72	0.875474	0.379	0.095	2.04594e-67	SCM CD8 T	IGF1R	SCM CD8 T
6.21644e-71	1.29769	0.424	0.122	2.32358e-66	SCM CD8 T	FHIT	SCM CD8 T
1.73267e-70	1.29237	0.699	0.296	6.47638e-66	SCM CD8 T	INPP4B	SCM CD8 T
6.62986e-70	0.902032	0.444	0.124	2.47811e-65	SCM CD8 T	SLC9A9	SCM CD8 T
1.41443e-69	0.894325	0.467	0.138	5.28686e-65	SCM CD8 T	DOCK9	SCM CD8 T
1.96677e-69	0.650589	0.417	0.109	7.3514e-65	SCM CD8 T	ETV6	SCM CD8 T
2.33399e-69	0.429248	0.199	0.029	8.724e-65	SCM CD8 T	RPS6KA2	SCM CD8 T
2.61029e-69	0.526452	0.232	0.039	9.75676e-65	SCM CD8 T	AL590006.1	SCM CD8 T
7.63936e-69	0.600926	0.439	0.12	2.85544e-64	SCM CD8 T	CD226	SCM CD8 T
9.33957e-67	1.08034	0.465	0.144	3.49094e-62	SCM CD8 T	IMMP2L	SCM CD8 T
3.67507e-66	0.606386	0.29	0.061	1.37367e-61	SCM CD8 T	AL353660.1	SCM CD8 T
4.54042e-66	0.294284	0.119	0.011	1.69712e-61	SCM CD8 T	EDAR	SCM CD8 T
5.6494e-66	1.27129	0.806	0.414	2.11163e-61	SCM CD8 T	LEF1	SCM CD8 T
8.36261e-66	1.57277	0.715	0.34	3.12578e-61	SCM CD8 T	MAML2	SCM CD8 T
8.70393e-66	0.681934	0.472	0.143	3.25336e-61	SCM CD8 T	TBC1D4	SCM CD8 T
3.7679e-65	0.59909	0.111	0.01	1.40836e-60	SCM CD8 T	AL589693.1	SCM CD8 T
2.23675e-64	1.02619	0.571	0.214	8.36054e-60	SCM CD8 T	RUNX1	SCM CD8 T
2.55685e-64	0.655304	0.268	0.055	9.55698e-60	SCM CD8 T	PCSK5	SCM CD8 T
4.01289e-64	1.12075	0.556	0.205	1.49994e-59	SCM CD8 T	LDLRAD4	SCM CD8 T
1.2152e-63	0.830349	0.381	0.102	4.54217e-59	SCM CD8 T	SCFD2	SCM CD8 T
2.50136e-63	0.535347	0.207	0.035	9.34957e-59	SCM CD8 T	NBEA	SCM CD8 T
3.2862e-62	1.19828	0.755	0.372	1.22831e-57	SCM CD8 T	CAMK4	SCM CD8 T
8.76995e-62	0.99391	0.682	0.295	3.27803e-57	SCM CD8 T	FKBP5	SCM CD8 T
1.86568e-61	0.937828	0.422	0.13	6.97356e-57	SCM CD8 T	CERS6	SCM CD8 T
3.31141e-61	0.525914	0.24	0.046	1.23774e-56	SCM CD8 T	AC233976.1	SCM CD8 T
5.03288e-61	0.483487	0.24	0.046	1.88119e-56	SCM CD8 T	KCNQ1	SCM CD8 T
7.0881e-61	0.896428	0.432	0.135	2.64939e-56	SCM CD8 T	SATB1-AS1	SCM CD8 T
2.7188e-59	0.444667	0.235	0.045	1.01623e-54	SCM CD8 T	C1orf112	SCM CD8 T
3.01913e-59	0.469473	0.301	0.069	1.12849e-54	SCM CD8 T	XYLT1	SCM CD8 T
3.21934e-59	0.719328	0.381	0.106	1.20332e-54	SCM CD8 T	ATP10A	SCM CD8 T
4.49328e-59	0.922554	0.409	0.122	1.6795e-54	SCM CD8 T	BTBD9	SCM CD8 T
9.22703e-59	0.691596	0.52	0.176	3.44888e-54	SCM CD8 T	PVT1	SCM CD8 T
1.58633e-58	0.869785	0.427	0.13	5.92937e-54	SCM CD8 T	AC079793.1	SCM CD8 T
2.2787e-58	0.420114	0.189	0.031	8.51734e-54	SCM CD8 T	LINC01891	SCM CD8 T
8.17691e-58	0.539429	0.242	0.049	3.05636e-53	SCM CD8 T	CNKSR2	SCM CD8 T
2.27765e-57	0.747263	0.467	0.151	8.51338e-53	SCM CD8 T	THADA	SCM CD8 T
2.06803e-56	0.813173	0.361	0.104	7.7299e-52	SCM CD8 T	SSBP2	SCM CD8 T
4.02365e-56	0.550952	0.303	0.073	1.50396e-51	SCM CD8 T	AC016074.2	SCM CD8 T
1.05252e-55	0.551804	0.328	0.083	3.9341e-51	SCM CD8 T	AP001011.1	SCM CD8 T
1.95009e-55	0.769085	0.419	0.134	7.28905e-51	SCM CD8 T	FAM117B	SCM CD8 T
5.03772e-55	0.710987	0.982	0.825	1.883e-50	SCM CD8 T	FYB1	SCM CD8 T
5.56312e-55	0.61894	0.321	0.083	2.07938e-50	SCM CD8 T	PBX3	SCM CD8 T
8.51307e-55	0.604021	0.341	0.092	3.18202e-50	SCM CD8 T	EXOC6B	SCM CD8 T
9.33842e-55	0.57655	0.288	0.069	3.49052e-50	SCM CD8 T	DIPK1A	SCM CD8 T
5.26226e-54	0.571887	0.326	0.086	1.96693e-49	SCM CD8 T	MTFR1	SCM CD8 T
6.86656e-54	1.14237	0.646	0.304	2.56658e-49	SCM CD8 T	NELL2	SCM CD8 T
9.68649e-54	1.31691	0.551	0.236	3.62062e-49	SCM CD8 T	BACH2	SCM CD8 T
1.17223e-53	0.562018	0.389	0.115	4.38155e-49	SCM CD8 T	LINC00402	SCM CD8 T
1.64829e-53	0.872632	0.52	0.198	6.16097e-49	SCM CD8 T	ADK	SCM CD8 T
3.20856e-53	0.874279	0.386	0.12	1.19929e-48	SCM CD8 T	CAMKMT	SCM CD8 T
4.54821e-53	1.13906	0.737	0.393	1.70003e-48	SCM CD8 T	PDE7A	SCM CD8 T
8.53766e-53	0.959535	0.644	0.297	3.19121e-48	SCM CD8 T	CEP85L	SCM CD8 T
9.90479e-53	0.960682	0.593	0.259	3.70221e-48	SCM CD8 T	HIVEP2	SCM CD8 T
1.33094e-52	0.761914	0.417	0.132	4.9748e-48	SCM CD8 T	ARL15	SCM CD8 T
3.04461e-52	0.936757	0.571	0.241	1.13802e-47	SCM CD8 T	FOXO1	SCM CD8 T
4.84791e-52	0.612629	0.326	0.088	1.81205e-47	SCM CD8 T	SUMF1	SCM CD8 T
5.33442e-52	0.563724	0.386	0.116	1.9939e-47	SCM CD8 T	LCLAT1	SCM CD8 T
7.71531e-52	1.0277	0.538	0.223	2.88383e-47	SCM CD8 T	ELMO1	SCM CD8 T
7.83156e-52	0.399282	0.25	0.055	2.92728e-47	SCM CD8 T	MYCBP2-AS1	SCM CD8 T
1.28922e-51	0.515924	0.303	0.077	4.81886e-47	SCM CD8 T	C11orf65	SCM CD8 T
1.44063e-51	0.823186	0.326	0.091	5.38479e-47	SCM CD8 T	KCNQ5	SCM CD8 T
3.50646e-51	0.617036	0.389	0.12	1.31064e-46	SCM CD8 T	ZHX2	SCM CD8 T
7.66091e-51	0.645276	0.333	0.094	2.86349e-46	SCM CD8 T	TPK1	SCM CD8 T
9.44307e-51	0.82896	0.601	0.26	3.52963e-46	SCM CD8 T	PCNX1	SCM CD8 T
1.04441e-50	0.775425	0.427	0.143	3.90378e-46	SCM CD8 T	RFX3	SCM CD8 T
3.31435e-50	0.63409	0.366	0.11	1.23884e-45	SCM CD8 T	RNF144A	SCM CD8 T
4.53195e-50	0.629547	0.275	0.068	1.69395e-45	SCM CD8 T	GPHN	SCM CD8 T
5.72469e-50	0.532755	0.374	0.112	2.13978e-45	SCM CD8 T	DIP2B	SCM CD8 T
6.36086e-50	0.947403	0.467	0.173	2.37756e-45	SCM CD8 T	FBXL17	SCM CD8 T
6.86529e-50	0.835938	0.465	0.167	2.56611e-45	SCM CD8 T	SMYD3	SCM CD8 T
6.98545e-50	0.298242	0.169	0.029	2.61102e-45	SCM CD8 T	AC104365.1	SCM CD8 T
8.50478e-50	0.53903	0.437	0.143	3.17892e-45	SCM CD8 T	VPS8	SCM CD8 T
1.71821e-49	0.430547	0.222	0.047	6.42232e-45	SCM CD8 T	AC010609.1	SCM CD8 T
2.22653e-49	0.795351	0.538	0.216	8.32232e-45	SCM CD8 T	PAN3	SCM CD8 T
2.24826e-49	1.00166	0.664	0.332	8.40355e-45	SCM CD8 T	ITK	SCM CD8 T
2.47634e-49	0.774656	0.439	0.155	9.25608e-45	SCM CD8 T	ERC1	SCM CD8 T
2.47777e-49	0.724056	0.543	0.211	9.2614e-45	SCM CD8 T	ZNF831	SCM CD8 T
2.76208e-49	0.666526	0.525	0.204	1.03241e-44	SCM CD8 T	AKT3	SCM CD8 T
3.85497e-49	0.770577	0.356	0.108	1.44091e-44	SCM CD8 T	LINC01619	SCM CD8 T
5.17188e-49	0.439201	0.242	0.055	1.93314e-44	SCM CD8 T	OPRM1	SCM CD8 T
6.61585e-49	0.875507	0.601	0.268	2.47287e-44	SCM CD8 T	TMEM131L	SCM CD8 T
6.69165e-49	0.566698	0.313	0.087	2.5012e-44	SCM CD8 T	LEF1-AS1	SCM CD8 T
3.29371e-48	0.574907	0.162	0.028	1.23112e-43	SCM CD8 T	GRIP1	SCM CD8 T
6.5282e-48	0.732072	0.409	0.138	2.44011e-43	SCM CD8 T	UMAD1	SCM CD8 T
7.37882e-48	0.769823	0.52	0.205	2.75806e-43	SCM CD8 T	TCF12	SCM CD8 T
8.73993e-48	0.722647	0.371	0.117	3.26681e-43	SCM CD8 T	ST8SIA1	SCM CD8 T
1.14522e-47	0.858773	0.755	0.403	4.28059e-43	SCM CD8 T	OXNAD1	SCM CD8 T
1.48435e-47	0.687609	0.384	0.123	5.54821e-43	SCM CD8 T	TBCK	SCM CD8 T
2.41859e-47	1.15398	0.672	0.341	9.04019e-43	SCM CD8 T	PDE3B	SCM CD8 T
2.93348e-47	0.580822	0.391	0.127	1.09648e-42	SCM CD8 T	PHTF2	SCM CD8 T
3.27304e-47	0.586985	0.336	0.099	1.2234e-42	SCM CD8 T	LMBR1	SCM CD8 T
3.7019e-47	0.451449	0.283	0.073	1.3837e-42	SCM CD8 T	ULK4	SCM CD8 T
5.35315e-47	0.588214	0.419	0.143	2.0009e-42	SCM CD8 T	GNAQ	SCM CD8 T
6.58205e-47	0.426114	0.306	0.083	2.46024e-42	SCM CD8 T	AC079781.5	SCM CD8 T
8.37703e-47	0.425717	0.192	0.038	3.13116e-42	SCM CD8 T	SNED1	SCM CD8 T
1.14694e-46	0.660792	0.455	0.165	4.28703e-42	SCM CD8 T	COG5	SCM CD8 T
3.92108e-46	0.577537	0.313	0.09	1.46562e-41	SCM CD8 T	ICOS	SCM CD8 T
4.21219e-46	0.640918	0.328	0.097	1.57443e-41	SCM CD8 T	PDSS2	SCM CD8 T
5.82009e-46	0.774918	0.629	0.286	2.17543e-41	SCM CD8 T	PACS1	SCM CD8 T
6.10368e-46	0.713399	0.298	0.085	2.28143e-41	SCM CD8 T	LINC01473	SCM CD8 T
6.56814e-46	0.436272	0.439	0.151	2.45504e-41	SCM CD8 T	MGAT5	SCM CD8 T
7.59382e-46	0.916413	0.465	0.182	2.83842e-41	SCM CD8 T	CDKAL1	SCM CD8 T
1.53211e-45	0.612586	0.348	0.108	5.72672e-41	SCM CD8 T	MAGED1	SCM CD8 T
1.67748e-45	0.344754	0.215	0.047	6.27008e-41	SCM CD8 T	MAST4	SCM CD8 T
1.99151e-45	0.616492	0.232	0.056	7.44386e-41	SCM CD8 T	AK5	SCM CD8 T
2.30766e-45	0.331423	0.164	0.03	8.62556e-41	SCM CD8 T	PIK3IP1-AS1	SCM CD8 T
3.16153e-45	0.329102	0.179	0.035	1.18172e-40	SCM CD8 T	AL162253.2	SCM CD8 T
3.74861e-45	0.767707	0.505	0.203	1.40116e-40	SCM CD8 T	FUT8	SCM CD8 T
4.70953e-45	0.737149	0.535	0.223	1.76033e-40	SCM CD8 T	CAMK2D	SCM CD8 T
5.57568e-45	0.53833	0.407	0.137	2.08408e-40	SCM CD8 T	SNX29	SCM CD8 T
5.58607e-45	0.671311	0.399	0.136	2.08796e-40	SCM CD8 T	STXBP5	SCM CD8 T
6.82265e-45	0.515385	0.47	0.172	2.55017e-40	SCM CD8 T	LRRC8C	SCM CD8 T
7.4525e-45	0.474872	0.308	0.087	2.78559e-40	SCM CD8 T	XPR1	SCM CD8 T
7.73635e-45	0.5532	0.467	0.17	2.89169e-40	SCM CD8 T	FCHSD2	SCM CD8 T
9.22554e-45	0.564056	0.508	0.194	3.44832e-40	SCM CD8 T	ASAP1	SCM CD8 T
9.68045e-45	0.524716	0.455	0.163	3.61836e-40	SCM CD8 T	CDC14A	SCM CD8 T
1.01726e-44	0.748007	0.523	0.218	3.80233e-40	SCM CD8 T	MAP4K4	SCM CD8 T
1.02783e-44	0.394324	0.152	0.026	3.84181e-40	SCM CD8 T	ZC4H2	SCM CD8 T
1.09162e-44	0.788739	0.409	0.146	4.08025e-40	SCM CD8 T	COMMD10	SCM CD8 T
2.65624e-44	0.312292	0.184	0.037	9.92848e-40	SCM CD8 T	CUBN	SCM CD8 T
2.91389e-44	0.353112	0.177	0.035	1.08915e-39	SCM CD8 T	PTK2	SCM CD8 T
3.60013e-44	1.02345	0.879	0.612	1.34566e-39	SCM CD8 T	FOXP1	SCM CD8 T
4.15552e-44	0.745406	0.48	0.19	1.55325e-39	SCM CD8 T	VTI1A	SCM CD8 T
4.47601e-44	0.914387	0.783	0.47	1.67304e-39	SCM CD8 T	RAPGEF6	SCM CD8 T
6.30208e-44	0.580944	0.475	0.179	2.35559e-39	SCM CD8 T	RETREG1	SCM CD8 T
6.50132e-44	0.427638	0.308	0.089	2.43006e-39	SCM CD8 T	IL6R	SCM CD8 T
8.15923e-44	0.2689	0.149	0.025	3.04976e-39	SCM CD8 T	PDE5A	SCM CD8 T
9.60178e-44	0.855276	0.601	0.278	3.58895e-39	SCM CD8 T	MLLT3	SCM CD8 T
1.0123e-43	1.19364	0.669	0.358	3.78377e-39	SCM CD8 T	THEMIS	SCM CD8 T
1.01684e-43	0.833148	0.644	0.31	3.80075e-39	SCM CD8 T	SSH2	SCM CD8 T
1.47142e-43	0.55755	0.152	0.027	5.49986e-39	SCM CD8 T	AC002460.2	SCM CD8 T
1.67976e-43	0.544853	0.371	0.122	6.2786e-39	SCM CD8 T	SLC12A6	SCM CD8 T
1.87824e-43	0.295112	0.126	0.019	7.02047e-39	SCM CD8 T	ICA1	SCM CD8 T
1.98378e-43	0.569906	0.351	0.112	7.41498e-39	SCM CD8 T	FTO	SCM CD8 T
2.97215e-43	0.682252	0.242	0.061	1.11093e-38	SCM CD8 T	PTPRK	SCM CD8 T
3.27281e-43	0.339074	0.129	0.02	1.22331e-38	SCM CD8 T	DAB1	SCM CD8 T
5.44907e-43	0.319211	0.237	0.058	2.03675e-38	SCM CD8 T	MEAK7	SCM CD8 T
6.1371e-43	0.518457	0.311	0.092	2.29392e-38	SCM CD8 T	PCAT1	SCM CD8 T
6.26685e-43	0.821987	0.513	0.219	2.34242e-38	SCM CD8 T	UTY	SCM CD8 T
6.55414e-43	0.862987	0.631	0.317	2.44981e-38	SCM CD8 T	KLF12	SCM CD8 T
1.02642e-42	0.684873	0.452	0.167	3.83657e-38	SCM CD8 T	SESN3	SCM CD8 T
1.40004e-42	0.581525	0.429	0.154	5.23307e-38	SCM CD8 T	DYM	SCM CD8 T
1.83508e-42	0.723513	0.563	0.248	6.85917e-38	SCM CD8 T	MED13L	SCM CD8 T
2.13429e-42	0.50418	0.432	0.154	7.97754e-38	SCM CD8 T	MLLT10	SCM CD8 T
2.37354e-42	0.481236	0.386	0.13	8.87182e-38	SCM CD8 T	HIVEP1	SCM CD8 T
2.76011e-42	0.498119	0.359	0.116	1.03168e-37	SCM CD8 T	LRRC8D	SCM CD8 T
3.18997e-42	0.35957	0.23	0.056	1.19235e-37	SCM CD8 T	TAF4B	SCM CD8 T
6.01628e-42	0.615108	0.394	0.138	2.24876e-37	SCM CD8 T	FARS2	SCM CD8 T
7.36847e-42	0.55158	0.492	0.192	2.75419e-37	SCM CD8 T	STIM1	SCM CD8 T
1.21766e-41	0.48717	0.49	0.188	4.55136e-37	SCM CD8 T	CHRM3-AS2	SCM CD8 T
1.58106e-41	0.604425	0.457	0.174	5.90968e-37	SCM CD8 T	RASA1	SCM CD8 T
2.24895e-41	0.423152	0.273	0.075	8.40612e-37	SCM CD8 T	DTNB	SCM CD8 T
2.39367e-41	0.524831	0.424	0.154	8.94705e-37	SCM CD8 T	RNF111	SCM CD8 T
2.43339e-41	0.568559	0.384	0.132	9.09554e-37	SCM CD8 T	BACH1	SCM CD8 T
2.5499e-41	0.578435	0.641	0.293	9.531e-37	SCM CD8 T	TLK1	SCM CD8 T
2.8949e-41	0.718952	0.449	0.17	1.08206e-36	SCM CD8 T	GLCCI1	SCM CD8 T
3.52878e-41	0.387535	0.247	0.064	1.31899e-36	SCM CD8 T	ZSWIM6	SCM CD8 T
4.48269e-41	0.45859	0.285	0.081	1.67554e-36	SCM CD8 T	XKR6	SCM CD8 T
5.3129e-41	0.573268	0.492	0.196	1.98586e-36	SCM CD8 T	RALGAPA1	SCM CD8 T
7.98079e-41	0.596421	0.371	0.128	2.98306e-36	SCM CD8 T	MAP3K5	SCM CD8 T
8.00198e-41	0.362605	0.26	0.07	2.99098e-36	SCM CD8 T	MTM1	SCM CD8 T
1.00879e-40	0.631696	0.361	0.122	3.77066e-36	SCM CD8 T	RAD51B	SCM CD8 T
1.13725e-40	0.566583	0.477	0.188	4.2508e-36	SCM CD8 T	TAB2	SCM CD8 T
1.15835e-40	0.511556	0.341	0.109	4.32969e-36	SCM CD8 T	METTL15	SCM CD8 T
1.20857e-40	0.397074	0.179	0.038	4.51741e-36	SCM CD8 T	NRCAM	SCM CD8 T
1.4678e-40	0.453383	0.308	0.094	5.48633e-36	SCM CD8 T	REPS1	SCM CD8 T
1.74651e-40	0.434319	0.24	0.062	6.52811e-36	SCM CD8 T	UBE3D	SCM CD8 T
1.93862e-40	0.412857	0.22	0.054	7.24617e-36	SCM CD8 T	SLC16A10	SCM CD8 T
2.09543e-40	0.645817	0.551	0.244	7.8323e-36	SCM CD8 T	STAG1	SCM CD8 T
2.25157e-40	0.530008	0.316	0.098	8.41591e-36	SCM CD8 T	BBS9	SCM CD8 T
2.32463e-40	0.290178	0.311	0.092	8.68899e-36	SCM CD8 T	TIAM1	SCM CD8 T
2.87013e-40	0.766427	0.765	0.425	1.0728e-35	SCM CD8 T	PRKCH	SCM CD8 T
3.71173e-40	0.735647	0.417	0.159	1.38737e-35	SCM CD8 T	FAF1	SCM CD8 T
4.03101e-40	0.52583	0.354	0.117	1.50671e-35	SCM CD8 T	PTBP2	SCM CD8 T
4.57742e-40	0.386943	0.369	0.122	1.71095e-35	SCM CD8 T	SCML1	SCM CD8 T
5.16257e-40	0.461553	0.394	0.138	1.92966e-35	SCM CD8 T	AGFG1	SCM CD8 T
5.85626e-40	0.769985	0.52	0.232	2.18895e-35	SCM CD8 T	ZEB1	SCM CD8 T
8.66758e-40	0.761358	0.46	0.187	3.23977e-35	SCM CD8 T	APBA2	SCM CD8 T
9.86399e-40	0.437812	0.343	0.112	3.68696e-35	SCM CD8 T	SNX9	SCM CD8 T
1.20187e-39	0.778777	0.694	0.379	4.49235e-35	SCM CD8 T	ABLIM1	SCM CD8 T
1.20634e-39	0.358808	0.141	0.025	4.50907e-35	SCM CD8 T	AL359232.1	SCM CD8 T
1.60204e-39	0.616389	0.5	0.206	5.9881e-35	SCM CD8 T	FBXW7	SCM CD8 T
1.86875e-39	0.615131	0.614	0.286	6.985e-35	SCM CD8 T	GRAP2	SCM CD8 T
1.9889e-39	0.644212	0.333	0.11	7.43412e-35	SCM CD8 T	WWOX	SCM CD8 T
2.07144e-39	0.419189	0.341	0.109	7.74261e-35	SCM CD8 T	RANBP9	SCM CD8 T
2.43574e-39	0.493407	0.366	0.126	9.10432e-35	SCM CD8 T	HERC3	SCM CD8 T
2.81224e-39	0.265236	0.197	0.045	1.05116e-34	SCM CD8 T	ZNF862	SCM CD8 T
3.01905e-39	0.358705	0.159	0.031	1.12846e-34	SCM CD8 T	FILIP1L	SCM CD8 T
3.54384e-39	0.480395	0.343	0.112	1.32462e-34	SCM CD8 T	SPATA5	SCM CD8 T
4.96425e-39	0.67652	0.457	0.18	1.85554e-34	SCM CD8 T	SUPT3H	SCM CD8 T
5.21006e-39	0.299158	0.207	0.049	1.94742e-34	SCM CD8 T	LINC00243	SCM CD8 T
6.05003e-39	0.392821	0.263	0.074	2.26138e-34	SCM CD8 T	ADARB1	SCM CD8 T
9.05036e-39	0.45724	0.457	0.175	3.38284e-34	SCM CD8 T	SDCCAG8	SCM CD8 T
1.12349e-38	0.416012	0.23	0.06	4.19937e-34	SCM CD8 T	CARMIL1	SCM CD8 T
1.16073e-38	0.44928	0.212	0.052	4.33856e-34	SCM CD8 T	EXT1	SCM CD8 T
1.19311e-38	0.510025	0.384	0.137	4.45959e-34	SCM CD8 T	TRAPPC9	SCM CD8 T
1.40438e-38	0.434475	0.409	0.145	5.2493e-34	SCM CD8 T	KIAA0319L	SCM CD8 T
1.41981e-38	0.441201	0.152	0.03	5.30695e-34	SCM CD8 T	ERVMER61-1	SCM CD8 T
1.49264e-38	0.538386	0.359	0.125	5.57917e-34	SCM CD8 T	MPP7	SCM CD8 T
1.58704e-38	0.497963	0.523	0.219	5.93205e-34	SCM CD8 T	ESYT2	SCM CD8 T
2.06661e-38	0.505444	0.399	0.144	7.72458e-34	SCM CD8 T	RELCH	SCM CD8 T
2.09456e-38	0.650211	0.49	0.209	7.82903e-34	SCM CD8 T	NCK2	SCM CD8 T
2.33637e-38	0.270235	0.169	0.035	8.73287e-34	SCM CD8 T	ABHD15-AS1	SCM CD8 T
2.39481e-38	0.478975	0.376	0.132	8.95132e-34	SCM CD8 T	SGMS1	SCM CD8 T
2.50776e-38	0.646925	0.455	0.183	9.37352e-34	SCM CD8 T	ZNF407	SCM CD8 T
3.71956e-38	0.769993	0.684	0.37	1.3903e-33	SCM CD8 T	TXK	SCM CD8 T
4.26562e-38	0.784001	0.508	0.228	1.5944e-33	SCM CD8 T	VPS13B	SCM CD8 T
4.49556e-38	0.376494	0.28	0.082	1.68035e-33	SCM CD8 T	ZNF718	SCM CD8 T
5.02922e-38	0.483987	0.394	0.142	1.87982e-33	SCM CD8 T	CCNY	SCM CD8 T
5.63944e-38	0.654438	0.566	0.259	2.10791e-33	SCM CD8 T	ARHGEF3	SCM CD8 T
5.92184e-38	0.700985	0.518	0.23	2.21347e-33	SCM CD8 T	EXOC4	SCM CD8 T
5.92724e-38	0.525937	0.295	0.092	2.21548e-33	SCM CD8 T	WDPCP	SCM CD8 T
6.2997e-38	0.353409	0.189	0.043	2.3547e-33	SCM CD8 T	CATSPERB	SCM CD8 T
6.56948e-38	0.540238	0.399	0.147	2.45554e-33	SCM CD8 T	WDR7	SCM CD8 T
7.17928e-38	0.567147	0.49	0.201	2.68347e-33	SCM CD8 T	EPC2	SCM CD8 T
8.0272e-38	0.271282	0.124	0.021	3.00041e-33	SCM CD8 T	AC079447.1	SCM CD8 T
8.17696e-38	0.417496	0.245	0.067	3.05638e-33	SCM CD8 T	TBC1D32	SCM CD8 T
8.61848e-38	0.27466	0.154	0.03	3.22141e-33	SCM CD8 T	AL157402.2	SCM CD8 T
8.86008e-38	0.543001	0.409	0.154	3.31172e-33	SCM CD8 T	PATJ	SCM CD8 T
9.3052e-38	0.636316	0.449	0.183	3.4781e-33	SCM CD8 T	COP1	SCM CD8 T
1.04732e-37	0.371395	0.232	0.061	3.91466e-33	SCM CD8 T	SMURF1	SCM CD8 T
1.06895e-37	0.392825	0.298	0.092	3.99551e-33	SCM CD8 T	ARHGAP5	SCM CD8 T
1.22905e-37	0.773427	0.606	0.306	4.59395e-33	SCM CD8 T	MBD5	SCM CD8 T
1.83981e-37	0.46446	0.391	0.14	6.87685e-33	SCM CD8 T	VWA8	SCM CD8 T
2.08239e-37	0.741042	0.545	0.258	7.78356e-33	SCM CD8 T	CCNH	SCM CD8 T
2.6705e-37	0.326718	0.116	0.019	9.98179e-33	SCM CD8 T	AL136962.1	SCM CD8 T
3.33053e-37	0.280046	0.197	0.047	1.24488e-32	SCM CD8 T	AC016831.7	SCM CD8 T
3.72266e-37	0.8549	0.52	0.249	1.39146e-32	SCM CD8 T	DPYD	SCM CD8 T
3.73598e-37	0.644636	0.518	0.229	1.39643e-32	SCM CD8 T	ITPKB	SCM CD8 T
3.9701e-37	0.397727	0.462	0.178	1.48394e-32	SCM CD8 T	USP25	SCM CD8 T
4.19261e-37	0.607314	0.586	0.276	1.56711e-32	SCM CD8 T	PUM2	SCM CD8 T
4.8074e-37	0.435415	0.129	0.023	1.79691e-32	SCM CD8 T	GLIS3	SCM CD8 T
4.90565e-37	0.283328	0.114	0.018	1.83363e-32	SCM CD8 T	CACHD1	SCM CD8 T
4.96249e-37	0.730096	0.571	0.271	1.85488e-32	SCM CD8 T	ANKRD17	SCM CD8 T
9.01398e-37	0.510186	0.419	0.16	3.36925e-32	SCM CD8 T	TNKS	SCM CD8 T
9.06981e-37	0.65357	0.46	0.19	3.39012e-32	SCM CD8 T	ZFAND3	SCM CD8 T
9.53193e-37	0.435233	0.227	0.061	3.56284e-32	SCM CD8 T	AHCYL2	SCM CD8 T
1.09125e-36	0.483036	0.487	0.199	4.07888e-32	SCM CD8 T	SIK3	SCM CD8 T
1.12193e-36	0.275731	0.109	0.017	4.19354e-32	SCM CD8 T	ZSWIM5	SCM CD8 T
2.31367e-36	0.769775	0.838	0.556	8.64802e-32	SCM CD8 T	TNFAIP8	SCM CD8 T
2.42141e-36	0.278696	0.109	0.017	9.05074e-32	SCM CD8 T	DOCK3	SCM CD8 T
2.99038e-36	0.335461	0.26	0.075	1.11774e-31	SCM CD8 T	COX10	SCM CD8 T
3.08118e-36	0.434951	0.346	0.119	1.15168e-31	SCM CD8 T	TBL1X	SCM CD8 T
4.19105e-36	1.09762	0.636	0.363	1.56653e-31	SCM CD8 T	ZBTB20	SCM CD8 T
4.83162e-36	0.467131	0.237	0.066	1.80596e-31	SCM CD8 T	AC008014.1	SCM CD8 T
4.88646e-36	0.465885	0.457	0.182	1.82646e-31	SCM CD8 T	PRKY	SCM CD8 T
5.03678e-36	1.242	0.692	0.425	1.88265e-31	SCM CD8 T	ARHGAP15	SCM CD8 T
5.96449e-36	0.730267	0.573	0.288	2.22941e-31	SCM CD8 T	CCDC91	SCM CD8 T
6.70928e-36	0.545112	0.616	0.293	2.50779e-31	SCM CD8 T	ZMYM2	SCM CD8 T
7.89838e-36	0.558843	0.5	0.215	2.95226e-31	SCM CD8 T	KDM4C	SCM CD8 T
8.50817e-36	0.827402	0.548	0.267	3.18019e-31	SCM CD8 T	ZCCHC7	SCM CD8 T
9.43689e-36	0.607479	0.462	0.195	3.52732e-31	SCM CD8 T	ZNF609	SCM CD8 T
9.77852e-36	0.646441	0.606	0.291	3.65501e-31	SCM CD8 T	HERC1	SCM CD8 T
1.38001e-35	0.507278	0.364	0.131	5.1582e-31	SCM CD8 T	CAMK1D	SCM CD8 T
1.44096e-35	0.400297	0.391	0.144	5.38601e-31	SCM CD8 T	RALGAPA2	SCM CD8 T
2.16316e-35	0.302136	0.225	0.06	8.08547e-31	SCM CD8 T	SLC39A11	SCM CD8 T
2.4754e-35	0.321569	0.139	0.027	9.25255e-31	SCM CD8 T	AC053527.2	SCM CD8 T
3.0846e-35	0.775295	0.71	0.404	1.15296e-30	SCM CD8 T	TC2N	SCM CD8 T
3.1057e-35	0.41157	0.53	0.225	1.16085e-30	SCM CD8 T	ARID5B	SCM CD8 T
3.44073e-35	0.464417	0.146	0.03	1.28608e-30	SCM CD8 T	ST6GALNAC3	SCM CD8 T
3.68133e-35	0.471196	0.467	0.193	1.37601e-30	SCM CD8 T	PSPC1	SCM CD8 T
4.33575e-35	0.529142	0.583	0.265	1.62062e-30	SCM CD8 T	TTC39C	SCM CD8 T
7.80431e-35	0.362629	0.235	0.067	2.91709e-30	SCM CD8 T	MFHAS1	SCM CD8 T
8.13719e-35	0.334974	0.245	0.07	3.04152e-30	SCM CD8 T	RHBDD1	SCM CD8 T
8.17771e-35	0.494906	0.205	0.054	3.05666e-30	SCM CD8 T	SAMD12	SCM CD8 T
8.65305e-35	0.550905	0.518	0.225	3.23434e-30	SCM CD8 T	PASK	SCM CD8 T
9.25826e-35	0.348209	0.338	0.116	3.46055e-30	SCM CD8 T	CLASP2	SCM CD8 T
1.27136e-34	0.42262	0.298	0.096	4.75208e-30	SCM CD8 T	NRF1	SCM CD8 T
1.33599e-34	0.34549	0.212	0.056	4.99365e-30	SCM CD8 T	KANSL1L	SCM CD8 T
1.43932e-34	0.595282	0.591	0.288	5.37988e-30	SCM CD8 T	PCED1B	SCM CD8 T
1.56698e-34	0.268706	0.21	0.055	5.85705e-30	SCM CD8 T	KIF16B	SCM CD8 T
1.59164e-34	0.412694	0.394	0.147	5.94922e-30	SCM CD8 T	CLASP1	SCM CD8 T
1.73883e-34	0.706956	0.727	0.423	6.49941e-30	SCM CD8 T	RASA2	SCM CD8 T
1.83827e-34	0.44343	0.414	0.159	6.87108e-30	SCM CD8 T	PCNX2	SCM CD8 T
1.88524e-34	0.444524	0.359	0.13	7.04665e-30	SCM CD8 T	DIS3L2	SCM CD8 T
1.98824e-34	0.465114	0.333	0.118	7.43165e-30	SCM CD8 T	CCDC7	SCM CD8 T
2.27112e-34	0.479268	0.513	0.224	8.48901e-30	SCM CD8 T	TESPA1	SCM CD8 T
2.33945e-34	0.878217	0.803	0.538	8.74439e-30	SCM CD8 T	SKAP1	SCM CD8 T
2.37798e-34	0.411719	0.311	0.103	8.88842e-30	SCM CD8 T	SESN1	SCM CD8 T
2.61624e-34	0.534241	0.492	0.208	9.77898e-30	SCM CD8 T	CEMIP2	SCM CD8 T
2.81403e-34	0.324177	0.21	0.056	1.05183e-29	SCM CD8 T	FAM184A	SCM CD8 T
2.93146e-34	0.411814	0.25	0.074	1.09572e-29	SCM CD8 T	FOCAD	SCM CD8 T
3.22366e-34	0.602426	0.47	0.197	1.20494e-29	SCM CD8 T	GPR155	SCM CD8 T
4.10729e-34	0.561739	0.442	0.184	1.53522e-29	SCM CD8 T	ATP9B	SCM CD8 T
4.29931e-34	0.388008	0.27	0.083	1.607e-29	SCM CD8 T	RIC1	SCM CD8 T
4.33809e-34	0.448783	0.361	0.131	1.62149e-29	SCM CD8 T	SNX13	SCM CD8 T
5.08214e-34	0.45739	0.432	0.173	1.8996e-29	SCM CD8 T	CUL1	SCM CD8 T
5.17554e-34	0.296628	0.164	0.037	1.93451e-29	SCM CD8 T	AGBL3	SCM CD8 T
5.59093e-34	0.319668	0.194	0.049	2.08978e-29	SCM CD8 T	RORA-AS1	SCM CD8 T
5.76046e-34	0.347204	0.311	0.103	2.15314e-29	SCM CD8 T	ATG7	SCM CD8 T
5.89935e-34	0.429888	0.346	0.122	2.20506e-29	SCM CD8 T	FAM120B	SCM CD8 T
8.22996e-34	0.579204	0.566	0.268	3.07619e-29	SCM CD8 T	USP3	SCM CD8 T
8.93297e-34	0.381762	0.371	0.136	3.33896e-29	SCM CD8 T	UBE3C	SCM CD8 T
9.77954e-34	0.592247	0.402	0.16	3.6554e-29	SCM CD8 T	NSMCE2	SCM CD8 T
9.92984e-34	0.538638	0.449	0.187	3.71158e-29	SCM CD8 T	ERCC6L2	SCM CD8 T
1.13146e-33	0.540585	0.513	0.228	4.22917e-29	SCM CD8 T	MALT1	SCM CD8 T
1.18846e-33	0.399803	0.235	0.068	4.44224e-29	SCM CD8 T	MSRA	SCM CD8 T
1.28649e-33	0.402594	0.386	0.145	4.80865e-29	SCM CD8 T	PIK3CA	SCM CD8 T
1.42715e-33	0.527224	0.333	0.117	5.33438e-29	SCM CD8 T	SNTB1	SCM CD8 T
1.69228e-33	0.395828	0.265	0.082	6.32542e-29	SCM CD8 T	TMEM65	SCM CD8 T
1.7349e-33	0.56721	0.629	0.324	6.48471e-29	SCM CD8 T	RABGAP1L	SCM CD8 T
2.1424e-33	0.510769	0.482	0.205	8.00788e-29	SCM CD8 T	PRKCQ	SCM CD8 T
2.33776e-33	0.394067	0.182	0.045	8.73809e-29	SCM CD8 T	C12orf42	SCM CD8 T
2.40166e-33	0.414957	0.25	0.075	8.97694e-29	SCM CD8 T	MRTFB	SCM CD8 T
2.61373e-33	0.414433	0.495	0.211	9.76958e-29	SCM CD8 T	MAN2A1	SCM CD8 T
2.72879e-33	0.554366	0.518	0.237	1.01997e-28	SCM CD8 T	RERE	SCM CD8 T
2.78714e-33	0.351551	0.321	0.109	1.04178e-28	SCM CD8 T	TCF20	SCM CD8 T
2.93553e-33	0.448713	0.359	0.133	1.09724e-28	SCM CD8 T	ELP4	SCM CD8 T
2.93737e-33	0.410056	0.298	0.098	1.09793e-28	SCM CD8 T	MAP2K5	SCM CD8 T
3.21163e-33	0.481298	0.386	0.149	1.20044e-28	SCM CD8 T	ANKH	SCM CD8 T
3.4998e-33	0.588312	0.412	0.167	1.30815e-28	SCM CD8 T	ITFG1	SCM CD8 T
3.60202e-33	0.471241	0.442	0.181	1.34636e-28	SCM CD8 T	SOS1	SCM CD8 T
3.66327e-33	0.554919	0.49	0.214	1.36926e-28	SCM CD8 T	FNDC3A	SCM CD8 T
4.84509e-33	0.301114	0.28	0.088	1.811e-28	SCM CD8 T	TET3	SCM CD8 T
4.85539e-33	0.506317	0.505	0.225	1.81485e-28	SCM CD8 T	MKLN1	SCM CD8 T
5.03993e-33	0.592514	0.891	0.589	1.88382e-28	SCM CD8 T	MYCBP2	SCM CD8 T
5.85862e-33	0.661289	0.717	0.412	2.18983e-28	SCM CD8 T	ARID1B	SCM CD8 T
6.32072e-33	0.530682	0.437	0.18	2.36256e-28	SCM CD8 T	AC118549.1	SCM CD8 T
6.44046e-33	0.271558	0.152	0.033	2.40731e-28	SCM CD8 T	ARMCX5-GPRASP2	SCM CD8 T
8.10703e-33	0.269883	0.253	0.075	3.03024e-28	SCM CD8 T	KAT2B	SCM CD8 T
8.3517e-33	0.369655	0.356	0.129	3.1217e-28	SCM CD8 T	AKAP10	SCM CD8 T
8.47786e-33	0.398426	0.253	0.077	3.16886e-28	SCM CD8 T	LDAH	SCM CD8 T
8.63391e-33	0.496529	0.364	0.136	3.22718e-28	SCM CD8 T	MYO5A	SCM CD8 T
1.00155e-32	0.48625	0.449	0.186	3.74358e-28	SCM CD8 T	REV3L	SCM CD8 T
1.07876e-32	0.525772	0.361	0.136	4.03218e-28	SCM CD8 T	BCAS3	SCM CD8 T
1.09006e-32	0.321611	0.273	0.086	4.07444e-28	SCM CD8 T	INTS6L	SCM CD8 T
1.21827e-32	0.826803	0.639	0.369	4.55364e-28	SCM CD8 T	FOXN3	SCM CD8 T
1.25046e-32	0.468809	0.394	0.157	4.67398e-28	SCM CD8 T	TRPS1	SCM CD8 T
1.35293e-32	0.385804	0.331	0.117	5.05697e-28	SCM CD8 T	MTAP	SCM CD8 T
1.4118e-32	0.757074	0.735	0.443	5.27703e-28	SCM CD8 T	TGFBR2	SCM CD8 T
1.60888e-32	0.464983	0.424	0.171	6.01366e-28	SCM CD8 T	KDM7A	SCM CD8 T
1.64507e-32	0.389173	0.341	0.121	6.14893e-28	SCM CD8 T	BRWD3	SCM CD8 T
1.64816e-32	0.575072	0.697	0.375	6.16049e-28	SCM CD8 T	ADD3	SCM CD8 T
1.72102e-32	0.588684	0.487	0.22	6.43284e-28	SCM CD8 T	NCOA2	SCM CD8 T
1.9043e-32	0.501914	0.399	0.159	7.11789e-28	SCM CD8 T	SCAF8	SCM CD8 T
2.28042e-32	0.375703	0.25	0.076	8.52375e-28	SCM CD8 T	CLEC16A	SCM CD8 T
2.30223e-32	0.468939	0.545	0.251	8.60529e-28	SCM CD8 T	ATP8A1	SCM CD8 T
2.32503e-32	0.642739	0.841	0.595	8.69051e-28	SCM CD8 T	CYTIP	SCM CD8 T
2.35358e-32	0.45501	0.606	0.285	8.7972e-28	SCM CD8 T	NCOA3	SCM CD8 T
2.87763e-32	0.363778	0.253	0.077	1.0756e-27	SCM CD8 T	AMBRA1	SCM CD8 T
3.26383e-32	0.455764	0.452	0.191	1.21995e-27	SCM CD8 T	RAB3GAP1	SCM CD8 T
3.93851e-32	0.407269	0.258	0.08	1.47214e-27	SCM CD8 T	DENND1A	SCM CD8 T
4.13298e-32	0.498793	0.48	0.21	1.54483e-27	SCM CD8 T	ARID2	SCM CD8 T
4.2569e-32	0.53878	0.439	0.187	1.59115e-27	SCM CD8 T	MON2	SCM CD8 T
4.95308e-32	0.433892	0.263	0.083	1.85136e-27	SCM CD8 T	LINC02328	SCM CD8 T
5.43184e-32	0.527061	0.558	0.266	2.03031e-27	SCM CD8 T	RORA	SCM CD8 T
6.03413e-32	0.340695	0.207	0.057	2.25544e-27	SCM CD8 T	ACACA	SCM CD8 T
6.0439e-32	0.461678	0.359	0.135	2.25909e-27	SCM CD8 T	RFX7	SCM CD8 T
6.27707e-32	0.395009	0.25	0.078	2.34624e-27	SCM CD8 T	SFMBT1	SCM CD8 T
6.39985e-32	0.254002	0.25	0.075	2.39213e-27	SCM CD8 T	TNFRSF10A	SCM CD8 T
6.88034e-32	0.728481	0.682	0.401	2.57173e-27	SCM CD8 T	DOCK10	SCM CD8 T
7.62646e-32	0.415522	0.227	0.067	2.85062e-27	SCM CD8 T	PEX14	SCM CD8 T
8.9705e-32	0.334009	0.192	0.051	3.35299e-27	SCM CD8 T	GCNT4	SCM CD8 T
9.09871e-32	0.281278	0.192	0.05	3.40091e-27	SCM CD8 T	AC053513.1	SCM CD8 T
9.29519e-32	0.515581	0.359	0.137	3.47436e-27	SCM CD8 T	ACYP2	SCM CD8 T
9.75785e-32	0.464878	0.136	0.029	3.64729e-27	SCM CD8 T	TAFA2	SCM CD8 T
1.23782e-31	0.433757	0.253	0.08	4.62672e-27	SCM CD8 T	BCKDHB	SCM CD8 T
1.45236e-31	0.521593	0.508	0.23	5.42865e-27	SCM CD8 T	WWP1	SCM CD8 T
1.48696e-31	0.429894	0.465	0.199	5.55795e-27	SCM CD8 T	TRPM7	SCM CD8 T
1.74894e-31	0.52294	0.462	0.203	6.53718e-27	SCM CD8 T	BRAF	SCM CD8 T
1.92547e-31	0.765033	0.72	0.447	7.19701e-27	SCM CD8 T	CCND3	SCM CD8 T
1.96653e-31	0.359394	0.24	0.072	7.3505e-27	SCM CD8 T	C22orf34	SCM CD8 T
2.24333e-31	0.380381	0.389	0.152	8.38511e-27	SCM CD8 T	OPA1	SCM CD8 T
2.62613e-31	0.539808	0.525	0.249	9.81596e-27	SCM CD8 T	ASCC3	SCM CD8 T
2.72394e-31	0.378047	0.359	0.136	1.01815e-26	SCM CD8 T	PPA2	SCM CD8 T
3.07438e-31	0.467645	0.26	0.084	1.14914e-26	SCM CD8 T	INVS	SCM CD8 T
3.2426e-31	0.460961	0.601	0.29	1.21202e-26	SCM CD8 T	IPCEF1	SCM CD8 T
3.28546e-31	0.604638	0.134	0.028	1.22804e-26	SCM CD8 T	DLG2	SCM CD8 T
3.439e-31	0.415823	0.364	0.138	1.28543e-26	SCM CD8 T	SPPL3	SCM CD8 T
3.57451e-31	0.368606	0.197	0.053	1.33608e-26	SCM CD8 T	WARS2-AS1	SCM CD8 T
3.99591e-31	0.331483	0.278	0.091	1.49359e-26	SCM CD8 T	MBTD1	SCM CD8 T
4.24141e-31	0.399149	0.318	0.112	1.58536e-26	SCM CD8 T	SEC24B	SCM CD8 T
4.55755e-31	0.348703	0.232	0.069	1.70352e-26	SCM CD8 T	TIAM2	SCM CD8 T
4.57703e-31	0.416027	0.303	0.106	1.7108e-26	SCM CD8 T	TNFSF8	SCM CD8 T
4.59097e-31	0.362738	0.253	0.079	1.71601e-26	SCM CD8 T	ANO6	SCM CD8 T
4.62426e-31	0.554579	0.505	0.23	1.72845e-26	SCM CD8 T	LPP	SCM CD8 T
5.6921e-31	0.416621	0.412	0.166	2.12759e-26	SCM CD8 T	GPCPD1	SCM CD8 T
6.46047e-31	0.538931	0.525	0.247	2.41479e-26	SCM CD8 T	PPP6R3	SCM CD8 T
6.47441e-31	0.444374	0.455	0.197	2.42e-26	SCM CD8 T	CARD11	SCM CD8 T
6.47508e-31	0.650948	0.439	0.196	2.42026e-26	SCM CD8 T	LINC01934	SCM CD8 T
6.81816e-31	0.462032	0.841	0.48	2.54849e-26	SCM CD8 T	CCR7	SCM CD8 T
7.10208e-31	0.298718	0.376	0.142	2.65462e-26	SCM CD8 T	PSME4	SCM CD8 T
7.37313e-31	0.389095	0.528	0.234	2.75593e-26	SCM CD8 T	MARK3	SCM CD8 T
8.45262e-31	0.531058	0.351	0.136	3.15942e-26	SCM CD8 T	GMDS	SCM CD8 T
8.52402e-31	0.638468	0.568	0.289	3.18611e-26	SCM CD8 T	SLC16A7	SCM CD8 T
8.53869e-31	0.571276	0.894	0.627	3.19159e-26	SCM CD8 T	LINC00861	SCM CD8 T
8.74318e-31	0.391275	0.303	0.105	3.26803e-26	SCM CD8 T	PRAG1	SCM CD8 T
8.84687e-31	0.274767	0.184	0.048	3.30678e-26	SCM CD8 T	PDE8A	SCM CD8 T
1.19841e-30	0.347282	0.46	0.19	4.4794e-26	SCM CD8 T	MED13	SCM CD8 T
1.26177e-30	0.260053	0.126	0.025	4.71625e-26	SCM CD8 T	RPL34-AS1	SCM CD8 T
1.27982e-30	0.470053	0.371	0.146	4.78371e-26	SCM CD8 T	KDM6A	SCM CD8 T
1.30303e-30	0.323065	0.28	0.093	4.87045e-26	SCM CD8 T	PIK3CB	SCM CD8 T
1.42248e-30	0.418743	0.568	0.268	5.31694e-26	SCM CD8 T	LINC01550	SCM CD8 T
1.48249e-30	0.383131	0.298	0.103	5.54126e-26	SCM CD8 T	HDAC4	SCM CD8 T
1.49487e-30	0.419672	0.371	0.143	5.58754e-26	SCM CD8 T	RNF38	SCM CD8 T
1.50026e-30	0.381369	0.247	0.078	5.60768e-26	SCM CD8 T	TTBK2	SCM CD8 T
1.53385e-30	0.591235	0.922	0.679	5.73322e-26	SCM CD8 T	IKZF1	SCM CD8 T
1.5352e-30	0.310874	0.177	0.045	5.73826e-26	SCM CD8 T	AC007038.1	SCM CD8 T
1.54216e-30	0.529255	0.503	0.23	5.76428e-26	SCM CD8 T	DLG1	SCM CD8 T
1.57224e-30	0.466323	0.414	0.171	5.87674e-26	SCM CD8 T	RAP1GDS1	SCM CD8 T
1.70738e-30	0.347949	0.293	0.099	6.38185e-26	SCM CD8 T	BTRC	SCM CD8 T
1.90589e-30	0.290615	0.164	0.04	7.12383e-26	SCM CD8 T	ZCCHC14	SCM CD8 T
2.26657e-30	0.309585	0.174	0.044	8.472e-26	SCM CD8 T	CDHR3	SCM CD8 T
2.2956e-30	0.322829	0.222	0.065	8.58048e-26	SCM CD8 T	CDK8	SCM CD8 T
2.40484e-30	0.351337	0.379	0.146	8.98882e-26	SCM CD8 T	RLF	SCM CD8 T
2.50773e-30	0.539601	0.53	0.254	9.3734e-26	SCM CD8 T	ST6GAL1	SCM CD8 T
2.57689e-30	0.885889	0.788	0.541	9.63191e-26	SCM CD8 T	ANKRD44	SCM CD8 T
2.78128e-30	0.444087	0.366	0.144	1.03959e-25	SCM CD8 T	RASSF3	SCM CD8 T
2.97317e-30	0.331768	0.27	0.088	1.11131e-25	SCM CD8 T	LRCH1	SCM CD8 T
3.21403e-30	0.470667	0.472	0.21	1.20134e-25	SCM CD8 T	TBC1D22A	SCM CD8 T
3.57196e-30	0.489529	0.316	0.116	1.33513e-25	SCM CD8 T	CMSS1	SCM CD8 T
3.87421e-30	0.403701	0.528	0.238	1.4481e-25	SCM CD8 T	CD28	SCM CD8 T
3.95811e-30	0.416596	0.467	0.207	1.47946e-25	SCM CD8 T	JARID2	SCM CD8 T
4.13209e-30	0.346658	0.24	0.074	1.54449e-25	SCM CD8 T	ARMH3	SCM CD8 T
4.45877e-30	1.01684	0.927	0.763	1.6666e-25	SCM CD8 T	MBNL1	SCM CD8 T
4.73382e-30	0.596245	0.634	0.357	1.76941e-25	SCM CD8 T	PITPNC1	SCM CD8 T
5.28983e-30	0.569824	0.639	0.334	1.97723e-25	SCM CD8 T	SNHG14	SCM CD8 T
6.23827e-30	0.345741	0.222	0.066	2.33174e-25	SCM CD8 T	CEP128	SCM CD8 T
6.65407e-30	0.295322	0.21	0.06	2.48716e-25	SCM CD8 T	AC119396.1	SCM CD8 T
8.25646e-30	0.301842	0.136	0.03	3.0861e-25	SCM CD8 T	ZNF516	SCM CD8 T
8.53474e-30	0.632249	0.818	0.566	3.19012e-25	SCM CD8 T	TNRC6B	SCM CD8 T
8.5975e-30	0.5085	0.614	0.312	3.21357e-25	SCM CD8 T	STT3B	SCM CD8 T
8.64865e-30	0.510568	0.366	0.147	3.23269e-25	SCM CD8 T	BABAM2	SCM CD8 T
9.0231e-30	0.342205	0.323	0.117	3.37265e-25	SCM CD8 T	TYW1	SCM CD8 T
9.06232e-30	0.640475	0.598	0.32	3.38731e-25	SCM CD8 T	UBAC2	SCM CD8 T
9.34463e-30	0.543264	0.96	0.783	3.49284e-25	SCM CD8 T	ATM	SCM CD8 T
1.02564e-29	0.294079	0.328	0.118	3.83364e-25	SCM CD8 T	MAP2K4	SCM CD8 T
1.03829e-29	0.402347	0.404	0.163	3.88094e-25	SCM CD8 T	NABP1	SCM CD8 T
1.18552e-29	0.386582	0.528	0.243	4.43122e-25	SCM CD8 T	NCOA1	SCM CD8 T
1.21888e-29	0.251206	0.164	0.04	4.55593e-25	SCM CD8 T	AC006059.1	SCM CD8 T
1.234e-29	0.360353	0.154	0.037	4.61245e-25	SCM CD8 T	SUCLG2-AS1	SCM CD8 T
1.25016e-29	0.634327	0.551	0.282	4.67284e-25	SCM CD8 T	FAM172A	SCM CD8 T
1.39916e-29	0.473652	0.598	0.3	5.22978e-25	SCM CD8 T	HERC4	SCM CD8 T
1.51641e-29	0.32012	0.22	0.066	5.66802e-25	SCM CD8 T	CHIC1	SCM CD8 T
1.70626e-29	0.384697	0.119	0.024	6.37766e-25	SCM CD8 T	DIRC3	SCM CD8 T
1.78778e-29	0.476901	0.351	0.136	6.68238e-25	SCM CD8 T	UBR3	SCM CD8 T
1.83987e-29	0.548814	0.765	0.438	6.87707e-25	SCM CD8 T	ASH1L	SCM CD8 T
1.9795e-29	0.410935	0.253	0.084	7.39899e-25	SCM CD8 T	DPH6	SCM CD8 T
2.03117e-29	0.510662	0.47	0.217	7.59212e-25	SCM CD8 T	PLCL2	SCM CD8 T
2.13476e-29	0.566357	0.707	0.398	7.9793e-25	SCM CD8 T	ERBIN	SCM CD8 T
2.15288e-29	0.491255	0.53	0.258	8.04705e-25	SCM CD8 T	ITPR2	SCM CD8 T
2.25672e-29	0.478083	0.419	0.179	8.43517e-25	SCM CD8 T	ITGA6	SCM CD8 T
2.32706e-29	0.368164	0.184	0.05	8.69807e-25	SCM CD8 T	TMEM117	SCM CD8 T
2.52201e-29	0.307561	0.263	0.086	9.42678e-25	SCM CD8 T	DUSP16	SCM CD8 T
2.56078e-29	0.323343	0.245	0.078	9.57168e-25	SCM CD8 T	COX10-AS1	SCM CD8 T
2.65588e-29	0.547889	0.472	0.218	9.92713e-25	SCM CD8 T	PIBF1	SCM CD8 T
2.76684e-29	0.309132	0.268	0.089	1.03419e-24	SCM CD8 T	TMCC1	SCM CD8 T
3.31754e-29	0.345844	0.313	0.113	1.24003e-24	SCM CD8 T	MIATNB	SCM CD8 T
3.36472e-29	0.310206	0.316	0.113	1.25766e-24	SCM CD8 T	TRAPPC12	SCM CD8 T
3.81472e-29	0.575148	0.5	0.245	1.42587e-24	SCM CD8 T	DYRK1A	SCM CD8 T
4.06313e-29	0.537335	0.5	0.239	1.51872e-24	SCM CD8 T	USP9Y	SCM CD8 T
5.51425e-29	0.287068	0.278	0.094	2.06112e-24	SCM CD8 T	ZNF780B	SCM CD8 T
6.26571e-29	0.433587	0.379	0.153	2.342e-24	SCM CD8 T	NBAS	SCM CD8 T
7.34568e-29	0.493684	0.331	0.128	2.74567e-24	SCM CD8 T	EPHA1-AS1	SCM CD8 T
7.52846e-29	0.500399	0.447	0.199	2.81399e-24	SCM CD8 T	TBC1D5	SCM CD8 T
8.19258e-29	0.432688	0.409	0.173	3.06222e-24	SCM CD8 T	TMEM131	SCM CD8 T
9.37342e-29	0.493804	0.452	0.205	3.5036e-24	SCM CD8 T	TENT2	SCM CD8 T
1.03541e-28	0.391152	0.343	0.132	3.87014e-24	SCM CD8 T	STRN3	SCM CD8 T
1.05125e-28	0.475835	0.609	0.311	3.92935e-24	SCM CD8 T	NR3C1	SCM CD8 T
1.30052e-28	0.400224	0.419	0.177	4.86107e-24	SCM CD8 T	CNST	SCM CD8 T
1.31029e-28	0.485166	0.606	0.309	4.89759e-24	SCM CD8 T	ARFGEF1	SCM CD8 T
1.38049e-28	0.49566	0.444	0.199	5.16e-24	SCM CD8 T	CDK17	SCM CD8 T
1.78527e-28	0.409224	0.99	0.972	6.67298e-24	SCM CD8 T	PTPRC	SCM CD8 T
1.91992e-28	0.509589	0.604	0.309	7.17627e-24	SCM CD8 T	TNRC6C	SCM CD8 T
2.34288e-28	0.348581	0.275	0.096	8.75721e-24	SCM CD8 T	TMEM260	SCM CD8 T
2.52997e-28	0.344028	0.21	0.063	9.45652e-24	SCM CD8 T	FER	SCM CD8 T
2.54882e-28	0.58384	0.75	0.454	9.52697e-24	SCM CD8 T	NIPBL	SCM CD8 T
2.59498e-28	0.416324	0.419	0.179	9.69951e-24	SCM CD8 T	UBR1	SCM CD8 T
2.72402e-28	0.406773	0.48	0.214	1.01819e-23	SCM CD8 T	FOXJ3	SCM CD8 T
2.80923e-28	0.403807	0.376	0.151	1.05004e-23	SCM CD8 T	EXOC2	SCM CD8 T
2.93516e-28	0.317764	0.255	0.084	1.0971e-23	SCM CD8 T	PIGN	SCM CD8 T
3.00472e-28	0.389842	0.225	0.07	1.1231e-23	SCM CD8 T	MAML3	SCM CD8 T
3.17327e-28	0.375389	0.412	0.171	1.1861e-23	SCM CD8 T	HECA	SCM CD8 T
3.22466e-28	0.352246	0.288	0.102	1.20531e-23	SCM CD8 T	XPO4	SCM CD8 T
3.39999e-28	0.363707	0.381	0.155	1.27085e-23	SCM CD8 T	STK39	SCM CD8 T
3.47033e-28	0.500444	0.477	0.226	1.29714e-23	SCM CD8 T	FLI1	SCM CD8 T
3.63386e-28	0.552457	0.649	0.355	1.35826e-23	SCM CD8 T	SMARCA2	SCM CD8 T
3.75372e-28	0.457022	0.475	0.219	1.40306e-23	SCM CD8 T	CAB39	SCM CD8 T
4.35148e-28	0.373809	0.437	0.183	1.6265e-23	SCM CD8 T	SPG11	SCM CD8 T
4.36706e-28	0.358886	0.27	0.092	1.63232e-23	SCM CD8 T	EHBP1	SCM CD8 T
4.59054e-28	0.419813	0.313	0.118	1.71585e-23	SCM CD8 T	DCAF10	SCM CD8 T
4.9531e-28	0.550604	0.795	0.512	1.85137e-23	SCM CD8 T	DOCK8	SCM CD8 T
4.99609e-28	0.34353	0.351	0.136	1.86744e-23	SCM CD8 T	TMEM168	SCM CD8 T
5.18251e-28	0.335501	0.278	0.097	1.93712e-23	SCM CD8 T	LYPLAL1	SCM CD8 T
5.94458e-28	0.421945	0.197	0.058	2.22196e-23	SCM CD8 T	CRADD	SCM CD8 T
6.3435e-28	0.500343	0.667	0.361	2.37107e-23	SCM CD8 T	MCUB	SCM CD8 T
7.00966e-28	0.325114	0.308	0.113	2.62007e-23	SCM CD8 T	BICRAL	SCM CD8 T
8.57249e-28	0.64669	0.601	0.34	3.20423e-23	SCM CD8 T	LRBA	SCM CD8 T
8.68319e-28	0.54547	0.619	0.337	3.2456e-23	SCM CD8 T	SCML4	SCM CD8 T
9.23291e-28	0.539121	0.604	0.32	3.45108e-23	SCM CD8 T	PRKCB	SCM CD8 T
1.01764e-27	0.302812	0.26	0.088	3.80372e-23	SCM CD8 T	LINC01588	SCM CD8 T
1.05909e-27	0.297466	0.187	0.053	3.95867e-23	SCM CD8 T	PPARD	SCM CD8 T
1.08295e-27	0.527752	0.518	0.258	4.04784e-23	SCM CD8 T	TTC17	SCM CD8 T
1.16053e-27	0.266784	0.192	0.055	4.33784e-23	SCM CD8 T	ATRN	SCM CD8 T
1.18378e-27	0.482448	0.54	0.265	4.42475e-23	SCM CD8 T	PKN2	SCM CD8 T
1.28095e-27	0.301121	0.247	0.081	4.78793e-23	SCM CD8 T	ZNF236	SCM CD8 T
1.42561e-27	0.678722	0.48	0.246	5.32864e-23	SCM CD8 T	SUCLG2	SCM CD8 T
1.45566e-27	0.483038	0.639	0.337	5.44097e-23	SCM CD8 T	ZNF148	SCM CD8 T
1.55317e-27	0.280767	0.472	0.207	5.80544e-23	SCM CD8 T	TTN	SCM CD8 T
1.75924e-27	0.259616	0.192	0.055	6.57567e-23	SCM CD8 T	LINC01004	SCM CD8 T
1.7728e-27	0.442332	0.301	0.113	6.62637e-23	SCM CD8 T	MRTFA	SCM CD8 T
1.94913e-27	0.408865	0.354	0.143	7.28544e-23	SCM CD8 T	LINC00476	SCM CD8 T
2.21676e-27	0.340109	0.295	0.107	8.2858e-23	SCM CD8 T	UBASH3B	SCM CD8 T
2.23016e-27	0.334837	0.225	0.071	8.33591e-23	SCM CD8 T	NUBPL	SCM CD8 T
2.38186e-27	0.374581	0.333	0.129	8.90293e-23	SCM CD8 T	CD38	SCM CD8 T
2.57614e-27	0.368809	0.207	0.063	9.62908e-23	SCM CD8 T	TTTY14	SCM CD8 T
2.65559e-27	0.471164	0.51	0.245	9.92608e-23	SCM CD8 T	DOCK11	SCM CD8 T
2.7612e-27	0.488689	0.679	0.375	1.03208e-22	SCM CD8 T	ZC3HAV1	SCM CD8 T
2.78529e-27	0.396459	0.283	0.102	1.04109e-22	SCM CD8 T	ANKRD13C	SCM CD8 T
3.1002e-27	0.314586	0.293	0.105	1.15879e-22	SCM CD8 T	DENND6A	SCM CD8 T
3.88236e-27	0.258396	0.179	0.049	1.45115e-22	SCM CD8 T	RFX3-AS1	SCM CD8 T
4.01046e-27	0.622218	0.828	0.578	1.49903e-22	SCM CD8 T	CELF2	SCM CD8 T
4.03504e-27	0.448598	0.626	0.329	1.50822e-22	SCM CD8 T	PHIP	SCM CD8 T
4.07261e-27	0.317556	0.215	0.067	1.52226e-22	SCM CD8 T	BMT2	SCM CD8 T
4.12954e-27	0.503068	0.639	0.342	1.54354e-22	SCM CD8 T	CYTH1	SCM CD8 T
4.18973e-27	0.387532	0.409	0.174	1.56604e-22	SCM CD8 T	ATF6	SCM CD8 T
5.6312e-27	0.281068	0.295	0.107	2.10483e-22	SCM CD8 T	VPS50	SCM CD8 T
6.33008e-27	0.424656	0.503	0.238	2.36606e-22	SCM CD8 T	AP3B1	SCM CD8 T
7.70728e-27	0.353058	0.508	0.241	2.88083e-22	SCM CD8 T	NEK7	SCM CD8 T
9.14958e-27	0.505998	0.586	0.303	3.41993e-22	SCM CD8 T	FRYL	SCM CD8 T
9.67155e-27	0.422077	0.626	0.324	3.61503e-22	SCM CD8 T	SENP6	SCM CD8 T
9.79962e-27	0.421005	0.859	0.544	3.6629e-22	SCM CD8 T	FYN	SCM CD8 T
9.97912e-27	0.362751	0.384	0.16	3.72999e-22	SCM CD8 T	ITPR1	SCM CD8 T
1.03152e-26	0.44825	0.548	0.27	3.85562e-22	SCM CD8 T	BRWD1	SCM CD8 T
1.0467e-26	0.251785	0.263	0.09	3.91234e-22	SCM CD8 T	SSBP3	SCM CD8 T
1.09516e-26	0.367939	0.472	0.214	4.09347e-22	SCM CD8 T	NFKB1	SCM CD8 T
1.19834e-26	0.366212	0.391	0.165	4.47916e-22	SCM CD8 T	GPATCH2	SCM CD8 T
1.20351e-26	0.295165	0.104	0.02	4.49847e-22	SCM CD8 T	SGO1-AS1	SCM CD8 T
1.2044e-26	0.317834	0.27	0.095	4.50179e-22	SCM CD8 T	CPQ	SCM CD8 T
1.23139e-26	0.308891	0.323	0.123	4.60267e-22	SCM CD8 T	APPBP2	SCM CD8 T
1.23278e-26	0.349855	0.523	0.243	4.60789e-22	SCM CD8 T	TRAT1	SCM CD8 T
1.27222e-26	0.270321	0.29	0.105	4.75531e-22	SCM CD8 T	DGKH	SCM CD8 T
1.38949e-26	0.277203	0.189	0.055	5.19364e-22	SCM CD8 T	FAM169A	SCM CD8 T
1.40807e-26	0.390158	0.455	0.204	5.2631e-22	SCM CD8 T	RASA3	SCM CD8 T
1.42486e-26	0.370812	0.323	0.126	5.32585e-22	SCM CD8 T	CHD7	SCM CD8 T
1.56367e-26	0.347507	0.242	0.082	5.84469e-22	SCM CD8 T	VPS54	SCM CD8 T
1.64623e-26	0.441287	0.588	0.309	6.15328e-22	SCM CD8 T	CCDC18-AS1	SCM CD8 T
1.73386e-26	0.368272	0.374	0.152	6.48081e-22	SCM CD8 T	FAM118A	SCM CD8 T
1.78397e-26	0.329399	0.225	0.073	6.66813e-22	SCM CD8 T	SVIL	SCM CD8 T
1.87174e-26	0.404634	0.389	0.166	6.99617e-22	SCM CD8 T	EIF4G3	SCM CD8 T
1.8786e-26	0.30579	0.432	0.19	7.02185e-22	SCM CD8 T	CHST11	SCM CD8 T
1.99484e-26	0.255108	0.26	0.089	7.45632e-22	SCM CD8 T	DENND11	SCM CD8 T
2.05051e-26	0.455566	0.449	0.204	7.6644e-22	SCM CD8 T	MEF2A	SCM CD8 T
2.19744e-26	0.371333	0.452	0.2	8.21359e-22	SCM CD8 T	ACTN1	SCM CD8 T
2.36005e-26	0.404408	0.369	0.154	8.8214e-22	SCM CD8 T	PHF21A	SCM CD8 T
2.73528e-26	0.407807	0.399	0.177	1.02239e-21	SCM CD8 T	CASK	SCM CD8 T
2.99125e-26	0.383986	0.508	0.244	1.11807e-21	SCM CD8 T	KIAA1109	SCM CD8 T
3.00518e-26	0.30289	0.27	0.096	1.12328e-21	SCM CD8 T	WDFY2	SCM CD8 T
3.26116e-26	0.32582	0.298	0.111	1.21895e-21	SCM CD8 T	DCAF6	SCM CD8 T
3.31865e-26	0.280531	0.189	0.056	1.24044e-21	SCM CD8 T	SIPA1L3	SCM CD8 T
3.33878e-26	0.382433	0.227	0.075	1.24797e-21	SCM CD8 T	ENOX2	SCM CD8 T
3.45514e-26	0.438644	0.467	0.219	1.29146e-21	SCM CD8 T	SCAPER	SCM CD8 T
3.55517e-26	0.267331	0.364	0.145	1.32885e-21	SCM CD8 T	MDN1	SCM CD8 T
3.75152e-26	0.40685	0.841	0.491	1.40224e-21	SCM CD8 T	SELL	SCM CD8 T
3.95944e-26	0.302529	0.268	0.095	1.47996e-21	SCM CD8 T	FBXO33	SCM CD8 T
4.24733e-26	0.352943	0.235	0.079	1.58757e-21	SCM CD8 T	NLK	SCM CD8 T
4.3491e-26	0.602475	0.518	0.26	1.62561e-21	SCM CD8 T	BCL2	SCM CD8 T
4.55726e-26	0.286422	0.172	0.048	1.70341e-21	SCM CD8 T	PRKCE	SCM CD8 T
4.73568e-26	0.608445	0.677	0.407	1.7701e-21	SCM CD8 T	FTX	SCM CD8 T
4.80698e-26	0.28381	0.285	0.103	1.79675e-21	SCM CD8 T	TTN-AS1	SCM CD8 T
4.81465e-26	0.253693	0.189	0.055	1.79962e-21	SCM CD8 T	ANKMY1	SCM CD8 T
4.92685e-26	0.4665	0.598	0.312	1.84156e-21	SCM CD8 T	CNOT2	SCM CD8 T
5.7318e-26	0.326359	0.374	0.154	2.14243e-21	SCM CD8 T	UVRAG	SCM CD8 T
6.29549e-26	0.464705	0.407	0.179	2.35313e-21	SCM CD8 T	ZDHHC20	SCM CD8 T
6.33271e-26	0.44518	0.639	0.362	2.36704e-21	SCM CD8 T	CBLB	SCM CD8 T
6.74453e-26	0.388821	0.654	0.344	2.52097e-21	SCM CD8 T	KMT2C	SCM CD8 T
7.11102e-26	0.327671	0.205	0.064	2.65796e-21	SCM CD8 T	AP000787.1	SCM CD8 T
7.19528e-26	0.577765	0.566	0.308	2.68945e-21	SCM CD8 T	RICTOR	SCM CD8 T
7.28355e-26	0.406296	0.465	0.214	2.72245e-21	SCM CD8 T	GSK3B	SCM CD8 T
7.67203e-26	0.47839	0.861	0.578	2.86765e-21	SCM CD8 T	TCF7	SCM CD8 T
8.89184e-26	0.466905	0.495	0.244	3.32359e-21	SCM CD8 T	NFATC3	SCM CD8 T
8.97333e-26	0.425579	0.258	0.092	3.35405e-21	SCM CD8 T	MAPK8	SCM CD8 T
9.02256e-26	0.405819	0.351	0.145	3.37245e-21	SCM CD8 T	AVL9	SCM CD8 T
9.38886e-26	0.324844	0.22	0.071	3.50937e-21	SCM CD8 T	TANGO6	SCM CD8 T
9.85277e-26	0.288105	0.285	0.105	3.68277e-21	SCM CD8 T	GALK2	SCM CD8 T
9.95818e-26	0.385555	0.477	0.223	3.72217e-21	SCM CD8 T	CRTC3	SCM CD8 T
1.02462e-25	0.289449	0.306	0.114	3.82982e-21	SCM CD8 T	WDR37	SCM CD8 T
1.02785e-25	0.325244	0.293	0.109	3.8419e-21	SCM CD8 T	FBXL20	SCM CD8 T
1.03684e-25	0.320804	0.306	0.116	3.87549e-21	SCM CD8 T	PIK3R5	SCM CD8 T
1.11618e-25	0.338183	0.263	0.093	4.17204e-21	SCM CD8 T	RPTOR	SCM CD8 T
1.17941e-25	0.251743	0.187	0.055	4.40839e-21	SCM CD8 T	POT1	SCM CD8 T
1.29814e-25	0.264545	0.177	0.051	4.85217e-21	SCM CD8 T	APP	SCM CD8 T
1.47567e-25	0.252396	0.275	0.098	5.51578e-21	SCM CD8 T	CEP120	SCM CD8 T
1.48323e-25	0.379857	0.338	0.138	5.54402e-21	SCM CD8 T	TDRD3	SCM CD8 T
1.5257e-25	0.345756	0.356	0.146	5.70275e-21	SCM CD8 T	PIKFYVE	SCM CD8 T
1.54735e-25	0.302179	0.399	0.17	5.78369e-21	SCM CD8 T	NUP98	SCM CD8 T
1.55825e-25	0.329584	0.369	0.153	5.82442e-21	SCM CD8 T	DENND4C	SCM CD8 T
1.72932e-25	0.485331	0.626	0.344	6.46385e-21	SCM CD8 T	PAG1	SCM CD8 T
1.73782e-25	0.310028	0.389	0.163	6.49561e-21	SCM CD8 T	SLC7A6	SCM CD8 T
1.92413e-25	0.556959	0.407	0.189	7.19201e-21	SCM CD8 T	RNGTT	SCM CD8 T
2.04175e-25	0.298693	0.326	0.127	7.63164e-21	SCM CD8 T	EMSY	SCM CD8 T
2.13353e-25	0.365038	0.321	0.126	7.97471e-21	SCM CD8 T	SPIDR	SCM CD8 T
2.14945e-25	0.461683	0.51	0.254	8.03422e-21	SCM CD8 T	MSI2	SCM CD8 T
2.3763e-25	0.254505	0.298	0.112	8.88213e-21	SCM CD8 T	HIPK2	SCM CD8 T
2.42778e-25	0.265012	0.184	0.055	9.07455e-21	SCM CD8 T	BTLA	SCM CD8 T
2.45693e-25	0.330009	0.631	0.321	9.18351e-21	SCM CD8 T	GPRIN3	SCM CD8 T
2.63858e-25	0.271731	0.245	0.084	9.86248e-21	SCM CD8 T	SERGEF	SCM CD8 T
2.93442e-25	0.293859	0.273	0.099	1.09683e-20	SCM CD8 T	ABHD18	SCM CD8 T
3.28886e-25	0.303406	0.313	0.121	1.22931e-20	SCM CD8 T	PPP1R21	SCM CD8 T
3.89652e-25	0.318955	0.29	0.109	1.45644e-20	SCM CD8 T	ATXN7L1	SCM CD8 T
4.67121e-25	0.325979	0.26	0.094	1.746e-20	SCM CD8 T	ATP11C	SCM CD8 T
4.69347e-25	0.316621	0.318	0.125	1.75433e-20	SCM CD8 T	MFSD6	SCM CD8 T
4.96467e-25	0.269432	0.152	0.04	1.85569e-20	SCM CD8 T	ALPK1	SCM CD8 T
5.08121e-25	0.324949	0.447	0.202	1.89926e-20	SCM CD8 T	AC092821.3	SCM CD8 T
5.10246e-25	0.313282	0.348	0.144	1.9072e-20	SCM CD8 T	CHCHD3	SCM CD8 T
5.18401e-25	0.358672	0.308	0.122	1.93768e-20	SCM CD8 T	GMDS-DT	SCM CD8 T
5.41406e-25	0.347337	0.429	0.192	2.02367e-20	SCM CD8 T	AEBP2	SCM CD8 T
5.52775e-25	0.43106	0.556	0.283	2.06616e-20	SCM CD8 T	STIM2	SCM CD8 T
5.85203e-25	0.467214	0.717	0.415	2.18737e-20	SCM CD8 T	ZNF292	SCM CD8 T
6.2072e-25	0.299342	0.318	0.124	2.32013e-20	SCM CD8 T	PDK1	SCM CD8 T
6.26304e-25	0.390411	0.369	0.157	2.341e-20	SCM CD8 T	PPP3CC	SCM CD8 T
6.42845e-25	0.552159	0.566	0.304	2.40283e-20	SCM CD8 T	RBMS1	SCM CD8 T
6.56743e-25	0.261385	0.119	0.027	2.45477e-20	SCM CD8 T	DPYD-AS1	SCM CD8 T
6.90565e-25	0.456278	0.343	0.144	2.58119e-20	SCM CD8 T	LINC01184	SCM CD8 T
7.68259e-25	0.69513	0.854	0.655	2.8716e-20	SCM CD8 T	RIPOR2	SCM CD8 T
7.76332e-25	0.327685	0.376	0.158	2.90177e-20	SCM CD8 T	EP400	SCM CD8 T
7.83448e-25	0.363425	0.24	0.084	2.92837e-20	SCM CD8 T	MTA3	SCM CD8 T
7.98686e-25	0.321426	0.523	0.249	2.98533e-20	SCM CD8 T	MARCH6	SCM CD8 T
8.13477e-25	0.39599	0.424	0.193	3.04062e-20	SCM CD8 T	PCGF5	SCM CD8 T
8.80183e-25	0.438817	0.682	0.39	3.28995e-20	SCM CD8 T	BIRC6	SCM CD8 T
8.92395e-25	0.294091	0.263	0.095	3.33559e-20	SCM CD8 T	EEFSEC	SCM CD8 T
9.68027e-25	0.442085	0.778	0.474	3.61829e-20	SCM CD8 T	EML4	SCM CD8 T
1.1269e-24	0.440165	0.588	0.305	4.21213e-20	SCM CD8 T	SORL1	SCM CD8 T
1.20251e-24	0.254461	0.217	0.071	4.49474e-20	SCM CD8 T	AP4S1	SCM CD8 T
1.27678e-24	0.338612	0.419	0.189	4.77235e-20	SCM CD8 T	SND1	SCM CD8 T
1.37447e-24	0.282079	0.285	0.107	5.13751e-20	SCM CD8 T	TARBP1	SCM CD8 T
1.415e-24	0.424853	0.606	0.322	5.28897e-20	SCM CD8 T	ACAP2	SCM CD8 T
1.489e-24	0.474531	0.601	0.33	5.5656e-20	SCM CD8 T	PTEN	SCM CD8 T
1.73443e-24	0.287266	0.258	0.092	6.48297e-20	SCM CD8 T	BICD1	SCM CD8 T
1.7442e-24	0.501812	0.508	0.268	6.51945e-20	SCM CD8 T	STAT4	SCM CD8 T
1.94881e-24	0.371371	0.323	0.131	7.28427e-20	SCM CD8 T	SIDT1	SCM CD8 T
2.01435e-24	0.325189	0.402	0.173	7.52924e-20	SCM CD8 T	SLC30A7	SCM CD8 T
2.0454e-24	0.296678	0.28	0.104	7.64531e-20	SCM CD8 T	TTC13	SCM CD8 T
2.05412e-24	0.519665	0.866	0.625	7.67788e-20	SCM CD8 T	CDC42SE2	SCM CD8 T
2.05845e-24	0.321954	0.273	0.102	7.69406e-20	SCM CD8 T	TSPAN5	SCM CD8 T
2.09614e-24	0.32892	0.24	0.084	7.83494e-20	SCM CD8 T	TMEM135	SCM CD8 T
2.22669e-24	0.384145	0.295	0.116	8.32291e-20	SCM CD8 T	ABCD2	SCM CD8 T
2.48037e-24	0.333522	0.404	0.179	9.27114e-20	SCM CD8 T	SS18	SCM CD8 T
2.62247e-24	0.336046	0.384	0.165	9.80227e-20	SCM CD8 T	VPS13D	SCM CD8 T
2.85971e-24	0.31739	0.26	0.095	1.0689e-19	SCM CD8 T	BTBD10	SCM CD8 T
2.93036e-24	0.283388	0.25	0.089	1.09531e-19	SCM CD8 T	ANKAR	SCM CD8 T
2.95156e-24	0.297224	0.396	0.172	1.10323e-19	SCM CD8 T	THEM4	SCM CD8 T
3.01881e-24	0.451397	0.919	0.707	1.12837e-19	SCM CD8 T	BCL11B	SCM CD8 T
3.42062e-24	0.359147	0.258	0.094	1.27856e-19	SCM CD8 T	TASP1	SCM CD8 T
3.45833e-24	0.298639	0.202	0.065	1.29266e-19	SCM CD8 T	AOPEP	SCM CD8 T
3.70339e-24	0.281083	0.235	0.082	1.38425e-19	SCM CD8 T	LINC01278	SCM CD8 T
3.82685e-24	0.344523	0.303	0.119	1.4304e-19	SCM CD8 T	ASB3	SCM CD8 T
3.82739e-24	0.34494	0.386	0.169	1.4306e-19	SCM CD8 T	STAU2	SCM CD8 T
4.2395e-24	0.538939	0.593	0.334	1.58464e-19	SCM CD8 T	MT-ATP8	SCM CD8 T
4.33576e-24	0.50281	0.682	0.406	1.62062e-19	SCM CD8 T	ZNF638	SCM CD8 T
4.43311e-24	0.402087	0.412	0.188	1.65701e-19	SCM CD8 T	R3HDM1	SCM CD8 T
4.97839e-24	0.254781	0.247	0.087	1.86082e-19	SCM CD8 T	LNPK	SCM CD8 T
5.03942e-24	0.340871	0.321	0.13	1.88363e-19	SCM CD8 T	FBXW4	SCM CD8 T
5.32746e-24	0.380146	0.449	0.215	1.9913e-19	SCM CD8 T	TASOR2	SCM CD8 T
6.27817e-24	0.276779	0.283	0.107	2.34665e-19	SCM CD8 T	TAF2	SCM CD8 T
6.94191e-24	0.283724	0.336	0.137	2.59475e-19	SCM CD8 T	CEP192	SCM CD8 T
6.94209e-24	0.38467	0.46	0.221	2.59481e-19	SCM CD8 T	NLRP1	SCM CD8 T
7.03822e-24	0.368215	0.467	0.221	2.63075e-19	SCM CD8 T	ARHGEF6	SCM CD8 T
7.40646e-24	0.262777	0.268	0.098	2.76839e-19	SCM CD8 T	FBXO38	SCM CD8 T
7.78339e-24	0.338701	0.482	0.231	2.90928e-19	SCM CD8 T	EHMT1	SCM CD8 T
7.88727e-24	0.484063	0.73	0.446	2.9481e-19	SCM CD8 T	USP34	SCM CD8 T
9.68752e-24	0.504598	0.742	0.451	3.621e-19	SCM CD8 T	RHOH	SCM CD8 T
9.98439e-24	0.270832	0.194	0.061	3.73197e-19	SCM CD8 T	LMTK2	SCM CD8 T
1.05515e-23	0.341777	0.429	0.197	3.94394e-19	SCM CD8 T	SMURF2	SCM CD8 T
1.0769e-23	0.370217	0.54	0.268	4.02526e-19	SCM CD8 T	ABI1	SCM CD8 T
1.0911e-23	0.389746	0.634	0.348	4.07832e-19	SCM CD8 T	TBL1XR1	SCM CD8 T
1.1129e-23	0.299581	0.47	0.222	4.1598e-19	SCM CD8 T	PHACTR2	SCM CD8 T
1.1856e-23	0.398736	0.48	0.237	4.43154e-19	SCM CD8 T	PDS5A	SCM CD8 T
1.22837e-23	0.369534	0.341	0.144	4.5914e-19	SCM CD8 T	DENND1B	SCM CD8 T
1.22952e-23	0.288114	0.298	0.116	4.59571e-19	SCM CD8 T	NR2C2	SCM CD8 T
1.271e-23	0.327872	0.285	0.11	4.75074e-19	SCM CD8 T	PI4KA	SCM CD8 T
1.3198e-23	0.319266	0.177	0.054	4.93314e-19	SCM CD8 T	PKIA	SCM CD8 T
1.45327e-23	0.581364	0.646	0.397	5.43202e-19	SCM CD8 T	JMJD1C	SCM CD8 T
1.56869e-23	0.352595	0.523	0.257	5.86345e-19	SCM CD8 T	ATR	SCM CD8 T
1.6104e-23	0.308464	0.396	0.173	6.01936e-19	SCM CD8 T	LINC00649	SCM CD8 T
1.76418e-23	0.273755	0.237	0.084	6.59416e-19	SCM CD8 T	UBE4B	SCM CD8 T
1.79946e-23	0.260648	0.174	0.052	6.72601e-19	SCM CD8 T	AC087854.1	SCM CD8 T
1.84399e-23	0.359962	0.328	0.137	6.89245e-19	SCM CD8 T	TRERF1	SCM CD8 T
1.94499e-23	0.252562	0.189	0.059	7.26998e-19	SCM CD8 T	RTTN	SCM CD8 T
1.96509e-23	0.384801	0.747	0.442	7.34511e-19	SCM CD8 T	CNOT6L	SCM CD8 T
2.01198e-23	0.302962	0.313	0.126	7.52038e-19	SCM CD8 T	ORC2	SCM CD8 T
2.18277e-23	0.255174	0.278	0.105	8.15875e-19	SCM CD8 T	EIF4E3	SCM CD8 T
2.24617e-23	0.286387	0.27	0.101	8.39573e-19	SCM CD8 T	RNF138	SCM CD8 T
2.72699e-23	0.376687	0.47	0.234	1.01929e-18	SCM CD8 T	ATXN1	SCM CD8 T
2.73209e-23	0.428418	0.583	0.313	1.0212e-18	SCM CD8 T	PHF14	SCM CD8 T
3.13593e-23	0.494693	0.644	0.374	1.17215e-18	SCM CD8 T	BBX	SCM CD8 T
3.16884e-23	0.260798	0.207	0.069	1.18445e-18	SCM CD8 T	VPS45	SCM CD8 T
3.53786e-23	0.312279	0.326	0.135	1.32238e-18	SCM CD8 T	CDR2	SCM CD8 T
3.63715e-23	0.419874	0.49	0.246	1.35949e-18	SCM CD8 T	ATP11B	SCM CD8 T
3.66011e-23	0.413962	0.71	0.412	1.36808e-18	SCM CD8 T	ATF7IP	SCM CD8 T
4.66862e-23	0.269254	0.321	0.129	1.74504e-18	SCM CD8 T	NSUN6	SCM CD8 T
4.69618e-23	0.366662	0.457	0.214	1.75534e-18	SCM CD8 T	LCOR	SCM CD8 T
4.88331e-23	0.449455	0.919	0.658	1.82528e-18	SCM CD8 T	CLEC2D	SCM CD8 T
4.99043e-23	0.341424	0.316	0.129	1.86532e-18	SCM CD8 T	ARHGEF18	SCM CD8 T
5.63005e-23	0.375803	0.298	0.12	2.1044e-18	SCM CD8 T	POU2F1	SCM CD8 T
5.84822e-23	0.357838	0.369	0.164	2.18595e-18	SCM CD8 T	CWC27	SCM CD8 T
5.85462e-23	0.276296	0.316	0.127	2.18834e-18	SCM CD8 T	STAMBPL1	SCM CD8 T
6.29159e-23	0.26162	0.303	0.121	2.35167e-18	SCM CD8 T	DPH5	SCM CD8 T
7.87784e-23	0.40711	0.449	0.218	2.94458e-18	SCM CD8 T	ATF7IP2	SCM CD8 T
8.04905e-23	0.254701	0.346	0.145	3.00857e-18	SCM CD8 T	KCMF1	SCM CD8 T
8.86312e-23	0.359746	0.47	0.233	3.31286e-18	SCM CD8 T	PICALM	SCM CD8 T
9.22366e-23	0.40952	0.497	0.254	3.44762e-18	SCM CD8 T	CUL3	SCM CD8 T
9.24064e-23	0.378454	0.404	0.186	3.45397e-18	SCM CD8 T	NAA16	SCM CD8 T
9.44756e-23	0.34413	0.376	0.168	3.53131e-18	SCM CD8 T	RPS6KA5	SCM CD8 T
9.82067e-23	0.251952	0.457	0.209	3.67077e-18	SCM CD8 T	GARS-DT	SCM CD8 T
1.04182e-22	0.290778	0.273	0.104	3.89411e-18	SCM CD8 T	IPO9	SCM CD8 T
1.04547e-22	0.312104	0.255	0.095	3.90774e-18	SCM CD8 T	FBXL4	SCM CD8 T
1.06408e-22	0.302824	0.313	0.128	3.97732e-18	SCM CD8 T	ARHGEF7	SCM CD8 T
1.0666e-22	0.355017	0.548	0.275	3.98673e-18	SCM CD8 T	PUM1	SCM CD8 T
1.06728e-22	0.253562	0.194	0.063	3.98928e-18	SCM CD8 T	LMBRD2	SCM CD8 T
1.08537e-22	0.365883	0.828	0.522	4.05689e-18	SCM CD8 T	PPP2R5C	SCM CD8 T
1.18783e-22	0.302161	0.303	0.122	4.43985e-18	SCM CD8 T	TMEM71	SCM CD8 T
1.24775e-22	0.375156	0.424	0.199	4.66382e-18	SCM CD8 T	ARIH1	SCM CD8 T
1.36419e-22	0.288657	0.301	0.12	5.09909e-18	SCM CD8 T	PARG	SCM CD8 T
1.41358e-22	0.261555	0.356	0.152	5.28369e-18	SCM CD8 T	CAPN7	SCM CD8 T
1.51959e-22	0.305069	0.293	0.116	5.67992e-18	SCM CD8 T	ZNF654	SCM CD8 T
1.5637e-22	0.326664	0.396	0.18	5.84478e-18	SCM CD8 T	RPRD2	SCM CD8 T
1.74084e-22	0.451305	0.631	0.361	6.50691e-18	SCM CD8 T	RBM26	SCM CD8 T
1.78114e-22	0.327743	0.417	0.192	6.65753e-18	SCM CD8 T	NFAT5	SCM CD8 T
1.80307e-22	0.360471	0.407	0.187	6.73953e-18	SCM CD8 T	ATP2B1	SCM CD8 T
1.80885e-22	0.26617	0.111	0.026	6.76113e-18	SCM CD8 T	FANCC	SCM CD8 T
1.82805e-22	0.359598	0.465	0.225	6.83288e-18	SCM CD8 T	TAF3	SCM CD8 T
1.83252e-22	0.27775	0.356	0.153	6.84959e-18	SCM CD8 T	RAPGEF1	SCM CD8 T
1.84691e-22	0.357219	0.29	0.116	6.90339e-18	SCM CD8 T	CDYL	SCM CD8 T
1.94067e-22	0.277536	0.323	0.133	7.25385e-18	SCM CD8 T	FNIP1	SCM CD8 T
1.96011e-22	0.434754	0.439	0.217	7.32651e-18	SCM CD8 T	DENND4A	SCM CD8 T
2.19248e-22	0.295512	0.187	0.06	8.19506e-18	SCM CD8 T	NARS2	SCM CD8 T
2.27514e-22	0.257498	0.285	0.111	8.50402e-18	SCM CD8 T	NT5C2	SCM CD8 T
2.30556e-22	0.280574	0.189	0.062	8.61774e-18	SCM CD8 T	TMEM267	SCM CD8 T
2.34403e-22	0.337292	0.359	0.157	8.76152e-18	SCM CD8 T	RSU1	SCM CD8 T
2.35737e-22	0.310812	0.424	0.195	8.81139e-18	SCM CD8 T	MAPKAP1	SCM CD8 T
2.37973e-22	0.296362	0.386	0.17	8.89495e-18	SCM CD8 T	KPNA5	SCM CD8 T
2.43589e-22	0.305257	0.369	0.162	9.10486e-18	SCM CD8 T	MNAT1	SCM CD8 T
2.56963e-22	0.260639	0.306	0.122	9.60476e-18	SCM CD8 T	CSNK1G1	SCM CD8 T
2.65563e-22	0.378687	0.505	0.257	9.92621e-18	SCM CD8 T	HELB	SCM CD8 T
2.86365e-22	0.288851	0.359	0.154	1.07038e-17	SCM CD8 T	ZNF107	SCM CD8 T
2.99025e-22	0.33443	0.487	0.244	1.1177e-17	SCM CD8 T	ADAM10	SCM CD8 T
3.00535e-22	0.316913	0.52	0.257	1.12334e-17	SCM CD8 T	ATXN7	SCM CD8 T
3.1144e-22	0.406429	0.783	0.514	1.1641e-17	SCM CD8 T	UTRN	SCM CD8 T
3.23681e-22	0.491804	0.548	0.299	1.20986e-17	SCM CD8 T	PTPN4	SCM CD8 T
3.36083e-22	0.360369	0.427	0.203	1.25621e-17	SCM CD8 T	ATXN10	SCM CD8 T
3.54649e-22	0.300352	0.351	0.151	1.32561e-17	SCM CD8 T	NUDCD3	SCM CD8 T
3.61051e-22	0.38476	0.566	0.298	1.34954e-17	SCM CD8 T	PHC3	SCM CD8 T
3.61311e-22	0.371871	0.306	0.127	1.35051e-17	SCM CD8 T	DDX10	SCM CD8 T
3.70705e-22	0.414233	0.391	0.183	1.38562e-17	SCM CD8 T	WDR70	SCM CD8 T
3.95469e-22	0.303462	0.311	0.128	1.47819e-17	SCM CD8 T	UBE2E1	SCM CD8 T
3.99695e-22	0.316234	0.409	0.188	1.49398e-17	SCM CD8 T	USP24	SCM CD8 T
4.3201e-22	0.316028	0.205	0.07	1.61477e-17	SCM CD8 T	HS3ST3B1	SCM CD8 T
4.35717e-22	0.402718	0.669	0.38	1.62862e-17	SCM CD8 T	OSBPL8	SCM CD8 T
4.66664e-22	0.261024	0.354	0.151	1.7443e-17	SCM CD8 T	UBE4A	SCM CD8 T
5.91151e-22	0.359526	0.457	0.224	2.2096e-17	SCM CD8 T	UBR5	SCM CD8 T
6.10904e-22	0.338689	0.321	0.135	2.28344e-17	SCM CD8 T	CASD1	SCM CD8 T
6.13669e-22	0.440932	0.803	0.523	2.29377e-17	SCM CD8 T	CHD2	SCM CD8 T
6.4084e-22	0.32256	0.46	0.223	2.39533e-17	SCM CD8 T	CRYBG1	SCM CD8 T
6.47125e-22	0.344928	0.179	0.057	2.41882e-17	SCM CD8 T	SCMH1	SCM CD8 T
6.73967e-22	0.267857	0.313	0.128	2.51915e-17	SCM CD8 T	AKAP7	SCM CD8 T
6.81735e-22	0.351855	0.538	0.272	2.54819e-17	SCM CD8 T	RBM33	SCM CD8 T
6.9077e-22	0.485015	0.836	0.561	2.58196e-17	SCM CD8 T	SLC38A1	SCM CD8 T
7.19837e-22	0.399642	0.593	0.318	2.69061e-17	SCM CD8 T	USP47	SCM CD8 T
7.20305e-22	0.304657	0.318	0.134	2.69235e-17	SCM CD8 T	DMXL1	SCM CD8 T
7.26479e-22	0.301469	0.437	0.206	2.71543e-17	SCM CD8 T	CPSF6	SCM CD8 T
7.34939e-22	0.276643	0.351	0.151	2.74705e-17	SCM CD8 T	MAP3K4	SCM CD8 T
7.61085e-22	0.334229	0.376	0.169	2.84478e-17	SCM CD8 T	LMBRD1	SCM CD8 T
7.92633e-22	0.286613	0.354	0.154	2.9627e-17	SCM CD8 T	ZMYM4	SCM CD8 T
8.05117e-22	0.385179	0.535	0.281	3.00937e-17	SCM CD8 T	MAN1A2	SCM CD8 T
8.49585e-22	0.264094	0.336	0.141	3.17558e-17	SCM CD8 T	PARN	SCM CD8 T
8.53442e-22	0.258591	0.23	0.083	3.18999e-17	SCM CD8 T	MTMR1	SCM CD8 T
9.34934e-22	0.250525	0.306	0.125	3.4946e-17	SCM CD8 T	MAP3K7	SCM CD8 T
9.56047e-22	0.441218	0.53	0.278	3.57351e-17	SCM CD8 T	SRPK2	SCM CD8 T
9.76802e-22	0.257415	0.22	0.078	3.65109e-17	SCM CD8 T	KLHL5	SCM CD8 T
9.86915e-22	0.365277	0.497	0.244	3.68889e-17	SCM CD8 T	SLC39A10	SCM CD8 T
1.02675e-21	0.295124	0.104	0.024	3.83777e-17	SCM CD8 T	SUGCT	SCM CD8 T
1.05156e-21	0.273612	0.174	0.055	3.93053e-17	SCM CD8 T	SLCO3A1	SCM CD8 T
1.24021e-21	0.291711	0.207	0.072	4.63564e-17	SCM CD8 T	RIC8B	SCM CD8 T
1.29163e-21	0.346367	0.588	0.32	4.82787e-17	SCM CD8 T	IQGAP2	SCM CD8 T
1.42391e-21	0.273289	0.205	0.07	5.32228e-17	SCM CD8 T	UQCC1	SCM CD8 T
1.59889e-21	0.325055	0.477	0.236	5.97632e-17	SCM CD8 T	LONP2	SCM CD8 T
1.60285e-21	0.348485	0.422	0.198	5.99113e-17	SCM CD8 T	PPM1B	SCM CD8 T
1.90333e-21	0.282878	0.371	0.164	7.11428e-17	SCM CD8 T	VOPP1	SCM CD8 T
2.07617e-21	0.332475	0.311	0.132	7.76031e-17	SCM CD8 T	MRPS28	SCM CD8 T
2.35386e-21	0.294381	0.396	0.182	8.79825e-17	SCM CD8 T	TNPO1	SCM CD8 T
2.41863e-21	0.287762	0.505	0.249	9.04037e-17	SCM CD8 T	UBE2K	SCM CD8 T
3.1174e-21	0.275663	0.283	0.114	1.16522e-16	SCM CD8 T	CCDC141	SCM CD8 T
3.19333e-21	0.282807	0.275	0.11	1.1936e-16	SCM CD8 T	PRIM2	SCM CD8 T
3.21831e-21	0.457297	0.795	0.536	1.20294e-16	SCM CD8 T	SMCHD1	SCM CD8 T
3.40792e-21	0.310497	0.497	0.248	1.27381e-16	SCM CD8 T	CHD6	SCM CD8 T
3.46438e-21	0.276949	0.326	0.139	1.29492e-16	SCM CD8 T	R3HCC1L	SCM CD8 T
3.5413e-21	0.298452	0.333	0.143	1.32367e-16	SCM CD8 T	STK24	SCM CD8 T
3.97487e-21	0.3537	0.472	0.236	1.48573e-16	SCM CD8 T	RSRC1	SCM CD8 T
4.26555e-21	0.263578	0.273	0.108	1.59438e-16	SCM CD8 T	NSMAF	SCM CD8 T
4.55302e-21	1.17886	0.164	0.053	1.70183e-16	SCM CD8 T	AC105402.3	SCM CD8 T
4.65213e-21	0.272445	0.167	0.052	1.73887e-16	SCM CD8 T	TANC2	SCM CD8 T
5.25014e-21	0.31917	0.348	0.154	1.9624e-16	SCM CD8 T	ZNF280D	SCM CD8 T
5.36436e-21	0.372306	0.591	0.319	2.00509e-16	SCM CD8 T	RNF216	SCM CD8 T
5.88594e-21	0.44475	0.803	0.535	2.20005e-16	SCM CD8 T	CD247	SCM CD8 T
6.52283e-21	0.292413	0.26	0.101	2.4381e-16	SCM CD8 T	RYK	SCM CD8 T
6.75877e-21	0.431583	0.528	0.288	2.52629e-16	SCM CD8 T	PIAS1	SCM CD8 T
6.76423e-21	0.449105	0.609	0.355	2.52833e-16	SCM CD8 T	DOCK2	SCM CD8 T
7.26854e-21	0.392962	0.722	0.442	2.71684e-16	SCM CD8 T	SH3KBP1	SCM CD8 T
7.3802e-21	0.338152	0.275	0.111	2.75857e-16	SCM CD8 T	SLC30A9	SCM CD8 T
7.3912e-21	0.336154	0.268	0.108	2.76268e-16	SCM CD8 T	NDUFAF2	SCM CD8 T
7.76422e-21	0.462724	0.76	0.506	2.90211e-16	SCM CD8 T	CD96	SCM CD8 T
7.85975e-21	0.394673	0.606	0.34	2.93782e-16	SCM CD8 T	SENP7	SCM CD8 T
8.12948e-21	0.300315	0.27	0.108	3.03864e-16	SCM CD8 T	ARHGAP12	SCM CD8 T
[truncated: 5,656 more rows]
