# Supplementary material for: An atlas of cells in the human tonsil
Source: Immunity. 2024 Feb 13;57(2):379–399.e18. doi: 10.1016/j.immuni.2024.01.006 (PMC10869140; doi:10.1016/j.immuni.2024.01.006)
Supplement: Table S4. Gene regulatory network outputs for relevant cell types, related to Figure 2 [file mmc6.xlsx]

## Sheet: T_auc_gene
Table S4. Gene regulatory network outputs for relevant cell types. Related to Figure 2: T cells - SCENIC+ gene auc scores per cell
PRDM1(+)(106g)	IKZF3(+)(47g)	MAF(+)(683g)	IKZF1(+)(137g)	LEF1(+)(137g)	BCL6(+)(24g)	RORC(+)(18g)	TCF7(+)(71g)
0.124878	0.250299	0.208215	0.231308	0.190504	0.307317	0.0907794	0.287545
0.130591	0.160935	0.124277	0.428388	0.324773	0.108302	0.0474407	0.448052
0.180124	0.315961	0.253728	0.254682	0.192027	0.356207	0	0.432739
0.136159	0.148652	0.112952	0.317102	0.241809	0.10449	0	0.346122
0.109886	0.229261	0.197893	0.16709	0.221767	0.167826	0	0.246957
0.108215	0.291475	0.256183	0.260926	0.153421	0.383784	0.0496998	0.297433
0.137274	0.11582	0.0946921	0.228367	0.163423	0.0949037	0.219755	0.198185
0.159277	0.205161	0.131107	0.440393	0.37072	0.0811263	0.134534	0.463493
0.265478	0.281514	0.225155	0.26266	0.190093	0.208155	0.343053	0.234312
0.125827	0.309097	0.211855	0.276005	0.139862	0.284912	0.111884	0.326792
0.141691	0.275309	0.220197	0.214467	0.184177	0.282883	0.053564	0.34166
0.232038	0.168528	0.174563	0.352493	0.265012	0.119716	0.110398	0.341065
0.175187	0.270858	0.254558	0.183989	0.207492	0.404316	0.0236015	0.319279
0.168171	0.177635	0.16061	0.291924	0.236814	0.158663	0.302301	0.280356
0.179225	0.181119	0.156805	0.299325	0.260048	0.181046	0.161911	0.312512
0.170649	0.0852885	0.102538	0.181252	0.124705	0.0959738	0.0407526	0.189203
0.18609	0.225505	0.182735	0.3182	0.185266	0.133962	0.0774627	0.307809
0.15007	0.317293	0.213337	0.344386	0.219482	0.222378	0.0538612	0.386853
0.116963	0.186674	0.110231	0.386236	0.297755	0.00769128	0.0230961	0.367282
0.258048	0.129447	0.158415	0.213944	0.201732	0.0774924	0.165299	0.179421
0.161185	0.313241	0.182808	0.224703	0.191976	0.16437	0.0494025	0.313167
0.146608	0.345867	0.200451	0.257966	0.205848	0.159287	0.0760954	0.407283
0.277739	0.178056	0.208729	0.294904	0.202981	0.0908017	0.237263	0.231064
0.0950009	0.229239	0.215174	0.23881	0.158069	0.307874	0.0432198	0.25056
0.329936	0.215077	0.278821	0.210632	0.150289	0.293517	0.265264	0.199338
0.110063	0.306934	0.240111	0.267124	0.126361	0.474251	0	0.291698
0.123621	0.306217	0.196096	0.314548	0.135765	0.216983	0.0849831	0.303529
0.11821	0.281468	0.193687	0.335009	0.237724	0.212302	0.027109	0.377448
0.126765	0.259611	0.221482	0.292951	0.133	0.325798	0.0556447	0.279791
0.0956419	0.123493	0.106495	0.426955	0.372481	0.0453674	0	0.40191
0.315737	0.254773	0.264981	0.289862	0.130844	0.344703	0.298704	0.22178
0.12144	0.230274	0.206134	0.251589	0.175807	0.28723	0.0860234	0.369076
0.234471	0.381032	0.244647	0.277958	0.190011	0.274345	0.182005	0.262104
0.0800347	0.0625889	0.0572859	0.237322	0.1943	0.148475	0.0646513	0.304366
0.120491	0.341757	0.217283	0.268394	0.203388	0.315677	0.036502	0.3164
0.13943	0.327482	0.21393	0.290748	0.173374	0.217028	0.0400095	0.353228
0.148187	0.382819	0.218982	0.338785	0.235018	0.270622	0.0396231	0.361013
0.158035	0.371003	0.245721	0.260798	0.178631	0.321718	0.0644135	0.301947
0.13518	0.278178	0.208389	0.338559	0.264453	0.333712	0.0416741	0.394464
0.108377	0.195542	0.131233	0.18381	0.214682	0.0970439	0.0278521	0.319181
0.255868	0.279556	0.242916	0.28987	0.292525	0.200464	0.0831401	0.309407
0.139092	0.261318	0.239851	0.24375	0.193655	0.313715	0.0799298	0.286769
0.114505	0.169552	0.124709	0.449137	0.394766	0.0537275	0.0935141	0.447901
0.152372	0.281001	0.191885	0.221028	0.22682	0.282125	0.0501159	0.338217
0.233936	0.306422	0.218194	0.234366	0.198865	0.152956	0.148564	0.313476
0.180598	0.282254	0.273495	0.208523	0.13282	0.251873	0.0419416	0.258397
0.1479	0.333413	0.228884	0.217533	0.142459	0.378411	0.0524345	0.262346
0.106883	0.262855	0.222497	0.197373	0.17496	0.294565	0.0851614	0.287689
0.160196	0.233781	0.21998	0.222993	0.186344	0.296772	0.0266631	0.293966
0.289944	0.233462	0.247393	0.234541	0.161615	0.271781	0.376553	0.211328
0.138758	0.256184	0.212542	0.264012	0.185665	0.23542	0.0346591	0.359656
0.286138	0.219369	0.200428	0.181728	0.135331	0.314718	0.149159	0.149594
0.0877172	0.330362	0.219748	0.208699	0.151484	0.361356	0.0793354	0.279655
0.165723	0.270972	0.232623	0.168118	0.180802	0.290173	0.0928007	0.178253
0.145694	0.249456	0.2312	0.210695	0.138663	0.3993	0.0395339	0.284441
0.109765	0.244311	0.211367	0.211898	0.166302	0.299938	0.0905713	0.330304
0.121122	0.183885	0.124411	0.456679	0.340269	0.0976458	0.0581119	0.404502
0.123212	0.15193	0.117451	0.443994	0.364702	0.110197	0.044171	0.367328
0.361454	0.306684	0.253221	0.279758	0.179904	0.224764	0.337019	0.210913
0.111915	0.1326	0.119437	0.389376	0.362968	0.111	0.0864693	0.421352
0.236541	0.344615	0.259184	0.214038	0.186508	0.203852	0.104304	0.208412
0.143059	0.28239	0.243332	0.225086	0.160174	0.31668	0.0955948	0.311818
0.149338	0.240611	0.212876	0.204278	0.184212	0.366083	0	0.28946
0.138269	0.266236	0.268329	0.206227	0.217627	0.40494	0.0519589	0.232195
0.130198	0.258814	0.209783	0.293865	0.19667	0.264848	0.0142679	0.370877
0.112269	0.326685	0.238813	0.30059	0.120053	0.262707	0.0551394	0.331374
0.142014	0.113213	0.116242	0.459827	0.434777	0.109707	0.0766601	0.439054
0.0960205	0.223285	0.16266	0.284824	0.201286	0.245118	0.00752036	0.341449
0.237818	0.335121	0.261622	0.219189	0.198162	0.270555	0.0696154	0.187899
0.14742	0.216762	0.196305	0.364682	0.272518	0.246076	0.00529101	0.466793
0.170134	0.305409	0.23662	0.218681	0.157346	0.348114	0.0356102	0.250733
0.11929	0.118461	0.117731	0.363093	0.32751	0.0943686	0.070953	0.324336
0.1373	0.252302	0.242424	0.217697	0.19453	0.321741	0	0.258691
0.141025	0.329019	0.211446	0.240692	0.162365	0.285112	0.0370073	0.290402
0.155915	0.369181	0.252662	0.246347	0.166184	0.352974	0.0936032	0.288864
0.186822	0.243184	0.230497	0.214366	0.223985	0.282772	0.102848	0.282037
0.120678	0.289334	0.221592	0.257947	0.179447	0.374576	0.119137	0.346257
0.0907205	0.260476	0.200828	0.224918	0.233905	0.275593	0.0495214	0.351404
0.121955	0.217695	0.209192	0.164583	0.179553	0.221732	0.0324	0.209738
0.179705	0.25376	0.177446	0.198931	0.171886	0.196183	0.0949706	0.273928
0.136159	0.256583	0.180871	0.279087	0.180053	0.157192	0.0436657	0.269708
0.148899	0.34326	0.241271	0.248421	0.210109	0.27265	0.0596576	0.370214
0.133368	0.27227	0.211208	0.253373	0.214495	0.383137	0	0.363876
0.113359	0.248124	0.2202	0.216744	0.146536	0.284087	0.0422389	0.294622
0.128971	0.201951	0.18929	0.18411	0.188805	0.256822	0.066524	0.286754
0.131222	0.291327	0.183733	0.426513	0.314111	0.213572	0.0507699	0.384668
0.0977367	0.128969	0.0865113	0.399304	0.390443	0.0649411	0.0575471	0.454645
0.116953	0.293672	0.221271	0.282688	0.185423	0.287565	0.0748172	0.353318
0.117781	0.136937	0.118764	0.343757	0.314564	0.0639156	0.0788598	0.305745
0.18767	0.286659	0.249326	0.331521	0.171175	0.383962	0.192319	0.349362
0.184096	0.204581	0.183708	0.314361	0.226168	0.161205	0.213126	0.304516
0.145214	0.300866	0.242577	0.229835	0.122385	0.457843	0.10261	0.273054
0.147486	0.31439	0.242311	0.159416	0.218053	0.267545	0.18792	0.303002
0.121839	0.363319	0.206723	0.216857	0.215225	0.284087	0.00401284	0.354193
0.250669	0.259395	0.213768	0.235639	0.175534	0.166199	0.0830509	0.155118
0.102865	0.29473	0.216746	0.215451	0.206348	0.255707	0.135277	0.327297
0.119043	0.163417	0.131726	0.178686	0.19765	0.128901	0.0984186	0.160257
0.146673	0.329269	0.2616	0.261567	0.179268	0.483012	0.095357	0.297101
0.110936	0.226643	0.186359	0.21492	0.202751	0.234238	0.175673	0.332052
0.104031	0.289551	0.160116	0.355762	0.238775	0.123306	0.117591	0.376242
0.132247	0.144018	0.132973	0.517764	0.392716	0.0768459	0.0408715	0.480591
0.13523	0.295823	0.243064	0.316021	0.208847	0.277845	0.0890851	0.381156
0.274716	0.268855	0.271537	0.205629	0.170043	0.282192	0.186434	0.148554
0.0924972	0.275548	0.211118	0.246144	0.197069	0.252096	0.0511563	0.298164
0.153815	0.284177	0.23027	0.2465	0.122307	0.388621	0.0317758	0.27539
0.114288	0.274786	0.208561	0.296157	0.242864	0.198546	0.0389394	0.363213
0.146648	0.286363	0.212675	0.249374	0.152558	0.343655	0.0796921	0.275006
0.16221	0.218686	0.165535	0.412543	0.28348	0.103063	0.0633732	0.390817
0.138602	0.305295	0.248422	0.272522	0.173773	0.348872	0.0063611	0.357433
0.118396	0.291315	0.206687	0.283816	0.176249	0.29432	0.0513941	0.348714
0.116105	0.0563733	0.0947454	0.0965855	0.132945	0.112293	0.0281196	0.146836
0.135382	0.315893	0.216421	0.317442	0.190289	0.199438	0.0549908	0.362829
0.103299	0.230252	0.220369	0.184438	0.0949022	0.370095	0.0468165	0.191275
0.257074	0.149403	0.209162	0.218029	0.216162	0.0821518	0.336009	0.209595
0.129153	0.259281	0.209328	0.219509	0.152843	0.231697	0.10151	0.294795
0.237762	0.311396	0.252611	0.249273	0.213261	0.161717	0.217972	0.248653
0.266251	0.267489	0.230598	0.24518	0.239868	0.123328	0.281583	0.264915
0.227596	0.180174	0.180109	0.322718	0.161623	0.135902	0.271209	0.168532
0.153745	0.222556	0.212708	0.297481	0.18891	0.17661	0.0865585	0.363032
0.189305	0.266703	0.214357	0.171398	0.179982	0.28266	0	0.224832
0.120804	0.28181	0.242355	0.247164	0.188102	0.285581	0.0872719	0.337802
0.232184	0.353676	0.228601	0.233913	0.217353	0.218299	0.134564	0.208344
0.114257	0.18269	0.186414	0.236732	0.141998	0.340891	0	0.29111
0.136432	0.249047	0.254947	0.244262	0.121119	0.407816	0.0222044	0.279151
0.108443	0.191956	0.198171	0.171699	0.120623	0.326512	0.0839427	0.220092
0.236965	0.188803	0.174357	0.457386	0.293533	0.23056	0.137626	0.396393
0.0947838	0.300092	0.236236	0.26928	0.151984	0.340222	0	0.374283
0.101643	0.230559	0.159234	0.40747	0.264988	0.113318	0.129838	0.423259
0.211903	0.172455	0.164715	0.410571	0.320934	0.0654985	0.0580227	0.351532
0.094915	0.249183	0.18824	0.332283	0.252682	0.252051	0.0541882	0.377674
0.162371	0.189543	0.168767	0.322105	0.228027	0.162141	0.135545	0.363334
0.0820336	0.176349	0.166543	0.206594	0.163587	0.130663	0.0631948	0.308111
0.121349	0.302824	0.221818	0.246226	0.216365	0.256911	0.0597765	0.393198
0.126614	0.232824	0.151636	0.319684	0.205192	0.173578	0.0325783	0.336069
0.185948	0.269003	0.225739	0.257728	0.191195	0.270265	0.0537423	0.261856
0.219515	0.296563	0.230528	0.201165	0.204762	0.176141	0.0302301	0.254561
0.104899	0.299671	0.223032	0.284937	0.157612	0.362493	0.0592414	0.372791
0.155532	0.262559	0.223481	0.231479	0.166899	0.165574	0.0496701	0.292677
0.115378	0.138235	0.118196	0.44094	0.415324	0.103197	0.052375	0.47038
0.194651	0.174709	0.231569	0.124896	0.157585	0.15766	0.0897093	0.15193
0.138491	0.182177	0.167004	0.275123	0.132613	0.173355	0.038553	0.264998
0.112122	0.213574	0.21971	0.188629	0.160158	0.317549	0.0111765	0.257704
0.0975196	0.315096	0.190045	0.222317	0.147376	0.278937	0.0792165	0.250853
0.165546	0.274626	0.231346	0.219951	0.174979	0.193486	0.0523453	0.266596
0.124161	0.337648	0.275664	0.286698	0.182708	0.504682	0.0433684	0.335511
0.0968129	0.183418	0.211124	0.17084	0.164075	0.264892	0.0715177	0.280688
0.127649	0.112929	0.136202	0.404858	0.341281	0.0514758	0.00927412	0.380847
0.143009	0.289334	0.226824	0.239033	0.175999	0.262484	0.129213	0.278224
0.0818317	0.260317	0.168408	0.301297	0.243672	0.184479	0.0189049	0.329369
0.159373	0.331922	0.167346	0.26914	0.171781	0.123997	0.0536234	0.250891
0.1797	0.145282	0.156156	0.399386	0.313814	0.143593	0.102669	0.390651
0.163048	0.213517	0.18269	0.439639	0.271877	0.149501	0.0453005	0.437253
0.209041	0.266862	0.226849	0.164978	0.139452	0.22978	0.0556745	0.174862
0.171881	0.203465	0.173411	0.349252	0.333408	0.140851	0.00701504	0.378692
0.135851	0.303029	0.238997	0.303457	0.191535	0.240704	0.0561501	0.370734
0.109962	0.131633	0.132377	0.456363	0.388865	0.0223381	0.0510077	0.436559
0.108074	0.289334	0.186392	0.302371	0.173191	0.153937	0.0894715	0.376989
0.183839	0.400419	0.232778	0.21014	0.1277	0.353152	0.0387611	0.272655
0.118366	0.204581	0.158558	0.374629	0.214397	0.0624889	0.0445871	0.420199
0.128805	0.322268	0.219448	0.181708	0.176225	0.364946	0.0647702	0.237696
0.128991	0.183042	0.130002	0.465353	0.357364	0.152198	0.083259	0.416409
0.256504	0.288185	0.194592	0.277778	0.222833	0.151975	0.204268	0.195894
0.362544	0.235113	0.238278	0.304746	0.219029	0.235219	0.343886	0.193415
0.130581	0.363478	0.20217	0.23533	0.17967	0.240169	0.0292492	0.35258
0.135922	0.154765	0.133483	0.448364	0.334462	0.111111	0.00377504	0.418662
0.125685	0.19923	0.214746	0.297048	0.254721	0.383538	0.0921764	0.379031
0.10442	0.241658	0.246862	0.231542	0.225613	0.34662	0.00814458	0.282361
0.141196	0.176998	0.14218	0.227566	0.194327	0.085585	0.087153	0.304788
0.0899028	0.15645	0.108924	0.38148	0.350377	0.0410647	0.0648	0.367147
0.230569	0.214553	0.214588	0.233135	0.204247	0.224028	0.123298	0.241833
0.105828	0.269128	0.222535	0.223926	0.218377	0.256956	0.0983592	0.328096
0.1257	0.246451	0.200369	0.290373	0.219033	0.216961	0.0755009	0.375451
0.096182	0.165192	0.168263	0.414024	0.239091	0.132981	0.0948219	0.39316
0.276401	0.192002	0.215203	0.238197	0.199404	0.216448	0.132959	0.158215
0.0841435	0.233803	0.192283	0.239333	0.183665	0.233703	0	0.282557
0.21691	0.275605	0.229523	0.188234	0.170668	0.136615	0.115689	0.210891
0.194181	0.334642	0.230608	0.202521	0.244016	0.248283	0.135099	0.310997
0.23066	0.279248	0.266687	0.206848	0.1695	0.389268	0.0353725	0.203031
0.152417	0.294321	0.202243	0.319219	0.122139	0.230248	0.0778194	0.327493
0.165748	0.329178	0.236432	0.315774	0.187118	0.33418	0.101569	0.356928
0.191289	0.295721	0.228348	0.339219	0.274381	0.234595	0.233547	0.341412
0.113975	0.262787	0.179483	0.249456	0.164884	0.240436	0	0.277726
0.0324914	0.217433	0.118974	0.111125	0.1647	0.134943	0	0.210996
0.135134	0.105415	0.120778	0.441217	0.364714	0.0418673	0.0556745	0.431676
0.114172	0.323907	0.223255	0.255037	0.169207	0.466248	0.0666429	0.363183
0.0793028	0.304851	0.220252	0.248452	0.184048	0.231273	0.0512455	0.278894
0.0987563	0.297098	0.183429	0.260251	0.160982	0.227261	0.0510374	0.305164
0.143246	0.316622	0.228207	0.278224	0.182037	0.28839	0.083259	0.350945
0.151312	0.403777	0.238776	0.274603	0.127513	0.259007	0.0527912	0.314109
0.136729	0.307071	0.196088	0.370287	0.245902	0.204833	0.00416146	0.432166
0.106832	0.220712	0.142997	0.466876	0.3874	0.0904004	0.0439629	0.474819
0.179528	0.250777	0.22456	0.303773	0.14918	0.19975	0.0775816	0.286837
0.133368	0.247043	0.179251	0.427123	0.201349	0.205145	0.0836454	0.390628
0.116499	0.239803	0.249334	0.237822	0.107275	0.389669	0.0429225	0.317229
0.276997	0.319707	0.24562	0.329643	0.214643	0.227952	0.379199	0.274576
0.110724	0.234316	0.181262	0.288831	0.227312	0.290262	0	0.359038
0.146562	0.21288	0.250979	0.198014	0.169785	0.413501	0.0356994	0.27212
0.0810039	0.277279	0.160178	0.261555	0.119374	0.164393	0.0518994	0.291125
0.114091	0.268855	0.20544	0.338938	0.221485	0.165195	0.0440224	0.398179
0.359394	0.303143	0.278956	0.243254	0.15587	0.30754	0.355122	0.203204
0.147385	0.237765	0.196738	0.173109	0.212854	0.107611	0.00823376	0.242587
0.0740129	0.267933	0.217004	0.223872	0.144865	0.41194	0.0104631	0.266053
0.0999778	0.293603	0.212516	0.238986	0.213538	0.235554	0.0246715	0.257862
0.141	0.231584	0.172751	0.336505	0.185243	0.193776	0.112597	0.248163
0.187155	0.318284	0.208235	0.324339	0.171082	0.241484	0.150823	0.271351
0.112339	0.141958	0.101891	0.389408	0.38048	0.107254	0.0479163	0.450056
0.14048	0.209795	0.18228	0.279427	0.200084	0.15037	0.0531776	0.315835
0.168666	0.219517	0.167257	0.442393	0.283793	0.0757089	0.0355211	0.411857
0.111744	0.275879	0.197665	0.289643	0.178791	0.287342	0.0486594	0.360907
0.305536	0.312182	0.290199	0.207031	0.192694	0.330591	0.187088	0.222036
0.162785	0.281502	0.207511	0.183806	0.141822	0.197187	0.185691	0.18872
0.165859	0.292271	0.178478	0.303875	0.201134	0.23328	0.0457761	0.319957
0.110542	0.254295	0.200651	0.269319	0.167551	0.204856	0.0294572	0.295405
0.166399	0.301868	0.174542	0.294974	0.29879	0.124576	0.021164	0.392738
0.189734	0.286431	0.218557	0.253705	0.148875	0.243357	0.032608	0.267312
0.117336	0.264745	0.19944	0.247441	0.190125	0.333177	0.0896796	0.341186
0.132565	0.30312	0.215164	0.198385	0.168653	0.370162	0.116789	0.345293
0.149505	0.158134	0.121574	0.431844	0.349666	0.118736	0.0580524	0.384276
0.131717	0.29629	0.228147	0.25754	0.213198	0.134185	0	0.315707
0.136977	0.308596	0.241338	0.280461	0.16868	0.209872	0.078622	0.361193
0.104233	0.213791	0.156799	0.239255	0.227375	0.256978	0.0246418	0.300778
0.223745	0.333219	0.216728	0.249776	0.202927	0.240414	0.0979728	0.254433
0.095223	0.147775	0.111575	0.409486	0.310678	0.0505172	0.0134059	0.414299
0.147779	0.299671	0.206912	0.214858	0.215241	0.286561	0.136496	0.292346
0.134367	0.295744	0.229145	0.208953	0.173163	0.307896	0.0884014	0.30117
0.115762	0.272236	0.239165	0.182556	0.161396	0.427769	0.054426	0.256875
0.0776321	0.377571	0.19081	0.237642	0.186262	0.241841	0.0461328	0.300183
0.216754	0.212276	0.198944	0.292721	0.222196	0.151819	0.233101	0.20126
0.123505	0.29407	0.249457	0.246504	0.175831	0.382067	0.0593603	0.319565
0.236722	0.120431	0.184806	0.322785	0.22154	0.148765	0.162594	0.291472
0.160377	0.299842	0.192377	0.268222	0.170277	0.237605	0.0403068	0.304132
0.0923155	0.273078	0.170538	0.396246	0.29686	0.304151	0	0.423756
0.214331	0.342634	0.255497	0.240099	0.165185	0.31853	0.301795	0.207658
0.165798	0.312307	0.219245	0.252553	0.226664	0.1946	0.0502051	0.307719
0.115196	0.269777	0.175095	0.247625	0.156557	0.300138	0.10038	0.299625
0.131111	0.285191	0.241012	0.224043	0.213128	0.411316	0.0284466	0.288842
0.101654	0.300274	0.235545	0.173386	0.17712	0.380529	0.00879853	0.202481
0.244056	0.122218	0.156547	0.395813	0.330076	0.100432	0.136764	0.267832
0.0659822	0.2907	0.211475	0.228992	0.184403	0.33933	0.020629	0.254071
0.130268	0.301367	0.237848	0.22468	0.141147	0.38035	0	0.287402
0.181411	0.233485	0.251698	0.326432	0.262871	0.325062	0.0437548	0.335933
0.138814	0.309461	0.217982	0.296044	0.215022	0.314629	0	0.424005
0.155315	0.348679	0.250934	0.251975	0.173644	0.409823	0.0319838	0.33102
0.0689098	0.328324	0.191415	0.274396	0.185052	0.259096	0.0255633	0.323605
0.17021	0.383184	0.237471	0.360996	0.154558	0.316658	0.0724392	0.36619
0.0871266	0.280387	0.18896	0.155433	0.208558	0.232879	0.137328	0.257621
0.124226	0.297736	0.174328	0.255779	0.173577	0.112805	0	0.279874
0.155093	0.277495	0.190998	0.35138	0.252702	0.150169	0.0754117	0.42411
0.124045	0.310554	0.213983	0.207113	0.176034	0.279829	0.038553	0.378126
0.137471	0.197113	0.212671	0.251878	0.196842	0.282749	0.0642352	0.279294
0.140909	0.295971	0.251866	0.354552	0.180732	0.348092	0.0767196	0.424057
0.142443	0.1145	0.118066	0.322953	0.304621	0.147784	0.107217	0.300326
0.249124	0.285327	0.243886	0.173554	0.170164	0.302189	0.0590334	0.202104
0.225986	0.298578	0.224382	0.276228	0.189847	0.106385	0.12208	0.312338
0.15797	0.297019	0.219581	0.270604	0.161771	0.272873	0.0210451	0.372844
0.120017	0.288287	0.212139	0.287796	0.20413	0.272673	0.035848	0.368933
0.135392	0.306331	0.234123	0.317942	0.140069	0.354022	0.107425	0.327222
0.113061	0.37871	0.211749	0.142463	0.175081	0.244694	0.00469651	0.195171
0.191743	0.376012	0.250701	0.21685	0.1928	0.396536	0.0316271	0.293454
0.172355	0.300047	0.229697	0.270585	0.177018	0.205145	0.0395934	0.338066
0.145972	0.348747	0.246216	0.287886	0.227793	0.302011	0.0664051	0.375044
0.116342	0.266965	0.207098	0.222934	0.182673	0.230136	0.106236	0.256551
0.13947	0.238687	0.18206	0.318825	0.139065	0.0715177	0.0292492	0.3842
0.113975	0.267113	0.21363	0.244789	0.206321	0.284444	0.0595387	0.328382
0.168433	0.290587	0.246159	0.24814	0.0979485	0.408752	0.0377802	0.300085
0.13784	0.241112	0.208505	0.196643	0.157257	0.373172	0.0310624	0.291653
0.122596	0.0842412	0.0948958	0.0971518	0.146919	0.0558231	0.197788	0.0976345
0.269623	0.313696	0.253361	0.211886	0.205266	0.27401	0.108228	0.178306
0.11773	0.27227	0.218364	0.282492	0.175843	0.280609	0.0512455	0.322233
0.122591	0.153774	0.13426	0.499307	0.292268	0.115146	0.10151	0.386024
0.112693	0.263618	0.215472	0.263293	0.17505	0.271803	0	0.319422
0.208481	0.214872	0.191289	0.387377	0.242337	0.116595	0.21922	0.359204
0.194317	0.259907	0.223649	0.261442	0.175073	0.27488	0.0627787	0.256995
0.0997002	0.271814	0.200189	0.198307	0.175389	0.26166	0	0.263536
0.116579	0.209169	0.198385	0.1609	0.193722	0.127698	0.0248796	0.227131
0.285129	0.275685	0.242584	0.292119	0.177561	0.236735	0.369271	0.263732
0.133317	0.145874	0.153106	0.372189	0.27035	0.149679	0.0388205	0.349196
0.137789	0.284587	0.214156	0.232343	0.173706	0.216404	0.0801974	0.273303
0.113783	0.16772	0.116843	0.426748	0.32134	0.0186374	0.0914333	0.364374
0.161604	0.290245	0.235726	0.238915	0.145353	0.259631	0.0552286	0.261554
0.0823768	0.12503	0.0884016	0.33049	0.351654	0.167781	0.0272576	0.38524
0.153366	0.293683	0.238187	0.254334	0.212284	0.301141	0	0.374434
0.129622	0.278394	0.221343	0.217143	0.14372	0.443085	0.0259497	0.39368
0.110916	0.0992566	0.12014	0.379562	0.330639	0.169765	0.00668807	0.444321
0.10392	0.226313	0.158871	0.324093	0.261239	0.184836	0.00228881	0.388518
0.155698	0.282948	0.261844	0.260063	0.201353	0.333735	0.0829915	0.345579
0.235693	0.265735	0.249049	0.210847	0.175659	0.2395	0.200642	0.213943
0.117089	0.176497	0.147968	0.213956	0.237837	0.0737025	0.15332	0.265865
0.150317	0.293433	0.231879	0.191441	0.149692	0.348203	0.120593	0.294373
0.0813067	0.294696	0.22428	0.153289	0.158362	0.29695	0	0.208027
0.119593	0.262935	0.224931	0.264699	0.178377	0.223738	0.050651	0.329226
0.171977	0.414171	0.244338	0.301598	0.154042	0.251717	0.0766007	0.368835
0.197942	0.254909	0.188061	0.281321	0.236767	0.139045	0.192616	0.299535
0.305925	0.277347	0.302055	0.184942	0.185622	0.263777	0.213691	0.164093
0.201576	0.206084	0.184824	0.45366	0.302953	0.176253	0.109298	0.379988
0.11509	0.224537	0.216478	0.348924	0.233741	0.241462	0.0509482	0.410101
0.139783	0.22892	0.166638	0.374985	0.185993	0.101547	0.122733	0.37463
0.140702	0.271962	0.225649	0.334981	0.192898	0.297218	0.0755009	0.334946
0.296577	0.137302	0.204914	0.313197	0.234444	0.121767	0.361929	0.21756
0.160181	0.337033	0.23142	0.235666	0.106704	0.325754	0.0661078	0.318571
0.114469	0.26067	0.223168	0.233998	0.190656	0.271268	0.039415	0.374343
0.182309	0.242888	0.201516	0.244258	0.125927	0.246567	0.17817	0.146037
0.144821	0.279225	0.222131	0.193749	0.149981	0.294565	0.0324892	0.277267
0.0676933	0.212174	0.174791	0.15903	0.172913	0.297753	0.00228881	0.252496
0.120274	0.0929841	0.121787	0.464091	0.386279	0.136236	0.0409013	0.434351
0.141949	0.15571	0.135349	0.268733	0.201841	0.10119	0.0988348	0.240575
0.1002	0.18195	0.169024	0.310541	0.232507	0.169676	0.0626598	0.324351
0.154785	0.229113	0.240224	0.269643	0.205664	0.293495	0.0683372	0.354027
0.27415	0.252769	0.221868	0.332142	0.220189	0.213037	0.415463	0.275413
0.173764	0.199652	0.151029	0.480838	0.371595	0.104824	0.0922656	0.434118
0.196907	0.365277	0.221274	0.164072	0.193515	0.304753	0.0381369	0.292512
0.176348	0.332832	0.260803	0.213054	0.188746	0.376092	0.0850128	0.224327
0.101406	0.179548	0.15286	0.281485	0.114269	0.135567	0.121604	0.278329
0.178251	0.297906	0.244503	0.279903	0.246242	0.22599	0.0960704	0.302557
0.139369	0.386713	0.241031	0.330873	0.237439	0.2813	0.0368884	0.447803
0.102436	0.248398	0.183018	0.248613	0.14936	0.264446	0.092117	0.320794
0.125796	0.109149	0.116391	0.406353	0.362573	0.107076	0.0373937	0.355918
0.118129	0.205116	0.2023	0.173734	0.0960036	0.394462	0	0.213679
0.123969	0.241601	0.205458	0.2351	0.204524	0.307228	0.0547233	0.257794
0.144856	0.177157	0.163638	0.314072	0.162232	0.0891965	0.0319244	0.295775
0.198361	0.298703	0.262599	0.218818	0.167024	0.338884	0.00591523	0.232345
0.074548	0.272998	0.187246	0.249218	0.198619	0.405007	0.0733904	0.291457
0.0976811	0.26528	0.198467	0.277501	0.197608	0.149055	0.0304084	0.395451
0.0854155	0.206038	0.17676	0.301906	0.215491	0.186954	0.0463706	0.385512
0.136881	0.320777	0.228386	0.232831	0.177994	0.393102	0.0696451	0.286973
0.137759	0.237435	0.254277	0.228144	0.201201	0.33418	0.0196778	0.283672
0.224361	0.157383	0.161596	0.465443	0.356938	0.081483	0.212829	0.359076
0.327185	0.203078	0.262696	0.266785	0.178264	0.253857	0.351049	0.21551
0.086748	0.185194	0.161697	0.123787	0.109719	0.163233	0.06156	0.196294
0.123505	0.341109	0.269632	0.208633	0.176428	0.424157	0.0132275	0.304026
0.253127	0.220496	0.201988	0.284687	0.206547	0.189228	0.323197	0.246709
0.113652	0.288674	0.200601	0.302941	0.207121	0.341515	0.0458356	0.389897
0.145866	0.263675	0.202792	0.257728	0.114293	0.299046	0	0.269392
0.146507	0.338684	0.221078	0.329955	0.192652	0.298266	0.00630165	0.381872
0.20307	0.196339	0.196217	0.377695	0.295458	0.0917603	0.0840616	0.422347
0.250073	0.344	0.229217	0.272869	0.211702	0.121857	0.225878	0.273589
0.106752	0.258268	0.219554	0.22254	0.136331	0.373462	0.0296653	0.244697
0.15805	0.23032	0.209065	0.342492	0.179455	0.216314	0.0598954	0.358887
0.187024	0.216978	0.140692	0.386076	0.33943	0.215713	0.0919684	0.343326
0.142241	0.3199	0.255794	0.217018	0.184938	0.435059	0.0361156	0.319023
0.224023	0.223342	0.220367	0.337422	0.263227	0.0875468	0.283307	0.346174
0.122419	0.291531	0.247203	0.277564	0.183575	0.326935	0.0110873	0.301984
0.0828664	0.272384	0.205496	0.221169	0.164286	0.299246	0.0306462	0.272361
0.105828	0.258586	0.163798	0.215127	0.222829	0.148274	0.0387611	0.261637
0.270072	0.418576	0.258196	0.251858	0.175573	0.188314	0.194905	0.232873
0.149146	0.156028	0.150815	0.346233	0.348658	0.112337	0.0595387	0.37206
0.132151	0.351696	0.199768	0.225738	0.23219	0.168829	0.0606385	0.315617
0.0998768	0.307458	0.206453	0.218404	0.170664	0.193999	0	0.406702
0.120138	0.249456	0.186436	0.406478	0.20072	0.0700241	0.101361	0.4098
0.149439	0.165557	0.123619	0.452348	0.37559	0.152956	0	0.481481
0.112062	0.249821	0.195771	0.187223	0.14968	0.267278	0.123625	0.23221
0.215517	0.186014	0.16873	0.363272	0.256834	0.132468	0.207241	0.308977
0.139733	0.304168	0.18198	0.246633	0.203212	0.157571	0.0951786	0.313846
0.109508	0.238881	0.183098	0.293291	0.190558	0.178906	0.0691695	0.315504
0.109816	0.187482	0.132085	0.368783	0.360261	0.0916488	0.0831104	0.431865
0.239438	0.394454	0.238606	0.220177	0.210624	0.21656	0.13391	0.179203
0.191975	0.279123	0.219819	0.185458	0.171711	0.281122	0.0348969	0.285398
0.125862	0.298442	0.15863	0.276322	0.240942	0.113541	0.0749064	0.339189
0.226264	0.309199	0.22831	0.251323	0.160123	0.233258	0.114292	0.248563
0.165258	0.320378	0.238648	0.26914	0.217209	0.258895	0.0262767	0.368368
0.121859	0.283392	0.186721	0.29711	0.169039	0.175049	0.0516616	0.325262
0.154038	0.261831	0.254472	0.158237	0.161096	0.431559	0.0492242	0.266415
0.207441	0.154947	0.183538	0.493035	0.234205	0.1147	0.186998	0.421458
0.0982566	0.15061	0.18481	0.198064	0.191468	0.382268	0.0186077	0.268902
0.168766	0.324761	0.246917	0.235154	0.230249	0.389736	0.0202426	0.367026
0.17765	0.15711	0.161576	0.436593	0.330342	0.105292	0.0119196	0.441337
0.277366	0.377332	0.246863	0.21016	0.147497	0.245541	0.184828	0.176882
0.145563	0.222977	0.258374	0.299887	0.222563	0.252631	0.0276143	0.32215
0.115156	0.268525	0.218566	0.20734	0.199662	0.253946	0.12315	0.314117
0.184964	0.213939	0.253373	0.173374	0.180096	0.341181	0.111943	0.141795
0.100861	0.194313	0.156911	0.274201	0.244442	0.278848	0	0.306136
0.225956	0.360393	0.237144	0.161478	0.184993	0.210161	0.0748469	0.228495
0.120461	0.218834	0.163108	0.160521	0.191499	0.108681	0.0342429	0.252737
0.167363	0.287126	0.227361	0.263281	0.231479	0.258427	0.0782355	0.336815
0.2264	0.209931	0.190386	0.22238	0.181982	0.167514	0	0.254312
0.165915	0.224195	0.236519	0.304105	0.248991	0.316858	0.0497295	0.421443
0.106302	0.261216	0.169103	0.379062	0.167426	0.194266	0.0201237	0.449363
0.174763	0.264085	0.22279	0.372341	0.162345	0.141319	0.10151	0.344313
0.144523	0.299785	0.220812	0.235326	0.219044	0.468744	0.123685	0.373628
0.148985	0.354872	0.23294	0.223368	0.187168	0.332352	0.10909	0.346559
0.160221	0.324135	0.243909	0.205028	0.168391	0.278291	0.0622733	0.262986
0.151554	0.289403	0.215773	0.288136	0.187129	0.263956	0.0440224	0.298518
0.102012	0.357934	0.2184	0.272268	0.214987	0.328027	0	0.40353
0.13839	0.291019	0.19463	0.282914	0.216514	0.360063	0.0930682	0.365308
0.125907	0.148595	0.10867	0.43837	0.368006	0.0564473	0.0301409	0.380839
0.155809	0.288651	0.268852	0.282578	0.162248	0.319311	0.116462	0.32365
0.204948	0.295561	0.195859	0.140326	0.165411	0.181046	0	0.174854
0.115832	0.208167	0.186862	0.255092	0.236443	0.224162	0.0274062	0.31215
0.065432	0.272486	0.192669	0.255225	0.146099	0.417469	0.0286547	0.279595
0.139152	0.282276	0.207227	0.218951	0.220435	0.265338	0.0525831	0.347591
0.134791	0.258256	0.191624	0.196873	0.196705	0.31532	0.0657809	0.334532
0.198603	0.248272	0.218561	0.349736	0.198424	0.20091	0.179062	0.364012
0.14577	0.179354	0.125382	0.225348	0.250351	0.10128	0.0339457	0.217952
0.129592	0.309951	0.185372	0.42426	0.260169	0.185795	0	0.452927
0.0870357	0.403993	0.185799	0.264254	0.166907	0.274255	0.0744308	0.315858
0.237717	0.240167	0.173713	0.295228	0.197912	0.142857	0.235123	0.259331
0.0963587	0.230901	0.231777	0.242485	0.135956	0.406211	0.107663	0.290801
0.0950968	0.235443	0.193508	0.273205	0.20122	0.202648	0.115451	0.370824
0.197613	0.277427	0.243805	0.171691	0.163806	0.246232	0.034986	0.24545
0.154537	0.162586	0.140081	0.46911	0.390407	0.158552	0.146989	0.439755
0.118755	0.311066	0.237836	0.261356	0.128719	0.249755	0.0355211	0.325262
0.26357	0.263049	0.252527	0.197307	0.142197	0.228108	0.233399	0.189549
0.123787	0.28379	0.20745	0.230195	0.200154	0.232143	0.0149813	0.344939
0.240962	0.183748	0.200571	0.370357	0.278692	0.133561	0.347126	0.290469
0.114308	0.246428	0.198823	0.298559	0.204836	0.271513	0.0939302	0.311185
0.0681678	0.25047	0.194655	0.136948	0.0768669	0.384876	0.0447952	0.124251
0.221378	0.21403	0.179128	0.385623	0.241509	0.164237	0.0387313	0.338804
0.0982667	0.230548	0.183639	0.169262	0.180174	0.301208	0.0136734	0.187168
0.0836539	0.119714	0.124275	0.403206	0.399156	0.0333066	0.0823673	0.399249
0.11614	0.281104	0.195358	0.357219	0.145689	0.160714	0.0492836	0.405316
0.106752	0.193379	0.180736	0.376735	0.271108	0.158686	0.0910172	0.403696
0.283367	0.20301	0.207602	0.236787	0.182079	0.14143	0.453332	0.146663
0.18607	0.198081	0.16076	0.337996	0.242719	0.0949929	0.104066	0.28585
0.180184	0.223216	0.193368	0.36924	0.24238	0.120274	0.0115927	0.366212
0.069773	0.164179	0.0983097	0.271385	0.280403	0.19246	0.0770465	0.289045
0.149757	0.123038	0.12842	0.435211	0.396434	0.146669	0.0600737	0.412068
0.240604	0.289744	0.251053	0.214143	0.164396	0.200486	0.0825456	0.185706
0.110613	0.324078	0.183927	0.20568	0.175061	0.312801	0.12529	0.293235
0.140136	0.138247	0.146351	0.335099	0.241317	0.0926075	0.067713	0.238743
0.144351	0.294275	0.204808	0.322761	0.228746	0.282125	0.112211	0.407124
0.261365	0.250948	0.190677	0.233823	0.127606	0.10498	0.267374	0.147575
0.249331	0.358993	0.257827	0.23879	0.130582	0.372392	0.177784	0.188306
0.109508	0.216932	0.207933	0.243004	0.119776	0.321562	0.0283574	0.235254
0.134483	0.176485	0.212164	0.216838	0.147161	0.294297	0.07235	0.261682
0.167752	0.23789	0.233607	0.214393	0.188375	0.20461	0.0860531	0.275948
0.135977	0.278189	0.200669	0.252522	0.220005	0.166979	0.0263956	0.321284
0.124984	0.232676	0.201313	0.179131	0.161236	0.233347	0	0.264109
0.176974	0.254579	0.249702	0.234959	0.206547	0.427992	0.116818	0.30533
0.0878434	0.144542	0.106328	0.437667	0.332872	0.0543963	0	0.379068
0.129224	0.33199	0.234626	0.201009	0.144294	0.309212	0.0487783	0.218299
0.17979	0.334494	0.242716	0.294814	0.177081	0.289816	0.0175971	0.337795
0.132484	0.193425	0.215051	0.246547	0.219521	0.324327	0.0285952	0.34637
0.164693	0.364537	0.228228	0.252944	0.191394	0.304976	0.0346888	0.408963
0.125342	0.280694	0.195584	0.235092	0.228656	0.127207	0.0952084	0.346694
0.139541	0.331239	0.231206	0.308792	0.129012	0.328072	0.0805838	0.360892
0.198265	0.299284	0.205449	0.358914	0.229808	0.113363	0.298288	0.278751
0.111794	0.261182	0.212943	0.249273	0.190816	0.243379	0.101569	0.307772
0.142256	0.222693	0.226898	0.160053	0.15059	0.251338	0.0440224	0.17508
0.137274	0.334506	0.219854	0.232276	0.16256	0.256331	0.0730337	0.321133
0.130294	0.229751	0.174097	0.324074	0.179994	0.147561	0.0164081	0.306965
0.106671	0.331136	0.229195	0.2374	0.173269	0.338171	0	0.313243
0.117412	0.26462	0.215427	0.322043	0.202829	0.186151	0.0157838	0.45772
0.10017	0.323816	0.198786	0.236771	0.181134	0.368936	0.0782058	0.348435
0.0930121	0.286124	0.210976	0.314021	0.192788	0.270198	0.115451	0.4098
0.143453	0.196544	0.190236	0.211788	0.134015	0.197543	0.0768682	0.296619
0.1018	0.349089	0.20624	0.247296	0.176655	0.225611	0.0947625	0.334848
0.178463	0.294514	0.223103	0.310463	0.237673	0.318464	0.0664348	0.351661
0.122763	0.289949	0.225699	0.211062	0.127345	0.388042	0.0772546	0.345572
0.163694	0.323429	0.221919	0.233616	0.193397	0.309524	0.0401284	0.336016
0.124817	0.259622	0.223251	0.313482	0.220415	0.310728	0.0671779	0.387968
0.132838	0.262104	0.198163	0.237912	0.210933	0.26866	0.0103442	0.346694
0.281333	0.286534	0.239588	0.152496	0.185157	0.275638	0.120266	0.14181
0.105101	0.282937	0.18777	0.236787	0.169301	0.28694	0.0399798	0.297078
0.140343	0.220314	0.17903	0.392571	0.276904	0.130997	0.137953	0.381676
0.10494	0.235932	0.172677	0.29233	0.212714	0.0885946	0	0.375127
0.136936	0.205002	0.199073	0.197022	0.206805	0.185416	0.0552583	0.265322
0.154043	0.264791	0.215802	0.200775	0.204508	0.254971	0.0757684	0.2842
0.155012	0.257858	0.205045	0.279731	0.225239	0.146268	0.00680697	0.37255
0.113662	0.322006	0.217211	0.213319	0.16233	0.305556	0.0698829	0.321472
0.201879	0.352242	0.243189	0.282805	0.19476	0.218767	0.054753	0.292934
0.249296	0.241226	0.257261	0.186204	0.168551	0.299224	0.308454	0.184885
0.115762	0.242193	0.148928	0.315845	0.175054	0.0644284	0.0587658	0.33521
0.134539	0.385927	0.246922	0.249733	0.19708	0.25194	0.0807919	0.308209
0.183182	0.256116	0.252861	0.237603	0.195221	0.265873	0.137239	0.257937
0.18132	0.285828	0.185848	0.374114	0.228304	0.203964	0.0928007	0.314727
0.116751	0.289061	0.204266	0.245992	0.128419	0.365525	0.0474407	0.311781
0.163598	0.299056	0.211086	0.287261	0.234955	0.170992	0.0434873	0.353507
0.136669	0.302585	0.235331	0.273197	0.176214	0.379704	0.0368884	0.369679
0.16809	0.344638	0.221199	0.228859	0.211659	0.280498	0.10362	0.273664
0.118624	0.236866	0.191584	0.316071	0.221009	0.247838	0	0.381736
0.254611	0.264073	0.215221	0.241071	0.223075	0.146446	0.319184	0.270673
0.115196	0.27071	0.224696	0.245473	0.171433	0.306826	0.0884311	0.294373
0.127982	0.31973	0.251373	0.237658	0.112102	0.332598	0.0212532	0.263499
0.121324	0.247259	0.178842	0.321558	0.238591	0.220238	0.0548422	0.410033
0.255333	0.266988	0.24292	0.250468	0.180064	0.145711	0.235688	0.270854
0.187357	0.158362	0.160912	0.349615	0.242145	0.13015	0.121574	0.317327
0.0809231	0.161163	0.0892155	0.120643	0.191238	0.101057	0.0141193	0.206196
0.126256	0.329099	0.234865	0.185059	0.17976	0.227773	0	0.234335
0.162346	0.200084	0.255237	0.242809	0.141971	0.422686	0.028833	0.247485
0.131268	0.181517	0.207735	0.184684	0.167668	0.252965	0.113638	0.199602
0.20363	0.335405	0.230416	0.26316	0.168614	0.165039	0.0625111	0.228577
0.357047	0.243389	0.227617	0.264949	0.228695	0.247681	0.272249	0.1856
0.136724	0.236524	0.176586	0.179506	0.18051	0.203451	0.0822781	0.266641
0.158444	0.306752	0.241425	0.357852	0.226313	0.214642	0.0458653	0.466454
0.148092	0.227098	0.157085	0.531816	0.333384	0.146915	0.0566554	0.422618
0.137633	0.290496	0.203989	0.375473	0.166114	0.265249	0.153439	0.391035
0.134751	0.272509	0.214032	0.203669	0.100928	0.286918	0	0.240861
0.158197	0.266817	0.228811	0.259825	0.205301	0.342295	0.0601926	0.339159
0.177438	0.291395	0.249157	0.235006	0.176198	0.348649	0.0439332	0.286634
0.11983	0.187459	0.147604	0.44208	0.360261	0.151797	0.0544557	0.371517
0.181855	0.25829	0.236003	0.192183	0.16488	0.331907	0.0524345	0.25215
0.15851	0.247715	0.232323	0.249335	0.199361	0.353331	0.0822484	0.345994
0.115989	0.261023	0.190068	0.295142	0.171691	0.213684	0.145592	0.355323
0.203302	0.265189	0.255472	0.188898	0.10977	0.299692	0.205457	0.167017
0.122859	0.230035	0.187523	0.213585	0.165063	0.224518	0	0.285903
0.16805	0.207393	0.174339	0.124552	0.0740667	0.125468	0.0749361	0.106798
0.132424	0.260658	0.215693	0.232085	0.144587	0.348604	0.0428334	0.282527
0.136512	0.0750771	0.113523	0.200681	0.102037	0.0516096	0.106771	0.217055
0.191607	0.306752	0.224423	0.18263	0.090907	0.255952	0	0.216671
0.237727	0.315654	0.234956	0.327831	0.191394	0.341091	0.0428036	0.262451
0.141969	0.236319	0.245627	0.236205	0.195553	0.303237	0	0.297417
0.183723	0.258393	0.262724	0.25046	0.168118	0.349184	0.0792462	0.248774
0.109392	0.341427	0.203506	0.308323	0.175241	0.232366	0.0886987	0.274079
0.108367	0.276175	0.214612	0.190058	0.127497	0.232589	0.0307948	0.278457
0.160751	0.326788	0.253896	0.187988	0.155077	0.438336	0.0574579	0.208675
0.341788	0.215407	0.243703	0.239142	0.183357	0.232054	0.398401	0.207545
0.0998617	0.132179	0.114415	0.443584	0.33793	0.122815	0.0660187	0.389558
0.253001	0.167959	0.193798	0.316833	0.249839	0.167291	0.0402176	0.259844
0.0987866	0.297019	0.178816	0.220974	0.222759	0.18682	0.0115332	0.403899
0.125039	0.300149	0.19014	0.192187	0.201833	0.291577	0.0918792	0.261004
0.153402	0.300764	0.200634	0.270108	0.163978	0.197744	0.0642055	0.352037
0.133262	0.202999	0.175724	0.327956	0.217873	0.123261	0.0241365	0.371269
0.121077	0.150086	0.132129	0.456695	0.353591	0.0858079	0.0387016	0.433281
0.136613	0.302665	0.207624	0.30182	0.237947	0.29024	0.1112	0.436763
0.110744	0.354382	0.228992	0.278415	0.138581	0.191613	0.14583	0.384381
0.135639	0.285931	0.230069	0.297634	0.131309	0.143749	0.0312704	0.382791
0.12411	0.267534	0.261328	0.286335	0.0965659	0.299291	0.00731229	0.236814
0.0841435	0.160878	0.135557	0.381511	0.322507	0.0669699	0.129213	0.37787
0.105823	0.322393	0.208923	0.248695	0.20484	0.148542	0.0334998	0.329272
0.126377	0.312637	0.230385	0.224903	0.164196	0.320069	0.043844	0.316325
0.138572	0.307742	0.238672	0.236912	0.141197	0.382981	0.0575174	0.281298
0.160746	0.329588	0.264584	0.288815	0.183614	0.43633	0.024404	0.288992
0.0855114	0.272281	0.183387	0.233014	0.129926	0.186976	0.100826	0.296619
0.162699	0.180344	0.155436	0.311264	0.23139	0.128522	0	0.340794
0.159979	0.203898	0.125216	0.497338	0.337118	0.0542625	0.0961596	0.354901
0.144609	0.282971	0.245678	0.263793	0.226734	0.262596	0.106088	0.267779
0.122167	0.342543	0.183897	0.30967	0.224004	0.199193	0.040931	0.409589
0.0983979	0.28576	0.162243	0.214491	0.186727	0.17224	0.0431009	0.323439
0.149697	0.317453	0.199588	0.303566	0.2255	0.210429	0.0420011	0.378202
0.174985	0.409093	0.267434	0.218732	0.165044	0.226659	0.105374	0.27478
0.0963031	0.265986	0.173739	0.295829	0.161927	0.18789	0.0259794	0.354479
0.256822	0.33849	0.239966	0.204688	0.198658	0.233079	0.0368884	0.2386
0.131651	0.274069	0.260644	0.344339	0.210784	0.288434	0.0277035	0.416333
0.228151	0.265098	0.245365	0.188344	0.197416	0.298711	0.144016	0.25117
0.15161	0.335952	0.242636	0.216596	0.162072	0.248261	0.103085	0.312926
0.0928354	0.272156	0.213696	0.202884	0.17626	0.225432	0.0926818	0.262466
0.124529	0.189292	0.113312	0.407423	0.355403	0.0688425	0.0928007	0.446251
0.116226	0.186059	0.1376	0.511906	0.465759	0.105136	0.0491647	0.525799
0.124045	0.314573	0.234926	0.284277	0.140713	0.270956	0.0354616	0.372776
0.127674	0.297463	0.218675	0.200002	0.213468	0.362471	0.0389691	0.325308
0.136714	0.212117	0.195298	0.2354	0.105162	0.25428	0.0717555	0.261471
0.358238	0.261603	0.276975	0.20691	0.154417	0.294721	0.256287	0.205352
0.16172	0.322382	0.248719	0.310311	0.247156	0.282437	0.0957731	0.36952
0.0538125	0.133363	0.109011	0.13339	0.0588042	0.204454	0	0.187515
0.172103	0.272589	0.208632	0.27547	0.18734	0.228821	0.0829618	0.42766
0.266311	0.347449	0.24782	0.256369	0.182439	0.245073	0.137447	0.232579
0.136487	0.338399	0.224699	0.262914	0.20873	0.285937	0.107901	0.329965
0.102507	0.238721	0.235606	0.269518	0.206082	0.255306	0	0.363816
0.276598	0.34104	0.275156	0.276197	0.188855	0.316145	0.0715177	0.280839
0.08165	0.290473	0.210701	0.282008	0.182849	0.30288	0.0503834	0.36261
0.121839	0.229842	0.198258	0.269909	0.207562	0.183498	0.128143	0.317455
0.156657	0.190055	0.207103	0.272865	0.238115	0.153647	0.21387	0.294463
0.120456	0.410232	0.220924	0.281051	0.142303	0.257491	0.0875097	0.343853
0.144235	0.249639	0.209222	0.296267	0.188848	0.33661	0.0139409	0.35573
0.322229	0.231481	0.245137	0.296368	0.209504	0.220662	0.287617	0.234169
0.136406	0.231982	0.168223	0.414149	0.204165	0.160358	0.0397717	0.454932
0.118018	0.269139	0.194634	0.290331	0.248277	0.229312	0.0379882	0.416966
0.157091	0.29218	0.205707	0.23979	0.191046	0.35362	0.0345104	0.290138
0.350293	0.287479	0.2541	0.243594	0.209445	0.235844	0.30346	0.234244
0.125842	0.267454	0.210245	0.272694	0.132715	0.321941	0	0.355082
0.121405	0.110959	0.138493	0.4885	0.332107	0.086499	0.0601926	0.445934
0.158697	0.228715	0.23576	0.296618	0.257251	0.234238	0.0307948	0.387215
0.135674	0.132999	0.0944422	0.384545	0.331631	0.0747949	0	0.363032
0.116352	0.284462	0.21071	0.303246	0.183923	0.231586	0.0525236	0.365813
0.0994781	0.12026	0.117583	0.394922	0.414617	0.0647851	0.113965	0.413153
0.270819	0.181153	0.183064	0.303945	0.206906	0.159154	0.162832	0.247116
0.128143	0.306524	0.236229	0.205231	0.189223	0.240525	0.0235123	0.296197
0.146017	0.287854	0.218672	0.247808	0.192214	0.195737	0.104988	0.279316
0.146759	0.294662	0.210727	0.219255	0.213944	0.375268	0.0887878	0.349136
0.154305	0.369546	0.230591	0.271987	0.198213	0.318999	0.0370965	0.360477
0.191112	0.230035	0.213887	0.225516	0.15098	0.228554	0.056477	0.343333
0.0928253	0.353881	0.208771	0.289944	0.161744	0.175807	0.0709233	0.390937
0.160892	0.2508	0.148624	0.303781	0.197775	0.115726	0.152042	0.313069
0.116438	0.21527	0.141192	0.422522	0.368088	0.0943018	0.0954759	0.368887
0.0831794	0.278645	0.212864	0.269226	0.152453	0.29374	0.00653944	0.367637
0.166985	0.161265	0.144148	0.403014	0.235049	0.077916	0.141074	0.392904
0.121667	0.294229	0.227361	0.249683	0.249597	0.253277	0.094495	0.315699
0.132616	0.293603	0.209059	0.434859	0.361195	0.343143	0.00716366	0.427162
0.0880503	0.223854	0.181339	0.167969	0.116359	0.218611	0.0453302	0.220318
0.118149	0.29818	0.215665	0.330658	0.154589	0.332887	0.0423578	0.397079
0.135891	0.23509	0.232607	0.23105	0.223009	0.33797	0.0758576	0.271954
0.108463	0.177146	0.116824	0.119444	0.109837	0.0352015	0	0.208562
0.135155	0.322723	0.228473	0.292318	0.163868	0.465556	0.0627787	0.377637
0.108922	0.25648	0.162963	0.242614	0.208648	0.179196	0.0440818	0.386589
0.123136	0.166137	0.157069	0.326948	0.272936	0.172909	0.0863801	0.473357
0.17497	0.29382	0.216877	0.234389	0.140592	0.299269	0.0853695	0.29016
0.0895696	0.118552	0.112375	0.452184	0.39575	0.130551	0.0475001	0.37683
0.129961	0.279635	0.226903	0.28004	0.141834	0.326623	0.00442899	0.388571
0.143135	0.262002	0.205099	0.322527	0.201318	0.317973	0.0482135	0.37267
0.127851	0.296165	0.162863	0.245449	0.171269	0.180645	0.0181024	0.324614
0.175682	0.234509	0.214571	0.223258	0.19369	0.270376	0.0446763	0.27264
0.154961	0.335223	0.252512	0.273272	0.162474	0.379481	0.0453897	0.304976
0.196952	0.310509	0.234808	0.248245	0.202232	0.203607	0.0862018	0.23539
0.186948	0.1938	0.182687	0.368377	0.305655	0.112761	0.15335	0.394411
0.217652	0.186697	0.187897	0.319723	0.201872	0.138309	0.224838	0.296408
0.292715	0.227827	0.211021	0.385666	0.287358	0.176877	0.37144	0.369001
0.293159	0.178785	0.189205	0.241911	0.199966	0.248283	0.212681	0.213815
0.218637	0.352117	0.243585	0.249085	0.174726	0.308877	0.0299328	0.246875
0.143877	0.429209	0.218027	0.256959	0.217646	0.143013	0.0107009	0.371465
0.171003	0.343374	0.211469	0.286124	0.167044	0.376873	0.0845372	0.348239
0.106363	0.166911	0.154505	0.265254	0.265734	0.140494	0	0.330831
0.145891	0.298908	0.204927	0.215159	0.230905	0.388019	0.045033	0.362535
0.0959347	0.24463	0.166448	0.268882	0.134164	0.202314	0.0276737	0.327915
0.113036	0.403447	0.233891	0.209355	0.161443	0.261726	0.0434279	0.312791
0.218526	0.323964	0.255445	0.195948	0.19546	0.225566	0.139855	0.226008
0.112773	0.299364	0.222894	0.276189	0.219228	0.286918	0.0895904	0.358609
0.195317	0.220769	0.15234	0.396918	0.311002	0.160893	0.112746	0.374261
0.173587	0.145999	0.144122	0.390036	0.342695	0.0806804	0.189941	0.381932
0.0863089	0.18771	0.198672	0.15214	0.15082	0.237293	0	0.172729
0.151539	0.249491	0.184295	0.391255	0.224785	0.180087	0.0785625	0.393846
0.201424	0.38982	0.259926	0.165845	0.160541	0.245073	0.166072	0.186934
0.14047	0.305693	0.265961	0.237256	0.174343	0.477238	0.0968135	0.269874
0.0952129	0.230741	0.206549	0.215834	0.206735	0.270465	0.0126033	0.269844
0.119098	0.301151	0.215417	0.339215	0.252366	0.258159	0.0951489	0.41986
0.315525	0.364503	0.267249	0.285125	0.225071	0.242465	0.102194	0.261065
0.117498	0.189167	0.177302	0.347373	0.265543	0.166711	0.0456275	0.392045
0.121874	0.275879	0.200015	0.223415	0.197244	0.278513	0.0697045	0.301796
0.128431	0.305317	0.210304	0.283867	0.186133	0.239032	0.0727662	0.327018
0.128133	0.215885	0.166711	0.462615	0.283098	0.168562	0.109001	0.422769
0.26781	0.213016	0.227013	0.328588	0.212187	0.225009	0.293621	0.271283
0.163517	0.231197	0.149088	0.456714	0.344643	0.0231184	0.0717853	0.4198
0.18398	0.218173	0.17237	0.47628	0.355919	0.123217	0.151507	0.447547
0.0911495	0.26141	0.213175	0.314341	0.222024	0.246032	0.0356102	0.378767
0.183334	0.265075	0.241866	0.29358	0.179506	0.261749	0.214315	0.342354
0.13788	0.275696	0.217691	0.303961	0.180959	0.318553	0.0905416	0.360153
0.127401	0.266407	0.222257	0.197889	0.19462	0.481563	0.0403959	0.305081
0.225062	0.188552	0.1798	0.377531	0.212569	0.215267	0.191041	0.340711
0.178094	0.231447	0.242072	0.312642	0.198178	0.199795	0.0854884	0.358661
0.117877	0.363501	0.206516	0.237873	0.181705	0.151017	0.0328756	0.361321
0.155537	0.287889	0.239369	0.236678	0.179935	0.269507	0.10362	0.33157
0.103582	0.259235	0.223348	0.205403	0.181419	0.339977	0.0280304	0.225005
0.124595	0.145544	0.103236	0.390134	0.388162	0.143994	0.0245824	0.353725
0.211893	0.288116	0.231147	0.220021	0.181654	0.247793	0.151418	0.20554
0.157672	0.233394	0.185201	0.268769	0.184599	0.242019	0.105969	0.343492
0.122207	0.284644	0.235076	0.242262	0.162505	0.285023	0.0789787	0.294689
0.141585	0.169848	0.127021	0.482318	0.339149	0.105828	0.119285	0.467984
0.0946677	0.38414	0.221336	0.286804	0.252131	0.319311	0.0600737	0.377132
0.280106	0.251608	0.213903	0.383378	0.22559	0.248908	0.368944	0.291848
0.131964	0.23065	0.181097	0.293615	0.211644	0.100054	0.0420902	0.347599
0.191243	0.304555	0.214539	0.251823	0.194991	0.188693	0.0565662	0.252737
0.108427	0.268923	0.19815	0.310268	0.200568	0.218588	0.0525831	0.358511
0.140182	0.262889	0.244256	0.221868	0.200912	0.388532	0.0233934	0.314757
0.122808	0.141821	0.102574	0.381925	0.335099	0.0780052	0.0183104	0.332067
0.130723	0.249513	0.197281	0.223298	0.150418	0.3229	0.0758278	0.257741
0.109291	0.204228	0.173323	0.240087	0.124279	0.201645	0.0672374	0.281366
0.117442	0.284485	0.203544	0.21965	0.205856	0.286071	0.10368	0.289512
0.124762	0.316496	0.193517	0.318098	0.255146	0.13394	0.105285	0.39316
0.113531	0.128513	0.156672	0.300309	0.20281	0.0829766	0	0.296747
0.15425	0.234282	0.247189	0.250612	0.173476	0.278045	0.112954	0.289038
0.104182	0.264916	0.176147	0.333927	0.228578	0.134542	0.0518697	0.415482
0.10129	0.174061	0.126583	0.460081	0.314275	0.049514	0.0419713	0.433658
0.257084	0.195701	0.207348	0.162927	0.185833	0.191925	0.0592711	0.203709
0.131485	0.194825	0.169409	0.328455	0.162923	0.129503	0.0637596	0.344532
0.186837	0.364651	0.242907	0.303414	0.249226	0.29802	0.106296	0.386303
0.0891305	0.288754	0.223626	0.18857	0.235982	0.316569	0.0183104	0.301698
0.0830431	0.115672	0.0978601	0.410602	0.38205	0	0.043844	0.349046
0.122359	0.287832	0.210703	0.221946	0.22318	0.262061	0.0440224	0.326913
0.106848	0.143813	0.106884	0.451875	0.414602	0.0993847	0.0132572	0.403055
0.137325	0.268695	0.254425	0.225789	0.0725631	0.333021	0.0396825	0.200235
0.129799	0.312535	0.209784	0.326042	0.208886	0.251516	0.0100172	0.411819
0.172507	0.282948	0.244282	0.480451	0.282438	0.274456	0.161673	0.49662
0.137002	0.310964	0.205685	0.218896	0.182279	0.233101	0.116937	0.292376
0.253622	0.26495	0.209233	0.330889	0.239833	0.197409	0.262024	0.270891
0.167414	0.286864	0.210871	0.420155	0.352939	0.257	0.0849236	0.526651
0.321194	0.248011	0.26382	0.224469	0.176073	0.341158	0.385262	0.168743
0.160922	0.295573	0.271422	0.178244	0.200615	0.354646	0.0681588	0.211094
0.250209	0.345719	0.245081	0.301551	0.214448	0.137886	0.115154	0.241712
0.155734	0.161811	0.134943	0.386537	0.311842	0.080881	0.100916	0.284147
0.165904	0.199094	0.134055	0.270073	0.229288	0.0784733	0.101748	0.229512
0.147582	0.263538	0.229246	0.188551	0.178069	0.368312	0.0447655	0.299136
0.193914	0.355896	0.245906	0.305491	0.218267	0.289036	0.0312704	0.408383
0.1665	0.358276	0.237395	0.287444	0.208785	0.141185	0.0969324	0.390764
0.153856	0.191501	0.183536	0.40269	0.266667	0.251984	0.139231	0.404389
0.209041	0.254249	0.230735	0.341293	0.15603	0.172329	0.271387	0.280251
0.272278	0.246406	0.228317	0.342839	0.231882	0.150058	0.418881	0.306317
0.141252	0.14609	0.120999	0.416383	0.364276	0.132647	0.0760656	0.42772
0.0991752	0.359346	0.186458	0.267656	0.207742	0.217072	0.0121277	0.396318
0.229625	0.217251	0.166029	0.273904	0.224653	0.15115	0.207122	0.265194
0.21266	0.233382	0.229572	0.274873	0.144658	0.252987	0.204387	0.210228
0.230277	0.332229	0.280002	0.291483	0.201349	0.322967	0.220112	0.357546
0.312517	0.28354	0.228247	0.283863	0.21799	0.210585	0.119731	0.260891
0.161755	0.253111	0.231015	0.248683	0.174112	0.322833	0.0304381	0.371465
0.105808	0.211605	0.164507	0.192566	0.18659	0.126315	0.0431009	0.255262
0.128249	0.233906	0.206794	0.386807	0.244203	0.172396	0.0977944	0.401548
0.121622	0.267227	0.179626	0.300758	0.211913	0.214888	0.0282682	0.391088
0.168125	0.21173	0.248914	0.22766	0.202634	0.302925	0.0336187	0.257025
0.12991	0.229546	0.186331	0.341058	0.177537	0.26166	0.0723798	0.390184
0.124979	0.232267	0.216715	0.257931	0.113625	0.184546	0.0330242	0.301185
0.234749	0.240805	0.251618	0.242184	0.205254	0.191056	0.0237798	0.25169
0.101522	0.18615	0.119853	0.45111	0.400245	0.132245	0.0532667	0.424449
0.223735	0.369409	0.263607	0.215639	0.181099	0.265338	0.0750253	0.260869
0.29688	0.271917	0.236476	0.254096	0.218135	0.252319	0.157303	0.272278
0.120814	0.311988	0.20287	0.297899	0.210136	0.245675	0	0.381608
0.12143	0.288162	0.180969	0.262793	0.222341	0.197855	0.124458	0.39197
0.116963	0.310748	0.197516	0.32837	0.210042	0.133226	0.0832887	0.42194
0.132984	0.311522	0.19348	0.339031	0.270264	0.182651	0.060371	0.387629
0.116544	0.238255	0.195715	0.245992	0.229585	0.241618	0.0907199	0.354554
0.120183	0.0839566	0.116229	0.391942	0.385057	0.0751516	0.0293086	0.401962
0.159408	0.291816	0.228175	0.262063	0.203204	0.350031	0.0193805	0.300138
0.123348	0.37139	0.214256	0.258064	0.229542	0.225901	0.0500862	0.369807
0.111991	0.23912	0.196231	0.30107	0.220228	0.282348	0.0577849	0.428142
0.0974136	0.251938	0.195808	0.200576	0.170957	0.28237	0.0363236	0.28524
0.128976	0.294207	0.209605	0.21082	0.224137	0.231251	0.0491945	0.256935
0.348067	0.243252	0.219716	0.188793	0.195018	0.192483	0.243565	0.138396
0.301584	0.205002	0.268337	0.281418	0.199873	0.251382	0.316836	0.275036
0.0658257	0.179684	0.116748	0.17667	0.0732778	0.171527	0.00844183	0.192345
0.212559	0.289847	0.170166	0.231183	0.206215	0.180556	0.114113	0.197191
0.152231	0.217172	0.240371	0.195592	0.134004	0.395956	0.0410499	0.209806
0.154845	0.31973	0.250794	0.25044	0.215268	0.311374	0.00297247	0.331321
0.14788	0.295709	0.213889	0.248148	0.217572	0.227706	0.0736282	0.304139
0.127028	0.306684	0.243964	0.231101	0.188656	0.323101	0.042328	0.310206
0.110633	0.274786	0.213035	0.267273	0.223094	0.233614	0.0481541	0.317063
0.127861	0.303598	0.195843	0.220204	0.202825	0.374643	0.0445574	0.364298
0.268568	0.300263	0.242119	0.331521	0.195053	0.225276	0.216039	0.262157
0.138557	0.211468	0.150121	0.432485	0.236443	0.148876	0.0855181	0.356581
0.153129	0.220997	0.212564	0.242719	0.168032	0.224385	0.0368587	0.341389
0.110653	0.220154	0.17676	0.206942	0.20377	0.256331	0.0188158	0.268932
0.199108	0.297963	0.232432	0.351486	0.147989	0.276418	0.167142	0.346717
0.0913363	0.235705	0.169214	0.226789	0.128735	0.293316	0.0502646	0.291381
0.134695	0.301857	0.206427	0.295361	0.14035	0.277443	0.0269901	0.376197
0.240412	0.294127	0.27	0.195811	0.195194	0.31376	0	0.239339
0.135054	0.243195	0.248326	0.273111	0.200861	0.463728	0	0.304938
0.158979	0.368305	0.26577	0.269233	0.207016	0.317059	0.0221152	0.344102
0.132409	0.331205	0.251922	0.249897	0.179834	0.307807	0.128649	0.366114
0.173784	0.265383	0.233143	0.233159	0.194409	0.347913	0.0381666	0.317305
0.245086	0.278713	0.205117	0.360324	0.196694	0.126404	0.187088	0.270364
0.145886	0.30131	0.265294	0.252143	0.202841	0.35634	0.0461328	0.342535
0.118947	0.266031	0.253608	0.26334	0.156745	0.443241	0.0619761	0.361314
0.169196	0.276869	0.273043	0.289053	0.241024	0.326289	0.0904821	0.411488
0.182991	0.23649	0.192378	0.331068	0.236322	0.132669	0	0.383613
0.130178	0.255547	0.233846	0.286652	0.17346	0.284332	0	0.361985
0.102512	0.258063	0.195772	0.200775	0.165856	0.191011	0.0690803	0.281193
0.120022	0.153535	0.0921422	0.347803	0.27085	0.061285	0.0842994	0.376996
0.107923	0.249604	0.170982	0.418499	0.280762	0.082018	0.0170323	0.45662
0.112814	0.383901	0.214855	0.275131	0.137229	0.353665	0.0215207	0.359144
0.151766	0.184864	0.224504	0.252276	0.139135	0.292603	0.0469354	0.30432
0.101512	0.281901	0.195534	0.318141	0.222696	0.20918	0.0599548	0.336099
0.221701	0.255934	0.18012	0.389451	0.286878	0.152867	0.0187266	0.325481
0.174864	0.307833	0.246054	0.234205	0.179436	0.373752	0.0856667	0.286649
0.0913868	0.243355	0.219393	0.317977	0.177077	0.223649	0.0570418	0.377064
0.166838	0.274592	0.228124	0.234389	0.194553	0.28946	0.0757089	0.293853
0.0981203	0.259212	0.213441	0.336231	0.268929	0.358793	0.0446763	0.449755
0.206255	0.166001	0.160645	0.422604	0.310053	0.109216	0.146959	0.413643
0.154835	0.282629	0.20921	0.368978	0.19496	0.333645	0.16087	0.397305
0.11925	0.24373	0.242288	0.210085	0.227367	0.356318	0.138488	0.248495
0.129153	0.320185	0.230611	0.202095	0.235822	0.327269	0.0630165	0.339483
0.097883	0.282937	0.1916	0.233979	0.164005	0.284377	0.00743119	0.309384
0.0975751	0.346823	0.233344	0.246012	0.12902	0.298801	0.0130194	0.340349
0.207194	0.315517	0.228129	0.281301	0.2488	0.262997	0.0363831	0.36775
0.138052	0.299432	0.2257	0.240415	0.222391	0.325352	0.0759765	0.365722
0.223326	0.167697	0.144481	0.376707	0.290186	0.0658775	0.133345	0.24432
0.247201	0.367838	0.257188	0.195463	0.238052	0.198078	0.0817133	0.246581
0.1368	0.36711	0.23668	0.274994	0.154066	0.360108	0.15555	0.335052
0.131389	0.342941	0.209964	0.270721	0.193476	0.177925	0.0524939	0.379083
0.198785	0.261478	0.214032	0.38972	0.275662	0.169543	0.218299	0.375195
0.144407	0.261797	0.159512	0.271616	0.21806	0.182406	0	0.33998
0.153831	0.150336	0.193357	0.352591	0.264793	0.144039	0.164497	0.344268
0.121208	0.264984	0.214774	0.190664	0.138616	0.341091	0	0.247221
0.102739	0.280056	0.196028	0.20213	0.174589	0.357589	0.0233339	0.25955
0.16379	0.337671	0.267307	0.276701	0.217685	0.325196	0.0351941	0.358601
0.269138	0.199253	0.153195	0.289674	0.255342	0.0738363	0.224333	0.316046
0.112834	0.298954	0.21515	0.29531	0.194573	0.264067	0	0.394344
0.133403	0.214656	0.116905	0.37925	0.396055	0.073591	0.0689317	0.356943
0.161558	0.276914	0.230031	0.269085	0.141756	0.229222	0.0706855	0.327727
0.188457	0.136015	0.15045	0.408513	0.280735	0.123239	0.231704	0.323152
0.0967726	0.286716	0.212679	0.221454	0.180549	0.223025	0	0.25967
0.105	0.300855	0.1902	0.260438	0.167165	0.267634	0	0.318842
0.172855	0.270232	0.245863	0.270893	0.221517	0.292625	0.0734499	0.324486
0.0527575	0.0900812	0.0608926	0.219935	0.206945	0.105003	0.0259497	0.284878
0.1463	0.251915	0.149066	0.247992	0.237576	0.106608	0.0319244	0.333537
0.2471	0.170839	0.201653	0.353357	0.192901	0.180712	0.326943	0.28689
0.152806	0.29909	0.207818	0.38321	0.247972	0.201668	0.0104631	0.401013
0.113697	0.227224	0.207822	0.287636	0.209351	0.188068	0.022026	0.41558
0.106257	0.303485	0.21158	0.270678	0.141303	0.295278	0.0821889	0.322889
0.158434	0.145715	0.146087	0.487102	0.438585	0.0754637	0.0823078	0.423281
0.151756	0.287467	0.202138	0.360437	0.243168	0.1668	0.0166756	0.34634
0.0891204	0.214826	0.166412	0.260013	0.183888	0.248217	0	0.307674
0.156107	0.255148	0.20064	0.238193	0.24714	0.176944	0.0250877	0.382068
0.152877	0.242239	0.203299	0.267659	0.235498	0.177033	0.056804	0.345436
0.130051	0.251016	0.226165	0.303265	0.22782	0.3507	0.154539	0.380116
0.105636	0.30476	0.209786	0.274471	0.215276	0.220818	0.0562689	0.380666
0.156829	0.173969	0.120728	0.425638	0.358492	0.111223	0.0393556	0.424954
0.16281	0.295072	0.259763	0.300532	0.204258	0.384118	0.0693181	0.327689
0.155244	0.38381	0.24639	0.284164	0.170449	0.272405	0.0189347	0.297666
0.145638	0.154093	0.116442	0.445751	0.457425	0.085585	0	0.501458
0.105399	0.33092	0.228835	0.267745	0.158655	0.379169	0.0698829	0.299286
0.127538	0.151634	0.13943	0.484548	0.410329	0.0380105	0.106801	0.474894
0.137274	0.286659	0.23392	0.271026	0.230343	0.38229	0.0437846	0.360952
0.126402	0.300502	0.225204	0.299891	0.201197	0.227394	0.0239284	0.396017
0.12564	0.214337	0.217589	0.280321	0.208512	0.35935	0.0470246	0.325149
0.0811906	0.181711	0.138075	0.251944	0.244672	0.139201	0	0.326559
0.157743	0.249935	0.250894	0.269835	0.22998	0.295434	0.0696154	0.315473
0.074866	0.288742	0.216054	0.314861	0.175108	0.27381	0.106415	0.37423
0.127033	0.34869	0.210578	0.210179	0.174319	0.388265	0.026782	0.262971
0.150186	0.261614	0.225729	0.273818	0.19066	0.473159	0.030557	0.34166
0.140465	0.296927	0.220578	0.373013	0.218603	0.203629	0.0569526	0.405022
0.274675	0.261068	0.192247	0.330521	0.230542	0.0890182	0.106117	0.242067
0.192677	0.300582	0.282739	0.19974	0.119276	0.335117	0.0887581	0.254018
0.150933	0.267272	0.215669	0.21112	0.195799	0.363653	0	0.379091
0.180941	0.292932	0.216646	0.142916	0.189242	0.276908	0.0638785	0.251577
0.0943093	0.232153	0.245635	0.213147	0.142584	0.380551	0.0222341	0.268819
0.112915	0.354826	0.245446	0.279149	0.203587	0.343254	0.0435468	0.343145
0.113939	0.232449	0.186286	0.240329	0.229093	0.158396	0.0475893	0.357554
0.109755	0.315506	0.205956	0.236709	0.153714	0.273743	0.0346591	0.340847
0.142262	0.25368	0.240586	0.237568	0.172085	0.316435	0.0909875	0.301148
0.121193	0.219084	0.202924	0.212729	0.149102	0.214241	0.0183699	0.211531
0.180568	0.377845	0.257487	0.261887	0.239654	0.351726	0.0492539	0.344177
0.156561	0.279225	0.231553	0.321984	0.230601	0.307941	0	0.430305
0.125554	0.312421	0.21559	0.207762	0.190238	0.211789	0.131859	0.378277
0.11132	0.273021	0.191113	0.278427	0.196514	0.222891	0.0667023	0.351623
0.0768093	0.27663	0.208462	0.231007	0.24534	0.279115	0.0472029	0.342866
0.0961517	0.315187	0.22617	0.244262	0.17899	0.314562	0.0820106	0.379505
0.168539	0.208007	0.22432	0.294833	0.147614	0.415552	0.0945247	0.286905
0.109871	0.194017	0.168691	0.315692	0.192718	0.0852952	0.0181024	0.336257
0.151357	0.346106	0.20835	0.276685	0.140783	0.324082	0.0458653	0.328721
0.0985544	0.290814	0.198199	0.211148	0.202235	0.2465	0.0846858	0.322399
0.155451	0.27614	0.216993	0.347744	0.240821	0.257067	0.0792759	0.380493
0.320008	0.347051	0.251744	0.333033	0.135898	0.32776	0.249569	0.260575
0.200163	0.3491	0.257714	0.249398	0.182068	0.312734	0	0.284094
0.301483	0.303132	0.263057	0.224309	0.18065	0.258761	0.119375	0.202616
0.102562	0.115661	0.104171	0.39971	0.363495	0.068196	0.0378099	0.398066
0.136654	0.271188	0.23392	0.267726	0.220911	0.270109	0	0.3631
0.17501	0.223888	0.170217	0.463888	0.288143	0.153937	0.0892931	0.435414
0.138082	0.26857	0.199798	0.294908	0.178467	0.260924	0	0.37787
0.157334	0.337432	0.238844	0.296396	0.179014	0.279851	0.107514	0.333085
0.135745	0.235978	0.139204	0.221688	0.185368	0.0956617	0	0.283197
0.229363	0.212652	0.158252	0.416394	0.279958	0.10119	0.155193	0.339663
0.114167	0.250287	0.151593	0.166122	0.235072	0.211588	0.0768682	0.318088
0.116388	0.333197	0.163854	0.303254	0.211855	0.139848	0.0516913	0.327395
0.096712	0.262013	0.208622	0.215471	0.218451	0.286673	0.0489567	0.337342
0.129834	0.213221	0.209619	0.254467	0.15259	0.302122	0.0992807	0.309452
0.164779	0.321027	0.229607	0.24873	0.156155	0.202269	0.0948517	0.298864
0.130859	0.354234	0.234326	0.259501	0.150594	0.414549	0.0407526	0.350568
0.187862	0.281867	0.192884	0.157124	0.173593	0.236111	0.0380477	0.184176
0.14047	0.331899	0.217008	0.242446	0.192198	0.216158	0.119048	0.345858
0.153826	0.270118	0.249012	0.220607	0.156561	0.289816	0.0373343	0.250145
0.132828	0.311499	0.254297	0.265691	0.142685	0.317037	0.0418227	0.330914
0.151983	0.272065	0.211227	0.243114	0.178736	0.237694	0	0.333431
0.103627	0.310133	0.196742	0.171804	0.127552	0.282638	0.070299	0.216015
0.105187	0.251437	0.199617	0.191484	0.220216	0.26837	0.0285952	0.255488
0.138082	0.309655	0.223857	0.307612	0.158303	0.475366	0.0422389	0.28585
0.16331	0.145077	0.11744	0.404397	0.394856	0.0761771	0.0636704	0.453492
0.156652	0.227941	0.203555	0.44424	0.358844	0.212079	0.0175079	0.514149
0.106666	0.309951	0.216386	0.262832	0.213468	0.266832	0.0826645	0.311834
0.277618	0.328632	0.262743	0.209812	0.171609	0.383828	0.15659	0.218713
0.13683	0.162142	0.117313	0.42408	0.379832	0.0699126	0	0.450493
0.197149	0.236695	0.159791	0.3937	0.336739	0.0483324	0.0819511	0.395926
0.113258	0.199834	0.168084	0.200314	0.195967	0.285224	0.0850425	0.243182
0.172582	0.231322	0.227148	0.211144	0.155194	0.301587	0.022353	0.287372
0.138082	0.278838	0.255132	0.249175	0.207898	0.356207	0.0100172	0.288827
0.0929313	0.263994	0.214963	0.178412	0.194061	0.340623	0.12309	0.259535
0.186983	0.354963	0.245986	0.315107	0.171422	0.206349	0.101064	0.389189
0.0897816	0.247908	0.16436	0.177096	0.206258	0.113541	0.047411	0.332761
0.233583	0.278417	0.26531	0.269901	0.202794	0.342117	0.0942869	0.233408
0.110845	0.263129	0.211011	0.261337	0.225754	0.260924	0.0172106	0.368157
0.11458	0.167982	0.23697	0.20204	0.195389	0.377965	0.12636	0.247719
0.244243	0.204729	0.231105	0.314525	0.173659	0.20091	0.31318	0.221328
0.0964142	0.264221	0.161722	0.329342	0.232354	0.108391	0.0738957	0.356363
0.109841	0.354416	0.220466	0.245953	0.142685	0.360531	0.0112954	0.332195
0.26883	0.328586	0.258607	0.235311	0.156065	0.171058	0.133256	0.281193
0.0969139	0.138452	0.148336	0.158655	0.207891	0.331371	0	0.268133
0.078894	0.297258	0.219905	0.268444	0.22682	0.360353	0.116016	0.343801
0.134034	0.256014	0.20916	0.295056	0.157159	0.30754	0.00969027	0.369317
0.103365	0.257459	0.219551	0.192499	0.198963	0.283619	0.133078	0.268209
0.14789	0.297269	0.257792	0.189937	0.194397	0.309479	0.0165567	0.30481
0.134549	0.246815	0.225399	0.153995	0.173413	0.268838	0.0207776	0.260469
0.129309	0.351252	0.209166	0.256537	0.198053	0.415329	0.0332025	0.283853
0.213226	0.42782	0.24579	0.29085	0.165071	0.216359	0.111646	0.278126
0.134948	0.33956	0.224117	0.300121	0.224661	0.182005	0.049135	0.386958
0.121364	0.262889	0.24014	0.249737	0.209507	0.303727	0.0799001	0.372256
0.100664	0.238744	0.228612	0.261411	0.194647	0.321228	0.0258903	0.292677
0.145159	0.358981	0.199689	0.245137	0.236623	0.223181	0.0505915	0.379453
0.0748054	0.320003	0.214846	0.261356	0.152597	0.295078	0.0130194	0.378164
0.140273	0.229227	0.245436	0.283445	0.279372	0.385634	0.0449438	0.337945
0.144205	0.297087	0.235143	0.2531	0.0642836	0.285581	0.0266037	0.255051
0.19199	0.240805	0.182682	0.265367	0.180955	0.157236	0.088342	0.32958
0.142171	0.182109	0.168369	0.258236	0.221114	0.264312	0.0237501	0.35992
0.351585	0.383013	0.288028	0.226453	0.113883	0.342808	0.396261	0.201268
0.202358	0.178489	0.133443	0.432079	0.369259	0.0875914	0.0276143	0.429483
0.149505	0.243093	0.197683	0.296064	0.14834	0.238586	0.00433981	0.35099
0.145184	0.310941	0.204624	0.224469	0.168746	0.183677	0.030884	0.333642
0.361408	0.355031	0.242027	0.288159	0.19014	0.148609	0.239433	0.202428
0.133277	0.324625	0.179169	0.24295	0.146747	0.303727	0.0657511	0.354102
0.122874	0.240133	0.239627	0.159697	0.17198	0.347334	0.0247607	0.239211
0.211393	0.198058	0.142699	0.400812	0.311088	0.0772026	0.148802	0.338315
0.116322	0.120419	0.0859488	0.147509	0.140959	0.109417	0.0275251	0.19016
0.122445	0.287035	0.206712	0.302258	0.120635	0.319222	0.0262172	0.275285
0.1697	0.320162	0.247588	0.268136	0.130989	0.412587	0.0387611	0.304825
0.132045	0.287171	0.230623	0.177975	0.177014	0.37549	0	0.206377
0.128805	0.265257	0.219524	0.27713	0.198061	0.386838	0.0421794	0.302384
0.0972874	0.276243	0.211674	0.255939	0.218095	0.205168	0.0499376	0.343559
0.142887	0.251995	0.193353	0.235568	0.219997	0.170167	0.0847453	0.263107
0.159176	0.347529	0.207225	0.338133	0.228214	0.241484	0.0739849	0.417426
0.137032	0.2434	0.207786	0.264742	0.164005	0.236936	0.0660187	0.366966
0.109513	0.280318	0.184425	0.205235	0.145958	0.135634	0.108168	0.256144
0.143377	0.340334	0.205409	0.233057	0.187973	0.226369	0.0768682	0.293137
0.121122	0.304042	0.187326	0.235322	0.195881	0.234773	0.113519	0.276686
0.115812	0.315369	0.215144	0.251557	0.202384	0.343499	0.084121	0.352678
0.166672	0.236763	0.251855	0.180478	0.270339	0.381933	0.0973486	0.342444
0.10607	0.159011	0.14579	0.161662	0.154425	0.0951489	0.144908	0.222534
0.129678	0.285657	0.247293	0.28507	0.245211	0.454254	0.0254741	0.370146
0.170493	0.344068	0.235831	0.231272	0.204176	0.371299	0.080346	0.325677
0.282565	0.288082	0.223917	0.234604	0.240544	0.107187	0.123863	0.234154
0.216693	0.226472	0.233917	0.399624	0.287655	0.25107	0.157095	0.415783
0.118144	0.199936	0.147882	0.387881	0.224157	0.147561	0.0266928	0.405112
0.239251	0.329303	0.240235	0.208851	0.180236	0.41096	0.189198	0.242858
0.142095	0.229774	0.223061	0.329291	0.21385	0.213818	0.0896201	0.347154
0.171023	0.245199	0.133097	0.472535	0.397718	0.0285803	0.0808513	0.432573
0.0916947	0.324169	0.204234	0.298333	0.237427	0.220706	0.0435765	0.372256
0.16856	0.303963	0.214919	0.279333	0.126474	0.269195	0.124814	0.36625
0.109069	0.315187	0.208108	0.265086	0.179459	0.263956	0.052375	0.319844
0.143337	0.272885	0.234632	0.251526	0.162896	0.292737	0.0446763	0.320153
0.125367	0.288401	0.187163	0.156034	0.200744	0.277399	0.0396528	0.245601
0.132843	0.292499	0.231263	0.279462	0.18543	0.347423	0.0529398	0.347742
0.326706	0.273602	0.231903	0.175819	0.20495	0.233926	0.388889	0.233883
0.21689	0.336669	0.247254	0.180502	0.150516	0.232945	0.155609	0.201516
0.168943	0.290917	0.172368	0.21437	0.20138	0.14638	0	0.351969
0.0875052	0.0274581	0.0829469	0.284062	0.165032	0.0288702	0.0985375	0.281781
0.112738	0.295869	0.226084	0.269112	0.217107	0.272271	0	0.32472
0.136851	0.217547	0.217854	0.308674	0.279872	0.179485	0.0396528	0.416574
0.134281	0.23032	0.157812	0.370525	0.162955	0.118958	0.0328161	0.369385
0.103138	0.27844	0.225339	0.251198	0.204235	0.375334	0.0593009	0.373499
0.135972	0.314686	0.223407	0.179162	0.201673	0.236958	0.0493431	0.282391
0.147395	0.184909	0.128585	0.450782	0.416535	0.0883271	0.084775	0.414494
0.139788	0.316018	0.223984	0.23701	0.187567	0.297909	0.0513049	0.314426
0.216497	0.254932	0.252693	0.302988	0.231499	0.213439	0.100945	0.339377
0.133277	0.319923	0.225168	0.267015	0.188422	0.348894	0.0751739	0.36943
0.112249	0.328825	0.222453	0.283754	0.249277	0.41573	0.0811783	0.374117
0.13948	0.319422	0.235258	0.258931	0.216607	0.318597	0.0413174	0.398888
0.153346	0.253862	0.204769	0.244	0.213038	0.1804	0.0410202	0.333944
0.154542	0.30978	0.266055	0.309916	0.21476	0.399434	0.0745199	0.392625
0.20039	0.277916	0.259914	0.226383	0.183771	0.366105	0.0790381	0.296875
0.1538	0.279954	0.251749	0.246504	0.187606	0.21899	0.00766899	0.312708
0.137719	0.294412	0.236543	0.315868	0.173402	0.356965	0.0423875	0.400591
0.108387	0.294332	0.194975	0.298509	0.18543	0.263198	0.0440521	0.393153
0.263101	0.268604	0.23223	0.199092	0.187586	0.209448	0.131859	0.200461
0.103981	0.230377	0.179587	0.228066	0.182259	0.251694	0	0.336702
0.081655	0.130335	0.12091	0.403444	0.385635	0.0893303	0.13064	0.458903
0.151897	0.300844	0.238392	0.153382	0.201079	0.218521	0.0692289	0.235488
0.292064	0.268877	0.253072	0.227941	0.205832	0.294253	0.229802	0.199338
0.132545	0.359676	0.193174	0.342851	0.173901	0.10605	0.0671482	0.3153
0.159469	0.327493	0.237648	0.290854	0.206239	0.264758	0.0905119	0.376273
0.121158	0.228362	0.182746	0.252522	0.237455	0.150214	0.09503	0.322527
0.115999	0.304031	0.2341	0.324199	0.229203	0.317327	0.104007	0.407569
0.195054	0.173138	0.149079	0.38476	0.295677	0.117911	0.221984	0.355971
0.218637	0.311636	0.239913	0.155464	0.162416	0.185906	0.040277	0.188321
0.285972	0.243195	0.254655	0.324835	0.202845	0.184836	0.152339	0.297907
0.149	0.355145	0.219865	0.249679	0.174983	0.258137	0.028506	0.319716
0.100467	0.250162	0.214838	0.332826	0.153566	0.22376	0.0669401	0.367267
0.168524	0.238323	0.207239	0.175741	0.124298	0.273141	0.0545449	0.130717
0.192844	0.309655	0.239624	0.195159	0.208984	0.138287	0.160008	0.306438
0.128179	0.364298	0.226781	0.305952	0.248421	0.210028	0.0276737	0.350628
0.138052	0.309473	0.203092	0.319289	0.230495	0.232945	0.0202128	0.395971
0.116675	0.212094	0.15783	0.280852	0.227226	0.147539	0.0459842	0.3131
0.171704	0.310099	0.243219	0.223024	0.112742	0.365102	0.0736282	0.229143
0.143877	0.296927	0.215048	0.267964	0.214932	0.258293	0.0800785	0.322715
0.12299	0.229978	0.209992	0.347041	0.238021	0.202403	0.0257416	0.37995
0.119517	0.288002	0.182092	0.294998	0.229257	0.309502	0.109298	0.356672
0.123384	0.305659	0.250816	0.248398	0.229081	0.241618	0.131383	0.276355
0.140566	0.33092	0.210404	0.182165	0.179943	0.352015	0.0469651	0.277093
0.148268	0.256708	0.218192	0.295685	0.245504	0.286807	0.0358183	0.38983
0.122389	0.249263	0.174236	0.377477	0.233655	0.180734	0.0395339	0.48723
0.229191	0.211172	0.23748	0.356727	0.228527	0.207687	0.238719	0.355217
0.323364	0.231128	0.24549	0.244313	0.171211	0.127519	0.336484	0.161011
0.102189	0.24562	0.225969	0.257091	0.167817	0.224162	0.0801379	0.292059
0.128381	0.286135	0.199193	0.258661	0.160041	0.232589	0.0529101	0.268992
0.124676	0.316531	0.190997	0.188859	0.136862	0.26507	0.0491647	0.246385
0.112198	0.187812	0.112934	0.440495	0.384401	0.0286249	0.0578741	0.447878
0.158333	0.296631	0.233244	0.272858	0.175757	0.279896	0.0377504	0.408775
0.139606	0.30098	0.229386	0.210597	0.191152	0.307183	0.0825159	0.2864
0.0939611	0.235853	0.189347	0.304394	0.177143	0.287721	0	0.393176
0.120678	0.264051	0.216744	0.23094	0.23155	0.202158	0.0498781	0.308789
0.173042	0.301322	0.282011	0.343972	0.176163	0.384341	0.0643838	0.419302
0.11451	0.292943	0.227689	0.270506	0.181412	0.262707	0.0343618	0.38261
0.126609	0.385677	0.234945	0.251983	0.209847	0.372503	0.0716069	0.289316
0.0922802	0.284382	0.210498	0.232659	0.198904	0.212502	0.0243743	0.331171
0.261829	0.194313	0.20254	0.256365	0.162455	0.202426	0.231199	0.199482
0.130097	0.342497	0.223231	0.296216	0.216557	0.247971	0.0342132	0.381111
0.135513	0.310531	0.203561	0.201513	0.224793	0.283574	0.102818	0.36414
0.152079	0.303951	0.226482	0.313029	0.209835	0.316591	0.0388205	0.413176
0.156637	0.323646	0.226601	0.279774	0.22172	0.256933	0.0133761	0.373831
0.227303	0.30797	0.262684	0.222427	0.219861	0.41388	0.0675941	0.293853
0.130294	0.317897	0.219398	0.286066	0.203712	0.304842	0.0574579	0.400613
0.112097	0.268172	0.248258	0.218826	0.187047	0.430935	0.112895	0.271577
0.0946829	0.315665	0.193178	0.297774	0.235361	0.369159	0.0143868	0.387365
0.175343	0.329269	0.286831	0.225215	0.177108	0.430043	0	0.270786
0.135331	0.296631	0.201695	0.379941	0.235943	0.269239	0.0249093	0.433342
0.147996	0.173275	0.114913	0.415476	0.387529	0.0665686	0.101569	0.39561
0.123222	0.375534	0.201823	0.210718	0.173722	0.270309	0	0.233702
0.142978	0.272907	0.229246	0.222559	0.193003	0.297262	0.0911064	0.33842
0.123081	0.334597	0.225326	0.284336	0.20131	0.352617	0.0822781	0.336144
0.242032	0.362818	0.24878	0.207894	0.188219	0.253366	0.0748172	0.231886
0.104788	0.262981	0.212413	0.232229	0.207086	0.164571	0.0146543	0.326996
0.15646	0.205412	0.166375	0.325351	0.23301	0.214063	0.0866179	0.340869
0.108362	0.184932	0.153848	0.374481	0.173628	0.232901	0.103115	0.311291
0.211828	0.35083	0.242911	0.191925	0.168758	0.150437	0.154896	0.208811
0.218142	0.360165	0.248824	0.35172	0.230683	0.255061	0.131562	0.370824
0.239357	0.240554	0.212001	0.352864	0.24491	0.173979	0.238898	0.270258
0.146931	0.228544	0.144066	0.45407	0.326249	0.0812377	0.0464301	0.385602
0.127164	0.232779	0.181895	0.213581	0.157936	0.154472	0.0243743	0.298171
0.166005	0.142948	0.181194	0.385354	0.290686	0.158552	0.138012	0.397998
0.260416	0.176622	0.185851	0.384334	0.278298	0.142211	0.328904	0.25649
0.116524	0.348485	0.238214	0.22946	0.176577	0.206126	0.0716069	0.317606
0.128391	0.31842	0.236263	0.21619	0.227437	0.379682	0	0.307335
0.132156	0.285885	0.214141	0.301067	0.238732	0.242978	0.0414363	0.41243
0.340556	0.269025	0.279562	0.215655	0.187789	0.228866	0.325932	0.198306
0.213423	0.399372	0.242341	0.21933	0.170394	0.117086	0.0404851	0.273536
0.17121	0.358708	0.251189	0.263082	0.134847	0.374822	0.0899174	0.281954
0.105949	0.294856	0.233531	0.240028	0.18766	0.354378	0	0.296506
0.205099	0.222977	0.155861	0.43646	0.270182	0.113229	0.191517	0.385218
0.172805	0.29341	0.195723	0.368178	0.191601	0.128166	0.0941383	0.371691
0.106383	0.162904	0.176077	0.237666	0.146028	0.175004	0.0140895	0.225051
0.134589	0.319058	0.223081	0.269624	0.143994	0.335028	0.0517211	0.335587
0.140273	0.137825	0.100972	0.260247	0.173796	0.111267	0.0820403	0.235164
0.131339	0.298965	0.21772	0.207352	0.202036	0.342496	0.104899	0.216678
0.222352	0.320048	0.22224	0.268558	0.184356	0.18138	0.051513	0.284584
0.142837	0.35214	0.212385	0.265289	0.239993	0.2743	0.0820106	0.415768
0.149056	0.297007	0.244036	0.258056	0.114687	0.358369	0.0621842	0.265518
0.197412	0.320754	0.275547	0.244324	0.129782	0.427925	0.0796623	0.329633
0.136124	0.296119	0.232423	0.288542	0.20668	0.194043	0.114738	0.43827
0.117054	0.230229	0.203429	0.227863	0.219665	0.202069	0	0.332316
0.12411	0.284257	0.228825	0.282274	0.13514	0.294297	0.0483027	0.326596
0.129299	0.301185	0.209201	0.209324	0.148028	0.266341	0.0438737	0.27998
0.181527	0.191091	0.21146	0.338293	0.161478	0.205145	0.209292	0.263069
0.180886	0.183965	0.14137	0.446158	0.359207	0.180689	0.0814458	0.432279
0.129971	0.318785	0.225821	0.341511	0.157612	0.401574	0.0241068	0.385821
0.228439	0.21321	0.207732	0.227105	0.12442	0.259096	0.09503	0.225608
0.15167	0.149061	0.156484	0.384381	0.338223	0.0592563	0.0719042	0.35888
0.193101	0.315665	0.27526	0.234592	0.147134	0.435259	0.0825754	0.310733
0.127846	0.300935	0.240029	0.229394	0.139206	0.328184	0.0864693	0.197922
0.170407	0.279191	0.236401	0.259708	0.128696	0.32212	0.111914	0.321871
0.158964	0.24406	0.234003	0.235252	0.214944	0.277555	0.0953273	0.291102
0.0933452	0.299455	0.221187	0.2055	0.178276	0.465935	0	0.287116
0.131364	0.309279	0.198813	0.30489	0.216147	0.147472	0.0229772	0.382226
0.196942	0.257357	0.206111	0.225137	0.107833	0.188537	0.118096	0.228924
0.1129	0.326025	0.223503	0.245289	0.137225	0.376404	0.0492242	0.369739
0.135902	0.257425	0.229151	0.237677	0.164454	0.339509	0.0565365	0.307968
0.123469	0.283654	0.223584	0.336356	0.183685	0.349273	0.0521669	0.365866
0.172537	0.315552	0.24629	0.285382	0.205329	0.268414	0.0409013	0.375429
0.206674	0.331057	0.243674	0.227457	0.202142	0.226391	0.101213	0.257847
0.154578	0.236388	0.197397	0.309659	0.249573	0.217072	0.0636407	0.302768
0.126962	0.163792	0.129558	0.357789	0.350271	0.067661	0.114856	0.397479
0.275392	0.336361	0.238405	0.24104	0.210617	0.256933	0.112389	0.274365
0.228	0.216545	0.223457	0.459764	0.213792	0.195024	0.315142	0.397644
0.176146	0.258484	0.20609	0.219435	0.18784	0.221174	0.0916414	0.229339
0.162624	0.250629	0.20958	0.323292	0.279403	0.144217	0.127965	0.323552
0.107034	0.253794	0.195738	0.272303	0.184802	0.193374	0.026782	0.293574
0.109427	0.269094	0.214381	0.304128	0.229019	0.220082	0.0057666	0.372233
0.224522	0.342019	0.249064	0.235639	0.233358	0.312556	0.156352	0.291848
0.219535	0.207108	0.164295	0.330252	0.282219	0.0807696	0.167469	0.314509
0.0908214	0.333789	0.184131	0.210691	0.197412	0.297842	0.0774627	0.328578
0.105767	0.233997	0.209927	0.198576	0.157178	0.305132	0.105582	0.313838
0.148833	0.299933	0.230452	0.267757	0.249198	0.233035	0.0539207	0.330123
0.18978	0.322667	0.236279	0.281168	0.263379	0.202671	0.213008	0.339068
0.148692	0.231834	0.140006	0.505423	0.394551	0.108793	0.047411	0.486778
0.161003	0.289084	0.212115	0.210742	0.126294	0.284644	0.0374532	0.365255
0.160357	0.153945	0.150148	0.452793	0.335255	0.0578518	0.168629	0.375685
0.154628	0.335701	0.240117	0.295622	0.20511	0.232834	0.155877	0.389016
0.0724028	0.234737	0.154865	0.241536	0.159162	0.144039	0	0.323122
0.210126	0.316975	0.233247	0.182454	0.223387	0.163345	0.0999346	0.230605
0.120602	0.304623	0.234465	0.245625	0.171898	0.397918	0.0632543	0.382693
0.125746	0.340255	0.241562	0.200252	0.183669	0.375178	0.0617978	0.311253
0.0954047	0.119042	0.11456	0.435773	0.384167	0.0811263	0.0595684	0.399302
0.248327	0.282231	0.203569	0.279915	0.183731	0.2189	0.0387016	0.302014
0.0949504	0.341735	0.169575	0.254853	0.215409	0.237404	0.0233042	0.355323
0.200016	0.345207	0.198983	0.229925	0.162943	0.209359	0.0505618	0.236181
0.151509	0.172592	0.150537	0.377621	0.249792	0.136771	0.117561	0.266016
0.134973	0.189406	0.164523	0.471766	0.341398	0.193843	0.137715	0.365459
0.172734	0.155436	0.148309	0.346167	0.29993	0.102082	0.0521669	0.289565
0.14422	0.28823	0.214809	0.194882	0.177479	0.256978	0.0510968	0.331351
0.16805	0.227872	0.184946	0.477448	0.341242	0.110152	0.163129	0.414238
0.105767	0.213779	0.184388	0.306792	0.240938	0.315565	0.0184888	0.440478
0.220843	0.306991	0.244267	0.224793	0.162603	0.308565	0.0315974	0.241901
0.199446	0.219813	0.201239	0.359012	0.207215	0.268504	0.238601	0.316973
0.0992156	0.309882	0.257667	0.309002	0.247472	0.313336	0.097943	0.310213
0.121688	0.28617	0.249726	0.231062	0.224953	0.394574	0	0.276008
0.113076	0.294673	0.201328	0.189621	0.201802	0.26021	0.019767	0.268721
0.107383	0.305192	0.250051	0.196737	0.21064	0.286717	0.0453302	0.258909
0.138158	0.227633	0.243898	0.197608	0.202981	0.411651	0	0.328427
0.179826	0.307537	0.267945	0.198057	0.202317	0.494382	0.125557	0.274637
0.118361	0.207438	0.175215	0.293763	0.174503	0.214955	0.0911658	0.391322
0.288935	0.221463	0.241787	0.195319	0.20279	0.16738	0.214107	0.162149
0.214397	0.253839	0.248973	0.22889	0.199916	0.316056	0.0408418	0.314185
0.147148	0.335633	0.254342	0.238794	0.178416	0.360019	0.0207776	0.358398
0.26563	0.350079	0.235352	0.347975	0.164837	0.235598	0.218328	0.303522
0.114646	0.201245	0.158551	0.298821	0.202888	0.136949	0.0372748	0.333838
0.154265	0.367462	0.224723	0.290994	0.207293	0.334738	0.0143868	0.386446
0.101275	0.151634	0.108273	0.332931	0.356004	0.076244	0.0372154	0.397139
0.226708	0.203192	0.209037	0.328897	0.242258	0.233191	0.0919386	0.325617
0.149621	0.221759	0.236049	0.276646	0.276712	0.29967	0.0601629	0.364298
0.165486	0.260863	0.238607	0.296154	0.224563	0.193954	0.0590036	0.306129
0.207527	0.190875	0.192279	0.412126	0.271498	0.15853	0.296475	0.314546
0.12567	0.286249	0.242873	0.225883	0.182693	0.294743	0.0334403	0.302919
0.192929	0.250811	0.1863	0.358676	0.244219	0.178036	0.197997	0.345059
0.071469	0.26158	0.197101	0.273795	0.205418	0.244783	0.0171512	0.294833
0.212559	0.36152	0.23797	0.168731	0.162904	0.262797	0.0910172	0.160325
0.0953592	0.35313	0.22593	0.260493	0.115503	0.340423	0.0444088	0.284471
0.161599	0.332992	0.237709	0.202587	0.219314	0.200709	0.0152785	0.321427
0.11403	0.366666	0.244195	0.255537	0.172804	0.35177	0.0297247	0.341984
0.0847391	0.263425	0.204105	0.193374	0.19708	0.23814	0.0122169	0.289384
0.228873	0.173218	0.20735	0.355212	0.250136	0.180778	0.261281	0.263627
0.131611	0.356875	0.233333	0.268089	0.17405	0.307584	0.0449735	0.35414
0.153937	0.13482	0.138368	0.422502	0.331607	0.137997	0.0282682	0.405549
0.0946879	0.152579	0.116942	0.438112	0.393024	0.0326378	0.0895309	0.421088
0.128618	0.203283	0.17817	0.390747	0.195987	0.135077	0.0546935	0.434902
0.1469	0.252929	0.18356	0.347034	0.222606	0.113497	0.0730337	0.397411
0.1527	0.318466	0.232013	0.270944	0.210863	0.289683	0	0.376582
0.138425	0.336088	0.227564	0.216014	0.180474	0.257714	0.0244337	0.280643
0.231498	0.203704	0.216763	0.252213	0.192089	0.309836	0.117086	0.19083
0.147496	0.136152	0.114224	0.459557	0.368131	0.0429151	0.0384044	0.443364
0.230519	0.242717	0.185417	0.360679	0.240778	0.152867	0.123506	0.293182
0.152639	0.214326	0.166093	0.315228	0.211355	0.149233	0.105374	0.307093
0.122313	0.280922	0.162867	0.230214	0.162002	0.151217	0.0367101	0.358164
0.127023	0.341143	0.242424	0.296751	0.213495	0.280096	0.000118899	0.358247
0.195418	0.245222	0.171417	0.342042	0.236209	0.141363	0.0514238	0.348202
0.139763	0.288788	0.215322	0.312072	0.202958	0.329365	0.0675941	0.36579
0.13101	0.22242	0.161435	0.33975	0.248394	0.203763	0.131621	0.362437
0.238221	0.120579	0.178964	0.253701	0.178733	0.102461	0.168123	0.269098
0.0783387	0.25952	0.23179	0.231362	0.195264	0.383472	0.0126925	0.34411
0.240836	0.248181	0.237043	0.270581	0.150324	0.320403	0.201028	0.240296
0.315697	0.279874	0.248715	0.288745	0.174362	0.188113	0.396974	0.228065
0.190072	0.254465	0.217596	0.338883	0.186907	0.28859	0.0754711	0.363432
0.225825	0.340209	0.271133	0.264598	0.0872866	0.472311	0.0386422	0.266181
0.11456	0.110561	0.118359	0.44076	0.341125	0.104713	0.0405148	0.426989
0.174369	0.156791	0.194619	0.262184	0.206969	0.178103	0.207865	0.242752
0.10607	0.326287	0.200221	0.230909	0.17851	0.284711	0	0.346551
0.234552	0.258643	0.221651	0.404772	0.297325	0.294342	0.02268	0.410681
0.162785	0.330738	0.22752	0.282801	0.188605	0.330569	0	0.336785
0.121264	0.318011	0.219203	0.128442	0.147153	0.258315	0.0352536	0.223815
0.125352	0.311317	0.21888	0.429267	0.258696	0.161138	0.0684561	0.388609
0.141414	0.198923	0.191642	0.41409	0.194069	0.175584	0.0943166	0.35524
0.199163	0.303416	0.228858	0.32007	0.252143	0.339932	0.143868	0.340628
0.122041	0.274524	0.231654	0.267343	0.216885	0.428103	0.00166459	0.346574
0.114247	0.234054	0.202239	0.259852	0.202751	0.250223	0.122555	0.35252
0.217047	0.325137	0.251584	0.220275	0.139538	0.287966	0.193746	0.241125
0.244112	0.292419	0.267647	0.329045	0.183384	0.209381	0.216188	0.278819
0.112072	0.224321	0.186298	0.259845	0.197143	0.210362	0.0482135	0.261554
0.144003	0.122947	0.112762	0.349908	0.330486	0.0767344	0.0619464	0.348691
0.223124	0.21864	0.208758	0.436441	0.267948	0.187311	0.187979	0.412678
0.102133	0.294503	0.185156	0.222095	0.224809	0.306113	0.00591523	0.385858
0.180305	0.277643	0.244235	0.232878	0.158936	0.204744	0.104899	0.348036
0.170235	0.287536	0.247872	0.268605	0.180045	0.269418	0.111468	0.293815
0.115958	0.298134	0.219461	0.296126	0.151109	0.282103	0.076244	0.394848
0.140813	0.284701	0.189735	0.416074	0.21708	0.114143	0.0413174	0.397011
0.124994	0.213301	0.160427	0.342164	0.223762	0.161673	0.00529101	0.30744
0.110487	0.205719	0.166044	0.369177	0.237466	0.234305	0.09179	0.440689
0.299217	0.273442	0.269042	0.227644	0.211273	0.27508	0.330599	0.209926
0.11667	0.327254	0.225316	0.247101	0.189316	0.283574	0.0227989	0.293951
0.190108	0.151372	0.16023	0.393012	0.276622	0.0967318	0.198918	0.324019
0.212095	0.219938	0.193074	0.325077	0.224055	0.130908	0.239403	0.298902
0.158368	0.339913	0.208146	0.242356	0.15669	0.262217	0.0192616	0.33787
0.215426	0.312751	0.248829	0.287347	0.211366	0.290842	0.0875097	0.336438
0.127906	0.252018	0.208136	0.319945	0.172249	0.29073	0.0520183	0.333085
0.226062	0.248261	0.162134	0.318829	0.268206	0.140026	0.113727	0.274064
0.169286	0.332935	0.215506	0.297645	0.216576	0.255997	0.0641757	0.349257
0.168322	0.296893	0.250328	0.26211	0.165755	0.367777	0.0815647	0.384652
0.145391	0.280409	0.197528	0.365741	0.186325	0.30297	0.0389989	0.332889
0.149071	0.237526	0.218077	0.264484	0.150238	0.256577	0.0496106	0.35952
0.184106	0.335189	0.186464	0.252854	0.18445	0.171616	0	0.283235
0.153805	0.297428	0.211934	0.355649	0.208027	0.242978	0.0538018	0.30588
0.125509	0.23131	0.169837	0.443189	0.315978	0.117086	0.0874502	0.464397
0.353251	0.27342	0.262828	0.242848	0.181705	0.21734	0.46329	0.224244
0.312477	0.281992	0.229161	0.261637	0.159967	0.220795	0.164081	0.196369
0.133544	0.222192	0.187002	0.481373	0.346026	0.215512	0.142946	0.412437
0.104273	0.232506	0.194997	0.289194	0.168367	0.25107	0	0.349709
0.117584	0.209317	0.222196	0.288444	0.171754	0.31775	0.0476785	0.364532
0.0779652	0.0870758	0.111656	0.243766	0.228906	0.0939674	0.0463409	0.268141
0.3324	0.246064	0.223658	0.265363	0.229734	0.0958846	0.311545	0.255752
0.145896	0.279556	0.230201	0.494331	0.275572	0.344703	0.119048	0.485934
0.145835	0.214883	0.207754	0.135511	0.152851	0.214397	0.0477082	0.177726
0.157228	0.273146	0.185865	0.28548	0.21221	0.168004	0.0477974	0.273242
0.207265	0.164054	0.179879	0.42531	0.237959	0.158418	0.0790381	0.427434
0.151347	0.0872352	0.107737	0.500143	0.394903	0.0608168	0.0595981	0.41362
0.122137	0.186207	0.13547	0.499283	0.348236	0.122169	0.0451222	0.491398
0.136694	0.309359	0.246596	0.202911	0.137011	0.299224	0.0758278	0.263205
0.107963	0.207336	0.123461	0.451688	0.392856	0.0114143	0.0628084	0.442535
0.182521	0.316132	0.234714	0.223825	0.142595	0.304463	0.119107	0.211034
0.130955	0.115763	0.170539	0.393997	0.210331	0.128723	0.0504132	0.37879
0.239453	0.18269	0.184244	0.349826	0.189348	0.162253	0.157214	0.255948
0.14427	0.264893	0.218801	0.239189	0.214432	0.171014	0.136258	0.368217
0.100139	0.0521726	0.0927987	0.431715	0.40046	0.00356697	0	0.447343
0.249488	0.260875	0.212871	0.327479	0.222384	0.0899099	0.320849	0.236091
0.117937	0.22012	0.125741	0.467302	0.393708	0.0872347	0.0684561	0.416107
0.132676	0.245996	0.181677	0.373868	0.258407	0.188091	0.0884014	0.368774
0.305228	0.192525	0.24116	0.195405	0.219615	0.102461	0.363326	0.222692
0.156536	0.184841	0.170448	0.424662	0.362327	0.134965	0.0112954	0.488406
0.273994	0.400692	0.255496	0.250675	0.20668	0.163612	0.168242	0.219919
0.105409	0.268513	0.214115	0.236834	0.157561	0.215467	0.00148624	0.370598
0.160191	0.235557	0.168194	0.293217	0.141244	0.230404	0.0381963	0.287086
0.236586	0.265189	0.27183	0.184231	0.138268	0.364277	0.147375	0.232654
0.112319	0.280876	0.226329	0.213757	0.146642	0.318464	0.121723	0.317576
0.118689	0.220222	0.180173	0.290955	0.132644	0.0848047	0.0604007	0.288864
0.142332	0.323987	0.204514	0.371158	0.162048	0.210674	0.131918	0.359302
0.171876	0.124335	0.115406	0.44599	0.341996	0.0920947	0.138963	0.398971
0.161538	0.239359	0.17612	0.309631	0.183931	0.0725878	0.137923	0.279686
0.140666	0.338547	0.21597	0.236428	0.195327	0.254147	0.0628084	0.319068
0.133736	0.31455	0.216442	0.202349	0.152898	0.311775	0.0611735	0.275126
0.228157	0.325831	0.263304	0.303625	0.267288	0.279963	0.114529	0.382128
0.105187	0.286705	0.207902	0.228511	0.146942	0.394217	0.103323	0.231916
0.172961	0.278383	0.211888	0.344323	0.240571	0.214888	0.181143	0.36304
0.19244	0.20877	0.187605	0.337567	0.261594	0.148007	0.276054	0.275918
0.136881	0.286625	0.240523	0.259497	0.16297	0.293918	0.0509185	0.302512
0.202348	0.344649	0.260605	0.201611	0.15976	0.347267	0.0713394	0.245503
0.189043	0.34828	0.241136	0.278849	0.177557	0.241439	0.13602	0.319377
0.0965707	0.261398	0.18437	0.283984	0.166141	0.30181	0.0281493	0.318201
0.20097	0.26314	0.238437	0.269651	0.167813	0.239388	0.0810891	0.293099
0.238408	0.320162	0.259412	0.193999	0.194905	0.255618	0.0496106	0.242617
0.262203	0.237139	0.191533	0.413793	0.254674	0.0364946	0.166786	0.302685
0.142549	0.279077	0.218684	0.300672	0.227851	0.283329	0.0282385	0.263634
0.328008	0.186628	0.242137	0.239255	0.169785	0.202782	0.194816	0.188977
0.223669	0.188495	0.205222	0.230562	0.198978	0.228888	0.337406	0.236822
0.281934	0.289573	0.231128	0.318875	0.149657	0.200597	0.389246	0.217568
0.113758	0.256719	0.154357	0.20038	0.203352	0.22162	0.0676833	0.33362
0.158404	0.396355	0.239563	0.229843	0.180818	0.375513	0.022353	0.368609
0.105878	0.226233	0.183546	0.199283	0.181263	0.171839	0.0968135	0.291562
0.0954905	0.266714	0.23271	0.222595	0.205633	0.288055	0.0126627	0.304674
0.213382	0.293968	0.194352	0.372938	0.248429	0.135523	0.164051	0.342595
0.124353	0.233644	0.207989	0.315138	0.262368	0.25214	0.0577552	0.349038
0.173254	0.174596	0.192708	0.32068	0.162556	0.219904	0.0525831	0.308593
0.146769	0.173776	0.155165	0.293728	0.17016	0.10362	0.0965757	0.279377
0.118487	0.300752	0.199928	0.200037	0.156292	0.22084	0.0510374	0.240665
0.113409	0.283984	0.232297	0.2835	0.164544	0.328964	0.00951192	0.369483
0.140369	0.352185	0.23702	0.212714	0.196065	0.379994	0.0384638	0.336672
0.118558	0.182724	0.192328	0.278212	0.20996	0.263867	0.0787409	0.329889
0.144482	0.183521	0.142033	0.428899	0.273494	0.123863	0.0519291	0.417305
0.105641	0.207199	0.160441	0.27194	0.18429	0.186887	0.0459842	0.327666
0.14421	0.291714	0.195108	0.421409	0.241259	0.167046	0.0642055	0.483041
0.179654	0.309507	0.198865	0.311728	0.194233	0.21034	0.112211	0.335963
0.124454	0.260362	0.211691	0.294634	0.225012	0.183565	0.047619	0.357373
0.096924	0.175586	0.189416	0.347655	0.206707	0.212302	0.174246	0.363816
0.119517	0.231379	0.179341	0.421659	0.223626	0.100522	0.0768088	0.473719
0.17919	0.205275	0.146397	0.4018	0.274236	0.141029	0.027644	0.35466
0.206901	0.224548	0.261586	0.276458	0.223255	0.310728	0.0670293	0.332655
0.124605	0.330248	0.18645	0.389396	0.211284	0.166845	0.057666	0.396612
0.136154	0.326013	0.227284	0.281157	0.186028	0.229312	0.00695559	0.317041
0.19568	0.18088	0.185868	0.314966	0.244238	0.207352	0.21702	0.343657
0.180028	0.238539	0.199468	0.229218	0.126646	0.257424	0.0492836	0.270643
0.151049	0.319399	0.214589	0.318704	0.172066	0.195492	0.0780572	0.381502
0.248089	0.30674	0.170481	0.24254	0.134828	0.204521	0.14146	0.190936
0.123535	0.268991	0.229347	0.241645	0.191894	0.397851	0.0256822	0.281065
0.314884	0.230115	0.219905	0.241282	0.209179	0.261927	0.336633	0.203355
0.0966666	0.0756008	0.0955585	0.365838	0.408544	0.031969	0	0.387833
0.208441	0.23846	0.186603	0.46456	0.341445	0.142969	0.0683966	0.420026
0.262475	0.339037	0.227772	0.280126	0.152414	0.253032	0.156055	0.281404
0.132035	0.265348	0.185869	0.384709	0.192698	0.179642	0	0.340409
0.130581	0.267158	0.211073	0.245293	0.177202	0.269975	0.0464003	0.302587
0.121016	0.267113	0.219829	0.262508	0.227855	0.358101	0.0651864	0.394487
0.133166	0.0863928	0.12037	0.428157	0.350834	0.0640717	0.140271	0.468557
0.15325	0.246531	0.218686	0.245031	0.227344	0.273408	0.0339754	0.285857
0.140737	0.114921	0.117858	0.376656	0.364034	0.159243	0.0763629	0.39203
0.123631	0.244459	0.172278	0.238037	0.193073	0.150749	0.0452113	0.272323
0.154169	0.291645	0.226551	0.244934	0.206973	0.240169	0.0364128	0.376227
0.335731	0.268046	0.23482	0.240403	0.227605	0.238876	0.213394	0.280613
0.157702	0.145214	0.150233	0.313396	0.302777	0.10391	0.0697045	0.31677
0.146047	0.205662	0.163534	0.492062	0.308448	0.0666355	0.100499	0.452091
0.153084	0.278007	0.180906	0.379777	0.194139	0.194311	0.0527614	0.330507
0.178412	0.316109	0.192448	0.190691	0.122955	0.105404	0.0774032	0.132774
0.127164	0.299967	0.212733	0.307647	0.142033	0.186285	0	0.293748
0.0846735	0.168221	0.123165	0.336813	0.333119	0.0281568	0	0.445851
0.19247	0.245165	0.208742	0.289292	0.238501	0.156545	0	0.369031
0.135927	0.333174	0.237166	0.293556	0.202978	0.323881	0.0790084	0.387652
0.138647	0.231026	0.190342	0.369318	0.176827	0.144953	0.137982	0.344976
0.14632	0.153034	0.14072	0.341453	0.358016	0.0569155	0.135426	0.375052
0.220706	0.274524	0.224031	0.215143	0.168176	0.257112	0.10264	0.154357
0.122061	0.300582	0.228295	0.222052	0.190757	0.347401	0.0818322	0.28695
0.161977	0.182621	0.157934	0.44249	0.343331	0.174135	0.0571012	0.408767
0.118952	0.305511	0.226757	0.288085	0.172132	0.309502	0.0584686	0.387697
0.210227	0.159808	0.168155	0.412997	0.237724	0.153357	0.0857856	0.392332
0.124247	0.168152	0.181282	0.475487	0.352353	0.149411	0.0734201	0.485075
0.134059	0.299637	0.200599	0.273283	0.136097	0.339197	0.07883	0.355866
0.203676	0.340175	0.270208	0.258942	0.121405	0.28324	0.0907794	0.266709
0.12781	0.289255	0.219431	0.275681	0.169606	0.220528	0	0.328028
0.103849	0.166775	0.166786	0.216553	0.17414	0.217095	0	0.228253
0.0989935	0.335098	0.229418	0.248773	0.145271	0.242309	0.0966649	0.335647
0.179422	0.306888	0.250185	0.20727	0.181134	0.357678	0	0.322934
0.140762	0.28025	0.200467	0.22379	0.187032	0.209559	0.149724	0.287764
0.138668	0.350751	0.22918	0.230573	0.148465	0.396491	0.0413174	0.313687
0.147259	0.305283	0.244532	0.2873	0.178377	0.32562	0.0477677	0.405602
0.0589963	0.220894	0.126538	0.258193	0.130922	0.0596353	0	0.203769
0.183026	0.218219	0.185527	0.273764	0.188254	0.221375	0.219785	0.257161
0.126397	0.251676	0.208238	0.228257	0.208457	0.10993	0	0.279588
0.19884	0.341074	0.242808	0.211804	0.143751	0.270688	0.112716	0.27007
0.122157	0.29037	0.216059	0.283691	0.133816	0.312199	0.0699126	0.291977
0.096182	0.292021	0.208207	0.256716	0.220564	0.186954	0.0517211	0.332957
0.239695	0.32648	0.235821	0.3073	0.186875	0.19654	0.0438737	0.242903
0.154769	0.372858	0.233865	0.307143	0.195807	0.259854	0.0653944	0.385549
0.152473	0.310019	0.23368	0.268897	0.140459	0.262819	0.0977647	0.352482
0.260113	0.239245	0.201648	0.319641	0.203919	0.16174	0.196837	0.282059
0.193762	0.27869	0.222621	0.258177	0.140205	0.227506	5.94495e-05	0.186445
0.0804032	0.167207	0.150774	0.218826	0.224731	0.177858	0.0317163	0.329528
0.161952	0.166695	0.12459	0.46702	0.351345	0.0535268	0.0337376	0.428315
0.238393	0.40931	0.24851	0.26935	0.216389	0.200263	0.0992509	0.236302
0.125983	0.276971	0.249952	0.293478	0.163568	0.423221	0.0969324	0.374283
0.187382	0.291099	0.212777	0.26575	0.14727	0.176788	0.125379	0.209158
0.108231	0.161493	0.100007	0.435543	0.389322	0.0946808	0.0748172	0.432731
0.127719	0.32097	0.196953	0.261735	0.168821	0.156367	0.0478568	0.310876
0.10712	0.225083	0.231128	0.228312	0.187426	0.371322	0.112478	0.288909
0.0991147	0.303473	0.210484	0.319824	0.180158	0.185973	0.0103145	0.383198
0.155996	0.108717	0.121788	0.470977	0.392415	0.125825	0.0832293	0.494254
0.119456	0.230605	0.181344	0.334489	0.212936	0.230671	0.0372154	0.361472
0.0924266	0.220097	0.147605	0.350338	0.195049	0.123172	0.113727	0.366815
0.133807	0.194768	0.141605	0.475605	0.363151	0.0908463	0.0899768	0.473056
0.167691	0.203215	0.210811	0.266156	0.161181	0.182963	0.147732	0.30059
0.178276	0.243252	0.249341	0.258517	0.168578	0.28266	0.0354914	0.318247
0.123914	0.10636	0.10623	0.297876	0.330373	0.0307651	0	0.296491
0.12935	0.271632	0.22402	0.250311	0.167282	0.286004	0	0.329791
0.12301	0.315905	0.224166	0.295841	0.209246	0.188537	0.0761251	0.381533
0.0858647	0.233963	0.161546	0.318188	0.174913	0.215779	0.0899768	0.368013
0.139647	0.305374	0.210738	0.342894	0.21947	0.299759	0.0752036	0.403364
0.248746	0.238198	0.220149	0.329764	0.224563	0.16145	0.263332	0.273936
0.116524	0.220621	0.228422	0.23815	0.107677	0.296616	0.180816	0.248954
0.108947	0.216728	0.229467	0.170211	0.172507	0.35255	0.0686939	0.245608
0.137956	0.0887037	0.122131	0.48008	0.363339	0.105917	0.0793651	0.370726
0.223563	0.312751	0.232149	0.302683	0.159713	0.238497	0.0156352	0.264659
0.259396	0.259053	0.207518	0.318817	0.224504	0.164147	0.25917	0.238834
0.145305	0.255945	0.253594	0.232475	0.185274	0.397093	0.0793354	0.259723
0.157465	0.185251	0.168269	0.292041	0.25961	0.173867	0.0483324	0.304283
0.1278	0.297189	0.209687	0.312154	0.218517	0.184992	0.0242554	0.386469
0.16278	0.197124	0.162198	0.447833	0.306729	0.147673	0.118126	0.380945
0.196124	0.0709448	0.140235	0.386096	0.310459	0.042224	0.0751442	0.329799
0.141964	0.222955	0.197753	0.438597	0.335114	0.21355	0.0627489	0.478285
0.226168	0.316428	0.228696	0.254416	0.182349	0.161695	0.0868854	0.2738
0.0898675	0.311089	0.201795	0.189648	0.151875	0.330168	0.0643541	0.245646
0.148601	0.295869	0.223055	0.337282	0.179205	0.232522	0.0774924	0.332226
0.29267	0.342236	0.251969	0.319442	0.198693	0.301766	0.173057	0.269022
0.250058	0.230309	0.211751	0.42169	0.28475	0.12422	0.194519	0.329098
0.154568	0.170975	0.14163	0.430848	0.374696	0.0953273	0.0757089	0.44934
0.0922651	0.339196	0.198275	0.339274	0.172511	0.18789	0.030557	0.362836
0.212024	0.311544	0.219142	0.195538	0.139721	0.0825531	0.147316	0.185819
0.126291	0.181016	0.209683	0.242497	0.180209	0.252452	0.070091	0.273484
0.0647001	0.117562	0.0798432	0.243067	0.260829	0.162475	0.0771357	0.252639
0.122975	0.269469	0.206307	0.212421	0.207816	0.230917	0.00707449	0.314607
0.173375	0.184465	0.190227	0.351517	0.249511	0.148007	0.11343	0.263544
0.116923	0.284405	0.21865	0.262641	0.140522	0.261258	0	0.373921
0.161452	0.230081	0.222278	0.335516	0.189262	0.27858	0.1134	0.342587
0.297495	0.299068	0.263133	0.254857	0.128352	0.237092	0.303936	0.211984
0.169352	0.254852	0.254367	0.245527	0.0830297	0.396246	0.110398	0.228291
0.0999778	0.219187	0.171837	0.223235	0.196639	0.111602	0.0521967	0.3942
0.262152	0.335496	0.242495	0.434996	0.302082	0.257468	0.152131	0.447908
0.138678	0.274182	0.178506	0.441155	0.217053	0.0964642	0.0898876	0.366514
0.254071	0.374452	0.232005	0.212999	0.158405	0.162431	0.124695	0.26545
0.142574	0.203556	0.157936	0.236225	0.200458	0.0778937	0.0872421	0.342731
0.113536	0.298783	0.21435	0.232218	0.148598	0.280498	0.0426847	0.28692
0.172517	0.245791	0.220014	0.20602	0.159416	0.287074	0.0788895	0.341231
0.119618	0.219073	0.216297	0.203438	0.183134	0.322097	0.0409013	0.247764
0.397917	0.222032	0.256734	0.232788	0.214803	0.347378	0.416473	0.227809
0.104278	0.133295	0.138802	0.211566	0.185372	0.15523	0	0.251509
0.190057	0.30764	0.193292	0.343726	0.191371	0.165886	0.182926	0.224485
0.195049	0.197489	0.165457	0.325546	0.166216	0.137908	0.309375	0.249987
0.132358	0.288173	0.204509	0.227566	0.168633	0.144685	0.0471137	0.315715
0.125216	0.173913	0.151343	0.525641	0.422483	0.0613519	0.0153677	0.537088
0.179609	0.270813	0.22033	0.220677	0.226922	0.117933	0.0959812	0.293295
0.170235	0.138941	0.145568	0.340355	0.245133	0.257669	0.0540099	0.367523
0.136598	0.184147	0.175091	0.260942	0.199111	0.219391	0.092979	0.305511
0.0987613	0.157656	0.179777	0.413039	0.168789	0.212837	0.106682	0.380282
0.180532	0.286147	0.25093	0.287437	0.196807	0.329075	0.13177	0.27894
0.12142	0.167549	0.126681	0.508305	0.384315	0.116841	0	0.47448
0.160827	0.257471	0.175341	0.368635	0.293017	0.07883	0.0448249	0.323868
0.144503	0.216773	0.131021	0.3078	0.242294	0.102105	0.00992807	0.253973
0.175813	0.275583	0.18583	0.39891	0.228644	0.0656991	0.0444979	0.408775
0.21952	0.286238	0.240345	0.302402	0.231327	0.293673	0.149961	0.365956
0.100427	0.226848	0.177413	0.243504	0.197561	0.201311	0.0295464	0.320206
0.139248	0.24488	0.217354	0.285761	0.199138	0.36878	0.0691695	0.368774
0.0852438	0.309712	0.19246	0.256466	0.160143	0.276128	0.0486	0.368149
0.0953744	0.237241	0.241997	0.258376	0.149036	0.333735	0	0.370357
0.220853	0.144815	0.176852	0.402186	0.269768	0.15902	0.176535	0.22903
0.348279	0.27852	0.262276	0.268226	0.186727	0.276552	0.373105	0.244659
0.118725	0.201598	0.149652	0.283527	0.181123	0.230426	0.0459247	0.312753
0.212736	0.20046	0.237623	0.289175	0.222294	0.219971	0.0988348	0.263016
0.123358	0.295083	0.223575	0.373684	0.187805	0.255239	0.0529992	0.408021
0.247484	0.270847	0.246084	0.316462	0.140764	0.176364	0.2117	0.280304
0.146885	0.316792	0.20729	0.264414	0.191976	0.33855	0.0570121	0.35894
0.109003	0.303621	0.206439	0.244262	0.188809	0.310661	0.0564176	0.382889
0.1167	0.295277	0.181434	0.296857	0.155491	0.290552	0.035848	0.423455
0.199713	0.219904	0.155783	0.363589	0.351732	0.0542848	0.0538612	0.43717
0.195388	0.208861	0.153684	0.361874	0.299579	0.106474	0.096219	0.358315
0.27518	0.23641	0.231115	0.304468	0.218634	0.157103	0.288152	0.232097
0.205266	0.358617	0.238167	0.327952	0.196885	0.213216	0.113667	0.358526
0.169837	0.133864	0.153726	0.166665	0.125958	0.176141	0.141222	0.131486
0.215548	0.190704	0.132974	0.332056	0.248605	0.0616863	0.143749	0.286845
0.121127	0.260818	0.24891	0.35486	0.194518	0.366038	0.0447357	0.40989
0.13682	0.207529	0.157637	0.30903	0.213772	0	0	0.310078
0.146577	0.134137	0.132889	0.44269	0.397004	0.0498707	0.0692289	0.411216
0.34145	0.234293	0.282363	0.22791	0.175311	0.181269	0.387819	0.190891
0.160504	0.230605	0.206968	0.251331	0.122576	0.249309	0.0563878	0.295624
0.139824	0.233906	0.20392	0.213386	0.192363	0.291332	0.0395042	0.294576
0.107731	0.200005	0.178712	0.367291	0.255424	0.264558	0.128203	0.436039
0.202545	0.355213	0.249319	0.242473	0.239431	0.248885	0.0658403	0.33585
0.131455	0.252154	0.210063	0.342374	0.185708	0.208534	0.141817	0.353748
0.108892	0.111369	0.0967649	0.375165	0.330002	0.0649189	0.0248796	0.36833
0.203595	0.308277	0.220294	0.248503	0.171457	0.323145	0.125884	0.335232
0.165415	0.180971	0.153137	0.456644	0.349721	0.0849385	0.0293681	0.426454
0.139092	0.275457	0.208796	0.317817	0.221068	0.107299	0.0553475	0.355541
0.185605	0.238243	0.240917	0.225551	0.234225	0.245452	0.0827537	0.339739
0.180209	0.263573	0.23324	0.259278	0.189433	0.351436	0.0432198	0.32423
0.10344	0.216921	0.205086	0.329276	0.179849	0.331327	0.0884906	0.340507
0.314117	0.253429	0.249432	0.300676	0.20254	0.331862	0.359729	0.222654
0.257942	0.242	0.180969	0.390618	0.191511	0.149946	0.363088	0.344554
0.130617	0.374088	0.207157	0.232038	0.205821	0.234528	0	0.277493
0.0777027	0.187881	0.116575	0.161963	0.144412	0.191948	0.0147138	0.200552
0.210121	0.263607	0.248194	0.340433	0.185938	0.284733	0.141728	0.430026
0.197719	0.343385	0.240732	0.280598	0.131789	0.219815	0	0.260009
0.209001	0.325433	0.232721	0.293338	0.22031	0.253188	0.131116	0.291705
0.139935	0.284644	0.232414	0.244406	0.189711	0.268013	0.0838535	0.328541
0.146966	0.240122	0.206757	0.254311	0.22327	0.328808	0.0178646	0.401359
0.171351	0.219278	0.158077	0.312908	0.222532	0.0635812	0.234142	0.316091
0.169761	0.277438	0.21576	0.414227	0.24837	0.211633	0.0529101	0.405858
0.10555	0.221566	0.201315	0.130145	0.114828	0.32533	0.0261875	0.179617
0.103067	0.253657	0.190784	0.234401	0.203954	0.179954	0.0790084	0.259339
0.130203	0.360245	0.24151	0.273108	0.137768	0.142478	0.0354616	0.361457
0.311775	0.186093	0.191603	0.355864	0.205856	0.247191	0.118602	0.300696
0.163623	0.188108	0.22251	0.314251	0.237767	0.23649	0.119315	0.310409
0.166586	0.304122	0.21999	0.371728	0.191273	0.161339	0.0705368	0.413349
0.161427	0.23698	0.192607	0.37179	0.191003	0.0562244	0.0390583	0.362776
0.204604	0.168756	0.156583	0.375758	0.323261	0.0888844	0.116016	0.402497
0.295719	0.232164	0.216657	0.415094	0.266031	0.180154	0.153291	0.393635
0.146148	0.308949	0.233042	0.306671	0.192331	0.260367	0.0436954	0.40041
0.0973884	0.229739	0.174404	0.195709	0.188711	0.123506	0.0350455	0.291261
0.127492	0.33931	0.208833	0.244793	0.220677	0.239901	0.0194994	0.357621
0.147501	0.253999	0.203067	0.144993	0.192113	0.235933	0.0225314	0.274328
0.0943497	0.26462	0.209119	0.259228	0.164072	0.227038	0.0189049	0.321736
0.150736	0.174425	0.187402	0.256009	0.15812	0.252809	0.0376018	0.330809
0.155153	0.200733	0.154178	0.400616	0.204587	0.15008	0.0511266	0.324509
0.0865714	0.219528	0.160775	0.133519	0.124791	0.228308	0.0241068	0.193943
0.100326	0.220575	0.231129	0.22195	0.145103	0.395688	0	0.329158
0.121748	0.300491	0.206068	0.263645	0.202193	0.27537	0.0468165	0.303529
0.161205	0.15695	0.113177	0.457608	0.348639	0.114054	0.106593	0.467479
0.274342	0.273909	0.242489	0.365936	0.213104	0.153959	0.194608	0.349792
0.174041	0.265997	0.24531	0.242801	0.224141	0.262819	0.079811	0.321397
0.11561	0.272304	0.193913	0.354641	0.173199	0.199973	0.0225314	0.381857
0.239332	0.252063	0.236288	0.306956	0.171336	0.268147	0.23759	0.267907
0.162629	0.240509	0.192627	0.331584	0.136476	0.123239	0.0568337	0.34099
0.219434	0.316633	0.247236	0.311568	0.135663	0.151173	0.126806	0.290809
0.120294	0.248124	0.184823	0.396637	0.183739	0.125869	0.0991618	0.383929
0.178271	0.277928	0.267744	0.336005	0.170773	0.232789	0.0389097	0.39613
0.128456	0.30369	0.207381	0.304406	0.247546	0.25787	0	0.354494
0.147794	0.264358	0.192819	0.32999	0.241598	0.17253	0.0675346	0.40041
0.138425	0.281388	0.250266	0.262375	0.172601	0.41203	0.0782058	0.361525
0.175974	0.341382	0.229941	0.300969	0.142369	0.251962	0.0241068	0.325843
0.132873	0.283574	0.209718	0.236396	0.152597	0.289504	0.0814755	0.244614
0.120728	0.260681	0.231182	0.218564	0.192581	0.322967	0.0346888	0.259994
0.196801	0.205298	0.212105	0.263223	0.132496	0.232277	0.126865	0.293009
0.148586	0.110584	0.125877	0.396078	0.333529	0.0494025	0.0190536	0.436183
0.080913	0.239632	0.167132	0.12777	0.164142	0.199683	0.111022	0.207854
0.141797	0.248295	0.22074	0.228109	0.166477	0.342697	0.0596873	0.271735
0.166566	0.288446	0.247833	0.297188	0.150531	0.199951	0.097408	0.336498
0.219697	0.220997	0.209637	0.314329	0.196838	0.14872	0.0366506	0.333333
0.0906852	0.163394	0.176276	0.203391	0.190695	0.398876	0.0297247	0.301216
0.133635	0.244004	0.159309	0.202122	0.198018	0.247927	0.0192914	0.306084
0.187261	0.223182	0.160324	0.283988	0.297395	0.168606	0.217764	0.266038
0.0891406	0.321244	0.202703	0.187824	0.188262	0.301855	0.0454491	0.325195
0.167782	0.10817	0.14091	0.432243	0.310217	0.0627787	0.064146	0.368993
0.0866976	0.242535	0.200993	0.233518	0.215397	0.214375	0.0448546	0.33631
0.327332	0.298487	0.247989	0.210761	0.195268	0.150281	0.366031	0.196038
0.131586	0.311875	0.233245	0.278509	0.223063	0.246366	0.0831104	0.428338
0.185509	0.222613	0.176405	0.377012	0.274017	0.155765	0.116997	0.311826
0.238469	0.219995	0.169488	0.304156	0.196323	0.127452	0.0697045	0.301916
0.236278	0.305465	0.202134	0.315622	0.239083	0.0710719	0.217674	0.274222
0.260138	0.265337	0.2417	0.281137	0.189617	0.296281	0.334998	0.277493
0.194302	0.285521	0.244323	0.292502	0.15389	0.145577	0.0631651	0.299173
0.111931	0.332275	0.20311	0.292412	0.239501	0.183008	0.0134356	0.439996
0.114888	0.352037	0.200315	0.284336	0.150445	0.027644	0.0986564	0.357237
0.174677	0.20696	0.194626	0.28937	0.194346	0.302903	0.122109	0.373092
0.128623	0.207085	0.241614	0.201513	0.217908	0.277332	0.0195886	0.271321
0.138849	0.346505	0.209919	0.233475	0.193808	0.272717	0	0.322354
0.0881462	0.241875	0.158158	0.266695	0.197986	0.188893	0.0516616	0.327259
0.138395	0.38011	0.257318	0.252709	0.15569	0.277666	0	0.393959
0.169559	0.16353	0.156066	0.253471	0.167848	0.0671482	0.0817728	0.231185
0.25291	0.284394	0.244201	0.180537	0.153929	0.168539	0.0297247	0.194222
0.182117	0.227804	0.18159	0.497241	0.400331	0.187355	0.088015	0.446507
0.117816	0.163917	0.127143	0.437968	0.407322	0.112605	0.0444088	0.467087
0.0970805	0.282333	0.205933	0.223794	0.208664	0.2535	0.0181321	0.304735
0.133484	0.237492	0.231972	0.311287	0.246164	0.25807	0.0846858	0.364893
0.244945	0.285111	0.236749	0.315661	0.224387	0.135857	0.161168	0.34099
0.224093	0.152101	0.161017	0.30307	0.187942	0.107968	0.085637	0.291419
0.143544	0.28798	0.227284	0.180017	0.132312	0.383137	0.0157244	0.325963
0.228459	0.402127	0.231422	0.171582	0.202544	0.282348	0.0345996	0.239165
0.162109	0.266362	0.24619	0.292279	0.170687	0.240637	0.0852209	0.3468
0.122727	0.216158	0.166422	0.148711	0.127657	0.200508	0.118958	0.193822
0.11345	0.195349	0.118323	0.463103	0.377769	0.139535	0.0835563	0.374811
0.237676	0.25508	0.18903	0.351982	0.249179	0.113229	0.108525	0.299181
0.120653	0.366017	0.219447	0.220349	0.139803	0.33427	0.124784	0.255247
0.276563	0.262218	0.209058	0.250741	0.162337	0.12772	0.263094	0.260816
0.131409	0.158647	0.203188	0.351728	0.171136	0.148631	0.157898	0.372045
0.128259	0.26026	0.205219	0.185653	0.178252	0.307361	0.0486891	0.290846
0.135311	0.36053	0.23783	0.248054	0.183923	0.313804	0.0580822	0.311133
0.165041	0.258063	0.234518	0.226781	0.173644	0.315521	0.0209559	0.332836
0.112309	0.187983	0.188993	0.354712	0.171355	0.163679	0.0839724	0.373567
0.063201	0.120829	0.186768	0.166981	0.168246	0.267032	0.116997	0.211825
0.0986755	0.295095	0.193338	0.349408	0.258165	0.121567	0.0820403	0.418534
0.201808	0.32154	0.241933	0.276755	0.179725	0.117978	0.142322	0.293069
0.119744	0.217536	0.189701	0.337793	0.163462	0.222668	0.0935438	0.370689
0.131858	0.17134	0.112894	0.371083	0.327053	0.0572499	0.0527317	0.344027
0.15428	0.283551	0.259857	0.216826	0.143049	0.314674	0.0565365	0.282632
0.203302	0.312967	0.242213	0.374958	0.157893	0.14473	0.178111	0.330884
0.38119	0.295869	0.234047	0.25713	0.223872	0.202269	0.182688	0.229972
0.186004	0.234191	0.207226	0.254092	0.234412	0.0911584	0.270852	0.283499
0.105202	0.185388	0.115682	0.397562	0.396383	0.0348894	0.0192914	0.334373
0.149106	0.232756	0.200742	0.308573	0.228582	0.315811	0.0275846	0.372459
0.103617	0.253133	0.214131	0.21205	0.150039	0.288278	0.0323703	0.352904
0.101214	0.222841	0.203426	0.220759	0.152582	0.212279	0.0740443	0.360771
0.167792	0.383297	0.249594	0.200185	0.165056	0.36285	0	0.311404
0.130783	0.125667	0.124242	0.464353	0.382167	0.110933	0.114767	0.396665
0.117069	0.299842	0.202593	0.338328	0.206227	0.157437	0.0534154	0.403974
0.127987	0.263436	0.224598	0.327596	0.213905	0.168071	0.0411985	0.39665
0.0772636	0.281821	0.168683	0.187516	0.173269	0.22376	0.013287	0.291562
0.126972	0.320094	0.239725	0.330018	0.169149	0.426297	0.0163486	0.427562
0.100356	0.266282	0.17981	0.37575	0.275197	0.203496	0.0593306	0.429619
0.187402	0.195918	0.137468	0.377973	0.240251	0.0280899	0.0566851	0.377516
0.133312	0.208838	0.172474	0.336731	0.196354	0.181893	0.0506212	0.368654
0.217622	0.225641	0.203506	0.365038	0.239224	0.266586	0.385827	0.291999
0.144477	0.191876	0.132511	0.553233	0.351775	0.0660558	0.0689911	0.403989
0.248943	0.298874	0.218114	0.367084	0.302125	0.205279	0.0526128	0.292278
0.164572	0.262423	0.220478	0.178971	0.156026	0.256287	0.119583	0.223852
0.208491	0.335052	0.271401	0.297559	0.150199	0.279873	0.0383152	0.433643
0.152256	0.166331	0.154351	0.292795	0.2602	0.09098	0.197343	0.261705
0.136851	0.249365	0.197591	0.280637	0.1548	0.148765	0.0680994	0.327455
0.108973	0.244755	0.197615	0.312834	0.229831	0.29938	0.023542	0.374472
0.265302	0.294264	0.218037	0.311053	0.220329	0.10799	0.350217	0.319528
0.127053	0.269094	0.20954	0.302777	0.229652	0.336544	0.0627489	0.392151
0.199542	0.255877	0.208133	0.497963	0.32134	0.209426	0.133821	0.494073
0.168348	0.241977	0.220137	0.280262	0.122315	0.318843	0.0862315	0.351457
0.12511	0.282663	0.182418	0.345147	0.196811	0.135389	0.114589	0.397772
0.237278	0.334312	0.274199	0.276736	0.200404	0.420167	0.0632245	0.369566
0.112158	0.340073	0.224221	0.277794	0.129297	0.213572	0.057339	0.355142
0.148016	0.301481	0.181979	0.309932	0.208512	0.192416	0.0708638	0.393771
0.129764	0.322052	0.195386	0.276072	0.140506	0.24329	0.0372451	0.302255
0.20895	0.288162	0.264313	0.296872	0.172335	0.286316	0.148029	0.260748
0.0958741	0.305363	0.134387	0.226371	0.105412	0.0351124	0.0523453	0.289324
0.146168	0.258586	0.198961	0.235537	0.23699	0.237739	0.112716	0.283868
0.115615	0.281719	0.229819	0.333177	0.189949	0.331929	0.0439629	0.363085
0.221887	0.215031	0.229026	0.162552	0.174378	0.271536	0.0225611	0.237598
0.392693	0.292567	0.262984	0.247449	0.182982	0.240904	0.482343	0.197846
0.119668	0.179297	0.197504	0.200064	0.143658	0.184212	0.00627192	0.242511
0.251704	0.219357	0.188537	0.323324	0.162709	0.181603	0.219131	0.255104
0.114989	0.164373	0.159682	0.486747	0.324866	0.124822	0.0518697	0.45035
0.121642	0.285862	0.215179	0.267437	0.145763	0.242688	0.0990726	0.334637
0.171411	0.219232	0.221448	0.22996	0.173363	0.352773	0.0796326	0.310228
0.16493	0.307754	0.225559	0.269499	0.175714	0.312266	0.0353725	0.337109
0.241396	0.275275	0.262623	0.17733	0.162322	0.300317	0.193508	0.206641
0.204816	0.261558	0.182554	0.435285	0.181486	0.166689	0.0852209	0.389023
0.150388	0.299136	0.214852	0.262457	0.208801	0.272004	0.0322514	0.337011
0.134089	0.336327	0.228422	0.274724	0.16101	0.256755	0.0291303	0.355534
0.259921	0.263413	0.217196	0.28869	0.184958	0.19547	0.108139	0.215005
0.332909	0.284895	0.263079	0.322097	0.180506	0.204543	0.285893	0.294705
0.169206	0.28206	0.234876	0.228421	0.14556	0.250201	0.183223	0.269098
0.110795	0.0965586	0.11249	0.454707	0.303519	0.122258	0	0.313371
0.175687	0.218526	0.220152	0.369568	0.234287	0.205569	0.034986	0.321555
0.121264	0.280341	0.250369	0.235381	0.159186	0.499844	0.0354616	0.296513
0.282802	0.273499	0.254204	0.221192	0.158088	0.249353	0.227067	0.214101
0.268875	0.279863	0.234986	0.471656	0.350611	0.231519	0.176089	0.38616
0.116958	0.214576	0.183069	0.458819	0.278622	0.124866	0.140687	0.431058
0.351409	0.264267	0.277458	0.256064	0.186188	0.242799	0.323792	0.22869
0.179679	0.195053	0.169426	0.435488	0.248476	0.116997	0.210808	0.338405
0.162649	0.175472	0.147129	0.406076	0.363358	0.138978	0.0883717	0.410041
0.134675	0.334267	0.226335	0.188559	0.164134	0.226324	0.0774924	0.307877
0.139844	0.227952	0.209367	0.288311	0.127966	0.193374	0.020302	0.250356
0.113541	0.317885	0.228877	0.266164	0.142931	0.289905	0.00517211	0.348073
0.153159	0.26347	0.257953	0.238517	0.166688	0.297441	0.0901254	0.317719
0.124136	0.284303	0.202711	0.284027	0.155241	0.320581	0.0752036	0.28894
0.113147	0.274877	0.212187	0.188203	0.14017	0.343299	0.0170917	0.301065
0.155527	0.248159	0.22966	0.262516	0.193397	0.325575	0.0126033	0.340048
0.293059	0.295174	0.195447	0.251249	0.256615	0.114143	0.172968	0.200537
0.115903	0.334882	0.21273	0.225196	0.154991	0.274679	0.0315974	0.289648
0.0914574	0.270824	0.153175	0.201591	0.224727	0.179352	0	0.301992
0.140182	0.302711	0.278501	0.258497	0.164286	0.366997	0.0127816	0.295074
0.100886	0.195565	0.201456	0.319207	0.175167	0.22512	0.0415849	0.405685
0.159565	0.324704	0.219639	0.28216	0.230687	0.263889	0.0323703	0.396687
0.0933301	0.22497	0.178819	0.247636	0.213874	0.279695	0.0378396	0.28438
0.1251	0.211297	0.210016	0.128727	0.120389	0.26409	0	0.182955
0.145704	0.27589	0.221416	0.238853	0.229515	0.213639	0.0919684	0.31576
0.144568	0.201462	0.160319	0.416043	0.370501	0.183075	0.0695559	0.408647
0.122904	0.312865	0.215425	0.284644	0.150387	0.308922	0.0849236	0.370967
0.145871	0.125793	0.133599	0.435843	0.364924	0.120697	0.0433981	0.443085
0.242027	0.219039	0.157354	0.402639	0.276576	0.0860086	0.337881	0.300402
0.173072	0.328507	0.249941	0.254861	0.159756	0.338907	0.0757387	0.355338
0.131202	0.114056	0.102393	0.403881	0.3382	0.0986936	0	0.406356
0.0800953	0.308869	0.204536	0.273896	0.19196	0.374532	0	0.311736
0.278173	0.187573	0.237276	0.151316	0.178053	0.194757	0.253968	0.184892
0.155441	0.207518	0.145362	0.328881	0.370236	0.0994516	0.098597	0.370726
0.14208	0.281058	0.236612	0.278216	0.165927	0.311709	0.0138815	0.344697
0.228777	0.196123	0.167763	0.358231	0.166548	0.169676	0.197967	0.256535
0.162149	0.213984	0.159481	0.447048	0.319043	0.0963528	0.10478	0.396235
0.175157	0.261148	0.159088	0.28118	0.266214	0.124108	0.0689614	0.21814
0.177363	0.206357	0.218778	0.195674	0.200185	0.261637	0.087361	0.230597
0.10343	0.24784	0.194768	0.338817	0.178291	0.182986	0.0400095	0.328985
0.1766	0.296233	0.219013	0.263555	0.146263	0.196652	0.0394447	0.266845
0.181981	0.313559	0.205262	0.198517	0.20049	0.140962	0.0297842	0.284697
0.132843	0.231436	0.200271	0.239029	0.198662	0.219815	0	0.259723
0.12992	0.351912	0.237519	0.290569	0.157296	0.257892	0.0269009	0.335896
0.250936	0.23057	0.2135	0.306112	0.189793	0.119806	0.0684264	0.202782
0.311644	0.278076	0.25048	0.325015	0.225653	0.20276	0.290114	0.266068
0.194105	0.141821	0.163165	0.414656	0.247765	0.157103	0.170531	0.332082
0.141666	0.341222	0.193341	0.36157	0.256341	0.183454	0.064473	0.339965
0.127805	0.291315	0.231837	0.269679	0.17373	0.134698	0.114619	0.338096
0.168681	0.216602	0.156638	0.40965	0.240884	0.19304	0.166072	0.395444
0.14954	0.325023	0.219834	0.26555	0.213811	0.270064	0.0459842	0.349633
0.159807	0.253384	0.228359	0.177069	0.144743	0.377764	0	0.23799
0.138334	0.288287	0.19903	0.209742	0.200306	0.366462	0.0905119	0.363499
0.284871	0.181585	0.2183	0.243864	0.228746	0.180801	0.156768	0.268073
0.0935724	0.280193	0.169263	0.213136	0.177323	0.239477	0.0450033	0.27738
0.289333	0.376513	0.313628	0.331986	0.267519	0.316034	0.117859	0.337953
0.113152	0.176269	0.175535	0.376137	0.24682	0.189584	0.102015	0.374396
0.212721	0.236501	0.224484	0.330404	0.238747	0.147115	0.121009	0.31478
0.194439	0.206892	0.19506	0.409763	0.206477	0.191323	0.255811	0.314644
0.1145	0.215692	0.234303	0.20757	0.158862	0.361111	0.0955651	0.26689
0.289495	0.373382	0.252766	0.199517	0.200287	0.226614	0.0720825	0.228668
0.0796057	0.213688	0.17224	0.273229	0.23087	0.172151	0.0632543	0.356137
0.275412	0.241966	0.235042	0.350681	0.160541	0.225499	0.057339	0.344441
0.0896706	0.270665	0.188491	0.209129	0.191874	0.155631	0.0217288	0.256528
0.0969795	0.308892	0.217131	0.262571	0.219826	0.273676	0.0215207	0.345466
0.148753	0.204911	0.180313	0.353232	0.206977	0.204164	0.0904821	0.363899
0.14903	0.325695	0.235324	0.245164	0.148645	0.330881	0.0416741	0.297666
0.128744	0.249821	0.184639	0.413211	0.181228	0.0925183	0.0235123	0.404389
0.134286	0.350534	0.236294	0.222493	0.225117	0.340378	0.0396825	0.319656
0.124257	0.285555	0.203332	0.24022	0.173784	0.227105	0.0515724	0.316506
0.129077	0.225823	0.159075	0.311627	0.168051	0.169342	0.0522264	0.345082
0.179942	0.281855	0.239935	0.220821	0.189219	0.339932	0.0325486	0.264177
0.135725	0.256492	0.219011	0.425131	0.268218	0.256777	0.0254741	0.480493
0.12402	0.315973	0.224261	0.280133	0.206528	0.28587	0.0392367	0.341412
0.163159	0.331569	0.241767	0.227453	0.152687	0.312935	0.0521967	0.30316
0.0990692	0.268035	0.197375	0.204926	0.158916	0.251248	0	0.27432
0.146446	0.134763	0.121042	0.404244	0.333427	0.134921	0.0108198	0.418051
0.142837	0.246713	0.16712	0.298356	0.201665	0.210117	0.100172	0.355052
0.109901	0.249126	0.222275	0.253764	0.199853	0.306938	0.0710421	0.312708
0.174066	0.24965	0.191283	0.417414	0.225781	0.155364	0.143868	0.4105
0.17605	0.294901	0.220991	0.196291	0.167075	0.223337	0.11334	0.158486
0.165122	0.259497	0.221011	0.244422	0.220603	0.293651	0.0362642	0.368141
0.277345	0.2471	0.244349	0.246968	0.224079	0.273341	0.418138	0.215955
0.124701	0.160627	0.205043	0.217244	0.137421	0.283797	0.0505023	0.205284
0.345821	0.219448	0.248823	0.337727	0.165067	0.376092	0.459782	0.238977
0.178902	0.340995	0.23615	0.308053	0.144306	0.374688	0.0856073	0.314659
0.146668	0.119008	0.132259	0.461982	0.329322	0.135433	0.117859	0.430636
0.244445	0.28461	0.231691	0.334681	0.197936	0.230226	0.282236	0.259098
0.123707	0.287285	0.195417	0.217435	0.181412	0.237404	0.0221152	0.333966
0.216693	0.184648	0.179062	0.439858	0.272819	0.145978	0.301825	0.351412
0.0810796	0.213882	0.138054	0.212597	0.181849	0.133003	0.068902	0.269859
0.114505	0.335929	0.230013	0.301277	0.252401	0.236111	0.0237798	0.387787
0.304517	0.179331	0.229221	0.278833	0.133468	0.135768	0.3078	0.21805
0.156319	0.296609	0.248216	0.219525	0.200923	0.386749	0.0504429	0.263333
0.149257	0.155243	0.161556	0.371661	0.225856	0.0752185	0.0930979	0.327553
0.102946	0.126646	0.124038	0.183525	0.15341	0.129347	0.117383	0.16563
0.0953794	0.192947	0.150697	0.210035	0.220935	0.245051	0.0169431	0.373695
0.133913	0.290382	0.228232	0.13118	0.169113	0.295568	0.0731823	0.20652
0.125882	0.271393	0.209095	0.2156	0.159397	0.252831	0	0.272632
0.163769	0.168801	0.14508	0.310897	0.208418	0.0939228	0.0410499	0.330816
0.131869	0.289016	0.230348	0.247113	0.153343	0.212837	0.0401581	0.364434
0.16752	0.178352	0.190106	0.325288	0.175803	0.140137	0.0915522	0.343009
0.106146	0.187004	0.167705	0.297224	0.125033	0.158998	0.053237	0.204538
0.072751	0.221987	0.176727	0.342171	0.169777	0.184992	0.0150407	0.392799
0.16699	0.219426	0.16439	0.419605	0.302765	0.0558008	0.140598	0.416228
0.158636	0.276436	0.260483	0.260239	0.114675	0.369672	0.154093	0.28157
0.136073	0.269025	0.22646	0.326569	0.191425	0.107098	0.0914036	0.326626
0.213932	0.313662	0.202304	0.247664	0.196385	0.127385	0.0452708	0.258939
0.159327	0.28461	0.236906	0.243461	0.17728	0.275526	0	0.399084
0.297243	0.20293	0.227965	0.197354	0.207211	0.237181	0.212948	0.120498
0.211444	0.37781	0.244015	0.235893	0.116675	0.232589	0.0378693	0.265601
0.137022	0.269208	0.200544	0.206477	0.176862	0.237449	0.140033	0.321193
0.114964	0.329497	0.196634	0.268132	0.182462	0.243423	0.0291897	0.315805
0.105475	0.372915	0.225626	0.198228	0.177483	0.339665	0.0367695	0.31891
0.134619	0.178113	0.175634	0.32944	0.162857	0.171816	0.0876583	0.367478
0.173511	0.361167	0.243577	0.28862	0.181748	0.198502	0.0575471	0.273551
0.163981	0.290746	0.209686	0.321281	0.255096	0.220662	0.180637	0.417991
0.139248	0.275048	0.211055	0.287167	0.180662	0.205836	0.0209857	0.426115
0.31121	0.247703	0.231411	0.286382	0.181584	0.187578	0.280007	0.202767
0.29213	0.270858	0.211364	0.250558	0.204469	0.186709	0.131324	0.246724
0.119613	0.219403	0.213399	0.294978	0.201158	0.314941	0	0.357938
0.139647	0.295709	0.18995	0.414223	0.231925	0.218276	0.00225908	0.319739
0.162755	0.3106	0.225947	0.329568	0.185036	0.361825	0	0.379573
0.193893	0.258507	0.233893	0.321348	0.230265	0.28723	0.104126	0.339317
0.337533	0.348041	0.260223	0.254783	0.225235	0.199082	0.140093	0.244591
0.117039	0.31085	0.186342	0.303	0.194534	0.17895	0.0145651	0.371261
0.101649	0.253168	0.191618	0.344343	0.183017	0.207977	0.0712205	0.357358
0.242098	0.302597	0.224135	0.264855	0.206004	0.153558	0.0924737	0.278842
0.243365	0.297986	0.242944	0.249386	0.188711	0.163657	0.053029	0.239158
0.109755	0.314038	0.180328	0.37165	0.256197	0.192995	0.0307354	0.360455
0.195433	0.18195	0.166623	0.329115	0.209035	0.124041	0.087688	0.376989
0.100387	0.275344	0.218269	0.218951	0.125763	0.342808	0.0436359	0.274983
0.0915685	0.295732	0.205389	0.211569	0.195698	0.329878	0.0091255	0.321788
0.176515	0.346561	0.215786	0.163747	0.18675	0.306091	0.0436657	0.206912
0.277305	0.293899	0.23116	0.291397	0.140975	0.123462	0.329766	0.204018
0.082392	0.145179	0.158632	0.138944	0.176128	0.170724	0.0221152	0.187334
0.128204	0.259486	0.213175	0.214838	0.162548	0.320002	0.113965	0.265021
0.151292	0.300513	0.213059	0.3367	0.177006	0.224719	0.0864098	0.402648
0.206129	0.285225	0.162455	0.434535	0.352681	0.0690209	0.00332917	0.453093
0.102678	0.228555	0.16929	0.320688	0.176147	0.188983	0.115243	0.23695
0.191137	0.208497	0.163984	0.449071	0.320676	0.0681737	0.095684	0.434291
0.149626	0.177874	0.134519	0.371447	0.288054	0.158396	0.10796	0.369038
0.285669	0.233451	0.249015	0.290659	0.189644	0.277533	0.226205	0.263408
0.361666	0.290564	0.269773	0.199302	0.144037	0.295858	0.243565	0.147499
0.235637	0.229193	0.235033	0.232385	0.238154	0.281389	0.149218	0.295428
0.099579	0.254545	0.19744	0.28084	0.171605	0.171058	0.0674752	0.342535
0.22217	0.236319	0.222311	0.19139	0.19346	0.234551	0.140093	0.229022
0.123101	0.272327	0.226613	0.269561	0.16274	0.46462	0.0833185	0.312082
0.152998	0.317897	0.234223	0.196557	0.168008	0.26137	0	0.293815
0.134534	0.212163	0.17275	0.187735	0.19032	0.237783	0.190506	0.243061
0.108791	0.337898	0.209399	0.387525	0.15102	0.219837	0.021491	0.387772
0.0685413	0.256218	0.178279	0.250538	0.218529	0.16145	0	0.315436
0.0719636	0.156074	0.196473	0.165954	0.160803	0.198502	0.0459247	0.231185
0.198381	0.247487	0.213737	0.271752	0.153039	0.147316	0.0442602	0.302391
0.114909	0.284143	0.22125	0.205707	0.185712	0.365614	0.0408121	0.195774
0.175641	0.375579	0.247733	0.24698	0.132023	0.272182	0.0826943	0.287561
0.185701	0.220883	0.186154	0.315579	0.195229	0.0809479	0.0861423	0.376657
0.156632	0.151896	0.143917	0.306979	0.318407	0.203875	0.0527912	0.394848
0.235849	0.279772	0.232465	0.242231	0.165489	0.182294	0.169282	0.250017
0.278087	0.233405	0.238724	0.219951	0.193632	0.250022	0.148475	0.287146
0.174607	0.270539	0.260937	0.288776	0.17043	0.330078	0.047619	0.270854
0.0901552	0.17208	0.125744	0.233573	0.215327	0.184145	0.0291897	0.262225
0.107554	0.168209	0.172713	0.185239	0.16993	0.203384	0.0442602	0.291577
0.135165	0.243024	0.222179	0.253885	0.197897	0.36771	0.094168	0.263898
0.133019	0.34145	0.230131	0.275603	0.22138	0.224073	0.093306	0.330085
0.141822	0.2902	0.201922	0.322328	0.166415	0.229066	0.0533856	0.391126
0.0638572	0.211013	0.155376	0.32958	0.168809	0.0937667	0.0297545	0.372414
0.110669	0.129709	0.104345	0.392743	0.331131	0	0.0337673	0.311472
0.119502	0.319889	0.220823	0.258896	0.170515	0.273564	0.0775816	0.315202
0.125569	0.328302	0.21103	0.393516	0.182115	0.228576	0.0601926	0.437743
0.154573	0.242	0.219017	0.200134	0.185239	0.333779	0.107039	0.235021
0.227677	0.143199	0.176509	0.419304	0.238556	0.134408	0.210184	0.31588
0.131323	0.362989	0.221269	0.262539	0.195846	0.306715	0.0573093	0.358978
0.180103	0.290359	0.220403	0.312537	0.214417	0.22249	0.234439	0.355617
0.091942	0.135606	0.170952	0.413262	0.246726	0.117086	0.0817728	0.378684
0.148672	0.329884	0.252533	0.22766	0.179186	0.340846	0.11991	0.340048
0.202878	0.207507	0.191661	0.33638	0.233698	0.167982	0.219874	0.306438
0.114	0.283142	0.180187	0.366705	0.246824	0.112449	0.166845	0.360952
0.216184	0.239279	0.239604	0.421979	0.211987	0.25049	0.0725284	0.351623
0.20892	0.262582	0.242458	0.318747	0.21137	0.20004	0.100351	0.373891
0.097247	0.302813	0.220869	0.296899	0.194507	0.278915	0.0249688	0.380998
0.151761	0.193948	0.216592	0.445982	0.225945	0.263532	0.10362	0.397139
0.143079	0.286067	0.22326	0.195069	0.230339	0.296995	0.0228583	0.309302
0.0849107	0.402445	0.216559	0.320523	0.175608	0.288523	0.0492242	0.350485
0.16654	0.28683	0.211593	0.396441	0.25226	0.263376	0.167469	0.437102
0.283554	0.190784	0.193035	0.315271	0.215104	0.20247	0.178348	0.257741
0.221398	0.230935	0.188223	0.40756	0.218966	0.206862	0.159889	0.348284
0.131455	0.262878	0.218186	0.246262	0.169746	0.308587	0.0532965	0.341894
0.136447	0.110049	0.109869	0.5224	0.405611	0.0551989	0.0399501	0.49806
0.161407	0.205253	0.187937	0.292373	0.231319	0.205368	0.137715	0.295209
0.172643	0.310543	0.244539	0.299079	0.226769	0.291065	0.131681	0.413432
0.136856	0.270061	0.245106	0.242422	0.236756	0.470773	0.0583794	0.41466
0.141055	0.269993	0.246062	0.243551	0.164978	0.303348	0.0751442	0.312225
0.162624	0.159296	0.191636	0.137128	0.151051	0.329521	0.162297	0.212556
0.234981	0.312637	0.229694	0.3978	0.204423	0.236646	0.197045	0.415617
0.149611	0.36728	0.219174	0.227453	0.163083	0.22784	0.049135	0.250514
0.208279	0.214405	0.199441	0.335587	0.140397	0.162275	0.093633	0.245503
0.114368	0.2879	0.19137	0.282035	0.156202	0.30618	0	0.277591
0.216184	0.350307	0.24445	0.262989	0.126286	0.315075	0.173503	0.25915
0.153508	0.292306	0.274084	0.27904	0.243477	0.384497	0.0796326	0.354471
0.234804	0.261649	0.244666	0.193132	0.157866	0.272762	0.116699	0.247605
0.354791	0.270631	0.251653	0.268218	0.22841	0.203072	0.35093	0.205051
0.0895141	0.090195	0.0878853	0.309873	0.316501	0.102149	0.079811	0.275639
0.332773	0.33355	0.274058	0.198877	0.15248	0.0985152	0.244932	0.172669
0.366274	0.191319	0.253109	0.235029	0.211042	0.350187	0.467778	0.226935
0.209324	0.271439	0.261222	0.284754	0.220396	0.224474	0.0918495	0.325195
0.149116	0.271587	0.223877	0.249628	0.145364	0.389981	0.040604	0.313213
0.176303	0.235762	0.189238	0.320547	0.26179	0.0699126	0.227543	0.305609
0.150227	0.247271	0.241552	0.19585	0.151433	0.295078	0.0882825	0.24655
0.251926	0.393839	0.227578	0.228007	0.133683	0.166533	0.0822187	0.256324
0.298853	0.299717	0.270588	0.241762	0.187289	0.268236	0.19654	0.253762
0.192107	0.233496	0.207009	0.34892	0.24254	0.19411	0.119612	0.333137
0.245354	0.250037	0.188749	0.301012	0.265355	0.0709827	0.215534	0.228103
0.127235	0.372483	0.231915	0.304429	0.229527	0.325285	0.0234826	0.340312
0.184944	0.279089	0.211953	0.506407	0.287569	0.141274	0.0760954	0.446401
0.158999	0.362078	0.229978	0.246488	0.158323	0.265873	0.107187	0.322339
0.12774	0.279874	0.213968	0.223294	0.188238	0.325843	0.122585	0.310259
0.250977	0.140626	0.177868	0.395914	0.177686	0.204766	0.181886	0.301208
0.280752	0.212527	0.188674	0.285667	0.210027	0.18954	0.244991	0.226912
0.216532	0.344251	0.215483	0.170066	0.164509	0.214865	0	0.18187
0.140162	0.369261	0.225698	0.205403	0.202384	0.283128	0.128024	0.244041
0.106989	0.213153	0.17524	0.300047	0.162162	0.119672	0.0671482	0.378564
0.140167	0.312125	0.211373	0.254924	0.192507	0.23863	0.0640866	0.318797
0.110754	0.294343	0.226632	0.282137	0.185454	0.212814	0.0255038	0.31732
0.139299	0.273807	0.218665	0.28102	0.200107	0.167224	0	0.313687
0.126195	0.201792	0.183505	0.341414	0.234272	0.129771	0.133286	0.283544
0.0900542	0.185866	0.171131	0.190859	0.173007	0.23007	0.123952	0.274622
0.159852	0.231322	0.185177	0.338586	0.148938	0.129548	0.0225314	0.405595
0.134352	0.246223	0.196663	0.240208	0.158026	0.27216	0.0315082	0.271102
0.163461	0.351661	0.226431	0.292424	0.162525	0.272873	0.0854884	0.322504
0.203731	0.235898	0.20217	0.371575	0.259657	0.160112	0.162	0.270251
0.203948	0.262605	0.228779	0.363518	0.211878	0.209002	0.145086	0.302482
0.155229	0.254511	0.173992	0.358594	0.23676	0.0998306	0.118394	0.361653
0.1283	0.302335	0.232357	0.308725	0.200853	0.29617	0.0169431	0.369558
0.0914776	0.18623	0.21274	0.28855	0.187891	0.389402	0	0.370304
0.103794	0.245666	0.171981	0.315536	0.215686	0.117665	0.0749955	0.342022
0.121097	0.115354	0.118978	0.364999	0.357446	0.135255	0.112954	0.371751
0.132202	0.279419	0.207978	0.301277	0.165618	0.36606	0.0788003	0.373326
0.163128	0.180333	0.125766	0.330478	0.286202	0.0699572	0.0379288	0.304818
0.165849	0.280478	0.218462	0.266652	0.174663	0.282259	0.0269009	0.290613
0.178604	0.198092	0.225206	0.316099	0.149282	0.311174	0.0626003	0.391065
0.139541	0.303781	0.221852	0.211921	0.183759	0.265851	0.155817	0.263853
0.118195	0.304327	0.226573	0.29019	0.166376	0.274991	0.0197372	0.391397
0.252259	0.282003	0.212184	0.336208	0.227016	0.155631	0.175762	0.277395
0.0901804	0.216067	0.0928425	0.215205	0.13355	0.0756643	0	0.20765
0.119239	0.151577	0.118342	0.431864	0.365565	0.00653201	0.127757	0.354441
0.112864	0.224309	0.171941	0.14875	0.159654	0.285514	0.0274062	0.230107
0.179619	0.242091	0.209088	0.291697	0.164814	0.145042	0.0600143	0.273943
0.179563	0.126874	0.154265	0.420046	0.234807	0.109863	0.209084	0.283265
0.158944	0.287638	0.190221	0.272166	0.209449	0.321629	0.029487	0.297237
0.167343	0.212641	0.163665	0.348342	0.188012	0.141988	0.0483622	0.323356
0.16597	0.209237	0.195899	0.235619	0.210648	0.237538	0.0319244	0.337606
0.103314	0.181631	0.121063	0.358406	0.247539	0.041087	0.139231	0.290575
0.100351	0.261489	0.190164	0.319481	0.15257	0.169966	0.0210154	0.345014
0.26145	0.368635	0.260444	0.297239	0.205383	0.277599	0.372748	0.250801
0.116504	0.285145	0.214872	0.281153	0.106275	0.220974	0.109773	0.306016
0.144952	0.347688	0.230114	0.241243	0.187219	0.29811	0.161019	0.290582
0.191789	0.243184	0.188385	0.304023	0.226355	0.124688	0.116967	0.382399
0.175409	0.252951	0.184049	0.43671	0.316048	0.0699126	0.0752036	0.395519
0.111602	0.379324	0.198807	0.341863	0.173808	0.201244	0.0525831	0.358985
0.123192	0.2499	0.158851	0.349717	0.245992	0.171125	0.0981511	0.386386
0.182965	0.29374	0.249374	0.246133	0.235857	0.393125	0.0526723	0.408526
0.18766	0.282891	0.214954	0.333204	0.23665	0.205101	0.0890256	0.310515
0.184227	0.273716	0.228961	0.227383	0.129383	0.290708	0.0836454	0.289023
0.0817257	0.254887	0.189089	0.330642	0.23715	0.0525682	0.0216991	0.406921
0.0728722	0.205753	0.220889	0.207602	0.145134	0.350745	0.0504132	0.271321
0.142585	0.278429	0.186743	0.260356	0.194167	0.204566	0.0292492	0.383334
0.27621	0.291201	0.253821	0.272494	0.21289	0.223894	0.181618	0.303951
0.126225	0.18031	0.143305	0.334368	0.191183	0.158886	0.0918792	0.378051
0.127381	0.24052	0.230084	0.281461	0.146087	0.312154	0.0396825	0.337847
0.166455	0.318887	0.259427	0.277587	0.165185	0.330435	0.0491053	0.329377
0.229964	0.190055	0.193783	0.385108	0.161963	0.182629	0.0642055	0.326702
0.121238	0.150758	0.179714	0.242481	0.191351	0.134185	0.0598062	0.306724
0.137431	0.336965	0.233997	0.294173	0.167059	0.265895	0.109179	0.329791
0.166414	0.297474	0.202499	0.328862	0.173511	0.222579	0.0789787	0.368074
0.157016	0.306775	0.248702	0.309994	0.203634	0.30618	0.0663754	0.36206
0.0917401	0.165329	0.141913	0.327819	0.186274	0.122213	0.048273	0.288917
0.121703	0.254272	0.232991	0.222872	0.161525	0.362605	0.0359669	0.272436
0.347906	0.1947	0.227577	0.318172	0.144001	0.134408	0.349831	0.214282
0.0888781	0.222522	0.210493	0.269561	0.122744	0.239767	0.0652161	0.305443
0.106873	0.208599	0.183955	0.202419	0.209218	0.280564	0.0343618	0.283325
0.168024	0.235887	0.20945	0.201404	0.176725	0.256331	0.0425956	0.288276
0.102825	0.234031	0.18295	0.311623	0.228484	0.183431	0.0193805	0.338721
0.129663	0.273385	0.205222	0.369291	0.224469	0.277265	0.0422389	0.398488
0.109074	0.278087	0.215333	0.248683	0.231187	0.0976681	0.0693181	0.291502
0.121077	0.231982	0.232755	0.22318	0.167926	0.234216	0.00805541	0.247048
0.171184	0.278941	0.200796	0.326776	0.234916	0.178705	0.0659889	0.370334
0.127487	0.298032	0.219104	0.246195	0.230128	0.262707	0.0478568	0.387041
0.144104	0.32335	0.270539	0.221341	0.138046	0.392055	0	0.280861
0.146663	0.315119	0.227687	0.232936	0.187438	0.34613	0.0962487	0.36518
0.306011	0.293842	0.256724	0.256213	0.17519	0.16437	0.261102	0.276958
0.177988	0.170577	0.178246	0.288335	0.283195	0.15008	0.0799893	0.294109
0.0883027	0.278212	0.173228	0.301824	0.165477	0.16174	0.0678022	0.342964
0.137244	0.189816	0.168505	0.221751	0.177295	0.203496	0	0.355481
0.139945	0.257334	0.225652	0.275724	0.205122	0.320358	0.0647405	0.343311
0.143059	0.336737	0.209535	0.323644	0.178561	0.220416	0.0682777	0.361939
0.144886	0.284644	0.248791	0.337594	0.183282	0.33019	0.042982	0.379287
0.201949	0.21	0.210441	0.21187	0.163947	0.190008	0.108049	0.201742
0.244728	0.211058	0.160854	0.251128	0.169012	0.113363	0.112478	0.255646
0.141479	0.318159	0.22241	0.262918	0.16841	0.295858	0.140866	0.304064
0.160675	0.357171	0.234463	0.245684	0.185348	0.357477	0.0212829	0.344501
0.119073	0.329394	0.221756	0.257767	0.150227	0.334582	0.0437251	0.367908
0.169004	0.194552	0.179408	0.391603	0.209554	0.215623	0.105582	0.369566
0.102709	0.348406	0.21489	0.165196	0.145255	0.400214	0.0773438	0.32686
0.237661	0.167902	0.163841	0.239443	0.140881	0.0956617	0.141549	0.175578
0.122662	0.315244	0.205694	0.293209	0.13025	0.287632	0	0.328744
0.134887	0.118883	0.112215	0.436046	0.342066	0.0258382	0.0243743	0.48662
0.193909	0.174914	0.206474	0.391946	0.225336	0.216158	0.0547233	0.395225
0.232492	0.126851	0.159985	0.316087	0.236131	0.100566	0.142292	0.274034
0.178947	0.320572	0.254209	0.272834	0.197627	0.288256	0.0272576	0.375022
0.112824	0.23139	0.18023	0.397593	0.199638	0.153959	0.11878	0.407637
0.233578	0.201439	0.194103	0.335173	0.244563	0.0718076	0.119315	0.237289
0.173057	0.282424	0.237835	0.223915	0.171019	0.182963	0.0874205	0.194741
0.125074	0.164589	0.173012	0.275669	0.151402	0.233347	0.0532965	0.267575
0.148304	0.335314	0.208232	0.229132	0.200263	0.129749	0.153439	0.295835
0.274191	0.26396	0.227218	0.221485	0.243118	0.0776931	0.2106	0.24233
0.131727	0.273932	0.196072	0.264613	0.193882	0.235554	0	0.296272
0.287839	0.315563	0.259823	0.360765	0.201548	0.276485	0.37792	0.303763
0.126215	0.195201	0.197991	0.209902	0.147559	0.390605	0.0513644	0.267809
0.156582	0.239791	0.17256	0.418222	0.357239	0.114255	0.117769	0.396348
0.0976155	0.240634	0.201682	0.189758	0.14859	0.261035	0.0774924	0.273484
0.164885	0.351866	0.215317	0.276041	0.174464	0.306314	0.0830509	0.314305
0.117523	0.194358	0.187464	0.321988	0.187926	0.205368	0.0369181	0.350395
0.181502	0.265872	0.212947	0.25526	0.142439	0.300517	0.261072	0.295262
0.156526	0.25475	0.180238	0.339859	0.155187	0.0778268	0.162178	0.304388
0.157162	0.21387	0.222421	0.165196	0.152101	0.34147	0.0464003	0.255955
0.115529	0.311009	0.205258	0.26712	0.208664	0.234417	0.0306462	0.36157
0.083351	0.204911	0.166992	0.215698	0.146247	0.154294	0.0797218	0.227749
0.095122	0.219858	0.189085	0.263293	0.145997	0.244025	0.0438737	0.313733
0.142807	0.274547	0.232135	0.216174	0.214502	0.285268	0.115837	0.306069
0.14046	0.271075	0.21363	0.277466	0.161728	0.250468	0.0950003	0.308382
0.180134	0.218697	0.187051	0.398781	0.226805	0.0972445	0.216188	0.361804
0.136331	0.2545	0.19409	0.241102	0.210667	0.159444	0.0428928	0.326755
0.142786	0.307264	0.217856	0.223563	0.16497	0.281233	0	0.311479
0.0961164	0.208816	0.202434	0.171898	0.167797	0.34963	0.0112062	0.226573
0.147148	0.182166	0.151674	0.288382	0.150715	0.143303	0.103412	0.247621
0.164945	0.301527	0.191388	0.248777	0.183161	0.179329	0.109684	0.361721
0.257407	0.303587	0.221188	0.268452	0.1771	0.195849	0.0424469	0.268291
0.208703	0.188882	0.195596	0.25178	0.202966	0.197566	0.0744605	0.274689
0.179669	0.253623	0.198504	0.295849	0.194288	0.171861	0.0737174	0.302369
0.153826	0.256674	0.243131	0.284203	0.150051	0.487003	0.0732121	0.286717
0.157662	0.286431	0.214491	0.395949	0.181466	0.259809	0.0980025	0.382897
0.322471	0.210409	0.264609	0.341304	0.208426	0.266787	0.448487	0.225051
0.292746	0.198764	0.222312	0.357028	0.247742	0.272739	0.489002	0.241095
0.247989	0.298316	0.250655	0.349268	0.136483	0.248506	0.39632	0.260507
0.1166	0.258962	0.199292	0.306073	0.175116	0.300272	0.0468165	0.349483
0.141429	0.120135	0.14862	0.407759	0.31663	0.112939	0.0510968	0.358134
0.248665	0.240008	0.201903	0.383889	0.147731	0.133784	0.0690209	0.267236
0.15063	0.17759	0.153793	0.385147	0.224848	0.130685	0.071161	0.311781
0.251239	0.323281	0.238687	0.202122	0.18315	0.290619	0.110309	0.200002
0.147738	0.181141	0.146255	0.289354	0.202763	0.199594	0	0.365941
0.153952	0.300069	0.240857	0.173819	0.167657	0.313046	0.0190238	0.31151
0.143564	0.356841	0.212391	0.292768	0.154277	0.23756	0.0543666	0.307493
0.206714	0.215783	0.175715	0.253369	0.160576	0.137395	0.117383	0.221984
0.205594	0.163826	0.153314	0.337887	0.235877	0.0780498	0.110368	0.345112
0.131278	0.250162	0.19631	0.209527	0.155116	0.206639	0.0346591	0.28478
0.195842	0.264802	0.269317	0.25442	0.183661	0.323814	0.0845372	0.318714
0.137007	0.302335	0.195608	0.2209	0.151836	0.193151	0.0293978	0.272459
0.283241	0.198855	0.233013	0.287866	0.225063	0.232745	0.30887	0.265254
0.112622	0.39064	0.242861	0.350962	0.268308	0.273876	0.109565	0.394871
0.140101	0.262423	0.225039	0.354333	0.142623	0.333623	0.0963082	0.315782
0.105939	0.200801	0.177057	0.413989	0.280758	0.179129	0.122644	0.419031
0.123272	0.293057	0.225441	0.288971	0.212487	0.323524	0.092652	0.336016
0.183228	0.175609	0.178361	0.453301	0.272283	0.201489	0.108258	0.371502
0.344933	0.285179	0.273616	0.269632	0.192722	0.203451	0.451459	0.235533
0.1373	0.25064	0.169485	0.411524	0.233249	0.148787	0.108822	0.389686
0.117937	0.292624	0.185252	0.354556	0.246	0.156166	0.0569526	0.322557
0.213776	0.220302	0.257499	0.398304	0.187301	0.311553	0.172136	0.41032
0.208092	0.380326	0.253524	0.268979	0.165259	0.319288	0	0.286754
0.118326	0.22637	0.179377	0.392438	0.28398	0.169609	0.0229475	0.424668
0.117029	0.12783	0.16755	0.167004	0.164126	0.134296	0.0757089	0.18132
0.114545	0.191785	0.177887	0.224125	0.16841	0.366261	0	0.295179
0.125261	0.355156	0.211108	0.19544	0.181314	0.236891	0.0675644	0.219482
0.115666	0.261034	0.188508	0.178014	0.162392	0.213216	0.022026	0.224659
0.114611	0.326924	0.235021	0.295923	0.120752	0.243156	0.0539504	0.344991
0.264873	0.280887	0.205193	0.223696	0.100612	0.118914	0.144581	0.210597
0.268149	0.251346	0.187143	0.251132	0.216404	0.182473	0.129243	0.218834
0.168827	0.0960008	0.143837	0.374547	0.311111	0.0716292	0	0.335677
0.0891557	0.150154	0.106722	0.362726	0.330268	0.0889736	0.131502	0.392701
0.13259	0.26824	0.178154	0.325772	0.172207	0.131421	0.0520183	0.434178
0.0944254	0.21749	0.176095	0.259028	0.155183	0.23484	0	0.277108
0.265796	0.20984	0.202867	0.303	0.200958	0.141542	0.445455	0.225812
0.246131	0.197386	0.231437	0.393579	0.219568	0.172775	0.101421	0.347764
0.102749	0.282242	0.207601	0.300746	0.153663	0.250691	0.0298436	0.405459
0.125816	0.242911	0.146513	0.362452	0.222173	0.190543	0.058855	0.404954
0.195933	0.288902	0.262757	0.234229	0.166813	0.344881	0	0.270432
0.298328	0.29785	0.250131	0.279551	0.229347	0.199037	0.311902	0.245684
0.203953	0.255433	0.176033	0.402549	0.267745	0.056804	0.136585	0.404087
0.0956974	0.282299	0.201193	0.259079	0.152289	0.230359	0	0.319452
0.126331	0.318455	0.175925	0.362659	0.188016	0.204499	0.0834076	0.397426
0.13198	0.253133	0.201703	0.214428	0.135171	0.290775	0.0104334	0.28319
0.185726	0.249832	0.16174	0.23387	0.121323	0.0697788	0.0581416	0.232481
0.181285	0.248603	0.193704	0.375438	0.181537	0.177858	0.0919981	0.347817
0.113056	0.280592	0.203983	0.318094	0.170281	0.324171	0.0456275	0.38674
0.178831	0.244334	0.220301	0.253807	0.179865	0.332665	0.065335	0.330651
0.213559	0.242637	0.2334	0.297938	0.159073	0.206594	0.100797	0.338691
0.119825	0.2332	0.190128	0.342386	0.162884	0.158552	0.0802568	0.392678
0.160519	0.22226	0.180586	0.36676	0.241973	0.0733904	0.130135	0.361849
0.114636	0.335018	0.206799	0.242383	0.17635	0.423778	0.0661078	0.321268
0.101346	0.300661	0.226367	0.216744	0.164567	0.336432	0.0320433	0.313363
0.157647	0.142573	0.144208	0.443201	0.281145	0.150883	0.115183	0.358375
0.167212	0.251221	0.191901	0.289784	0.206793	0.178527	0.165448	0.264109
0.22584	0.310918	0.219873	0.240614	0.142955	0.178215	0.155223	0.253024
0.150338	0.277176	0.277119	0.217381	0.112656	0.550049	0.0746686	0.270688
0.125806	0.23131	0.233939	0.225695	0.167438	0.229378	0.0232448	0.315534
0.170225	0.326184	0.217734	0.195995	0.16531	0.378901	0.130165	0.317395
0.135205	0.348724	0.21893	0.235662	0.145271	0.359395	0.0131681	0.364698
0.133671	0.261387	0.190461	0.214873	0.185536	0.202938	0	0.288111
0.128406	0.255274	0.188138	0.304039	0.241473	0.205301	0.0598954	0.360771
0.194444	0.416231	0.230615	0.230116	0.180716	0.133093	0.0691398	0.191772
0.21156	0.271336	0.258307	0.391907	0.277263	0.324104	0.083586	0.413884
0.181057	0.296267	0.221675	0.149403	0.205282	0.331082	0.0795434	0.169278
0.140318	0.222101	0.161958	0.293115	0.23665	0.245029	0	0.327727
0.110169	0.304418	0.185633	0.277505	0.144904	0.177613	0.0611141	0.373409
0.114101	0.258165	0.184127	0.31224	0.2194	0.180778	0.0996076	0.40564
0.162396	0.303177	0.227162	0.201439	0.166712	0.322967	0.0718447	0.315134
0.188957	0.423608	0.243085	0.2435	0.195659	0.333423	0.00526128	0.325014
0.203575	0.189224	0.16682	0.384049	0.239064	0.0948368	0.101778	0.399069
0.203095	0.202498	0.204687	0.211429	0.246137	0.242755	0.11016	0.277455
0.272919	0.281935	0.247728	0.203204	0.14135	0.313002	0.149902	0.223966
0.114883	0.217695	0.158774	0.300039	0.200587	0.272739	0.0712799	0.342829
0.241331	0.194848	0.211735	0.285257	0.20484	0.137284	0.373105	0.210198
0.114459	0.0580809	0.127062	0.275498	0.26837	0.167068	0.0953867	0.295164
0.104697	0.0862334	0.117988	0.34537	0.342495	0.0533708	0.13926	0.322248
0.126013	0.24661	0.22568	0.215424	0.168699	0.251783	0.0676238	0.312926
0.10021	0.170691	0.170718	0.328998	0.232366	0.18818	0.0309435	0.41827
0.141368	0.299625	0.237661	0.327206	0.203571	0.258115	0.0425658	0.354509
0.272303	0.261398	0.244463	0.334075	0.190507	0.219681	0.0976458	0.32784
0.100523	0.128172	0.102081	0.347799	0.304218	0.182696	0	0.368985
0.149187	0.318227	0.250176	0.226508	0.193323	0.26837	0	0.279731
0.19564	0.161003	0.183253	0.470422	0.312209	0.174514	0.15986	0.495121
0.106479	0.208964	0.207633	0.219259	0.152273	0.283975	0.102521	0.201682
0.193944	0.254909	0.213399	0.387068	0.229507	0.183677	0.100054	0.333213
0.124751	0.293125	0.208469	0.229597	0.157702	0.250513	0	0.367222
0.233694	0.239552	0.187078	0.35786	0.27003	0.125468	0.303103	0.312248
0.133307	0.316166	0.234966	0.308397	0.142017	0.360777	0.0380477	0.351186
0.184152	0.352094	0.2371	0.230694	0.172988	0.278313	0.0592414	0.286023
0.222589	0.308004	0.238268	0.297868	0.231202	0.245408	0.165567	0.323755
0.201647	0.250196	0.192745	0.364729	0.2465	0.185282	0.205576	0.339023
0.0867985	0.105916	0.10281	0.178889	0.177155	0.175829	0.080346	0.190295
0.153432	0.311317	0.226016	0.229699	0.206254	0.322075	0.0337079	0.331713
0.102986	0.0480858	0.0793387	0.241216	0.185614	0.0173221	0	0.306468
0.124625	0.216978	0.165679	0.174808	0.119175	0.192616	0	0.2912
0.134619	0.334381	0.214588	0.272901	0.17783	0.270666	0.115391	0.273408
0.1336	0.241192	0.238218	0.231151	0.166454	0.373818	0	0.289188
0.184823	0.300297	0.244944	0.236795	0.172781	0.295836	0.00668807	0.308262
0.122344	0.108717	0.130922	0.410107	0.325487	0.0525905	0.0590036	0.325775
0.249427	0.251335	0.206202	0.448903	0.335747	0.211388	0.179954	0.401744
0.0883582	0.29448	0.171194	0.273994	0.131379	0.263354	0.0461923	0.379814
0.147844	0.273818	0.219164	0.195139	0.193632	0.219547	0.131205	0.293619
0.149555	0.151634	0.1421	0.247843	0.173605	0.100856	0	0.29117
0.12084	0.260567	0.193295	0.267464	0.201286	0.223604	0.104453	0.381668
[truncated: 10,475 more rows]

## Sheet: T_auc_region
Table S4. Gene regulatory network outputs for relevant cell types. Related to Figure 2: T cells - SCENIC+ region auc scores per cell
PRDM1(+)(140r)	IKZF3(+)(44r)	MAF(+)(1730r)	IKZF1(+)(327r)	LEF1(+)(206r)	BCL6(+)(25r)	RORC(+)(39r)	TCF7(+)(107r)
0.0557972	0.2548	0.102795	0.0220513	0.0111918	0.358914	0.00931418	0.049095
0.0162207	0.0114878	0.00623199	0.058986	0.0188626	0.0129426	0	0.036136
0.0195569	0.137234	0.0417126	0.0368173	0.00942316	0.170715	0.00123117	0.0420707
0.0352809	0.0358347	0.0101483	0.10235	0.039792	0.0237828	0.0107117	0.10094
0.0411693	0.127203	0.0610677	0.0217927	0.00176284	0.188234	0.0132877	0.0336942
0.020273	0.125028	0.0405915	0.0304494	0.00792385	0.159265	0.00112857	0.0268165
0.0230793	0.0634284	0.00794596	0.0634414	0.0120354	0.017264	0.00727887	0.0133986
0.0340226	0.0172562	0.00670613	0.131777	0.0839149	0.0122418	0.014261	0.125442
0.0168294	0.0693247	0.0202673	0.047114	0.0128769	0.0592668	0.0149016	0.0270601
0.0274406	0.154197	0.0485902	0.0514318	0.0259412	0.0960311	0.00991035	0.0821807
0.023189	0.17166	0.0467504	0.0337966	0.0143657	0.144821	0	0.0638783
0.0126605	0.0196231	0.00714426	0.0591345	0.0145316	0.0264778	0	0.0366242
0.0466082	0.205971	0.0764412	0.0203031	0.00963104	0.256213	0.00635826	0.011258
0.0422091	0.0431098	0.0226439	0.0494846	0.0103041	0.0367038	0.0458749	0.00834421
0.0107494	0.00834669	0.00740618	0.0599775	0.0204375	0.0407916	0	0.0333202
0.0273255	0.0613295	0.0142849	0.0437315	0.00928194	0.0224938	0	0.0149824
0.0261506	0.0221005	0.0144302	0.0797154	0.0250588	0.0444252	0	0.0776842
0.0239746	0.117908	0.0360221	0.0599867	0.0257003	0.0956375	0.0055458	0.0968589
0.0155332	0.0107332	0.00382358	0.0611052	0.0206842	0.0122375	0.00303633	0.0281081
0.0187204	0.0209945	0.0138049	0.0361288	0.00368369	0.0384168	0.00807469	0.00341813
0.0203116	0.0527272	0.0184904	0.0382357	0.00499559	0.0413583	0.0040623	0.0243423
0.0508358	0.184374	0.0649139	0.0428938	0.0221494	0.155873	0.0174998	0.105623
0.0219423	0.0371693	0.014721	0.0469361	0.00628753	0.0362626	0.017253	0.017883
0.0338635	0.194916	0.0601707	0.061848	0.0343061	0.146737	0.0071319	0.14048
0.106386	0.149547	0.0840236	0.0244956	0.00481815	0.116539	0.0774444	0.00403061
0.0345649	0.180395	0.0904977	0.0322396	0.0123609	0.420469	0.00296978	0.108642
0.0376879	0.189081	0.0560095	0.0687443	0.0366584	0.103753	0.00524633	0.144199
0.0167946	0.0543542	0.0172309	0.0506203	0.0145741	0.0306435	0.00199926	0.0526587
0.0419765	0.194928	0.0836934	0.0393972	0.0167884	0.252363	0.00638045	0.128811
0.00635882	0.00461083	0.00388197	0.0556292	0.0245753	0.019323	0	0.0320983
0.106455	0.161885	0.0825051	0.0398976	0.0105345	0.0727198	0.0423672	0.0237359
0.0229457	0.10685	0.035964	0.0725852	0.0349659	0.0627706	0.00372955	0.120991
0.0247022	0.05766	0.0282299	0.0238067	0.00224108	0.0526701	0.00870969	0.0086939
0.0371958	0.0151056	0.00610428	0.113873	0.0625829	0.0155467	0.0154173	0.0791497
0.0313662	0.133663	0.0604324	0.0408484	0.0133914	0.195718	0.00978834	0.111213
0.0212555	0.0899186	0.0245724	0.0660239	0.0280306	0.0400216	0	0.104365
0.0275039	0.0977319	0.0174054	0.0733995	0.0308759	0.0280826	0.000942787	0.0861598
0.0319061	0.0644779	0.0180263	0.0422125	0.00569852	0.0398356	0	0.017407
0.0109526	0.044877	0.0145961	0.0458871	0.0144156	0.0461209	0	0.0537593
0.0277797	0.160475	0.0424838	0.0656899	0.0348683	0.0626409	0	0.148413
0.0260463	0.0626075	0.0197106	0.0574769	0.0176163	0.0350643	0.00232092	0.0533793
0.0139118	0.102448	0.0282854	0.035893	0.0125814	0.106867	0.00237638	0.0272531
0.0191143	0.00490577	0.00501541	0.0727403	0.0286569	0.0227793	0.00370737	0.0414764
0.0216781	0.0899678	0.0306176	0.0569177	0.0250409	0.0440273	0	0.106957
0.0324414	0.0974051	0.0365969	0.0285594	0.00416246	0.0845074	0.0117405	0.012865
0.0595181	0.192424	0.0974526	0.0220265	0.00540138	0.33498	0.0143359	0.0432199
0.0567713	0.22915	0.109704	0.0271125	0.00940058	0.334924	0.0187032	0.0957825
0.0180537	0.0685628	0.0345027	0.0299252	0.00809131	0.116029	9.15058e-05	0.0427984
0.0338218	0.18536	0.0746316	0.0290326	0.0108353	0.304838	0.00708476	0.0841546
0.0359916	0.0451817	0.023473	0.0358255	0.00550323	0.046056	0.0335965	0.0111893
0.017849	0.106305	0.0235055	0.0417476	0.0180358	0.0784038	0	0.0446177
0.0579617	0.0688479	0.0417318	0.0225345	0.00218071	0.0474662	0.0127443	0.00575787
0.0240225	0.150695	0.047699	0.0548428	0.0254163	0.178289	0	0.123746
0.0533663	0.178127	0.067199	0.0207714	0.00541293	0.14733	0.020977	0.0105637
0.0554883	0.159489	0.103824	0.0304574	0.00586126	0.390293	0.0170506	0.0776246
0.0261637	0.144037	0.0560669	0.0421755	0.0152855	0.167756	0.00920881	0.0813782
0.0162083	0.00349253	0.00407625	0.0505938	0.0137242	0.0134098	0.00329143	0.014758
0.0232346	0.00618382	0.00513036	0.0825172	0.0462958	0.016693	0.00079305	0.0591442
0.0743129	0.0923887	0.0543116	0.0246824	0.0015728	0.053081	0.0703374	0.000720618
0.00946407	0.0148746	0.00574822	0.0871118	0.0579831	0.008911	0.00427582	0.0796581
0.0418445	0.152679	0.0536156	0.0316542	0.00534154	0.0932194	0.0185424	0.0252529
0.0705627	0.286159	0.139871	0.0229498	0.011428	0.44186	0.0181875	0.0892869
0.039317	0.207596	0.0869782	0.0252073	0.00892916	0.356609	0.00648859	0.0793256
0.0428942	0.129079	0.0786887	0.0210668	0.00389735	0.347148	0	0.0183591
0.0194179	0.0894393	0.0350351	0.0327085	0.00610694	0.124451	7.20955e-05	0.0615931
0.0258787	0.152796	0.0534425	0.0340353	0.0120102	0.183065	0.000709863	0.0720213
0.02767	0.0172316	0.00617854	0.113781	0.067475	0.0132108	0.0106812	0.101209
0.0137589	0.0284122	0.0112964	0.0533834	0.0170772	0.039442	0	0.0430946
0.0240649	0.0792468	0.0301286	0.0377089	0.00892339	0.0494647	0.00754784	0.0385899
0.0240325	0.0642076	0.0204579	0.0552254	0.0200054	0.0470336	0	0.0654822
0.0235119	0.0482614	0.0275005	0.0418197	0.0177486	0.123365	0	0.0358025
0.0215174	0.00513189	0.00481475	0.0777318	0.0433155	0.00948632	0.00545707	0.0562092
0.032643	0.188115	0.0892704	0.02411	0.00608017	0.38893	0.000390979	0.0727945
0.0493148	0.14212	0.0782123	0.0359164	0.0113309	0.24051	0.0177937	0.080221
0.0281242	0.109932	0.0485232	0.0410031	0.0121042	0.115151	0.00906462	0.0652043
0.0576666	0.228504	0.084171	0.0210906	0.0090499	0.189091	0.0135567	0.0240755
0.0221261	0.158521	0.05603	0.0339302	0.0115046	0.218549	0	0.0896042
0.0237197	0.130187	0.034744	0.0534267	0.0242199	0.0563642	0	0.0981334
0.0562406	0.14475	0.0660882	0.0204837	0.00455304	0.163551	0.0173362	0.0166055
0.0435354	0.129823	0.0671389	0.0299256	0.00475148	0.17004	0.0129744	0.0692622
0.0448593	0.149783	0.0476286	0.0945968	0.0513307	0.0589726	0	0.185236
0.0249378	0.097378	0.0546046	0.0306025	0.0119152	0.146967	0.00777244	0.0420485
0.0208832	0.119808	0.034748	0.0598131	0.0292601	0.109333	0	0.135412
0.0158028	0.0953135	0.029467	0.0552632	0.0233185	0.063121	0.000263426	0.0967103
0.0208848	0.0835209	0.0307982	0.0416732	0.0126365	0.0833568	0	0.0822727
0.0409252	0.0718095	0.021735	0.0814024	0.0362589	0.0286277	0.0102681	0.0890837
0.0234315	0.0263968	0.00811343	0.0810789	0.0295441	0.021408	0.00628617	0.0745379
0.040417	0.270444	0.0920904	0.035378	0.021121	0.263164	0.00511878	0.116533
0.0221531	0.00104211	0.00510967	0.0662319	0.0269177	0.0156202	0.00337739	0.0305419
0.0444353	0.204078	0.0571826	0.0409026	0.0217268	0.141239	0.00648859	0.0573998
0.0128868	0.0149483	0.00764904	0.0472698	0.0118301	0.0220526	0.0106202	0.0140303
0.0371958	0.175829	0.0811136	0.0218648	0.00535151	0.295361	0.00909512	0.0564214
0.0315608	0.160396	0.0543823	0.0353092	0.0142392	0.170961	0.0123422	0.0514822
0.0265631	0.113722	0.0348959	0.0395897	0.0134827	0.0821802	0.00423977	0.0583245
0.0234586	0.0332786	0.0180045	0.0297285	0.00257181	0.0268887	0.00526297	0.00432371
0.0263815	0.135162	0.041876	0.0706294	0.0338178	0.0661231	0.00286718	0.151251
0.0250212	0.0446533	0.0141967	0.0687086	0.018229	0.0299686	0.0028034	0.0724893
0.0420345	0.187621	0.0825948	0.0233011	0.00710385	0.295114	0.00728164	0.0346826
0.0296992	0.13132	0.0356855	0.0650235	0.0292454	0.0696053	0.00589242	0.111887
0.0159534	0.0893779	0.0122318	0.057896	0.0157905	0.0258722	0	0.0415664
0.0362898	0.0313419	0.00829627	0.132024	0.0856263	0.0197037	0.0133515	0.135598
0.0201216	0.0743509	0.0342708	0.0334348	0.00584026	0.128167	0.00151678	0.0419848
0.0828863	0.198971	0.0934064	0.0206296	0.00265056	0.177541	0.0309262	0.0111529
0.0188393	0.121135	0.0352249	0.0408077	0.0120406	0.108874	0	0.0725125
0.0462637	0.171449	0.0846847	0.0279046	0.00863046	0.307763	0.0125557	0.100827
0.0249548	0.117606	0.0465917	0.0360815	0.0149369	0.134028	0.00762548	0.0460609
0.0367648	0.120526	0.0371054	0.0724883	0.0331254	0.0711106	0.00280063	0.114922
0.0245802	0.0235187	0.0118777	0.0793093	0.0249302	0.0243106	0.0137675	0.0630364
0.0383986	0.245721	0.079382	0.0448897	0.021637	0.255339	0.00747852	0.108427
0.0278368	0.114207	0.0351733	0.0599556	0.0530579	0.115181	0	0.16945
0.0121955	0.0754938	0.0217113	0.0352894	0.00765979	0.0339353	0.00392088	0.0383443
0.0233705	0.0999194	0.0362182	0.0443476	0.0179528	0.0905591	0.000615584	0.0783139
0.0357282	0.216365	0.0872585	0.0213806	0.0123309	0.351487	0	0.0427772
0.0956094	0.12449	0.0799205	0.0243626	0.00399395	0.0694063	0.0738313	0.00745278
0.0284602	0.186208	0.0622147	0.0406936	0.0177838	0.178683	0.0033053	0.105361
0.0232261	0.0656527	0.0261601	0.0268731	0.00538144	0.0473537	0.00405676	0.00296838
0.0313399	0.0719595	0.0264539	0.0269032	0.00490214	0.0441657	0.0163241	0.00531013
0.0341431	0.0255169	0.0112606	0.0853392	0.022424	0.0251498	0.0215732	0.0457355
0.0398508	0.0846958	0.0272936	0.0574422	0.0228571	0.045312	0.0293623	0.032257
0.0366683	0.17503	0.073734	0.0371566	0.0129205	0.23118	0.0106424	0.100259
0.0307505	0.162087	0.0678495	0.0319833	0.0119335	0.259063	0.0077974	0.0647919
0.0249417	0.0575395	0.0280574	0.0270222	0.00228308	0.0484395	0.00717072	0.0119331
0.0333614	0.177205	0.0677831	0.0552271	0.0282605	0.191677	0.00708476	0.143711
0.0441958	0.18697	0.0986441	0.0243048	0.00648912	0.389281	0.0148323	0.0698211
0.029133	0.198681	0.0615058	0.0218671	0.0115004	0.23163	0	0.0258745
0.0335931	0.0085728	0.0137661	0.0735651	0.0165617	0.00991457	0.0349025	0.0187886
0.0327774	0.20295	0.0788468	0.0348376	0.0174929	0.328465	0	0.100782
0.0243106	0.0304202	0.0113667	0.0863813	0.0333984	0.0298475	0.00583973	0.0850005
0.0230723	0.0177625	0.0134454	0.0604887	0.021993	0.0267373	0.0112164	0.0447531
0.0182677	0.0666801	0.0183191	0.0553501	0.0187896	0.0342252	0	0.0706135
0.0176621	0.0564778	0.0133273	0.0697477	0.0227862	0.032218	0	0.079561
0.0288039	0.144732	0.0415325	0.0651449	0.0332945	0.0577787	0.00428691	0.126649
0.0296359	0.192055	0.0629919	0.0389825	0.0147684	0.221071	0	0.0777701
0.0150265	0.029383	0.00999899	0.0484852	0.0117593	0.0318763	0	0.0344421
0.0509957	0.199035	0.093099	0.0235835	0.00451104	0.305678	0.0166762	0.0607957
0.0653447	0.144929	0.0695239	0.0273897	0.00379709	0.113905	0.0195989	0.0152623
0.0244751	0.108377	0.0387073	0.040096	0.0135079	0.112577	0.000438119	0.0742913
0.0395379	0.184283	0.0868857	0.0273543	0.0083664	0.329517	0.0103207	0.0912233
0.0134816	0.0052302	0.0049367	0.0637512	0.0453902	0.0183584	0	0.0420626
0.0626983	0.147409	0.0583613	0.0316311	0.00865565	0.0912382	0.0198484	0.0290198
0.0141575	0.0288447	0.0105396	0.0557139	0.0156099	0.0276457	0	0.0541595
0.0309181	0.11328	0.0499933	0.0285257	0.00501816	0.167302	0.0123311	0.0327866
0.029605	0.209225	0.0638986	0.0267752	0.0116096	0.168379	0.00245125	0.0553511
0.00821425	0.0547401	0.0109095	0.0303099	0.00460133	0.0246134	0.000593401	0.00999769
0.0528774	0.221202	0.113812	0.0215208	0.0098846	0.43477	0.0114438	0.0666455
0.0175702	0.138283	0.0407055	0.0229422	0.0106085	0.151236	0	0.0183944
0.0161581	0.0152089	0.00462665	0.059407	0.022772	0.0195912	0.00365468	0.0306076
0.0247532	0.113595	0.0494169	0.0235246	0.0055615	0.161172	0.00249007	0.0337801
0.014166	0.0457126	0.0123368	0.0707094	0.0249874	0.0336715	0	0.0751413
0.0256083	0.0498982	0.0225533	0.0488774	0.00927092	0.0264172	0.00490249	0.037653
0.0119807	0.00684006	0.00822726	0.0454836	0.00883834	0.0207202	0	0.00723043
0.00753912	0.0157742	0.00636926	0.0389921	0.00817111	0.0234368	0	0.00795206
0.0464993	0.0953258	0.0491033	0.0259124	0.00223373	0.0872975	0.0176384	0.0279414
0.0183905	0.079119	0.0148495	0.0494036	0.0228544	0.0282037	0	0.0369213
0.0191645	0.0464033	0.0200929	0.0475744	0.0115829	0.068221	0	0.0556412
0.021685	0.00288546	0.00535027	0.0817295	0.0504105	0.00434736	0	0.0597547
0.00487185	0.0295501	0.00806667	0.0397094	0.00641142	0.0302152	0.00286441	0.0179164
0.0184647	0.0502915	0.0244862	0.0416831	0.0102222	0.144739	0	0.0669184
0.0279697	0.0529754	0.0137913	0.0947863	0.0424173	0.0275073	0.00324707	0.108733
0.0498409	0.229445	0.0951884	0.0243534	0.00820996	0.284092	0.0168592	0.0787343
0.0174968	0.005562	0.00485994	0.0550551	0.0132906	0.00883746	0.0047583	0.017121
0.0117714	0.00472389	0.00851174	0.0304163	0.00430788	0.0281172	0	0.00351718
0.073963	0.0911057	0.0455418	0.042288	0.00714952	0.0554428	0.0870275	0.00624906
0.0350283	0.166521	0.0540415	0.0734441	0.0396996	0.0915497	0.00714577	0.148893
0.0155116	0.0120408	0.00483569	0.0814636	0.0526783	0.0220482	0.00144191	0.0700788
0.0185705	0.0731982	0.0297189	0.0410104	0.0137368	0.0710198	0.00922267	0.0396138
0.0376678	0.232788	0.0770531	0.0316029	0.0161364	0.220301	0.00672706	0.06764
0.0285058	0.130342	0.0338689	0.0387956	0.028028	0.0572423	0	0.0328826
0.00983639	0.00468948	0.00520094	0.0670914	0.0401117	0.0158062	0	0.0535895
0.0462088	0.109461	0.0417313	0.0670081	0.022319	0.058553	0.0173001	0.103142
0.0292736	0.228969	0.0639441	0.0543216	0.0295409	0.178328	0	0.127228
0.0133657	0.0781457	0.0214233	0.0340363	0.0115398	0.0926052	0.000532397	0.033776
0.0268713	0.0365942	0.0119943	0.0825903	0.0263056	0.0305353	0.00565117	0.0832531
0.0187513	0.0330672	0.0146688	0.0288448	0.00622663	0.0263653	0.00216286	0.00612677
0.0227526	0.112909	0.041795	0.0437282	0.017505	0.139916	0	0.0969569
0.025599	0.115851	0.0354667	0.038453	0.00948983	0.078313	0.00427027	0.0396987
0.0378084	0.168116	0.0728486	0.0270917	0.00586808	0.266119	0.00727055	0.0714584
0.0322298	0.128339	0.0473671	0.0246586	0.00736686	0.164183	0.00326648	0.00720517
0.0328995	0.100143	0.0308989	0.0741627	0.0331606	0.0657986	0	0.106768
0.0216719	0.0699441	0.0231026	0.0486413	0.0133777	0.0561696	0	0.0544071
0.028661	0.0475756	0.0224772	0.0388948	0.00836325	0.0493392	0.0115519	0.0162498
0.0259528	0.152438	0.0606373	0.0321638	0.0113078	0.250819	0	0.0446409
0.0204846	0.182543	0.041296	0.0294986	0.0104915	0.132653	0	0.0378905
0.0230422	0.010947	0.00583511	0.0855002	0.0403936	0.0106975	0.00101766	0.0678048
0.0376315	0.242912	0.0856537	0.0553339	0.0342987	0.256403	0.0118042	0.134732
0.0219685	0.10233	0.0428502	0.0415114	0.0117845	0.162362	0	0.0886481
0.0260077	0.0978524	0.0360444	0.0693486	0.0257003	0.0743376	0.000493577	0.123556
0.0168734	0.125586	0.0418012	0.0399032	0.0129168	0.110903	0.00368796	0.0657248
0.0299564	0.122362	0.0386027	0.0398579	0.0128948	0.11708	2.21832e-05	0.0668861
0.0230739	0.0669824	0.0198988	0.0729027	0.0332147	0.0321012	0.00089842	0.0908554
0.0149508	0.0262051	0.00755715	0.0654895	0.0263355	0.0171126	0	0.0539159
0.0320753	0.119673	0.0382266	0.0388251	0.0213593	0.0662918	0.0142721	0.0522342
0.0290117	0.0762532	0.0205541	0.094492	0.0370333	0.0324905	0	0.125927
0.041483	0.225486	0.0721963	0.0258988	0.0137751	0.24584	0.00186616	0.031594
0.0350816	0.0711435	0.0270505	0.0397682	0.00686342	0.0437547	0.039769	0.00917196
0.0110422	0.0682015	0.0155846	0.0421881	0.0119257	0.0302541	0	0.059406
0.0254948	0.116527	0.053428	0.0250608	0.00383331	0.243988	0.00305574	0.032444
0.0312233	0.151246	0.0373045	0.0797591	0.0400555	0.0506153	0	0.143739
0.0194125	0.0547155	0.0188993	0.0552211	0.0201047	0.0589986	0	0.0482814
0.0791894	0.145588	0.0661718	0.0223628	0.00303063	0.0807267	0.0489889	0.00579627
0.0399072	0.198172	0.0627285	0.0210386	0.00830655	0.149112	0.00919772	0.0106577
0.0275564	0.180044	0.066662	0.0404512	0.0139095	0.257459	0.000837416	0.0993775
0.0210995	0.110864	0.0513658	0.0265285	0.005204	0.254971	0	0.0445894
0.0151787	0.0287391	0.0126656	0.054822	0.0137326	0.0376987	0	0.0493042
0.0198381	0.0182787	0.013965	0.048211	0.0109492	0.0374608	0	0.0195648
0.0180468	0.00274045	0.00422859	0.0877514	0.0567573	0.0056321	0.00875405	0.0628373
0.0268048	0.0726501	0.019677	0.0906524	0.0317747	0.031647	0	0.120002
0.0214826	0.0154817	0.0087224	0.056045	0.0172147	0.0210706	0.0038987	0.0263738
0.0213088	0.103599	0.0340602	0.0421927	0.0120727	0.0965848	0.00070709	0.0546052
0.0391223	0.0839486	0.0394299	0.0213343	0.00290464	0.120087	0.0135373	0.00412157
0.0705155	0.179464	0.0876726	0.0388089	0.00898586	0.158205	0.0258268	0.0680635
0.0162655	0.0362231	0.0112657	0.0589804	0.0182405	0.0272218	0	0.0629787
0.0165992	0.0987323	0.0258961	0.036858	0.0087323	0.0701763	0.000820779	0.0423992
0.0269871	0.0991353	0.0302365	0.0275401	0.0134329	0.0488634	0	0.0163044
0.042603	0.173469	0.0736434	0.0264951	0.00684924	0.228831	0.0113218	0.0742681
0.0183936	0.0897883	0.0214283	0.0385972	0.00446327	0.0719801	0	0.0471807
0.0204321	0.17122	0.0519261	0.0439392	0.0211121	0.144388	0.00273963	0.100134
0.0129023	0.0214566	0.00672519	0.0589331	0.0213546	0.0255824	0.00101488	0.0428338
0.0135627	0.0559125	0.0220933	0.0301121	0.00537356	0.0967752	0	0.0307895
0.0259405	0.144995	0.0412804	0.0532921	0.0236781	0.0670574	0.00285886	0.094128
0.0249865	0.116377	0.0275905	0.0866118	0.0401804	0.0367817	0	0.136632
0.0688594	0.138762	0.0630273	0.0328216	0.00301436	0.0941451	0.0234033	0.0252701
0.0321	0.0300491	0.00874547	0.125412	0.0924467	0.0192235	0.00697939	0.139749
0.0231396	0.107865	0.0441667	0.0269716	0.00528222	0.177441	0.000676588	0.0614647
0.0354679	0.173	0.0730588	0.0339173	0.0108358	0.250399	0.00719291	0.103441
0.0347124	0.14779	0.0728011	0.0253124	0.00647914	0.322535	0.00518255	0.0288015
0.0264186	0.211258	0.0759026	0.0468478	0.025641	0.278019	0.00445605	0.131217
0.0282053	0.0216385	0.0147849	0.0419093	0.00384696	0.0393382	0.0147546	0.00390326
0.056022	0.205374	0.0997225	0.0394703	0.0150881	0.317759	0.0166374	0.124517
0.0216665	0.0221792	0.0116255	0.0367674	0.00454674	0.02425	0.00126167	0.00410237
0.0164718	0.0778631	0.0204254	0.0351908	0.00656734	0.0464886	0	0.0240361
0.0220697	0.0959058	0.0267775	0.0539205	0.0268211	0.0600887	0	0.104926
0.0660206	0.205475	0.0762222	0.0279896	0.0112563	0.197725	0.029268	0.0179144
0.021366	0.0822257	0.0311123	0.0290955	0.00569957	0.106993	0	0.0265032
0.0229874	0.12976	0.0445159	0.0518733	0.0182557	0.140045	0.000651632	0.119465
0.040454	0.208783	0.0851389	0.0250141	0.0107214	0.323521	0.00185784	0.038502
0.0199733	0.113088	0.0382567	0.0302642	0.00624238	0.143073	0	0.049376
0.0202575	0.0612434	0.00953023	0.0433125	0.00616206	0.0245528	0	0.00659876
0.0247725	0.153698	0.0545079	0.0239621	0.00877115	0.215815	0	0.0228657
0.0319895	0.206059	0.0706988	0.0319307	0.0127042	0.216382	0.00155283	0.0734646
0.0376933	0.112938	0.0549421	0.0299805	0.00459346	0.228874	0.00740642	0.0277261
0.0263893	0.160226	0.0506608	0.0518161	0.0246839	0.152499	0	0.123637
0.0984389	0.169384	0.101118	0.0219362	0.00217861	0.259955	0.0310121	0.0447733
0.0173678	0.0328239	0.0205897	0.0462327	0.0120606	0.0669752	0	0.0624896
0.0247926	0.0892353	0.0296784	0.0592552	0.0258016	0.0555596	0.0034994	0.0861467
0.0241499	0.121501	0.0413495	0.0634463	0.0285083	0.0757565	0	0.139959
0.0130459	0.0457888	0.0119858	0.0630584	0.0209635	0.0307516	0	0.0799299
0.0159727	0.0585644	0.0199715	0.0634404	0.0238986	0.0584622	0	0.0850228
0.0248644	0.171771	0.0742617	0.0386134	0.0143683	0.296628	0.00276458	0.0921905
0.0256137	0.135388	0.0330826	0.0435033	0.0166866	0.0978436	0	0.049852
0.0184346	0.0910861	0.0260744	0.0465032	0.0103161	0.0861728	0	0.053735
0.0193198	0.0186522	0.00647059	0.0556927	0.0159873	0.0221391	0.00299751	0.0239219
0.0370483	0.109333	0.0517173	0.0207569	0.00361597	0.142277	0.0110833	0.00532428
0.0178884	0.0403718	0.0115607	0.0485775	0.0101261	0.0256862	0.00202699	0.0214265
0.0265453	0.166818	0.0512573	0.0462317	0.0194469	0.149095	0.00247066	0.123947
0.0231612	0.111872	0.0316433	0.0298733	0.00649594	0.113689	0.000260653	0.0271389
0.0240835	0.187444	0.0679404	0.0354686	0.0128375	0.283344	0	0.109815
0.0354215	0.154234	0.056496	0.0304071	0.011038	0.11859	0.0114881	0.0467977
0.0434033	0.220924	0.0784033	0.0230864	0.0104048	0.280398	0.00665774	0.0332131
0.0299781	0.152981	0.0485867	0.050319	0.0210459	0.120675	0.00284222	0.093649
0.0259204	0.20356	0.0613772	0.0476386	0.0246236	0.181871	0	0.111607
0.0126659	0.0728566	0.00838822	0.038289	0.00785508	0.0263523	0	0.00700909
0.0251263	0.121845	0.0267637	0.0576201	0.0265507	0.047782	0	0.081639
0.0185396	0.107207	0.0339782	0.033652	0.00675685	0.10284	0	0.0388891
0.0406031	0.171648	0.0931354	0.0239982	0.0063374	0.395549	0.0101932	0.0771
0.0237691	0.182062	0.0467912	0.0325848	0.00785036	0.164101	0	0.0640137
0.0363021	0.04994	0.0248008	0.0430291	0.00740046	0.0348567	0.0457751	0.0125497
0.080379	0.165673	0.0843626	0.0197399	0.00194448	0.156046	0.0258046	0.0223129
0.0105015	0.0997154	0.0239493	0.0314743	0.00956857	0.0930767	0	0.0175354
0.0160562	0.0101188	0.00910409	0.0812241	0.0318597	0.010053	0.014469	0.0642775
0.028882	0.140345	0.0502267	0.0595088	0.0301273	0.131424	0.000682134	0.144388
0.0316118	0.0270899	0.0133178	0.0835669	0.0222938	0.0279053	0.013285	0.0661755
0.0206461	0.0418293	0.0154209	0.0338958	0.0035514	0.0305094	0.000196876	0.0115238
0.00969272	0.0932563	0.0213832	0.0323722	0.00862153	0.0870942	0	0.0303983
0.0184848	0.154854	0.0346288	0.0233464	0.00963052	0.103917	0	0.0143719
0.061671	0.106302	0.0421351	0.0332833	0.00654424	0.0577658	0.077816	0.00361117
0.0139512	0.0125299	0.00609615	0.0555644	0.01598	0.0122375	0	0.0236601
0.0769609	0.193915	0.0963386	0.0325322	0.00790758	0.220067	0.027033	0.0815238
0.0255975	0.00684497	0.00539872	0.0829511	0.0328204	0.0139029	0.00797764	0.0679382
0.0337067	0.181263	0.0753705	0.0275752	0.00886249	0.263381	0.00683243	0.0960877
0.0274444	0.00559395	0.00496446	0.0829422	0.0373635	0.0151184	0.0118486	0.0484663
0.0172705	0.0872838	0.0347872	0.0445943	0.0118832	0.149501	0.000194103	0.0901944
0.0189498	0.179528	0.0528538	0.0515168	0.0274405	0.164823	0.00189944	0.112437
0.0220519	0.00893164	0.00535065	0.0700186	0.0219966	0.0226236	0.0063749	0.0326966
0.0260308	0.0676141	0.0185972	0.0984778	0.0397316	0.0318547	0	0.129693
0.0247277	0.119166	0.0364376	0.0262103	0.00670698	0.134625	0.000745911	0.0241978
0.0556134	0.104769	0.0433772	0.0254044	0.0027188	0.0526744	0.0149071	0.0123334
0.0154876	0.044319	0.0131876	0.0385916	0.0109991	0.0407181	0	0.0101008
0.0435122	0.217301	0.0694862	0.0333531	0.0141767	0.20943	0.0124725	0.069151
0.0574279	0.27532	0.120267	0.0206219	0.0111839	0.44914	0.0118957	0.0608331
0.0236324	0.0894541	0.0423502	0.0403437	0.0138124	0.187429	0	0.103328
0.0216719	0.0800112	0.0341239	0.0467364	0.0154975	0.0935914	0.00222109	0.0755193
0.0328477	0.137438	0.0423145	0.0295191	0.00651641	0.0849962	0.012112	0.0123789
0.105976	0.215465	0.0887467	0.0222302	0.00749443	0.117772	0.0347417	0.0112024
0.0256948	0.0322218	0.011999	0.0792759	0.0258147	0.0314956	0.00931141	0.0676198
0.0224389	0.123121	0.0407858	0.0585742	0.025474	0.102472	0.00135318	0.112531
0.0307011	0.0442748	0.0151673	0.0744839	0.0238755	0.0423791	0.00721509	0.0705599
0.0233875	0.130524	0.0313636	0.0576516	0.0264846	0.0645355	0	0.0955814
0.0414551	0.0392978	0.0212026	0.042576	0.00480502	0.0356656	0.0208772	0.0099805
0.0395974	0.217267	0.0937505	0.0390318	0.0166782	0.330222	0.0106868	0.123421
0.0295926	0.111051	0.0521149	0.0528903	0.022352	0.123772	0.00381551	0.0853401
0.0303388	0.0784898	0.025842	0.0545726	0.0134281	0.045498	0.00584805	0.04238
0.0546841	0.207782	0.0956348	0.0315514	0.0111629	0.259773	0.0236556	0.0695229
0.0323534	0.162832	0.0525393	0.0545888	0.0220675	0.131589	0.00166651	0.122186
0.0247995	0.0052007	0.00513311	0.0980263	0.0608426	0.0158365	0.00842962	0.0712866
0.0244875	0.0175094	0.00830258	0.0821885	0.0340152	0.0241159	0.00953601	0.0681494
0.0166386	0.0235629	0.0129027	0.051491	0.0165013	0.0249984	0	0.0309532
0.0139366	0.085701	0.0229965	0.048552	0.0149479	0.0951617	0	0.0490677
0.0426864	0.0691453	0.0298213	0.0556111	0.0146849	0.059362	0.028242	0.0305429
0.0164455	0.00249958	0.00642808	0.0638428	0.0230492	0.0243841	0.00265644	0.0409549
0.0422693	0.263813	0.0859845	0.0393542	0.0194196	0.210775	0.011466	0.0965506
0.0650829	0.204024	0.117369	0.020783	0.00522185	0.362518	0.0223579	0.0522736
0.0213513	0.0822896	0.0202912	0.0766361	0.0324498	0.0329534	0	0.104116
0.0175014	0.0583506	0.0186085	0.0337595	0.00533261	0.0404196	0.0045947	0.0157707
0.03081	0.138246	0.0435473	0.0731074	0.037133	0.0880761	0.00467789	0.143939
0.0149871	0.080402	0.013929	0.0553035	0.014781	0.0322353	0	0.0532984
0.0210107	0.00376535	0.00562638	0.0856021	0.0472108	0.0150406	0.00525465	0.0608523
0.0331861	0.18287	0.0690635	0.022172	0.0113241	0.273075	0	0.0170543
0.0201648	0.0958075	0.0344943	0.0390331	0.00797792	0.113455	0.000549035	0.0738709
0.017537	0.0554652	0.0151916	0.068491	0.0252457	0.0315129	0	0.0928738
0.04594	0.130888	0.0673316	0.0269157	0.00834487	0.221049	0.00972457	0.0369799
0.0171917	0.112199	0.0369892	0.0415733	0.0153348	0.135434	0.00116739	0.0693642
0.0372461	0.159359	0.0448599	0.067814	0.0352589	0.0786331	0.00038266	0.1261
0.0095027	0.0774772	0.0147459	0.0382182	0.0128916	0.0553434	0	0.0273198
0.0259698	0.128309	0.0460267	0.0336471	0.00921737	0.132882	0.00420927	0.0672964
0.0300854	0.168214	0.0573904	0.0228877	0.00954075	0.205221	0	0.034338
0.0194465	0.0247722	0.00703512	0.0798652	0.0390418	0.0146902	0.00910621	0.0528931
0.066919	0.138672	0.0693263	0.0260688	0.00541083	0.15888	0.0270552	0.0107082
0.0170974	0.11444	0.0408285	0.0452052	0.0164325	0.102169	6.93226e-05	0.09394
0.0332254	0.141739	0.0605999	0.0282591	0.00597937	0.222723	0.00517978	0.0255036
0.0563696	0.0655225	0.0324291	0.063612	0.0133	0.0577009	0.0753037	0.0236247
0.0260687	0.12056	0.0508087	0.0397702	0.0138171	0.144527	0.00295314	0.0840606
0.0224073	0.0866374	0.025438	0.0486975	0.0156356	0.0602358	0.00156669	0.0651376
0.0260509	0.15364	0.0497109	0.048971	0.0203089	0.114532	0.00133654	0.0930011
0.0211945	0.0391724	0.0193093	0.0427685	0.00935858	0.0516708	0.0068352	0.023365
0.0326175	0.0348934	0.0167236	0.0416619	0.00635105	0.0348697	0.0055153	0.0134482
0.0269972	0.17325	0.0692561	0.0341775	0.0139195	0.300482	0	0.0893333
0.0197068	0.133301	0.0226376	0.0509351	0.0245406	0.0380794	0.000310565	0.0604278
0.0318242	0.0219752	0.00879148	0.0950142	0.0339895	0.0170563	0.0210214	0.0538331
0.0396484	0.165648	0.0826875	0.0244	0.004752	0.328301	0.00712359	0.0598355
0.0261444	0.0452678	0.0174507	0.0558078	0.01577	0.0522115	0.00965525	0.0354912
0.0220249	0.138047	0.0498749	0.0319581	0.00992922	0.188057	0	0.0502007
0.0233118	0.134353	0.0537802	0.0467479	0.015402	0.225786	0	0.114725
0.0140826	0.0553251	0.0144888	0.0463352	0.0158488	0.0389662	0	0.0392438
0.0347055	0.0866841	0.0353494	0.0264733	0.00216864	0.0835384	0.0123727	0.00739922
0.0237745	0.125414	0.0273548	0.0585455	0.0409395	0.071647	0.000196876	0.0826669
0.0192124	0.130925	0.0297753	0.0475063	0.0216995	0.0476133	0.00123394	0.0864741
0.0195631	0.0924723	0.026125	0.0533596	0.0199529	0.0414275	0	0.0798117
0.0145568	0.0540544	0.0152058	0.0728191	0.0301614	0.037742	0	0.0918287
0.0160145	0.0127904	0.00426278	0.0682506	0.0292275	0.0213604	0.00384602	0.0395319
0.0279512	0.233779	0.0553981	0.027806	0.0148398	0.166463	0	0.0416867
0.0312796	0.0192421	0.0131458	0.0718954	0.0145705	0.0246523	0.0172031	0.0340883
0.0157178	0.0431885	0.0129028	0.0625828	0.023349	0.0295231	0	0.0676198
0.0426555	0.200286	0.0535972	0.0736025	0.0423717	0.0734941	0.00118126	0.14445
0.0230708	0.0794828	0.0155906	0.0686157	0.0423013	0.0481237	0.00214068	0.0805545
0.0612662	0.14005	0.0680831	0.0276364	0.00353355	0.145643	0.0196238	0.0270378
0.0342752	0.111891	0.0683394	0.030671	0.00691434	0.260162	0.0113329	0.0682717
0.0231295	0.106907	0.0368615	0.0468802	0.029658	0.117361	0	0.0845205
0.0179448	0.0298819	0.0112196	0.0390278	0.00357292	0.0382567	0	0.0158576
0.033519	0.164154	0.0508057	0.0239955	0.00716737	0.137852	0.00448101	0.0303104
0.0135967	0.0382901	0.0129456	0.0486013	0.0162115	0.0323694	0	0.0510881
0.0499204	0.15727	0.100959	0.0222848	0.00491474	0.400108	0.0101183	0.0568944
0.0248984	0.0335391	0.0124075	0.0806841	0.028965	0.028234	0.0141224	0.0645605
0.0218117	0.162102	0.0490347	0.0568737	0.0293924	0.176022	0	0.13376
0.0275062	0.159327	0.0556356	0.0269363	0.01003	0.210845	0	0.0250175
0.031652	0.0328976	0.010247	0.105737	0.0429019	0.0240943	0.0162215	0.0935812
0.0395835	0.125798	0.0518265	0.0200789	0.00238755	0.129447	0.0182263	0.0124648
0.0273857	0.126904	0.0485172	0.0442091	0.0152519	0.146556	0.00423145	0.086371
0.0237027	0.130521	0.0502226	0.0466428	0.0151889	0.142879	0.00298087	0.121072
0.0639497	0.183054	0.0867677	0.0168654	0.00465593	0.283599	0.0134791	0.00981273
0.0297888	0.0943721	0.0258353	0.105686	0.0507984	0.0361631	0	0.153914
0.0307853	0.0743927	0.033313	0.0462466	0.00808921	0.06749	0.0121703	0.0402515
0.0333776	0.149464	0.0427596	0.0879088	0.0440757	0.0462031	0	0.162564
0.0281195	0.123637	0.054043	0.0227375	0.00456721	0.204879	0.00870969	0.0181428
0.0208106	0.0266229	0.00814012	0.0507102	0.00852861	0.0273775	0.00556244	0.0156585
0.0171724	0.102598	0.0234654	0.0366513	0.0100925	0.0800087	0	0.0246051
0.0207395	0.0408585	0.0136172	0.0766514	0.0254031	0.0330399	0	0.0898872
0.0267415	0.0602628	0.019781	0.0839657	0.0434909	0.0361934	0.00382383	0.108774
0.0258053	0.195184	0.070874	0.0325766	0.0146335	0.286696	0	0.0804474
0.0326847	0.145988	0.0621038	0.0278513	0.00725504	0.23224	0.0103596	0.0796864
0.0490908	0.23194	0.102633	0.0328474	0.0128244	0.3251	0.0110223	0.127029
0.0467518	0.20994	0.0977828	0.0268585	0.00893494	0.318888	0.0155532	0.0938774
0.0221145	0.143155	0.0497762	0.0392381	0.0145615	0.174383	0.00459193	0.088922
0.0221933	0.130234	0.0401407	0.0313678	0.0122186	0.13947	0	0.0479125
0.0247586	0.00912089	0.00507154	0.0752812	0.0375677	0.00948199	0.00347999	0.0488848
0.0377729	0.134842	0.0492702	0.0259633	0.00450842	0.114117	0.0115353	0.0319477
0.0427104	0.132977	0.056036	0.0302232	0.00347318	0.105933	0.0130826	0.0338306
0.023206	0.155994	0.0377242	0.0482325	0.0241233	0.0913334	0	0.0851299
0.0237266	0.136214	0.0405431	0.0616601	0.0294743	0.108204	0.000978834	0.12378
0.0233342	0.138342	0.0553391	0.0303942	0.0104222	0.222364	0	0.0877132
0.0191607	0.0690175	0.0291232	0.0424202	0.0149238	0.0955683	0.00493577	0.0653043
0.0454595	0.11283	0.0376139	0.0535785	0.022804	0.0683681	0.0157501	0.0549529
0.028882	0.0598745	0.0145699	0.0707478	0.0233311	0.0277928	0.00824661	0.0649354
0.0250908	0.0457667	0.0101127	0.0996988	0.0598221	0.0308727	0.00501341	0.113502
0.0279241	0.118466	0.0364571	0.064409	0.0267964	0.090252	0	0.112594
0.0327288	0.0433851	0.0231011	0.0444346	0.00385431	0.0478598	0.0364553	0.00895062
0.0364504	0.182669	0.0922166	0.0214153	0.00598357	0.388857	0	0.0407164
0.0109279	0.0517637	0.0174006	0.0345212	0.00905358	0.0501568	0	0.0243302
0.0298583	0.0900145	0.0376054	0.0303274	0.003995	0.111491	0.00867918	0.0217065
0.0178568	0.00639765	0.00710488	0.0569035	0.0266741	0.0268152	0	0.0319942
0.0269925	0.155697	0.0709021	0.0294662	0.00822466	0.307512	0	0.0634932
0.0912497	0.153858	0.0922546	0.0185603	0.0048276	0.267957	0.024335	0.0100644
0.0160678	0.0859468	0.0340148	0.0425681	0.0105949	0.134236	0	0.0794135
0.0129532	0.0349352	0.00831371	0.0451761	0.00900581	0.0243409	0.00839357	0.0190059
0.0163775	0.0426502	0.0181949	0.0480615	0.010861	0.0461425	0	0.0625856
0.0296923	0.192723	0.0535668	0.0269806	0.012826	0.184298	0	0.0424204
0.0195847	0.0193625	0.00720321	0.0580163	0.0154304	0.0162647	0.012076	0.0166551
0.0182461	0.131886	0.0281055	0.0268036	0.00937013	0.0883919	0	0.0319983
0.0137751	0.0062551	0.00503835	0.0704019	0.0465325	0.0168574	0	0.058176
0.0250042	0.0697671	0.019687	0.0739316	0.0319946	0.0334379	0	0.0970307
0.00983794	0.0405045	0.00853012	0.044346	0.0108684	0.0262096	0	0.0206422
0.0242511	0.0258561	0.0145453	0.0353149	0.00211194	0.0400779	0.0180904	0.00169087
0.0310008	0.0282794	0.0164374	0.0469338	0.0055006	0.0379799	0.00867364	0.0118988
0.0231929	0.0334138	0.0149762	0.065796	0.0190416	0.0338056	0	0.0666597
0.0331181	0.00893164	0.00563689	0.113869	0.0797351	0.0058181	0.0135567	0.109037
0.0149879	0.00468457	0.00496583	0.0780896	0.0429171	0.010425	0.00429523	0.0407801
0.0560182	0.134953	0.053441	0.0325494	0.00457404	0.0930507	0.0203836	0.0225463
0.0127068	0.0632859	0.0240507	0.0423098	0.0126659	0.0630734	0	0.0812893
0.0289669	0.0138276	0.0126473	0.0957272	0.038478	0.0413799	0.0213486	0.0747613
0.0317987	0.142894	0.0346826	0.0696925	0.0339942	0.0624159	0.000754229	0.109704
0.0215251	0.0202007	0.0132509	0.0489627	0.00962369	0.0132757	0.000138645	0.0196598
0.0464614	0.126225	0.0706373	0.0372763	0.00900843	0.162877	0.0199843	0.0341217
0.024051	0.141648	0.0606932	0.030206	0.0090688	0.270942	0	0.0386617
0.0403343	0.24649	0.0868597	0.0210023	0.00942473	0.28106	0.0078695	0.0591149
0.0269763	0.220361	0.067637	0.0302011	0.0129688	0.248111	0	0.0911546
0.0229495	0.152585	0.0336332	0.0323381	0.0129142	0.0974111	0	0.0461145
0.0232693	0.137067	0.053316	0.0306429	0.00964522	0.171316	0.00401794	0.0655105
0.0162346	0.13149	0.0373419	0.0502479	0.0204343	0.12869	0.00167761	0.08164
0.0145314	0.00915039	0.00398767	0.0619204	0.0215394	0.0101222	0	0.0283295
0.0322892	0.18725	0.0670723	0.0214755	0.00962789	0.24715	0	0.0168633
0.0302608	0.129676	0.0445194	0.0434203	0.0158094	0.0982719	0.00351604	0.0744399
0.0241144	0.141252	0.0565258	0.0228093	0.00817426	0.252977	0	0.0175637
0.0499475	0.252443	0.0911649	0.0422178	0.0222602	0.240216	0.0133571	0.118062
0.0291647	0.165218	0.0716461	0.0356228	0.013794	0.236652	0.00546262	0.0980919
0.0288665	0.141134	0.0444225	0.0597132	0.0274867	0.0960441	0.0047888	0.122774
0.0548464	0.0477428	0.027293	0.0578163	0.0110957	0.0368076	0.0614946	0.0142567
0.00990823	0.0575223	0.0176249	0.0387407	0.00764929	0.100686	0	0.0348635
0.0456194	0.18795	0.0649474	0.0208964	0.00506856	0.150587	0.0116517	0.0170725
0.0217198	0.128228	0.0355734	0.0396323	0.0167029	0.0801774	0	0.0606228
0.0215228	0.0471086	0.0153956	0.050154	0.0126276	0.0361241	0	0.0379785
0.0443009	0.231225	0.0845487	0.0285366	0.0136628	0.249534	0.00956929	0.0629949
0.0267299	0.0946622	0.0278601	0.0753192	0.0328246	0.0700638	0.00130604	0.118175
0.0342188	0.207827	0.0550939	0.0733852	0.0452185	0.111474	0.00317775	0.150018
0.0125253	0.0266598	0.0143519	0.0344725	0.0051494	0.0601838	0	0.0276139
0.0391038	0.204602	0.0726057	0.0573195	0.0362952	0.152188	0.0115464	0.140497
0.0429514	0.237333	0.0951344	0.0303314	0.0157159	0.308078	0.0110583	0.0951508
0.0174458	0.0541527	0.0222423	0.0462734	0.0137846	0.0853596	0	0.0641127
0.0306756	0.136922	0.0657104	0.0460964	0.0213677	0.197193	0.0101128	0.118438
0.0347588	0.125436	0.0707776	0.0263671	0.00745715	0.27057	0.0123366	0.074072
0.0200822	0.0904323	0.0225385	0.0601617	0.026999	0.0462464	0.00145577	0.0862851
0.0162972	0.0370784	0.0166653	0.0441862	0.0119813	0.0484741	0	0.0567186
0.0554218	0.135275	0.0631006	0.0262186	0.00456406	0.14242	0.0161605	0.0143729
0.0224976	0.120012	0.0419389	0.057927	0.0284338	0.0698259	0.000626676	0.122913
0.0233033	0.0380762	0.0113732	0.0730231	0.0264216	0.0270098	0	0.0686628
0.0138941	0.0275593	0.00945371	0.0483982	0.00865355	0.0296053	0	0.0334931
0.0792674	0.240388	0.0958421	0.0164827	0.00713273	0.245148	0.0217895	0.0164822
0.0831868	0.194999	0.110734	0.0179323	0.00265108	0.34011	0.0251031	0.0427408
0.019397	0.0573847	0.0205622	0.0464024	0.0108259	0.0639299	0	0.0439304
0.029897	0.178249	0.0627693	0.0244334	0.00667233	0.246307	0.00134208	0.0561192
0.0237266	0.0694795	0.0212356	0.0493308	0.0157858	0.036574	0.00555412	0.0481581
0.0577824	0.227629	0.0751206	0.019438	0.00909033	0.162998	0.0305297	0.00870199
0.0298861	0.0873404	0.0211244	0.0986405	0.0466249	0.0351033	0	0.133647
0.0387632	0.169264	0.0675795	0.0277085	0.00962107	0.192006	0.0113606	0.0564113
0.0311769	0.150562	0.0475731	0.0262477	0.00893179	0.140244	0.00395693	0.0101271
0.0228962	0.0210068	0.0174189	0.0731031	0.0265497	0.0679139	0.00931695	0.0560455
0.0306941	0.171314	0.0679686	0.0478066	0.0198941	0.25479	0.000720955	0.132385
0.0245995	0.104228	0.036316	0.0457006	0.0197829	0.0812977	0.00309456	0.051081
0.0380378	0.198337	0.0740641	0.0659029	0.0367787	0.213323	0.00307515	0.184678
0.0282848	0.107123	0.0381508	0.0363262	0.00815431	0.0931978	0.0124281	0.0390437
0.0154652	0.122342	0.0259946	0.0453345	0.0187413	0.0624462	0.00184398	0.0732705
0.0377821	0.0661541	0.0299186	0.0285558	0.0040265	0.0503082	0.0215649	0.00486948
0.0234887	0.167964	0.0624306	0.0267011	0.00851391	0.250624	0	0.066882
0.0354555	0.191445	0.0758724	0.0328249	0.0119236	0.24475	0.0106701	0.0611262
0.0153223	0.112199	0.0242741	0.0446985	0.0154881	0.0568228	0	0.0585843
0.0228731	0.0480918	0.0203258	0.0453666	0.00984103	0.0443257	0.00423422	0.0213204
0.037701	0.0121145	0.0148837	0.0789581	0.0216024	0.0332086	0.0194325	0.0367656
0.0152351	0.0510706	0.0104327	0.0554202	0.0121099	0.0263134	0.0025788	0.0479337
0.0927204	0.202061	0.130773	0.0236132	0.00840892	0.391145	0.0266892	0.0406012
0.046164	0.185974	0.0819517	0.0201656	0.00741883	0.305487	0.00981885	0.0305914
0.0310077	0.15606	0.0761182	0.0229856	0.00585863	0.32138	0.00450319	0.0646413
0.0254337	0.0540863	0.0220131	0.0341273	0.00269203	0.0477387	0.00068768	0.029512
0.0328578	0.0338341	0.0272063	0.0218099	0.000542291	0.0465016	0.0174665	7.17586e-05
0.0120101	0.0652693	0.0175121	0.039967	0.00784826	0.0729534	0.000293928	0.0460599
0.0180074	0.0518989	0.0194807	0.0477722	0.0119377	0.0538726	0	0.0569409
0.0292844	0.0315459	0.00923093	0.0751331	0.0408335	0.0209235	0	0.0600316
0.0239537	0.0713843	0.0223911	0.0818204	0.0352148	0.0598724	0	0.112916
0.0250475	0.142727	0.0397439	0.0273463	0.00991295	0.125368	0	0.0314858
0.0266774	0.13455	0.0565387	0.0394313	0.0129956	0.195795	0.00632776	0.0986539
0.0202807	0.122634	0.0431589	0.0261174	0.00665711	0.176066	0	0.0265547
0.0096147	0.0167622	0.0080041	0.0570044	0.0287918	0.0247388	0	0.0327593
0.0322475	0.16218	0.058935	0.0214444	0.0100615	0.212462	0.000177466	0.0136149
0.0218974	0.127592	0.0455125	0.0371222	0.00831338	0.140885	0.00101766	0.0694128
0.0181024	0.0647458	0.0157526	0.049479	0.0135441	0.0309073	0	0.0346816
0.0504148	0.199578	0.0965913	0.0195554	0.0101513	0.370957	0.00786118	0.0161406
0.0290959	0.154487	0.0499591	0.048505	0.0217756	0.135408	0.00716518	0.0846205
0.0365091	0.164272	0.0681244	0.0312583	0.00935806	0.181646	0.0108337	0.0442336
0.0282053	0.185542	0.0667587	0.054653	0.0261266	0.21469	8.596e-05	0.149879
0.0610515	0.066159	0.0282347	0.0621807	0.0165113	0.0364962	0.00839357	0.0249194
0.0732369	0.171564	0.105405	0.0284261	0.013046	0.241562	0.0262732	0.0491425
0.0195322	0.0802766	0.0246014	0.0272329	0.00427796	0.077517	0.00458083	0.00643199
0.0222528	0.111031	0.049417	0.0277587	0.00497091	0.234723	0	0.0466633
0.032066	0.077138	0.0380874	0.0243147	0.00297814	0.149441	0.00756725	0.00885056
0.0240518	0.0840076	0.0273626	0.0766061	0.0336493	0.0436596	0	0.116173
0.050567	0.244207	0.106764	0.02604	0.00996335	0.327951	0.0132462	0.0863357
0.0316944	0.109289	0.0469705	0.0245217	0.00454149	0.153243	0.0110195	0.0180953
0.0580652	0.080284	0.0451623	0.0275504	0.00453309	0.0610317	0.0736649	0.00191322
0.0357066	0.0302703	0.00851556	0.120242	0.0596992	0.0115713	0.0156586	0.121378
0.0126234	0.0218007	0.0100088	0.0375677	0.00820471	0.0364183	0	0.0179366
0.0247679	0.11398	0.0332732	0.0621813	0.0280259	0.0574197	0.00174693	0.114502
0.0612817	0.259114	0.0973984	0.0428217	0.0228891	0.210295	0.0226297	0.108632
0.0292867	0.166799	0.0608766	0.0579343	0.0330372	0.163249	0.00304742	0.161109
0.0106745	0.0216901	0.00931207	0.0465627	0.0109786	0.0343549	0	0.0235338
0.0155124	0.0237989	0.00801766	0.0687827	0.0403553	0.0259673	0	0.0803686
0.0281798	0.1386	0.0375696	0.0719609	0.0378806	0.0661058	0	0.135919
0.0249687	0.13455	0.0448318	0.0464625	0.0203887	0.138588	0.00269803	0.0919763
0.0414312	0.137959	0.0377791	0.0689887	0.0308413	0.0600108	0.0090258	0.105717
0.0414737	0.204103	0.0959211	0.0319079	0.012091	0.390211	0	0.0899771
0.0207264	0.0606831	0.00645465	0.0570741	0.0131299	0.0184838	0.00167761	0.0147247
0.0176482	0.123485	0.040633	0.0310788	0.0075254	0.165861	0	0.0387466
0.0508945	0.175816	0.0880112	0.0301376	0.00885199	0.30813	0.0130105	0.101872
0.0377273	0.206553	0.0780231	0.0375187	0.0169328	0.249681	0.0134292	0.0952317
0.0220852	0.106265	0.0359547	0.0323001	0.00577359	0.0839883	0.00373233	0.0337296
0.0204947	0.160947	0.0408913	0.0419725	0.0166913	0.129006	0	0.0632243
0.00994531	0.0350679	0.0084638	0.0542869	0.0145285	0.0351638	0	0.0470878
0.0290086	0.0298598	0.0126026	0.122752	0.0580451	0.023519	0.039536	0.0834057
0.0179224	0.126714	0.0393471	0.0316185	0.00843149	0.134162	0	0.0308885
0.0296482	0.120469	0.0349503	0.0943984	0.0476176	0.0373483	0.00505223	0.159896
0.0124728	0.0676411	0.0212517	0.0424622	0.0123672	0.0470207	0	0.0475779
0.0217437	0.0714384	0.022028	0.0492078	0.0177507	0.0567449	0	0.0608482
0.0411964	0.141999	0.0716435	0.0227713	0.00256866	0.267075	0.0102043	0.0373579
0.0229642	0.0874313	0.0246477	0.0723828	0.0357408	0.0364702	0	0.11306
0.0639149	0.126006	0.0632824	0.0279942	0.00364904	0.0953217	0.0226685	0.0210869
0.0237845	0.15871	0.0479948	0.0513402	0.0245265	0.170256	0	0.0890837
0.0738324	0.139566	0.0700529	0.0221184	0.0051494	0.166627	0.0222553	0.0114763
0.0451096	0.14078	0.065962	0.0220701	0.00379026	0.192871	0.0132794	0.0196649
0.0427938	0.166595	0.08016	0.0210135	0.00344693	0.264631	0.0130243	0.0485644
0.0218387	0.00830982	0.00497459	0.0817496	0.0418803	0.0153087	0.00560681	0.0576393
0.0269323	0.0142429	0.0057746	0.103162	0.0661422	0.0154299	0.00964693	0.0910485
0.029194	0.189934	0.0469702	0.0503163	0.0223767	0.147291	0	0.100823
0.0167429	0.16354	0.0415239	0.0237306	0.00617676	0.154104	0	0.0484825
0.0206059	0.159637	0.0405505	0.0375971	0.0129462	0.113148	0	0.0754991
0.076078	0.162507	0.0760796	0.0265182	0.00378029	0.110289	0.0402792	0.00864438
0.0214108	0.124173	0.0291125	0.0416219	0.0185697	0.07012	0	0.0496478
0.0215174	0.161239	0.0423322	0.068237	0.0342357	0.139133	0	0.117491
0.0334263	0.138809	0.0423786	0.0727096	0.0361791	0.0938899	0.00498291	0.127412
0.0249764	0.0728762	0.0318165	0.0267894	0.00568172	0.0599113	0.00659951	0.00998151
0.0229627	0.121494	0.0345671	0.033952	0.00754692	0.105132	0	0.0506464
0.0223208	0.148139	0.0376856	0.0435304	0.0167065	0.112828	0	0.0757235
0.0491588	0.148857	0.0625908	0.0212738	0.00420184	0.16032	0.0196044	0.025829
0.0274606	0.12725	0.045436	0.037869	0.00973761	0.0891576	0.00476662	0.0543637
0.0196272	0.175054	0.0419249	0.0330578	0.0130869	0.135612	0	0.071608
0.0340844	0.133667	0.0394239	0.0353516	0.0134056	0.0898973	0.00438119	0.0382584
0.0179657	0.0704651	0.0254454	0.0512992	0.0204112	0.0368812	0.00111748	0.0780258
0.0199408	0.0662549	0.0216883	0.0377347	0.00889031	0.0513334	0	0.0243555
0.0487656	0.0701284	0.038528	0.0308516	0.00301069	0.0568574	0.0581699	0.00401848
0.0160708	0.0212428	0.00980596	0.0504671	0.0108857	0.0468866	0	0.0285276
0.0329574	0.153947	0.045104	0.0556372	0.0281608	0.068645	0	0.0988772
0.0318165	0.104665	0.0374565	0.0525652	0.0229684	0.114204	0.00573991	0.0884076
0.0494631	0.084772	0.043234	0.0321936	0.0043084	0.0608846	0.0307016	0.00940644
0.0239583	0.152585	0.0632875	0.0454731	0.0158241	0.273178	0	0.113264
0.0255048	0.0208741	0.00606708	0.0943448	0.0618495	0.0139678	0.00846012	0.0850258
0.0424748	0.209225	0.0564404	0.0397768	0.0150571	0.148342	0.0099159	0.0633335
0.0105517	0.0169121	0.00605864	0.0754988	0.0583553	0.00708122	0	0.0749058
0.026448	0.0513139	0.0116925	0.0795345	0.0341979	0.0256948	0	0.090435
0.00852091	0.0143118	0.00592762	0.0503193	0.0242078	0.0163945	0	0.0298091
0.0178768	0.0506307	0.0133938	0.0342093	0.00528012	0.0407613	0.00305297	0.0110528
0.0216526	0.114231	0.0428628	0.0273367	0.0052187	0.138237	0.000460302	0.041149
0.0236447	0.159015	0.0434889	0.0462618	0.0202406	0.119939	0	0.104434
0.0116293	0.129293	0.0280563	0.0315004	0.0100494	0.100422	0	0.0261636
0.0244156	0.108927	0.0351277	0.0360166	0.00917275	0.0960874	0	0.0636054
0.0247995	0.162859	0.0320905	0.0500402	0.0253055	0.0600627	0	0.0763744
0.0191722	0.0989166	0.0294431	0.0487891	0.0171617	0.0828809	0.00148073	0.0807243
0.0309274	0.00617153	0.0107001	0.0641573	0.0124648	0.0125619	0.0252639	0.0151572
0.0183287	0.0125741	0.00794509	0.0624287	0.0356521	0.0204391	0	0.0558544
0.0158244	0.132561	0.0408739	0.0427195	0.0154996	0.172432	0	0.0912324
0.0275842	0.0210978	0.00549505	0.0694206	0.0279645	0.0255997	0.0112081	0.0350374
0.0171955	0.0902774	0.0271546	0.0268628	0.00551583	0.107057	0	0.0264961
0.0249177	0.162539	0.0486404	0.0275484	0.0120532	0.191141	0	0.0289753
0.0140254	0.145325	0.0260754	0.0298346	0.0138313	0.0624159	0	0.0231659
0.0284903	0.139753	0.0497278	0.0616806	0.0305426	0.141395	0.00439782	0.144521
0.0137496	0.109657	0.0322705	0.0275398	0.00368684	0.134085	0	0.0317132
0.0278523	0.115266	0.0320235	0.0479028	0.0194857	0.0504899	0.000446437	0.0760034
0.0220743	0.136686	0.0466872	0.045901	0.0174819	0.166722	0	0.110974
0.0106822	0.0792493	0.013928	0.0476412	0.0137016	0.0273516	0	0.0548104
0.0291685	0.0769734	0.0208277	0.101281	0.0477788	0.0340608	0	0.140368
0.0222868	0.0745352	0.0163636	0.0483307	0.00885252	0.0229999	0	0.0450805
0.023946	0.009406	0.00580254	0.0876092	0.0417422	0.0156894	0.0072345	0.0715352
0.0309861	0.104737	0.0425345	0.0364677	0.00920687	0.130261	0.00862927	0.0541565
0.0245763	0.0927721	0.0317653	0.0329271	0.00750808	0.0872542	0	0.0462489
0.0169785	0.0788192	0.0213925	0.066471	0.0251023	0.0321402	0.00115353	0.103635
0.0587318	0.184092	0.100604	0.0245042	0.00839527	0.316098	0.0211572	0.089873
0.0180877	0.0970954	0.0463801	0.0223331	0.00296764	0.22781	0	0.0269095
0.0326755	0.0994721	0.0459504	0.0233397	0.00328472	0.131403	0.0150707	0.0147439
0.0316396	0.0121637	0.0125833	0.0652765	0.00962369	0.0196172	0.0144357	0.0214689
0.0226313	0.0244895	0.0165128	0.0418904	0.00719572	0.044728	0.00163879	0.0088263
0.0428579	0.047959	0.0254322	0.0548858	0.0116963	0.0472672	0.0606961	0.0195537
0.0365694	0.0880187	0.026772	0.0319591	0.00645394	0.0412977	0.0178214	0.0064138
0.0194665	0.0691453	0.0190461	0.0277432	0.00336504	0.0363404	0.00861818	0.00774992
0.0252507	0.126036	0.0381895	0.0389048	0.0101214	0.0995609	0.000590628	0.0487716
0.0255735	0.130315	0.0407567	0.0465105	0.0149217	0.101758	0.00221278	0.0810104
0.0212973	0.0800899	0.0179231	0.0862265	0.0344688	0.0348913	0	0.12205
0.0174937	0.101844	0.0360474	0.034547	0.00748708	0.144605	0	0.0717798
0.0234439	0.163596	0.0385113	0.0574922	0.0305415	0.0717595	0	0.11474
0.0263236	0.148665	0.0565838	0.0223469	0.00495831	0.214136	0.00195767	0.0540463
0.0570092	0.226322	0.0819554	0.0192776	0.00609802	0.244944	0.0148267	0.0215195
0.0245454	0.121002	0.0511083	0.026928	0.00463598	0.231046	0	0.0476164
0.00749432	0.013631	0.00596281	0.0366956	0.00938483	0.0235709	0	0.0108881
0.0140177	0.0167352	0.00579485	0.0554523	0.0194458	0.0178999	0.00489695	0.0252742
0.0327751	0.13746	0.0518928	0.023097	0.00591848	0.199567	0.000158055	0.023081
0.0130529	0.0253547	0.00831008	0.0588864	0.020964	0.0270358	0.00358259	0.0393773
0.0273679	0.0967414	0.0306886	0.0249067	0.0043252	0.0789186	0.0114438	0.00444701
0.0489966	0.0860672	0.0608507	0.0209679	0.00426851	0.199273	0.0157889	0.0299435
0.00961393	0.103931	0.027059	0.0316674	0.00947513	0.119066	0	0.0248911
0.0220264	0.111515	0.0322862	0.0532117	0.0211304	0.0859868	0.00269526	0.0929829
0.0459778	0.125259	0.0496768	0.0227243	0.00229253	0.0877344	0.0155061	0.0101048
0.025752	0.103407	0.0246259	0.0891662	0.038847	0.0343246	0	0.136109
0.0358873	0.15768	0.0661988	0.0284109	0.00984418	0.248842	0.0136593	0.0804343
0.0280763	0.122511	0.0449956	0.0573225	0.0259785	0.119507	0	0.141677
0.0185767	0.0472094	0.011372	0.0775499	0.0332561	0.03089	0	0.087409
0.0523498	0.0816702	0.0360209	0.0281563	0.00302906	0.0513075	0.0469757	0.00511709
0.0259528	0.0352621	0.00781569	0.100909	0.0483306	0.0263783	0.0134486	0.0868046
0.0178444	0.0223733	0.00595969	0.0684011	0.0245034	0.0255348	0.00999908	0.0382049
0.0305396	0.17224	0.0543411	0.0456599	0.024097	0.160307	0.00144745	0.112085
0.0384071	0.197946	0.0560437	0.0396184	0.014488	0.133669	0.0191996	0.0557493
0.0256778	0.0994401	0.0326767	0.0379503	0.0131751	0.086653	0	0.0646191
0.0122951	0.0716277	0.0336435	0.0364836	0.00792018	0.175616	0	0.0547942
0.0292674	0.0142454	0.0124861	0.058265	0.0134134	0.0241722	0.0206248	0.0151835
0.0318852	0.136597	0.0348987	0.0383707	0.0142954	0.0826214	0.00485535	0.0385162
0.0224853	0.0902062	0.0274909	0.0333045	0.00689229	0.0669666	0.000302246	0.0347958
0.0263375	0.191278	0.0537113	0.0422784	0.0192647	0.151076	0	0.0805899
0.0214386	0.0947728	0.0370408	0.0227584	0.00528432	0.162007	0	0.00657955
0.00858039	0.00947482	0.00463147	0.0477374	0.0230313	0.0187737	0	0.022226
0.0176397	0.0748498	0.0233775	0.0431891	0.00716685	0.0468779	0.00741751	0.0435221
0.010639	0.0293535	0.0118766	0.0544413	0.0161375	0.0542662	0	0.0466481
0.0162995	0.0934087	0.0410795	0.022217	0.00366742	0.205745	0	0.0186592
0.0297741	0.0146042	0.00589905	0.11332	0.0768011	0.0114805	0.0118209	0.109413
0.0283443	0.147006	0.054742	0.0484888	0.0201199	0.124901	0.00490249	0.120178
0.0800615	0.0959599	0.0627479	0.0426372	0.00707865	0.118789	0.0960173	0.00270358
0.0136538	0.056404	0.0133604	0.0534257	0.0175575	0.0317681	0	0.0587733
0.0165868	0.0559248	0.0123698	0.0410875	0.00479767	0.0246437	0	0.0180791
0.0164972	0.122851	0.0297016	0.0489753	0.0189749	0.0742338	0	0.0802089
0.0284247	0.163962	0.0450823	0.0222696	0.00826245	0.121895	0.000568445	0.00926393
0.0236362	0.0137956	0.0050346	0.0896471	0.0418798	0.013825	0.01044	0.0605713
0.0262263	0.195719	0.0576034	0.0239909	0.0109272	0.217567	0	0.0297869
0.01808	0.0626739	0.0205099	0.0580352	0.0197624	0.0341819	0.00200481	0.0940947
0.0323225	0.222087	0.0693915	0.045475	0.0201514	0.228507	0.000299473	0.11071
0.0194913	0.132294	0.0268042	0.0345628	0.0124118	0.0561047	0	0.0220733
0.00695592	0.0277019	0.00858432	0.0416745	0.00740203	0.0342814	0	0.0192262
0.0199076	0.147416	0.0406214	0.0237492	0.00647389	0.125264	0.00327757	0.0161396
0.0292991	0.124367	0.0335099	0.0864345	0.0463782	0.0378804	0	0.153055
0.0211605	0.00979187	0.00557075	0.0930832	0.0735442	0.0190245	0.00133654	0.0866641
0.0315315	0.0712909	0.03334	0.0211021	0.00453729	0.0495599	0.0119124	0.0028754
0.0158947	0.0450588	0.0120778	0.065674	0.0224896	0.0331524	0	0.0712472
0.0200019	0.101726	0.0296881	0.0312848	0.00686184	0.074528	6.93226e-05	0.0296545
0.013385	0.0890117	0.0104843	0.0341226	0.00510268	0.0312707	0	0.00975007
0.00907785	0.00741272	0.00375726	0.0524574	0.0224203	0.0110825	0	0.0210344
0.0243229	0.164461	0.0513888	0.0378435	0.0120847	0.166938	0.00173584	0.0789273
0.0177687	0.00393494	0.00740681	0.0541443	0.0251748	0.0262874	0	0.0191848
0.0340898	0.114551	0.0792743	0.0206626	0.00205105	0.376105	0.00121453	0.0484653
0.022364	0.102628	0.0345928	0.061049	0.0266268	0.0506543	0.00123394	0.108476
0.025117	0.0876869	0.0264649	0.0689044	0.0270363	0.0511171	0	0.10404
0.0246528	0.138893	0.0433291	0.0370617	0.00868453	0.134439	0.000892874	0.0598133
0.0447288	0.0606437	0.0304718	0.0360576	0.00462496	0.0465145	0.0534394	0.00317557
0.0313654	0.135612	0.0267203	0.0642658	0.0441823	0.0484525	0	0.0904623
0.0626535	0.140834	0.0553005	0.023943	0.00483022	0.07336	0.0602219	0.00684435
0.0571637	0.169153	0.0726188	0.0203967	0.00369157	0.210347	0.0146409	0.0162831
0.0328825	0.0598523	0.0292835	0.0320984	0.00238072	0.0513853	0.014017	0.0155635
0.0145669	0.011097	0.00675176	0.0515664	0.0136129	0.0244706	0.0058536	0.0145387
0.0357977	0.0378993	0.0098971	0.083686	0.0240844	0.0236661	0.0139006	0.0546881
0.0262827	0.134125	0.0575809	0.019734	0.00545493	0.264151	0	0.0241513
0.0192132	0.0953208	0.0263126	0.0545395	0.0242556	0.0382394	0	0.0837938
0.0188687	0.118719	0.0372781	0.0377426	0.0110737	0.110868	0.00867641	0.0573604
0.0249201	0.031246	0.0116743	0.0670699	0.0201446	0.0290602	0.00870137	0.0418191
0.0574441	0.107229	0.0394319	0.0619822	0.0194254	0.0543311	0.053542	0.0442771
0.0542871	0.0770692	0.0389887	0.043581	0.00594263	0.0556937	0.0850505	0.00880306
0.0178892	0.00200556	0.00751439	0.0610847	0.0251548	0.00267763	0.0149459	0.0254106
0.0219824	0.114157	0.0298073	0.0585167	0.0250304	0.0385985	0.000884556	0.108118
0.0122727	0.0271464	0.00870521	0.0436478	0.00702196	0.0322094	0.00229319	0.00996332
0.0250637	0.0626763	0.0204728	0.0494241	0.0126486	0.0385682	0.00335244	0.0450219
0.0251634	0.0940157	0.0197197	0.0314326	0.0019156	0.0263783	0.00442832	0.0166278
0.0671585	0.0999268	0.052417	0.0224068	0.00271775	0.0692765	0.0225964	0.00567802
0.0221369	0.178793	0.0472513	0.0443314	0.0180804	0.116864	0.0008596	0.081735
0.00932194	0.0317523	0.00916635	0.0426547	0.0103172	0.0346404	0	0.0216579
0.0160121	0.0575322	0.0145186	0.0472447	0.0122669	0.0342771	0	0.0466805
0.00706947	0.0219236	0.00658029	0.0397094	0.0083013	0.0214123	0	0.0182075
0.0151061	0.0894246	0.0186741	0.0314746	0.00662193	0.0588602	7.48684e-05	0.0149137
0.0197524	0.0791362	0.0187403	0.0597933	0.0236477	0.0329231	0	0.0844709
0.0292751	0.145979	0.0404702	0.0511487	0.0219405	0.123158	0.00321657	0.0792265
0.0184685	0.0817808	0.0226366	0.0382179	0.00608069	0.0685714	0.00228764	0.0197953
0.0108985	0.00676632	0.00480812	0.0519428	0.0211997	0.0164983	0	0.0207311
0.0358217	0.101237	0.0428691	0.0212708	0.0047394	0.1056	0.00402348	0.00517976
0.032134	0.0604275	0.0258513	0.0249917	0.00357975	0.0520991	0.0149404	0.0030654
0.0208786	0.116453	0.0364813	0.0574485	0.0245259	0.0755272	0	0.123349
0.0119537	0.0263894	0.0110559	0.0394527	0.00646287	0.055525	0	0.0217166
0.0114145	0.0510878	0.0141579	0.0425138	0.0101739	0.0468087	0	0.0450765
0.0237228	0.129747	0.029315	0.0391101	0.0156965	0.0729447	0	0.051084
0.0193422	0.135177	0.0313457	0.0364244	0.0127672	0.10762	0	0.0664312
0.0196349	0.0104383	0.00531852	0.0649315	0.0219499	0.0173635	0	0.0373023
0.0565056	0.230812	0.104288	0.0209857	0.00883204	0.35843	0.0142111	0.059593
0.0204105	0.126987	0.0355451	0.0342976	0.0104778	0.100028	0	0.0531519
0.0163304	0.133363	0.0285335	0.0291537	0.0101371	0.086043	0	0.0213841
0.0215035	0.193249	0.0537082	0.0355166	0.0149642	0.174716	0	0.068872
0.0212123	0.0830933	0.0391198	0.0270996	0.00595837	0.1686	0.00462243	0.038502
0.0131626	0.0398778	0.013149	0.0238815	0.00220434	0.0250157	0.00740088	0.00277534
0.048788	0.140117	0.0399398	0.025069	0.00727972	0.0548892	0.019499	0.00764582
0.0190069	0.0856592	0.0238435	0.0825913	0.036586	0.0390051	0	0.128451
0.0141305	0.0234351	0.010259	0.0361033	0.00553578	0.0277625	0.00195212	0.00912041
0.0568223	0.238402	0.095099	0.0205793	0.0083958	0.294932	0.01453	0.0342551
0.0323912	0.169502	0.0633303	0.0377211	0.0147558	0.160082	0.00717904	0.101384
0.0305806	0.162569	0.0692538	0.0264838	0.00981898	0.253786	0.00547648	0.0991329
0.040529	0.1395	0.0822276	0.0287869	0.00676787	0.370641	0	0.0677007
0.0220365	0.12216	0.0365033	0.0297662	0.00663296	0.131822	0.00252057	0.0214376
0.0161203	0.159147	0.0523329	0.0319257	0.0136339	0.217874	0	0.0795519
0.0453259	0.154637	0.0487993	0.0312911	0.0114495	0.10621	0.0145189	0.0389942
0.0224119	0.0338439	0.00947078	0.0961813	0.0489505	0.0221867	0.0108531	0.0845882
0.0183743	0.166686	0.0388907	0.0438185	0.018441	0.125386	0	0.0786161
0.0204723	0.0964809	0.0249076	0.0691114	0.0317883	0.0349908	0	0.110867
0.0235706	0.109687	0.0316794	0.0559894	0.0240309	0.0644058	0.00563731	0.0922856
0.0152165	0.0931334	0.0237346	0.0529852	0.018986	0.0513118	0	0.0953176
0.0291886	0.122032	0.03596	0.0748278	0.0381373	0.0421499	0.000318884	0.139991
0.0770744	0.172501	0.0864455	0.0183473	0.00232193	0.236003	0.0202422	0.0152543
0.015602	0.144551	0.0440505	0.0403536	0.013456	0.180218	0	0.0541888
0.0294775	0.250816	0.0544204	0.0372922	0.0218948	0.121207	0	0.0642037
0.0308741	0.194235	0.0555573	0.0324803	0.0156382	0.1344	0.00710972	0.0531114
0.0334556	0.144858	0.0632149	0.0320345	0.0101471	0.21639	0.00592015	0.0871472
0.0567458	0.0422545	0.0209498	0.0914895	0.0215231	0.0185357	0.0296756	0.0296373
0.0223455	0.118021	0.0346362	0.040429	0.0143489	0.0874013	0.00376837	0.0579607
0.0260965	0.165029	0.071576	0.0351677	0.0131032	0.322193	0	0.0910657
0.0248637	0.158725	0.052408	0.0307957	0.00976753	0.195501	0	0.0377854
0.0101013	0.0444886	0.00971432	0.0336229	0.00766557	0.0297826	0	0.0132602
0.0116045	0.107354	0.0279889	0.0289817	0.00430893	0.1029	0	0.0391731
0.0177563	0.104631	0.0275353	0.0400143	0.0122947	0.0992452	0	0.0620055
0.0279705	0.00926345	0.00626099	0.0880818	0.0572392	0.0179864	0.00212682	0.0907786
0.00858889	0.0352989	0.00582104	0.0385694	0.00666445	0.0253617	0	0.0147954
0.0294474	0.114339	0.0391475	0.0274012	0.00675002	0.168859	0	0.0653569
0.0311916	0.219046	0.0598346	0.0340813	0.0186757	0.20183	0	0.050801
0.0148666	0.0764769	0.020908	0.0652517	0.029416	0.0347226	0	0.0958502
0.0197315	0.0129403	0.0102962	0.0716933	0.0227295	0.0279831	0.00908403	0.0433796
0.0346174	0.168799	0.0563806	0.0391207	0.0129142	0.136516	0.0130853	0.0692521
0.0191506	0.0762803	0.0233067	0.0553068	0.0200957	0.0331827	0	0.08429
0.0189699	0.11095	0.0344909	0.0351432	0.00685869	0.0929339	2.49561e-05	0.0452938
0.015371	0.123563	0.0264789	0.0350106	0.0101618	0.0721012	0	0.0362967
0.0336464	0.0204784	0.0102067	0.122699	0.0634491	0.0165156	0.0291571	0.0758781
0.0119823	0.052506	0.0142537	0.0580451	0.0199125	0.0385552	0	0.0639359
0.0205897	0.110775	0.036731	0.0260979	0.00617414	0.14271	0	0.0259483
0.0241414	0.148724	0.0592023	0.0360719	0.0114401	0.215192	0.00647195	0.0675299
0.0204198	0.127641	0.041357	0.0389726	0.0137027	0.108731	0	0.0943908
0.0224729	0.169217	0.0542913	0.041105	0.0148692	0.192521	0	0.09365
0.0319185	0.131246	0.0360278	0.0843421	0.0428226	0.0376122	0.00531843	0.142287
0.0209551	0.152629	0.0325729	0.0258072	0.0132423	0.0934357	0	0.0203875
0.0135109	0.00540224	0.00899176	0.0650618	0.0188311	0.027689	0.0169868	0.0233983
0.0908271	0.216987	0.0898531	0.0182524	0.00297131	0.187836	0.028206	0.0150471
0.0487494	0.211683	0.0864409	0.0570411	0.0279356	0.224289	0.010074	0.173693
0.0156985	0.0754962	0.0216225	0.0455948	0.0139904	0.0313961	0	0.0669568
0.0119058	0.0186768	0.0100659	0.0405587	0.00760362	0.0491878	0	0.0198903
0.0194573	0.051395	0.0110938	0.0678815	0.0210144	0.0292895	0	0.0830944
0.0323997	0.0837274	0.0280628	0.0493209	0.0273513	0.0565329	0.012112	0.0416382
0.0367532	0.214028	0.0690926	0.0360325	0.01371	0.206467	0.0103651	0.0674733
0.0314403	0.137814	0.0603767	0.0219028	0.00329889	0.244045	0.00451151	0.0425842
0.0261367	0.167293	0.0495965	0.0346591	0.0140628	0.165952	0.000202422	0.0484017
0.0201432	0.0194215	0.00873741	0.0530642	0.00795167	0.0290602	0.0096192	0.00980566
0.0284625	0.145197	0.0439996	0.0653082	0.0330482	0.0934919	0.00223219	0.143451
0.0137859	0.014039	0.00550643	0.046149	0.0181943	0.0162474	0	0.0256623
0.0231627	0.140854	0.047295	0.0357369	0.0091528	0.17254	0.00290046	0.0786757
0.0283575	0.0195198	0.0108047	0.063569	0.014898	0.0228052	0.0111221	0.0233903
0.0367092	0.163709	0.0619735	0.0529343	0.0237238	0.103783	0.00486922	0.125749
0.0263383	0.162343	0.0403005	0.0602688	0.0300512	0.0979258	0	0.125808
0.0338843	0.154846	0.051526	0.0255069	0.00500713	0.0892787	0.0126943	0.0226201
0.0188308	0.017153	0.00484194	0.072576	0.0269513	0.0173981	0.00699049	0.0477114
0.0117289	0.046391	0.00857863	0.0458759	0.00919007	0.0277928	0	0.0238784
0.0415726	0.0451744	0.0230241	0.0592982	0.0168588	0.0313183	0.0366356	0.0304752
0.018226	0.0698187	0.014234	0.0471389	0.01188	0.0367946	0.00411221	0.0348848
0.0266766	0.117623	0.0308284	0.0758934	0.0414341	0.0369158	0.00454756	0.120826
0.0302554	0.165567	0.0679859	0.0285088	0.00852336	0.22698	0.00553194	0.091191
0.0195446	0.0136015	0.00473467	0.0914961	0.0547189	0.0162258	0.0094556	0.0698696
0.0134661	0.0886061	0.019222	0.0506758	0.0183339	0.0318979	0.000338294	0.0656651
0.0153586	0.0858485	0.0207989	0.0627819	0.0256677	0.0318114	0	0.101784
0.0305443	0.148313	0.0359776	0.0632333	0.033116	0.0557803	0	0.108762
0.0211675	0.0752824	0.0215724	0.0494403	0.0170331	0.0527349	0	0.0580234
0.0224451	0.120931	0.0335647	0.0253416	0.00912707	0.102096	0	0.0216721
0.0218256	0.0903536	0.0245066	0.037277	0.00371047	0.0543355	0.00395693	0.0452908
0.0121105	0.0308134	0.00664255	0.0480619	0.0195109	0.0236617	0	0.0399847
0.0399666	0.0931162	0.0536075	0.0205052	0.00197545	0.17511	0.0122645	0.0263313
0.0399465	0.182497	0.0857185	0.0283047	0.0149437	0.256628	0.0107478	0.115213
0.0138601	0.00895376	0.00430816	0.0662349	0.0361875	0.0157024	0.00467234	0.0362502
0.0171608	0.125033	0.0328943	0.048893	0.0204727	0.0972077	0	0.0741256
0.0148087	0.000813532	0.00479131	0.0602113	0.0336598	0.0225111	0	0.0442498
0.0214857	0.0949546	0.0409987	0.0295251	0.0080047	0.182139	0	0.0312928
0.00809143	0.0528058	0.0158451	0.0385016	0.00654686	0.0323002	0	0.0462792
0.0166062	0.133719	0.0301385	0.0494915	0.0186935	0.0632335	0	0.0766159
0.0271277	0.108566	0.0330825	0.112657	0.0707734	0.0380924	0.0076338	0.169385
0.114052	0.183654	0.101555	0.018169	0.00166467	0.267836	0.0316249	0.0185622
0.0152212	0.0950751	0.0223211	0.0484131	0.0182022	0.0794723	0	0.0672752
0.0219739	0.162603	0.0631317	0.0482534	0.022088	0.232897	0.000856827	0.116362
0.0160338	0.0869078	0.0303581	0.0320702	0.0113435	0.0964853	0	0.0554704
0.0106768	0.0441249	0.0114973	0.0317323	0.00610641	0.0380491	0	0.0162033
0.029082	0.0235801	0.0117732	0.0453722	0.00592058	0.0216157	0.0112441	0.00981879
0.0278384	0.170829	0.052065	0.0272051	0.0172247	0.139859	0.00101766	0.061108
0.0334132	0.181912	0.0730398	0.0375115	0.0146823	0.225652	0.00032443	0.121069
0.049864	0.188172	0.0672659	0.0242363	0.00828398	0.125407	0.0148156	0.00924169
0.0308749	0.155016	0.0832641	0.0251454	0.0082719	0.382814	0	0.0365484
0.0132622	0.0880064	0.0259842	0.0275775	0.00564759	0.117054	0	0.0211637
0.0306231	0.149528	0.0400045	0.0552939	0.02519	0.0836942	0	0.111001
0.0149794	0.0662131	0.0178596	0.058309	0.0178804	0.0254742	0.00303355	0.0862871
0.0311993	0.161414	0.0661159	0.0245922	0.0106642	0.247328	0.00714022	0.0327654
0.0292921	0.177448	0.0765064	0.0197571	0.00656839	0.328215	0	0.0241412
0.0405035	0.0902824	0.0537153	0.0200571	0.00184683	0.183562	0.0106757	0.0238188
0.026947	0.159378	0.0482112	0.0312335	0.00981006	0.131935	0.00108698	0.0488848
0.0186539	0.098978	0.043982	0.0363553	0.0101844	0.153161	0.00105925	0.0741236
0.0197454	0.0418809	0.0191105	0.0470446	0.0119115	0.0328366	0	0.0655398
0.0150126	0.124198	0.0366286	0.0298875	0.0120559	0.134063	0	0.0457011
0.0173832	0.0697941	0.0412268	0.0326248	0.00776374	0.210347	0	0.0682788
0.0292249	0.198379	0.052329	0.0430916	0.0206658	0.108143	0.000759775	0.0804343
0.0257999	0.0261338	0.00867483	0.0757475	0.0202327	0.0203006	0.00186062	0.0654448
0.0338318	0.15885	0.0510559	0.0709581	0.0400476	0.114178	0.00334689	0.161035
0.0204089	0.14195	0.0476146	0.0283295	0.00708128	0.145336	0	0.0541929
0.0276916	0.0683317	0.0235848	0.0664141	0.0257517	0.059708	0	0.0996504
0.0564948	0.101925	0.0354385	0.0386408	0.0067495	0.0490191	0.0425751	0.0157667
0.0230275	0.0936766	0.0297681	0.0239109	0.00287839	0.0708035	0.00540439	0.0254419
0.0389246	0.082496	0.0396661	0.0216164	0.00181219	0.0836336	0.0142527	0.0129772
0.00886156	0.00393739	0.00523388	0.0581314	0.0386727	0.0235968	0	0.0540625
0.0561155	0.229033	0.0987031	0.0188146	0.0066655	0.309298	0.01547	0.0383484
0.0165776	0.0362108	0.00832684	0.0554493	0.0145678	0.0263653	0	0.0447652
0.0259721	0.130976	0.0425937	0.0757971	0.042074	0.0885347	0.00388761	0.157286
0.0358271	0.129878	0.0513255	0.0352702	0.00930451	0.182057	0.0093225	0.0600185
0.0157781	0.0495984	0.0135424	0.0676695	0.0257937	0.0319974	0	0.0880104
0.0275132	0.0230861	0.00852162	0.0878992	0.0268935	0.0239299	0.0161272	0.0599639
0.00621823	0.0313935	0.0100296	0.0416672	0.00635525	0.0434736	0	0.0423224
0.00910179	0.0200728	0.0063245	0.0504113	0.00933444	0.0227057	0	0.0301093
0.0207913	0.12927	0.0294092	0.0276407	0.0124459	0.0854245	0	0.0229395
0.0342737	0.185203	0.0621023	0.0493874	0.0230513	0.146149	0.0137619	0.0950851
0.0360009	0.182497	0.0471705	0.0334189	0.0136922	0.0965459	0.00554858	0.0355316
0.0294149	0.114595	0.05254	0.0301372	0.0102327	0.200182	0.0027424	0.0741327
0.0300576	0.0794582	0.0273708	0.0415673	0.00554208	0.0411939	0.0140531	0.0323722
0.0272567	0.131446	0.0496371	0.0483499	0.0184164	0.14258	0.00964415	0.104593
0.0424825	0.141245	0.060351	0.0299408	0.00464176	0.17052	0.0182263	0.0492688
0.0376323	0.171906	0.0742847	0.0406288	0.0146046	0.242786	0.0120649	0.0907342
0.0433044	0.129956	0.0391925	0.0729497	0.0290842	0.0519866	0.00685461	0.12101
0.0555053	0.220381	0.107871	0.0176644	0.0106075	0.415888	0	0.0150006
0.0368351	0.153386	0.0569651	0.0196874	0.00331727	0.154982	0.0112164	0.0189998
0.0254515	0.176463	0.065693	0.0561505	0.0262672	0.241549	0.00165542	0.150974
0.0147337	0.00839584	0.00550593	0.0789015	0.0629273	0.013639	0	0.0753354
0.0337376	0.055851	0.0144234	0.0774097	0.0313012	0.0268498	0.00701822	0.0806748
0.0178266	0.0881097	0.0284087	0.0294526	0.00422493	0.0956981	0.0024457	0.0226686
0.0322344	0.144882	0.0478545	0.0214097	0.00546806	0.155177	0.00415935	0.0068585
0.0200127	0.0106595	0.00584592	0.0590892	0.034315	0.0187131	0	0.0361239
0.0313345	0.0102785	0.00894719	0.0944143	0.0392056	0.0142316	0.0218532	0.0546376
0.0120549	0.0602775	0.0178856	0.0446767	0.0111256	0.0281043	0	0.056381
0.0758964	0.289489	0.113895	0.0203637	0.0150167	0.351413	0.0107866	0.026863
0.0318304	0.12711	0.0735264	0.0225206	0.00512473	0.337	0	0.0198013
0.046938	0.140264	0.06259	0.0251564	0.0071364	0.201998	0.0107866	0.0146276
0.0227919	0.165712	0.0326015	0.0373077	0.0142906	0.0652925	0	0.0361603
0.0250745	0.151268	0.0367318	0.068699	0.0351859	0.0507235	0.000748684	0.118704
0.0217306	0.0416646	0.0147793	0.0301693	0.00537409	0.0454201	0	0.0096965
0.0142347	0.119112	0.0217957	0.0454552	0.0169013	0.0489023	0	0.0668305
0.023963	0.132778	0.051756	0.024444	0.00743616	0.231028	0	0.0131642
0.0674852	0.081218	0.0418063	0.0357918	0.00729756	0.0495988	0.0677836	0.0123799
0.0187814	0.045022	0.0110126	0.0750729	0.028028	0.0311452	0	0.087216
0.0174087	0.0936938	0.0361725	0.0381084	0.00771229	0.179483	0	0.0879517
0.0194132	0.0645369	0.0199228	0.033704	0.0031855	0.0351638	0.00937518	0.0167854
0.0175995	0.12903	0.0300099	0.0232898	0.00922314	0.106582	0	0.0174009
0.0161087	0.165825	0.0396173	0.0388022	0.0146209	0.108602	0	0.0658531
0.0275587	0.171156	0.0620674	0.033399	0.0108285	0.180283	0.000149737	0.100048
0.0212795	0.132775	0.0519429	0.0202532	0.00349365	0.225569	0	0.0179427
0.0268829	0.175204	0.0490729	0.0218228	0.00904518	0.15711	0.000765321	0.0118088
0.0638454	0.195683	0.0923324	0.0185924	0.00615576	0.299833	0.0155948	0.0158536
0.0595784	0.232088	0.0998611	0.0242251	0.00828818	0.294111	0.0161355	0.058649
0.0377041	0.095021	0.0354368	0.0343393	0.00386796	0.0520601	0.010598	0.0242847
0.0122395	0.107325	0.0227905	0.0410504	0.0150933	0.0775733	0	0.0720011
0.0186941	0.171127	0.034562	0.0262156	0.00958957	0.0899275	0	0.0251024
0.013202	0.0879327	0.0304154	0.0285905	0.00535519	0.139379	0	0.0405375
0.0507802	0.224985	0.0841256	0.0212797	0.00840525	0.265963	0.0107755	0.0360723
0.0250004	0.148739	0.0438966	0.0478155	0.0209126	0.104099	0.000795823	0.0969377
0.0285096	0.207554	0.0670551	0.0243656	0.0123414	0.280311	0	0.0299061
0.0269099	0.140286	0.0531948	0.0392679	0.0106332	0.181741	0.011441	0.0752495
0.0255805	0.0478706	0.0159997	0.0570698	0.0143353	0.0308035	0	0.0439678
0.0114222	0.0360215	0.0108265	0.0472123	0.00990665	0.0280999	0	0.0383292
0.0542369	0.0838773	0.0402777	0.0380786	0.00559772	0.0498237	0.0698244	0.00500592
0.00816867	0.0224127	0.00519419	0.0591841	0.0214969	0.0209452	0.00664387	0.0235328
0.0227873	0.0624773	0.0200324	0.0761652	0.0347077	0.0505072	0	0.101954
0.025701	0.123259	0.0483621	0.042453	0.0148303	0.146945	0	0.104549
0.0592926	0.0863671	0.0458311	0.0213313	0.000881419	0.0529729	0.0244376	0.00354043
0.0172303	0.092138	0.0248844	0.0596365	0.024612	0.0382697	0	0.0962747
0.0652343	0.176249	0.105367	0.0185355	0.0023928	0.368383	0.0160329	0.0354497
0.018742	0.0110994	0.00695729	0.0691329	0.0193057	0.0184492	0.0228792	0.0303306
0.0461601	0.0800604	0.023044	0.0687225	0.0179607	0.0327804	0.00483317	0.0332212
0.0487818	0.246923	0.0918914	0.0403192	0.0217982	0.267923	0.014408	0.132751
0.0365408	0.215067	0.0684434	0.0244443	0.0140996	0.222684	0.002149	0.0492031
0.0300391	0.164019	0.0672577	0.0255777	0.00627913	0.305755	0.00335798	0.0742731
0.0181109	0.100662	0.03811	0.0300198	0.00504546	0.159373	0	0.0550732
0.0174288	0.0626469	0.0220088	0.0405239	0.0106705	0.0522764	0	0.0596101
0.0153185	0.0472389	0.0156334	0.0468068	0.0107986	0.0414275	0	0.0431673
0.0283212	0.120066	0.0291966	0.0714797	0.034756	0.0479853	0	0.117287
0.0341593	0.166953	0.0509369	0.064031	0.0336898	0.107278	0.00338294	0.135498
0.015636	0.100153	0.022136	0.038708	0.00939586	0.0516622	0	0.0376965
0.0283868	0.142968	0.0512542	0.0419083	0.0131877	0.173068	0.000842962	0.112107
0.0125199	0.150757	0.0351198	0.0393721	0.0135168	0.11612	0	0.0642563
0.0240673	0.10746	0.0441616	0.0278761	0.00649594	0.179591	0.00694612	0.0468028
0.0384974	0.213101	0.0588437	0.0192829	0.0115272	0.15849	0.00643036	0.0125537
0.0231102	0.194825	0.0401987	0.0314095	0.015676	0.106742	0	0.0424841
0.0196203	0.149282	0.0394873	0.0319482	0.0128129	0.128872	0	0.0463864
0.0345517	0.151867	0.0617771	0.0265817	0.00566492	0.206584	0.00677143	0.0576019
0.0117814	0.0324135	0.0127028	0.02347	0.0028196	0.0388277	0.00555412	0.00157262
0.0209218	0.0862491	0.021852	0.0313374	0.00907615	0.0558451	3.60477e-05	0.0169694
0.0175547	0.034564	0.00953735	0.0730803	0.0250052	0.0316427	0	0.0687498
0.0217213	0.108069	0.035438	0.0307643	0.00651011	0.147287	0.00284222	0.0220177
0.0115165	0.059813	0.0167761	0.0315583	0.0148681	0.0609668	0	0.0287964
0.0182685	0.0167573	0.00516356	0.0767946	0.0346667	0.0154991	0.0106895	0.0508829
0.0170843	0.136049	0.0314263	0.0560168	0.0283466	0.0615205	0	0.11577
0.0360611	0.175541	0.058654	0.0544126	0.0238902	0.159706	0.0100351	0.10365
0.0193955	0.0698433	0.0253001	0.0417416	0.0107902	0.0737017	0	0.0595657
0.0284254	0.179134	0.0795356	0.0334953	0.0170026	0.321025	0	0.113625
0.0248691	0.193721	0.0602986	0.0387497	0.0181266	0.199126	0	0.111941
0.028892	0.161819	0.0678099	0.0365471	0.0117278	0.283045	0.00704317	0.0918378
0.0856903	0.121214	0.0673903	0.0271099	0.00411942	0.0695101	0.0764822	0.00553956
0.0521366	0.160413	0.0684526	0.0273685	0.00386953	0.156747	0.0151151	0.0259887
0.018236	0.0912065	0.0222475	0.057937	0.0206664	0.0346967	0.00275072	0.0850612
0.0344683	0.0184458	0.00676057	0.11006	0.0563883	0.0102563	0.0143137	0.102065
0.0202351	0.0905281	0.0400978	0.0220572	0.00334299	0.177883	0	0.0284821
0.0178174	0.137558	0.0408718	0.0232187	0.00969614	0.163378	0	0.0172392
0.0149856	0.104754	0.0203099	0.0572236	0.0273875	0.0386634	0	0.0735323
0.0146727	0.0946228	0.032901	0.034409	0.0109792	0.127912	0	0.0540109
0.0320351	0.054895	0.068421	0.0267335	0.00743196	0.360104	0	0.061015
0.0110005	0.00762655	0.00533202	0.0502813	0.0167758	0.0188429	0	0.0208797
0.0366914	0.157034	0.0640256	0.0641173	0.030225	0.158637	0.0074286	0.144547
0.0237876	0.127326	0.0339738	0.0399584	0.0129121	0.0682081	0.0082882	0.0567368
0.0194758	0.166133	0.0443905	0.048547	0.0216307	0.110332	0	0.0834663
0.0125995	0.0965399	0.0239261	0.0274661	0.00572476	0.0773656	0	0.0241685
0.0316203	0.186535	0.0602793	0.0511464	0.0270888	0.139237	0.00298642	0.108619
0.0299356	0.111587	0.0371716	0.0451036	0.0122543	0.0629826	0.00593401	0.0628352
0.0335978	0.148257	0.0541012	0.0211058	0.00518667	0.172298	0.00703485	0.0146438
0.0270258	0.165265	0.055498	0.0336087	0.0128344	0.204049	0.000476939	0.0488686
0.0365478	0.131323	0.0445712	0.0372171	0.0095796	0.126986	0.00723727	0.0471757
0.0387562	0.213027	0.0627455	0.0574386	0.0336887	0.135927	0.00696276	0.118213
0.0240294	0.0829237	0.0259326	0.0566098	0.020091	0.042643	0	0.0857515
0.0251587	0.0763933	0.0313271	0.0309584	0.00252772	0.056693	0.0129439	0.0138565
0.0184152	0.0965252	0.0267407	0.0404991	0.0125231	0.0663047	0	0.0700212
0.0221948	0.0109987	0.00559938	0.0891616	0.0548055	0.01344	0.00499122	0.0816916
0.0348947	0.151713	0.0616334	0.0220086	0.00368317	0.19346	0.00945837	0.0153179
0.0427868	0.139003	0.0443641	0.0310424	0.00511213	0.0528431	0.0216785	0.0124981
0.0261992	0.0775215	0.0279046	0.0716291	0.030498	0.032962	0	0.112887
0.0287707	0.118382	0.0384978	0.0321939	0.00617361	0.0913507	0.00955819	0.0435089
0.0147546	0.0672724	0.00767398	0.0514087	0.00938851	0.0232421	0	0.0162558
0.0271331	0.197268	0.0492767	0.0548769	0.0280369	0.0998032	8.04142e-05	0.113654
0.0312055	0.0117851	0.0104879	0.0945826	0.0247002	0.015538	0.023065	0.0435969
0.0480735	0.0929835	0.0478749	0.0232964	0.00443492	0.100404	0.0105426	0.00907594
0.0529098	0.112992	0.0379844	0.0654012	0.0183513	0.0593403	0.0202866	0.0666435
0.0324059	0.174204	0.0679806	0.0492584	0.0220491	0.172151	0.0037046	0.146562
0.0171955	0.0948514	0.0259884	0.0488176	0.0178767	0.0578566	0	0.0754203
0.0545853	0.131984	0.0573421	0.0210932	0.00221536	0.0864237	0.018914	0.0107971
0.0179595	0.0800087	0.0267298	0.0399931	0.00681407	0.0449919	0.00415381	0.0428581
0.0228893	0.143651	0.0313584	0.0351383	0.014329	0.0678534	0	0.0425468
0.0162779	0.0363607	0.0152273	0.0387834	0.00868085	0.0528171	0	0.0302376
0.0117165	0.0445206	0.0102545	0.0460554	0.0117398	0.0260539	0	0.0419302
0.0497698	0.13209	0.0912157	0.024525	0.0043189	0.323417	0.0196044	0.0303003
0.0148372	0.118975	0.0209563	0.044305	0.0150954	0.0474186	5.5458e-06	0.0544769
0.0335646	0.0674592	0.0141748	0.0748007	0.0369876	0.0257943	0.0012589	0.0895436
0.024642	0.0884808	0.0215032	0.0825867	0.0348993	0.0329318	0	0.11324
0.0516067	0.184473	0.0632749	0.0225371	0.00809551	0.145042	0.0178048	0.0133602
0.031903	0.209788	0.0665941	0.0320798	0.01208	0.211701	0.00638322	0.07502
0.0194094	0.151388	0.0569716	0.0429904	0.017789	0.246372	0	0.0670852
0.0194071	0.0534621	0.0142283	0.0786535	0.0321295	0.0389575	0	0.104571
0.0154328	0.0353825	0.0158441	0.0431435	0.0106558	0.061806	0	0.0231548
0.0636817	0.0895966	0.0503829	0.0233837	0.00140849	0.0558192	0.0526158	0.0030836
0.0357962	0.215724	0.077759	0.0239727	0.0134035	0.28337	0	0.0254713
0.0220566	0.134705	0.0446576	0.0435734	0.0277372	0.103389	0.00444773	0.0759398
0.0176791	0.0797974	0.0288026	0.0375538	0.00659148	0.150094	0	0.0749735
0.00970199	0.000545632	0.00394254	0.0735215	0.0416377	0.0031448	0	0.0526364
0.02952	0.0933349	0.0327026	0.0624132	0.0232791	0.0709765	0.00526297	0.10635
0.0310162	0.17547	0.0785623	0.0223519	0.00499244	0.352248	0	0.0531771
0.0084398	0.0709911	0.0127213	0.0368404	0.00658413	0.0327804	0	0.0264061
0.0386867	0.257142	0.0889945	0.024567	0.0144308	0.338363	0	0.0912334
0.0247092	0.126697	0.044907	0.0308803	0.00524547	0.155566	0.00733433	0.0401585
0.0193854	0.108893	0.0306249	0.0363106	0.00717997	0.0894128	0.00422313	0.0576626
0.0285405	0.200271	0.0674629	0.025583	0.00759627	0.253795	0	0.073034
0.0196118	0.152516	0.056503	0.026171	0.00732959	0.261944	0	0.0502714
0.0364242	0.0600957	0.0251332	0.0296636	0.00323852	0.048526	0.0144496	0.00366272
0.0345989	0.171643	0.0583813	0.0379338	0.0151726	0.167704	0.00843517	0.0728956
0.0188347	0.100244	0.0379888	0.0384272	0.0119902	0.16003	0	0.0853715
0.0144858	0.0692755	0.018868	0.0481816	0.0156498	0.0740089	0	0.0504867
0.0158901	0.0826828	0.0246947	0.0427367	0.0138045	0.0386634	0	0.0735667
0.0275302	0.0696909	0.030177	0.0270457	0.00528012	0.0847756	0.0101488	0.00653913
0.0113419	0.0483105	0.0150999	0.045691	0.0153647	0.0347529	0	0.0534985
0.0214703	0.119149	0.057817	0.0250631	0.00876327	0.280035	0	0.024025
0.0141938	0.0996195	0.0211803	0.0413792	0.0126816	0.0754364	0	0.0466845
0.0456828	0.216377	0.0811231	0.0198382	0.0102946	0.296611	0	0.0181064
0.0133032	0.0223906	0.0106208	0.0379589	0.00703666	0.034476	0	0.0216024
0.00689722	0.0133459	0.00532946	0.0465002	0.0211709	0.0238823	0	0.0259018
0.0348924	0.189275	0.0638548	0.0372251	0.0167905	0.171584	0.00486644	0.0931072
0.0164571	0.10818	0.0332176	0.0413573	0.0117372	0.103817	0	0.0839515
0.0154745	0.0463221	0.0179617	0.0371487	0.00861103	0.100041	0	0.0265062
0.0302616	0.109952	0.0362273	0.0279965	0.00218911	0.0651671	0.0108975	0.020624
0.0159341	0.0783841	0.0262345	0.0483641	0.017894	0.0618968	0	0.0797086
0.018623	0.0321628	0.00964193	0.0715326	0.0249275	0.0303017	0.00051576	0.0611393
0.016264	0.0310101	0.00867796	0.0660517	0.018797	0.0262139	0	0.0605481
0.0137411	0.0524077	0.0182229	0.0372135	0.00700516	0.0471677	0.00479157	0.0256158
0.025582	0.122226	0.0242037	0.059324	0.0195193	0.0322267	0	0.0750776
0.0298869	0.0224151	0.0100811	0.0562685	0.0115802	0.0253444	0.0122368	0.0114955
0.0183542	0.01616	0.005963	0.0705332	0.024717	0.0180988	0.0122035	0.0458103
0.0169816	0.0809231	0.0270145	0.0475622	0.0193487	0.0445204	0	0.0850157
0.0294922	0.0181017	0.00807067	0.0746327	0.0173045	0.0291987	0.013163	0.0368849
0.0366343	0.027751	0.0185391	0.0686203	0.0145526	0.0272521	0.0546373	0.0146559
0.0226012	0.150147	0.0339899	0.0491588	0.0210323	0.0693328	0.0017192	0.0864003
0.0454518	0.159157	0.0766389	0.0282971	0.0067201	0.259457	0.0160606	0.0597698
0.0242998	0.117434	0.0314201	0.0531902	0.023391	0.0687574	0	0.099706
0.0445434	0.164051	0.0469375	0.0233477	0.0078871	0.0740089	0.0205222	0.00888593
0.0339817	0.107851	0.0468179	0.0231082	0.00356348	0.108169	0.0176717	0.0163508
0.0331281	0.179043	0.066826	0.0417916	0.0177082	0.241073	0.00933636	0.0986599
0.0171546	0.119879	0.0319899	0.0303069	0.00632638	0.109393	0	0.0298879
0.0233443	0.022103	0.00860676	0.0713556	0.0176326	0.025033	0.018498	0.027245
0.0192603	0.057628	0.0158697	0.0740751	0.0288889	0.0347486	0	0.0909221
0.0332834	0.143649	0.0338348	0.0661175	0.0302465	0.0528171	0.00317497	0.0967063
0.0283227	0.186864	0.0709941	0.033486	0.0130565	0.246822	0	0.117755
0.0185427	0.0209232	0.0163108	0.0588603	0.0173412	0.0712015	0	0.0466552
0.0892513	0.192679	0.0984526	0.018976	0.00523917	0.273498	0.0199871	0.0125335
0.0198698	0.0587045	0.0178506	0.0377793	0.00546806	0.0279961	0.00210186	0.0204674
0.0162277	0.167298	0.0372928	0.0369757	0.0140623	0.102939	0	0.0659471
0.0369618	0.225248	0.0823291	0.0222028	0.0119131	0.317932	0	0.0475173
0.0719909	0.190821	0.0976373	0.0188153	0.00385168	0.265314	0.0263703	0.0496044
0.0339585	0.137293	0.062442	0.0493407	0.0190741	0.166082	0.0111554	0.0932053
0.0285506	0.181022	0.0678514	0.0220596	0.00795272	0.25001	0.000130326	0.0401272
0.0350824	0.160563	0.0751129	0.0305652	0.0067852	0.312196	0.00791386	0.086934
0.0217692	0.0928041	0.0411543	0.0295347	0.00794012	0.159442	0	0.0829428
0.0350368	0.0337677	0.0214125	0.0416037	0.0047289	0.0472283	0.0460662	0.00271571
0.0195206	0.0027429	0.00627599	0.0662623	0.0198453	0.0141148	0.00773362	0.0286104
0.0296838	0.153251	0.0659597	0.0407806	0.0127	0.28183	0.00222664	0.10362
0.0311638	0.07222	0.0219616	0.0464017	0.0124727	0.0322526	0.00803032	0.0348504
0.0134885	0.00753316	0.00780894	0.0491413	0.00817636	0.014409	0.00458361	0.0063006
0.0147561	0.115313	0.0405519	0.0375885	0.0177712	0.182684	0	0.0765876
0.025986	0.162947	0.0636526	0.0236083	0.00926777	0.25777	0	0.0334496
0.0444569	0.211946	0.0765367	0.040982	0.0154477	0.250762	0.0151262	0.112147
0.0242959	0.129737	0.0324545	0.0308638	0.00994445	0.0761501	0	0.0230396
0.033244	0.207315	0.0816631	0.0279469	0.0141799	0.330806	0.00206581	0.0717454
0.0242673	0.101677	0.0240804	0.0780764	0.0316177	0.0349432	0	0.123303
0.0196149	0.0715638	0.019598	0.0332125	0.0040328	0.057623	0	0.0118735
0.0276877	0.0717383	0.0281897	0.0353175	0.01004	0.0847323	0	0.0775579
0.046904	0.203641	0.091013	0.0286745	0.0099434	0.312867	0.0112469	0.110357
0.024136	0.133628	0.0351585	0.0618516	0.0288186	0.0643538	0	0.125469
0.0362905	0.169871	0.0548993	0.0796979	0.04342	0.109679	0.00223219	0.182992
0.0183264	0.0489618	0.0132774	0.0388201	0.00797687	0.0330356	0	0.0105515
0.0173114	0.0892501	0.0220533	0.0416351	0.00943943	0.0501136	0	0.0524565
0.0111326	0.0385752	0.00799259	0.0514824	0.0289141	0.0215378	0	0.0349899
0.0379575	0.0756216	0.0316052	0.0295247	0.00124575	0.0448016	0.0158194	0.0170593
0.0164115	0.023037	0.0111491	0.0665845	0.0196401	0.039602	0.00262594	0.0389972
0.0244481	0.0674469	0.0242968	0.0320616	0.00326319	0.0473581	0.00780017	0.0115208
0.0188455	0.0650874	0.0163906	0.0491116	0.0176368	0.0393165	0	0.0443781
0.0237892	0.0759386	0.0250779	0.0612424	0.0255538	0.0349562	0.00247066	0.0939653
0.0265646	0.119525	0.0335513	0.0582425	0.0239962	0.0689305	0.00167483	0.101564
0.0333861	0.159936	0.0540468	0.0213737	0.00894176	0.176576	0.00772253	0.0109002
0.0134885	0.0300564	0.00754189	0.0384573	0.0103261	0.023904	0.00258434	0.010977
0.0247401	0.116475	0.0479963	0.042277	0.0148686	0.125576	0	0.0729097
0.0207519	0.12097	0.0315339	0.0526472	0.0224849	0.0925489	0	0.0951033
0.0262433	0.171724	0.0539576	0.0253756	0.00902313	0.178856	0.00129217	0.034054
0.0327627	0.158555	0.0469444	0.0451708	0.0166761	0.100374	0.0136344	0.0709409
0.013548	0.0188464	0.00703024	0.0726689	0.025674	0.0194831	0	0.0578263
0.024289	0.099708	0.0280465	0.0510839	0.0233852	0.0977701	0.000374342	0.0721921
0.0191815	0.00549564	0.00783194	0.0922699	0.0422719	0.0194398	0.0245873	0.0588188
0.0270875	0.117404	0.0345508	0.059489	0.0261491	0.0480415	0.000166374	0.105717
0.0202583	0.0918406	0.0270873	0.0527689	0.0206165	0.0520255	0	0.0856757
0.0586012	0.171468	0.0676063	0.0273728	0.00463493	0.11233	0.0154035	0.0364352
0.0387214	0.173422	0.0792723	0.0268549	0.00902943	0.272845	0.0125446	0.0944545
0.0355436	0.204128	0.0809971	0.025454	0.00845774	0.296602	0.012808	0.053826
0.0131788	0.0135793	0.00488276	0.0556461	0.0209173	0.0232119	0.000560126	0.0273461
0.0312433	0.0653234	0.0226651	0.0268321	0.00340651	0.0531675	0.0108226	0.0056285
0.0139149	0.0262714	0.0130251	0.0378276	0.00656209	0.0574846	0	0.030464
0.0294234	0.0580483	0.0195856	0.0673312	0.0189991	0.0297783	0.00445605	0.0802574
0.0172118	0.0117311	0.00594894	0.0570824	0.012006	0.0156072	0.00770867	0.0171786
0.0131541	0.0110699	0.00703987	0.047924	0.0125257	0.0203266	0.00064054	0.018255
0.0199578	0.0240274	0.0102912	0.081533	0.0277146	0.0248383	0.0110223	0.0588178
0.0532103	0.215959	0.0860339	0.0209622	0.00569484	0.261815	0.0161411	0.0464814
0.0209775	0.00930769	0.00802041	0.0658883	0.018851	0.0221304	0.0123949	0.0322176
0.0309668	0.110775	0.029112	0.0936245	0.0442563	0.0365221	0	0.143568
0.0290233	0.110375	0.0317473	0.0238712	0.00621351	0.0897632	0.00204086	0.00689286
0.032891	0.0602677	0.0213416	0.0634787	0.0144886	0.0408824	0.0248147	0.0413855
0.0184809	0.104611	0.0322233	0.0277386	0.00503653	0.123711	6.65497e-05	0.0249609
0.0178846	0.104572	0.0268445	0.0331394	0.00613581	0.0769374	0	0.0339691
0.0196851	0.0546467	0.0209475	0.0418689	0.0108138	0.0284503	0.0114854	0.0420263
0.044677	0.12301	0.0696664	0.0188225	0.00173554	0.289058	0.00590074	0.0150501
0.0252646	0.1564	0.0469871	0.0211802	0.0121934	0.15997	0	0.0146923
0.0238726	0.112469	0.0391233	0.027173	0.00971189	0.153546	0.00232092	0.0130227
0.0137288	0.0429353	0.0129562	0.0491817	0.0112632	0.0377679	0	0.0473586
0.0326415	0.0462509	0.0223896	0.0439858	0.00513628	0.043426	0.0437093	0.00963687
0.0248258	0.106678	0.0389089	0.0247102	0.00344798	0.165035	0.00577318	0.010218
0.0281783	0.171353	0.0563911	0.0342549	0.0188174	0.222637	0	0.0665535
0.0250946	0.0612189	0.0193167	0.0582121	0.0145311	0.0291208	0.00395139	0.0609473
0.0113643	0.0214099	0.0088658	0.0561065	0.0105534	0.0427771	0	0.0364533
0.020609	0.11403	0.0365422	0.0434808	0.0143379	0.08077	0.00258157	0.0666465
0.0198172	0.0299606	0.00508598	0.0677115	0.0219562	0.0230605	0.0118015	0.0330544
0.0111967	0.0337308	0.0113915	0.0405676	0.0114385	0.0540975	0	0.0224251
0.0204422	0.200323	0.0504422	0.0371573	0.0179817	0.140366	0	0.0593241
0.0285181	0.165287	0.0348438	0.029032	0.0149799	0.0729923	0	0.0306722
0.0275379	0.0395927	0.0213601	0.0361946	0.00718995	0.0342771	0.0233977	0.00404981
0.033495	0.169232	0.0688526	0.0208442	0.00501133	0.268615	0.00531565	0.0396501
0.0150852	0.0154669	0.00953998	0.0374066	0.00732381	0.030133	0.00729551	0.00370112
0.0218998	0.160003	0.0314455	0.0482362	0.0216092	0.0679269	0	0.070094
0.0696612	0.143973	0.0662079	0.0205346	0.00209882	0.0979734	0.0245929	0.0103848
0.0309691	0.227268	0.0801494	0.0337592	0.0183366	0.278581	0.000205195	0.108161
0.0284023	0.117097	0.0540348	0.0237726	0.00408792	0.190596	0.00940846	0.0469928
0.0156645	0.116657	0.0317583	0.0328454	0.0079144	0.130771	0	0.0433129
0.0189189	0.121083	0.0498437	0.0217401	0.00521817	0.21899	0	0.0103433
0.0291709	0.0216508	0.0185787	0.0471167	0.00663453	0.0418601	0.0333608	0.00357075
0.0252785	0.129875	0.0461908	0.0542264	0.0206601	0.134694	0.000177466	0.109162
0.010038	0.034215	0.00822132	0.0332522	0.00770389	0.0228874	0	0.00755385
0.0313615	0.0190012	0.0054858	0.108344	0.0626343	0.0159273	0.0127221	0.0904138
0.0091605	0.0226412	0.00725003	0.0435473	0.00547278	0.0247994	0	0.0157404
0.0147623	0.0698482	0.0183742	0.0558677	0.0180127	0.0552871	0	0.0829721
0.0136284	0.0993295	0.0203162	0.0488324	0.0292443	0.0483054	0	0.079844
0.061009	0.183091	0.105187	0.0185292	0.0019198	0.384086	0.0129855	0.0323247
0.0421789	0.112638	0.0419084	0.0208141	0.00296974	0.0795415	0.0133377	0.00804909
0.00900292	0.00330328	0.00449938	0.0529928	0.018471	0.0192668	0	0.0221997
0.0201339	0.0480819	0.0156502	0.0574614	0.0157784	0.0281648	0.00595619	0.035569
0.0227348	0.0572249	0.0143514	0.0761636	0.0268006	0.0305569	0	0.0933488
0.020602	0.0793722	0.0257685	0.0672442	0.0235096	0.0570607	0.00331916	0.101337
0.0170063	0.0763589	0.0328113	0.0310622	0.00567699	0.0759381	0.00200481	0.0340985
0.0237482	0.0266917	0.00982015	0.0722955	0.0248777	0.0275506	0.0113634	0.0497388
0.0213073	0.0516089	0.0214669	0.0513836	0.0177014	0.0587607	0	0.0623632
0.0208956	0.0308183	0.0110828	0.0674555	0.0238702	0.0387326	0	0.0636428
0.0317122	0.169573	0.0392183	0.0316661	0.0129483	0.0945388	0.0034384	0.0188654
0.0171631	0.0996834	0.0326156	0.0401959	0.012205	0.107127	0.00217396	0.0504341
0.0445195	0.136474	0.0369496	0.0320471	0.0120139	0.0665513	0.0129716	0.0216003
0.0703301	0.101581	0.0584776	0.0375958	0.00901368	0.0598551	0.102742	0.00596405
0.0205881	0.0946302	0.02715	0.0738661	0.0362232	0.0594052	0.00554858	0.119912
0.0715274	0.161001	0.0960118	0.0243689	0.00304323	0.290723	0.0190637	0.0543647
0.0159125	0.00784038	0.00485488	0.075651	0.0420052	0.015339	0	0.062339
0.03156	0.0334138	0.0191348	0.0421246	0.010356	0.039602	0.0211545	0.00991582
0.0198026	0.0951046	0.0426637	0.0403288	0.010691	0.187538	0	0.102774
0.0140594	0.0422397	0.0190281	0.0403599	0.00965152	0.0529296	0	0.0480509
0.0203139	0.101699	0.0389554	0.0500925	0.0219111	0.113343	0.000673815	0.0965628
0.0292048	0.0942099	0.0494916	0.0231112	0.00223583	0.236479	0.00418431	0.0182297
0.0131008	0.0211961	0.011736	0.0445484	0.0106038	0.0392603	0	0.0494578
0.0117351	0.0350433	0.0141318	0.0293604	0.00856116	0.0378242	0	0.00575989
0.0586993	0.225675	0.0659312	0.0228771	0.0122958	0.119174	0.0142583	0.0161093
0.0156468	0.112297	0.0333922	0.0273275	0.00409947	0.150168	0	0.0498469
0.0119336	0.0719226	0.0247537	0.0426891	0.0121493	0.102312	0	0.0730007
0.0333166	0.0976705	0.0314475	0.0253677	0.00639882	0.0593533	0.00890656	0.00611767
0.0429776	0.0962278	0.0345504	0.0336653	0.00459609	0.0462161	0.0188336	0.0149571
0.0103632	0.0442134	0.0125282	0.059232	0.0186337	0.0409603	0	0.0600831
0.0178328	0.000208913	0.00409075	0.0757545	0.0477751	0.015564	0.00668269	0.0449057
0.0214548	0.0222333	0.0139438	0.0569809	0.012237	0.0312837	0.000981607	0.0338549
0.0203865	0.154927	0.0467909	0.0444416	0.0211268	0.169703	0.00256771	0.0814753
0.0276028	0.0875345	0.0327014	0.0294272	0.00353145	0.080571	0.0114549	0.0172685
0.0254608	0.15085	0.0563574	0.0244397	0.00491422	0.234519	0.00523247	0.0392337
0.0213969	0.122509	0.0380364	0.0504929	0.0188153	0.104579	0	0.0918398
0.0151949	0.0270653	0.0112967	0.0612226	0.0195361	0.0516838	0	0.0566539
0.0160407	0.0480672	0.0155202	0.0597126	0.0182809	0.0471115	0	0.0665606
0.0112098	0.0408511	0.0107836	0.0425489	0.0082719	0.0305007	0	0.0214669
0.0412319	0.0770618	0.0389768	0.0269862	0.0028301	0.0615291	0.0265644	0.0033959
0.0165598	0.0636398	0.0347658	0.0338138	0.00784826	0.158464	0.00155283	0.0632739
0.0132336	0.0489913	0.0132197	0.0558687	0.0184794	0.0296053	0.0177577	0.0375823
0.0129424	0.0142405	0.0105301	0.0442514	0.0124401	0.0292203	0.00564008	0.0130671
0.0229418	0.0710796	0.0420806	0.0384447	0.0100479	0.195367	0	0.0927242
0.0288727	0.161615	0.0393912	0.0370934	0.0190657	0.0850698	0.00832148	0.0511052
0.0143545	0.0298254	0.0196671	0.0373306	0.00664871	0.0791478	0	0.0416149
0.0168031	0.0265737	0.00934857	0.0443966	0.00931501	0.0250243	0.00240411	0.0146883
0.0244736	0.0893066	0.0302135	0.0396786	0.00952185	0.0611485	0.00222941	0.0506787
0.0279535	0.167799	0.066335	0.0386415	0.0145946	0.267962	0.00268694	0.0834835
0.014047	0.0228182	0.0100423	0.0373752	0.0103964	0.0437115	0	0.0276705
0.0196627	0.0485268	0.0255788	0.0413038	0.00935281	0.0972207	0	0.0371901
0.0220728	0.0765113	0.0272154	0.0464817	0.0106369	0.0529383	0.00534338	0.0456415
0.00958535	0.0657707	0.0162281	0.0454899	0.0113272	0.0546339	0	0.0384919
0.0215244	0.0374274	0.0118676	0.0801566	0.0269266	0.0281994	0	0.0856716
0.0641675	0.116463	0.0521632	0.0289973	0.00247679	0.0448145	0.0666273	0.00817845
0.0619769	0.0663336	0.0331397	0.0354981	0.00659516	0.0359338	0.0142749	0.00429136
0.0124117	0.0427657	0.0115324	0.0573771	0.0314728	0.0308338	0	0.0636579
0.0175099	0.123256	0.0246345	0.0514857	0.025632	0.0710371	0	0.0734444
0.0182314	0.0931039	0.0338545	0.0494383	0.014224	0.126281	0	0.0845609
0.0295609	0.0284023	0.00858807	0.0874858	0.0357943	0.0267892	0.00330807	0.082965
0.0223184	0.0353407	0.0160956	0.0276678	0.00348316	0.0438369	0.00794436	0.00326956
0.0200806	0.0464426	0.0145354	0.0669317	0.0267681	0.0405623	0	0.0815005
0.0364273	0.0966554	0.040572	0.0257583	0.00529849	0.0702801	0.0136122	0.0101705
0.007896	0.0351981	0.0117625	0.0380313	0.0116081	0.0381183	0	0.0219814
0.0147716	0.0407135	0.00907421	0.0680029	0.02766	0.0283681	0	0.0692854
0.031061	0.0207709	0.00656148	0.102557	0.0556397	0.0176576	0.00985767	0.0930739
0.0182553	0.0111535	0.00483294	0.091293	0.0657427	0.0245961	0.00388206	0.0800644
0.0593498	0.170702	0.0965294	0.0163915	0.00208622	0.347451	0.0183012	0.0432037
0.0126157	0.0345984	0.00589124	0.0566042	0.0178337	0.0166324	0.00157778	0.0329624
0.0249517	0.0852193	0.0393064	0.0240164	0.00204475	0.132333	0.00885942	0.0331302
0.0131626	0.0250204	0.00968069	0.0486161	0.0131011	0.028991	0	0.025637
0.0226104	0.0306758	0.0177523	0.0505862	0.00944783	0.0475787	0.00534616	0.0250134
0.0208902	0.147171	0.0504076	0.0273024	0.005982	0.223264	0.00106479	0.0568661
0.0171083	0.0125077	0.00526795	0.0663189	0.026577	0.0133622	0.00351881	0.0381715
0.0350253	0.041935	0.0246446	0.037989	0.00488272	0.048539	0.0454174	0.00360915
0.0120448	0.0010716	0.0042294	0.0669479	0.0320786	0.0092138	0	0.0397522
0.00701849	0.0377665	0.00732254	0.0419602	0.00815379	0.0250849	0	0.0159486
0.0528882	0.0770324	0.0477702	0.0218042	0.00194815	0.076388	0.0215565	0.00309775
0.0180723	0.0165066	0.00937545	0.0518462	0.0167753	0.0192279	0	0.023178
0.0836758	0.147876	0.0709398	0.02936	0.00490372	0.0919909	0.0288354	0.0160001
0.0145584	0.0679164	0.0249052	0.0395113	0.00874752	0.0876219	0	0.0657905
0.0239483	0.0640158	0.019562	0.0636067	0.0207651	0.0397102	0.00141973	0.0752414
0.0797888	0.17284	0.0772259	0.0226284	0.00571164	0.145747	0.0213846	0.0141405
0.0420909	0.130475	0.0714208	0.0246543	0.00396088	0.240606	0.0121786	0.0413279
0.00904849	0.0527665	0.0187315	0.0484028	0.013867	0.0808089	0	0.0592645
0.0152304	0.0842755	0.0227483	0.0624853	0.0261602	0.0347918	0.00165265	0.0901985
0.0213135	0.0048222	0.00544629	0.0637294	0.0236571	0.0183714	0.00493854	0.0284134
0.0249116	0.0630032	0.0219294	0.0525394	0.0110474	0.0328366	0.00553194	0.0373963
0.0269647	0.147242	0.0638802	0.0332985	0.00967514	0.193187	0.00464461	0.0852805
0.0280431	0.179306	0.0468481	0.0340188	0.0142355	0.118443	0.0047583	0.0446025
0.0312804	0.129219	0.0389603	0.0318817	0.0121976	0.127804	0.00630835	0.044655
0.0168263	0.0537988	0.0314268	0.0327988	0.00642192	0.146106	0	0.0725044
0.023688	0.0830515	0.0212793	0.0529991	0.0165527	0.0306002	0.00321934	0.0476477
0.0249772	0.0332049	0.0148779	0.043545	0.00434568	0.0402293	0.0114105	0.010214
0.0392174	0.0815228	0.0584146	0.0182296	0.000503443	0.218925	0.01072	0.0462913
0.0504913	0.128587	0.0730579	0.0203951	0.00206732	0.246143	0.0135429	0.0265881
0.0436311	0.0879819	0.038172	0.0307404	0.0105329	0.0903125	0.0154035	0.020907
0.0101284	0.0500703	0.0201742	0.0338716	0.00738366	0.101789	0	0.0533985
0.0340914	0.125793	0.0407587	0.0311538	0.0071448	0.0863978	0.0127415	0.0232488
0.0780917	0.143523	0.0762154	0.0188847	0.00182951	0.194878	0.0227628	0.0115855
0.0238533	0.00439946	0.0101176	0.050744	0.0117278	0.0172856	0.0116212	0.0142638
0.0225394	0.0538086	0.0272165	0.0315451	0.00643662	0.118871	0	0.0129246
0.046086	0.0715638	0.039052	0.0249807	0.00309783	0.069389	0.0420899	0.00120878
0.0396036	0.045693	0.0249545	0.0311886	0.00206312	0.0434217	0.0370349	0.00358591
0.03653	0.0873723	0.0288657	0.0414006	0.00485069	0.0535914	0.0230234	0.0145549
0.0294636	0.139519	0.0385785	0.0753199	0.0368663	0.0373224	0	0.146276
0.0400941	0.175435	0.084483	0.0235527	0.00567437	0.296758	0.0129439	0.0718475
0.0321834	0.16046	0.0613136	0.0746919	0.0421412	0.152088	0.00260376	0.196214
0.0303944	0.246377	0.0508053	0.0302331	0.0184473	0.121068	0	0.0374923
0.0438575	0.113988	0.0328943	0.0351085	0.0214344	0.0464107	0.00689066	0.026965
0.0107131	0.0290831	0.0105778	0.0383012	0.00719782	0.0375257	0	0.028565
0.0159851	0.0537865	0.0167928	0.0504906	0.0132953	0.053094	0.00336076	0.0455162
0.0158028	0.0359085	0.0132309	0.0567378	0.0130181	0.048937	0	0.0436878
0.0316272	0.162379	0.0660918	0.0431247	0.0161622	0.175097	0.010171	0.113732
0.0257752	0.131052	0.0478351	0.0367462	0.00825668	0.151625	0.00829375	0.0413481
0.0363477	0.0748474	0.069577	0.0250849	0.00476722	0.348753	0.00608652	0.02753
0.0161535	0.0752701	0.0194706	0.0591937	0.0199015	0.0421845	0	0.0753637
0.00825828	0.00894885	0.0051825	0.0479015	0.0220155	0.0147464	0.00369073	0.0177254
0.0149361	0.0247697	0.0146231	0.0553002	0.0171003	0.0505634	0	0.0601923
0.0121468	0.0359355	0.0126538	0.0453361	0.0106542	0.0291554	0	0.0431734
0.0175849	0.0328559	0.0116163	0.0539763	0.0187476	0.0396756	0	0.0383797
0.0259914	0.0781654	0.0266459	0.0551957	0.0195986	0.0420071	0	0.07984
0.0154961	0.0500064	0.0127345	0.055326	0.0164735	0.0270098	0	0.0480924
0.00997775	0.0225896	0.0082487	0.0559272	0.0176756	0.0223683	0.00329143	0.0478488
0.0175609	0.0244846	0.00744925	0.0774004	0.0232072	0.0220136	0.00545984	0.0557433
0.0313553	0.0887241	0.0431498	0.0314697	0.00719362	0.172328	0.00882892	0.0156019
0.018148	0.0744861	0.0175793	0.0787216	0.0302496	0.0322916	0.00044921	0.107287
0.0168472	0.093507	0.0396113	0.0359217	0.0114296	0.163867	0.00231815	0.0674844
0.0411825	0.0342765	0.0211214	0.0473363	0.0108852	0.0310371	0.0450513	0.00984305
0.0495018	0.219241	0.0724647	0.0220179	0.0120443	0.207021	0.0137175	0.0225453
0.036856	0.124325	0.0365007	0.0790199	0.0356195	0.0581464	0.00371292	0.125709
0.0337669	0.0387103	0.015726	0.0507466	0.0079774	0.0295404	0.0170894	0.0164165
0.029649	0.0909705	0.0529186	0.0211792	0.00260751	0.262654	0	0.0272612
0.0403335	0.0625166	0.0322366	0.0258396	0.0031561	0.058791	0.0436538	0.00224877
0.00862905	0.00506307	0.00346602	0.0632952	0.0462202	0.0171602	0	0.0387254
0.0144773	0.0117827	0.00701618	0.0641557	0.0235259	0.0204477	0.000390979	0.0336982
0.0198906	0.0706494	0.02288	0.0467661	0.0133814	0.0332994	0.00747574	0.0495084
0.0124882	0.0646229	0.013843	0.0642341	0.0211404	0.0332475	0	0.0838655
0.0175431	0.122217	0.036387	0.033946	0.00901211	0.141663	0	0.044652
0.023861	0.151373	0.0581393	0.035091	0.0124879	0.254755	0	0.0571693
0.0154838	0.0130485	0.00462146	0.0485232	0.0133478	0.0113767	0.00462797	0.0146873
0.0104899	0.0382827	0.0123813	0.0286209	0.00484702	0.0457359	0	0.0131399
0.00981245	0.000690642	0.00511355	0.0679417	0.0491196	0.0206121	0	0.0496094
0.0123948	0.0304472	0.019461	0.0447829	0.0141631	0.0634671	0	0.0590714
0.0189652	0.0640085	0.0199275	0.0505121	0.0131893	0.0310933	0	0.0736677
0.0419518	0.0740314	0.0273519	0.0296954	0.00491002	0.0419639	0.0238275	0.004635
0.0215638	0.00634358	0.00906171	0.0440679	0.0167732	0.0149454	0.00570386	0.0156363
0.0161906	0.0171505	0.00586236	0.0651773	0.0283944	0.0167276	0.00487753	0.0432118
0.0134685	0.0403939	0.0159737	0.0435394	0.0119377	0.0626971	0	0.029984
0.0353165	0.0689831	0.0249581	0.0273076	0.00273508	0.02672	0.00688512	0.00714149
0.0273062	0.184716	0.0529427	0.0369926	0.0154834	0.179336	0	0.0526768
0.0254221	0.0262124	0.00721803	0.0735407	0.0409968	0.023532	0.00472225	0.0666475
0.0248119	0.0961491	0.0244068	0.0461054	0.0107172	0.0542576	0.00815233	0.048809
0.0292164	0.132035	0.0462731	0.0493434	0.0244372	0.0720363	0.00367132	0.0898124
0.020395	0.0369063	0.013144	0.0602324	0.0188705	0.0342295	0.00185507	0.0481187
0.0191483	0.00136899	0.00704156	0.0661678	0.0268736	0.0286796	0.000573991	0.0427105
0.00665003	0.0406299	0.0112026	0.0224081	0.00429055	0.0327371	0	0.00152007
0.00920685	0.0894295	0.0285144	0.0318586	0.00930714	0.134868	0	0.0540595
0.0204815	0.0192839	0.00769136	0.0720842	0.0306575	0.0219574	0.00276736	0.0505413
0.0234694	0.123187	0.0421466	0.0619925	0.0257696	0.0883314	0.0040318	0.129815
0.00688563	0.0278346	0.00578797	0.04948	0.0115624	0.0332389	0	0.0258048
0.0214108	0.0233909	0.00905396	0.0754575	0.0298475	0.0236704	0.00592292	0.0575797
0.0103694	0.0837372	0.0229761	0.0419777	0.0127635	0.0725122	0	0.071513
0.0490028	0.144836	0.0706772	0.0189089	0.00437245	0.229393	0.0156558	0.0211071
0.0123075	0.0924428	0.0264008	0.0411381	0.00856903	0.101231	0	0.0591937
0.0209674	0.0239242	0.0129147	0.0507896	0.0199855	0.042656	0	0.0495953
0.0271432	0.123849	0.0542329	0.031507	0.0120454	0.207851	0.00354377	0.0545567
0.0369209	0.159388	0.0706706	0.0227101	0.00427796	0.241657	0.0124781	0.0482996
0.0288673	0.116972	0.0409793	0.0261826	0.00562922	0.142489	0.00151678	0.0528719
0.0177424	0.0984005	0.0418857	0.0441069	0.0138518	0.135698	0	0.0977564
0.0276522	0.146261	0.0663235	0.0303251	0.0118123	0.247267	0.0107866	0.0827831
0.0271833	0.0524421	0.0170984	0.0896252	0.0384265	0.0330096	0.00172197	0.112748
0.0188007	0.0270186	0.0154423	0.0470737	0.00915542	0.0427641	0.013773	0.00981879
0.0329705	0.137342	0.0411809	0.0420852	0.0182253	0.141369	0	0.0347251
0.116162	0.231834	0.125976	0.0177566	0.00220014	0.29703	0.0334024	0.0299819
0.0268597	0.0919537	0.0435763	0.0428336	0.0121262	0.12507	0.00682134	0.0822333
0.0111774	0.0386563	0.0133402	0.0301366	0.00236813	0.0483962	0.0010953	0.0139495
0.0216564	0.0708805	0.0241271	0.0422347	0.00878742	0.0600454	0.00333303	0.034433
0.0201401	0.0693173	0.037445	0.0463425	0.0129357	0.13899	0	0.0703921
0.0205627	0.0855265	0.0226159	0.0702484	0.031077	0.037742	0	0.111428
0.078108	0.0516285	0.0359865	0.07422	0.0145227	0.0433957	0.0737259	0.0245081
0.0324306	0.108726	0.0327918	0.0309842	0.00775009	0.0756094	0.0109058	0.0137837
0.0219685	0.136823	0.0300015	0.0749942	0.0368359	0.0530075	0	0.123185
0.0191089	0.00350236	0.00491758	0.0754429	0.0422215	0.016481	0.00364637	0.0631324
0.0192309	0.0519333	0.0222505	0.0226145	0.0036291	0.0382957	0.00352159	0.0136725
0.020307	0.119538	0.036348	0.0325908	0.0107445	0.107092	0.000163601	0.0433856
0.0270875	0.0430164	0.0204029	0.0308704	0.00397925	0.0339007	0.00930031	0.00504634
0.0140501	0	0.00451145	0.0762982	0.0467971	0.0133276	0.00389038	0.0440325
0.0169167	0.0835652	0.0223047	0.0458881	0.0126837	0.0790656	0	0.0521109
0.0170681	0.14636	0.0443481	0.0422784	0.0148251	0.160497	0	0.0691904
0.024428	0.176055	0.0585545	0.0329146	0.0140817	0.167782	0.00733155	0.0568014
0.0233311	0.0208938	0.00598082	0.0864557	0.0547467	0.0209625	0.00789168	0.0739538
0.0136662	0.0437464	0.015717	0.0401175	0.00897326	0.0428896	0	0.0158809
0.00974447	0.0263599	0.00720327	0.0461824	0.0101429	0.0275116	0	0.0289642
0.0228955	0.0140537	0.0061521	0.101433	0.0766798	0.0182892	0.00509659	0.0974855
0.0364249	0.142953	0.0521226	0.0346591	0.00917485	0.113278	0.0195046	0.0291441
0.0462868	0.145202	0.0518788	0.0279638	0.00550323	0.127622	0.00767539	0.0180892
0.01753	0.0096739	0.00451901	0.0622994	0.0158881	0.0154428	0.00567613	0.0259998
0.0275186	0.068054	0.0429552	0.0393664	0.00910923	0.138826	0.00738424	0.0725135
0.00725486	0.0222972	0.00917435	0.0395057	0.00676315	0.0379885	0	0.018822
0.0157688	0.029265	0.00870328	0.0628378	0.0199319	0.0323262	0	0.0608573
0.013779	0.0514811	0.012657	0.0382764	0.0105996	0.0322094	0	0.0250579
0.0325009	0.102849	0.03182	0.0280835	0.00629015	0.0615118	0.0246317	0.0078894
0.060527	0.154377	0.104003	0.0182038	0.00616049	0.285991	0.0194602	0.0313282
0.0487448	0.149442	0.0913807	0.0239962	0.0040013	0.356868	0.0133626	0.057419
0.0192255	0.00191217	0.00521494	0.0817784	0.0579317	0.0156418	0	0.0687952
0.0329721	0.0726206	0.0316329	0.0316645	0.00291829	0.0788321	0.00660783	0.0187906
0.0293671	0.0310985	0.0175493	0.0282065	0.00240172	0.0351984	0.0133182	0.00255703
0.0287599	0.124185	0.062999	0.0241526	0.0031309	0.268048	0.00853222	0.0435291
0.0110847	0.0250155	0.00733261	0.0476541	0.00849501	0.0218492	0.00415103	0.013146
0.0161612	0.142358	0.0258152	0.0348711	0.0167748	0.0472196	0	0.0271793
0.00972593	0.00574142	0.00602776	0.0791297	0.047626	0.0238737	0.00467789	0.0490495
0.0184083	0.00926836	0.00545079	0.0688571	0.0246829	0.020677	0.00677143	0.0404415
0.0124357	0.0415933	0.0117337	0.0412832	0.0143909	0.0630734	0	0.0248952
0.026054	0.0517096	0.0288605	0.0312868	0.00270095	0.0518611	0.0108254	0.0103494
0.0421743	0.17676	0.0909597	0.0208253	0.00543236	0.3941	0.00224328	0.0552602
0.022466	0.0911106	0.0308564	0.0452108	0.0119183	0.097796	0	0.0497853
0.0503893	0.137128	0.053323	0.0317494	0.00615104	0.0865189	0.022344	0.0191151
0.0201077	0.0313419	0.0147485	0.0404938	0.00501343	0.0439537	0.00438673	0.00791366
0.0137017	0.011736	0.00834509	0.0655348	0.0291829	0.0284027	0	0.0601215
0.00995149	0.0506012	0.0150045	0.0524028	0.0151553	0.0304228	0	0.0697271
0.0193955	0.0553079	0.0214484	0.0253922	0.0043315	0.0533751	0.00846567	0.00765694
0.0213869	0.194717	0.0389087	0.0313079	0.0146739	0.0939505	0	0.0295403
0.0218557	0.0186449	0.00578535	0.0893709	0.0515113	0.0200757	0.00794991	0.0779308
0.0102489	0.0530958	0.0182572	0.0358222	0.00571216	0.0731567	0	0.0504018
0.0201262	0.0444567	0.0200954	0.0399406	0.0091528	0.0573418	0.00543212	0.0216953
0.0180661	0.0924231	0.0348084	0.0443708	0.0142434	0.103069	0	0.0787919
0.0207017	0.105553	0.0214347	0.0585736	0.017789	0.0407873	0	0.0653549
0.0380386	0.0713032	0.0293532	0.0266135	0.00422493	0.0374435	0.031209	0.00502411
0.0315647	0.167649	0.0422807	0.0297781	0.0120202	0.113654	0.00181348	0.0287115
0.00767199	0.0679827	0.0127818	0.0369261	0.00777213	0.049854	0	0.0230143
0.025229	0.035525	0.0130184	0.0627455	0.0227074	0.0315129	0.00284222	0.0424417
0.0170349	0.0272865	0.00846611	0.0642741	0.0173292	0.0250114	0	0.0593514
0.0416027	0.123069	0.0493096	0.0297334	0.005099	0.0957846	0.0166152	0.0281566
0.0239375	0.134351	0.0272914	0.0354296	0.0169459	0.0590289	0	0.0353901
0.0150033	0.0970757	0.0341766	0.039003	0.0105382	0.132272	0	0.0744328
0.0582204	0.157196	0.0797839	0.0208138	0.0019891	0.253293	0.0180932	0.0507667
0.0234632	0.120816	0.0589057	0.0219279	0.00302223	0.289577	0	0.0334779
0.0799526	0.109001	0.0659399	0.0245297	0.00222271	0.0877777	0.0586497	0.00401646
0.0215305	0.0334015	0.0126221	0.0472159	0.0115141	0.0285844	0	0.0239047
0.0316211	0.0328067	0.0172018	0.056078	0.00951817	0.0462031	0.0151622	0.0250589
0.0302299	0.0541896	0.0244445	0.0436614	0.00563762	0.0504553	0.0543849	0.010122
0.0130907	0.0505348	0.0287111	0.0389821	0.00760835	0.151759	0	0.0285144
0.0247416	0.0126159	0.00578422	0.0665904	0.0298974	0.0167492	0.00381551	0.0426317
0.0309143	0.0395042	0.0238951	0.0243828	0.00293089	0.0423532	0.00379056	0.00294918
0.0321301	0.0153588	0.0116945	0.0848997	0.0261586	0.0179258	0.0183843	0.0410216
0.00865145	0.0231697	0.00761972	0.0383035	0.00976806	0.0429588	0	0.0158425
0.021994	0.0611894	0.0181433	0.0780893	0.0305321	0.0380794	0	0.108101
0.0134777	0.0630524	0.0163914	0.0332135	0.0068188	0.0631556	0.000820779	0.00886875
0.019122	0	0.00434742	0.0810098	0.0562056	0.015192	0.00344117	0.0586338
0.0251734	0.0404062	0.0162202	0.0871889	0.0414776	0.045857	0.00730382	0.087217
0.0111055	0.0314992	0.0100765	0.04556	0.00738313	0.038287	0.00662446	0.0145367
0.0128853	0.0182762	0.0100904	0.0685175	0.0178688	0.0495642	0	0.0541757
0.0195415	0.0853323	0.023991	0.0489832	0.0130649	0.0488418	0.00915058	0.0460852
0.0218179	0.0882645	0.0267336	0.03946	0.0147195	0.0787801	0.00205749	0.0381574
0.0158708	0.144118	0.0433373	0.0460409	0.0177854	0.165442	0.00122008	0.103409
0.0211683	0.124313	0.037936	0.0414512	0.0132202	0.0939634	0.00367964	0.0767412
0.0211798	0.118805	0.0351957	0.0608241	0.0339013	0.0757478	0.00595065	0.111177
0.0349859	0.0240201	0.0151761	0.060542	0.014088	0.0286925	0.0392587	0.011351
0.0755094	0.138871	0.0575541	0.0249516	0.00139431	0.092112	0.0569138	0.00773881
0.0137728	0.02985	0.0163103	0.0398807	0.00735951	0.0578306	0	0.0465652
0.0570733	0.160025	0.0507903	0.0278543	0.00847244	0.0869255	0.0169535	0.0178335
0.0258091	0.0624084	0.0232953	0.0578917	0.0180405	0.0520558	0.000587855	0.0709712
0.0353899	0.121968	0.0378574	0.0338485	0.0114879	0.0749302	0.0111582	0.0206432
0.022768	0.131947	0.0467751	0.0276307	0.00941528	0.181053	0.000377115	0.0653741
0.0176103	0.0908722	0.0326284	0.0548977	0.02254	0.10903	0	0.109135
0.0140316	0.0836561	0.0194743	0.0532518	0.0255202	0.0349778	0	0.0735111
0.0185605	0.0109421	0.00715708	0.0666615	0.0256977	0.0135914	0.00818838	0.0316112
0.0272521	0.00288791	0.00942708	0.0694537	0.0204275	0.0147291	0.0144856	0.0255582
0.0207596	0.0440782	0.0185753	0.0336901	0.00419501	0.0334508	0.0269554	0.00782977
0.0319331	0.112707	0.0312538	0.0370617	0.0106421	0.0608024	0.00409003	0.0344593
0.0509076	0.112592	0.045484	0.0239502	0.00185996	0.0580599	0.0441945	0.00651992
0.0298946	0.00293707	0.0115801	0.0905446	0.0327396	0.016494	0.0365468	0.0331525
0.0222381	0.142717	0.0388033	0.042328	0.0138019	0.0907538	0.00166929	0.0505908
0.0281976	0.0587758	0.0154262	0.0863541	0.0340425	0.0323089	0	0.104227
0.00911184	0.00976238	0.00609084	0.0617398	0.0271581	0.0179085	0	0.0381604
0.0428981	0.0567309	0.0319721	0.0234069	0.00244845	0.0450654	0.0270108	0.0012199
0.0282084	0.119616	0.0372853	0.0510803	0.019165	0.060266	0.00789723	0.0811023
0.0184755	0.122541	0.0410261	0.0309491	0.00977226	0.163595	0.00164156	0.0467997
0.00952355	0.0198787	0.0106564	0.0415802	0.00799472	0.0566627	0	0.019487
0.0313314	0.152162	0.0536544	0.028824	0.00783146	0.162621	0.00840189	0.0287499
0.0297525	0.0303145	0.0228514	0.0511325	0.0217819	0.0613258	0	0.0659572
0.0280415	0.00510731	0.00480443	0.0831614	0.0473315	0.0141235	0.0101571	0.0549509
0.0135743	0.0823732	0.0285139	0.0381187	0.00666603	0.117764	0.00850449	0.0457031
0.0245809	0.00778139	0.00697155	0.0740695	0.0262746	0.0201709	0.0148018	0.0347685
0.0297401	0.133901	0.0536185	0.0526621	0.0209761	0.130421	0.00807746	0.114269
0.0458419	0.245281	0.080051	0.0208035	0.0133032	0.257541	0.00122285	0.0165348
0.0180676	0.0801759	0.0260062	0.0263109	0.00250882	0.0533492	0.00437009	0.0243959
0.015782	0.0306684	0.0147381	0.0555472	0.0166037	0.0577095	0	0.0546861
0.0479522	0.0594443	0.0343869	0.0236562	0.00306056	0.0541668	0.0481015	0.000971267
0.0375373	0.0135744	0.0155967	0.0752088	0.0168168	0.0317249	0.0372872	0.0194547
0.0253001	0.144398	0.0587004	0.0414522	0.0159165	0.145946	0.00473334	0.105721
0.0307992	0.180442	0.0585417	0.0631788	0.0387405	0.159983	0.00856272	0.166991
0.0279589	0.0869447	0.0284618	0.0418339	0.0130397	0.0891143	0.00865145	0.0552399
0.0212301	0.0565146	0.0228675	0.0380442	0.00736004	0.047038	0.00460024	0.0258462
0.0392861	0.106732	0.0343727	0.0264461	0.00447377	0.0467871	0.0124087	0.0111256
0.0189567	0.112321	0.0313282	0.0345149	0.0127588	0.108714	0	0.0267599
0.0159063	0.135683	0.0325664	0.0399339	0.0122753	0.101577	0	0.0514559
0.0159202	0.0297713	0.0133612	0.0622167	0.0234503	0.0427598	0.0056484	0.0561849
0.0109835	0.0387816	0.0121321	0.0340575	0.0126916	0.0533708	0	0.015231
0.0406997	0.173307	0.0730108	0.020573	0.00674687	0.297904	0	0.0149308
0.0171299	0.124011	0.0318265	0.0298978	0.00629383	0.124577	0	0.0386849
0.0372437	0.11243	0.0448563	0.0581509	0.0172935	0.152196	0.00677143	0.10552
0.0457955	0.0380271	0.0187458	0.0635416	0.0126349	0.0107451	0.0162797	0.0202016
0.0309313	0.131455	0.039906	0.0262398	0.00874805	0.0966887	0.0142721	0.00980161
0.0202838	0.0706519	0.0167658	0.0709823	0.0288091	0.0324776	0	0.0948507
0.0130622	0.0301449	0.0103733	0.0374189	0.00575416	0.0308295	0	0.0138666
0.0285073	0.00492543	0.0095968	0.114164	0.0643	0.0188861	0.0358703	0.0715958
0.0369873	0.040067	0.0193543	0.0519289	0.00771281	0.0283032	0.0109446	0.0171301
0.0291299	0.160588	0.0607712	0.0333521	0.0123551	0.186642	0.0146853	0.0620287
0.0143869	0.0455553	0.0227638	0.0415455	0.0128753	0.0875181	0	0.0543748
0.0156908	0.113046	0.0326389	0.0362438	0.0107896	0.103156	0	0.0579627
0.0265051	0.12331	0.0489418	0.0242975	0.00445802	0.161726	0.000798596	0.0535289
0.0180676	0.0434981	0.0255087	0.047837	0.0139904	0.0928042	0.00128108	0.0669427
0.0205773	0.145371	0.0472416	0.0408768	0.0156745	0.171485	0	0.0799603
0.0187041	0.0320767	0.0112908	0.0631361	0.0197776	0.053094	0	0.0531428
0.02824	0.199878	0.0596269	0.0309508	0.01515	0.192179	0	0.0891383
0.0244404	0.144698	0.0536566	0.0346091	0.0131215	0.2161	0	0.0859081
0.0137612	0.0670832	0.0242326	0.0281976	0.00659253	0.090611	0	0.0381058
0.0177054	0.0164206	0.00561863	0.090453	0.0588771	0.0223381	0	0.0743702
0.0397866	0.13628	0.0419734	0.0294497	0.0121603	0.0801384	0.0280729	0.0126487
0.0173168	0.0825772	0.0244782	0.0229832	0.00476197	0.0926917	0.00130604	0.00663615
0.0274228	0.101807	0.0359808	0.0631619	0.0363072	0.0682989	0.00529624	0.114383
0.0403181	0.172469	0.0509731	0.0286861	0.0127173	0.119286	0.00971625	0.0204158
0.0196844	0.0418317	0.0174377	0.0662064	0.0288002	0.0608457	0	0.0696907
0.0285019	0.113432	0.0315471	0.0449988	0.0144035	0.05992	0.00756448	0.0418716
0.0181379	0.0274217	0.0124812	0.0723144	0.0262641	0.0544825	0	0.070946
0.0259845	0.148763	0.0396415	0.0246494	0.00938011	0.110488	0.00456697	0.0141789
0.0323001	0.177738	0.0550499	0.0495755	0.0224471	0.139141	0.00974121	0.0945131
0.0157171	0.0529263	0.0155393	0.0442514	0.0121651	0.0458743	0	0.037457
0.01752	0.0927303	0.0411882	0.046243	0.0157695	0.174885	0	0.0963374
0.0456048	0.144863	0.0564037	0.0565804	0.0198275	0.118023	0.0149875	0.108257
0.0203139	0.069364	0.0371166	0.0339328	0.00904413	0.180032	0	0.0451432
0.0258825	0.0997916	0.0432519	0.0249387	0.00811546	0.196189	0.00053517	0.015235
0.0242696	0.112125	0.0294374	0.0694752	0.0281104	0.032603	4.15935e-05	0.125963
0.0103269	0.0175536	0.00445256	0.0483665	0.0136386	0.015949	0	0.0199832
0.0277789	0.218255	0.0660685	0.0474233	0.0257685	0.154156	0.00998799	0.0863346
0.0461269	0.30171	0.0965692	0.0241259	0.016675	0.303238	0	0.084664
0.0219963	0.0633154	0.024766	0.0255423	0.00408109	0.0769633	0	0.0188523
0.00833861	0.0341659	0.00663068	0.0334328	0.00494991	0.0282124	0	0.00904461
0.0121089	0.0649326	0.0177085	0.0389491	0.00825668	0.0642327	0	0.0436292
0.0133819	0.0712713	0.0244862	0.0404998	0.013741	0.0894647	0	0.0652184
0.0493087	0.0374372	0.0242651	0.0703691	0.019093	0.0455023	0.0568417	0.0306348
0.0315639	0.190162	0.0775639	0.0250555	0.00916487	0.328176	0	0.0661776
0.0134553	0.0122153	0.00756627	0.0564924	0.0146886	0.0220569	0.0113994	0.0280697
0.0161574	0.0602308	0.0259316	0.0375611	0.00942053	0.0870899	0.00270358	0.0566256
0.0353126	0.0673953	0.0261808	0.0272091	0.00254714	0.0427685	0.0271911	0.00337467
0.0184322	0.063281	0.0308838	0.0467886	0.0134329	0.0875873	0.00133377	0.0783998
0.0262124	0.0422569	0.0236912	0.0308562	0.00710858	0.0577874	0.00523524	0.0154715
0.0253132	0.0460321	0.0126819	0.0550677	0.0166808	0.0296485	0.00614475	0.0293482
0.0422407	0.0741616	0.0276888	0.0464004	0.0095733	0.0408781	0.0436372	0.0148611
0.0467549	0.0859542	0.0401489	0.0308545	0.00545178	0.0569785	0.0554026	0.00467239
0.0377242	0.173039	0.0608405	0.0242512	0.00640775	0.157911	0.0123311	0.0335102
0.0157858	0.0784898	0.0226502	0.061929	0.0265481	0.0447756	0	0.0930951
0.014312	0.0333228	0.0123813	0.0561796	0.0140602	0.0480415	0	0.0505868
0.0206785	0.0711164	0.0228316	0.0577422	0.020848	0.0583584	0	0.0751059
0.03357	0.149363	0.0791239	0.0210244	0.00535099	0.359524	0	0.0193142
0.0318443	0.138568	0.0620094	0.0419956	0.0137316	0.157889	0.0103651	0.100583
0.024567	0.0828475	0.032052	0.0579717	0.0263229	0.0987823	0	0.120999
0.0181487	0.086141	0.0365369	0.0392173	0.00938326	0.171736	0.00323875	0.0791942
0.0169414	0.0373758	0.0144434	0.0554636	0.01517	0.0556764	0.000676588	0.0416786
0.0790581	0.187481	0.0989206	0.0157353	0.000969089	0.291199	0.0263148	0.0205583
0.0267168	0.0289947	0.0113285	0.0825473	0.0275902	0.0299989	0.00257325	0.0824769
0.0386125	0.0112666	0.00747213	0.0901018	0.0317773	0.0272867	0.0137397	0.0655206
0.0222342	0.202255	0.0541988	0.040218	0.0186794	0.154874	0	0.086845
0.0262185	0.117566	0.0414173	0.0293343	0.0101361	0.120497	0.00676588	0.0199913
0.0219538	0.0520046	0.018604	0.030164	0.00443387	0.0474186	0.0115658	0.00519997
0.0162462	0.0142454	0.00841335	0.0545558	0.00882942	0.0302022	0.00477771	0.0214892
0.045261	0.258841	0.0855128	0.0284678	0.0162483	0.239697	0.00199094	0.0636812
0.0406333	0.148151	0.0695107	0.020275	0.00411417	0.158118	0.017863	0.01826
0.0408951	0.151376	0.056853	0.0320031	0.0123393	0.189411	0.00903689	0.0376743
0.0358178	0.126068	0.0818601	0.0314154	0.0100248	0.369971	0.0128801	0.0741448
0.0141127	0.00701948	0.00374382	0.0733409	0.0404865	0.0156808	0.00679084	0.0394389
0.0278585	0.0440241	0.0170686	0.0603909	0.0166026	0.0301503	0.00609207	0.0552511
0.0142734	0.0784308	0.0227497	0.0276982	0.00340441	0.0889196	0	0.0353335
0.0171345	0.0382925	0.0170919	0.0484772	0.00985835	0.0362712	0.0192966	0.0161325
0.0180777	0.057075	0.0200219	0.0466696	0.0136218	0.0611009	0.0085239	0.0397734
0.0291183	0.153571	0.0585724	0.0314214	0.00847717	0.216273	0.00836585	0.0746471
0.0178359	0.0676214	0.0393768	0.0254996	0.00498509	0.186971	0	0.0334931
0.0167313	0.0700301	0.0282312	0.0276797	0.00339759	0.125256	0	0.0425488
0.0176976	0.032266	0.0120297	0.0596907	0.0240277	0.0343203	0	0.0563072
0.0163621	0.115708	0.0282932	0.0262804	0.0116259	0.10717	0	0.0129428
0.0158909	0.0929908	0.0204022	0.045358	0.0223132	0.0386417	0.00305019	0.058182
0.0501869	0.155849	0.0637844	0.0312792	0.00678992	0.13049	0.0240217	0.0367626
0.022018	0.042955	0.0163506	0.0679566	0.0205383	0.0516924	0	0.0746451
0.024031	0.0183966	0.00766266	0.0766312	0.0251506	0.0208067	0.015079	0.03869
0.0400755	0.120385	0.060444	0.0240799	0.00189723	0.240298	0.0100435	0.0254389
0.0328701	0.0689364	0.0246796	0.0575649	0.0147615	0.05421	0.00935023	0.0550964
0.0552874	0.093883	0.0335094	0.0336438	0.00496776	0.0418428	0.0312534	0.0102473
0.0427475	0.102205	0.0335301	0.0403156	0.00796427	0.0581118	0.0236972	0.0203562
0.00885306	0.00527198	0.00495252	0.0666278	0.030394	0.0205991	0	0.0425761
0.0219245	0.114964	0.0323483	0.0448	0.0140156	0.107243	0	0.0800361
0.0228306	0.150629	0.0504584	0.0539443	0.0222098	0.184259	0	0.121279
0.0174466	0.105344	0.0360375	0.0354462	0.00944153	0.153754	0	0.0639753
0.0401273	0.135299	0.0696251	0.0241341	0.00537724	0.245256	0.0130271	0.0665414
0.0186601	0.00387841	0.00493208	0.0743539	0.0396696	0.0127349	0.00119512	0.0499035
0.0431978	0.172132	0.0577435	0.0415531	0.0230581	0.124083	0.00762271	0.0639975
0.0199007	0.0591248	0.0233923	0.0455627	0.00891709	0.0778501	0.00498568	0.04096
0.00843208	0.0369211	0.0117716	0.0411563	0.00610222	0.0500487	0	0.0450917
0.0365872	0.133854	0.0392222	0.0637602	0.0268536	0.0706478	0.00180516	0.101209
0.0109626	0.045049	0.0153957	0.0329642	0.00456249	0.0577009	0	0.010216
0.0214015	0.0106029	0.0141181	0.0708715	0.0253942	0.0432962	0.0235253	0.0341005
0.0132993	0.0362943	0.0110585	0.0541023	0.0197844	0.0300768	0	0.0424518
0.037545	0.0303735	0.0180194	0.0488794	0.00694111	0.0386028	0.0292486	0.0118007
0.0244419	0.0126208	0.0054391	0.0797624	0.0387079	0.0192625	0.00739533	0.0612666
0.0434797	0.078217	0.0415741	0.0268635	0.00315768	0.0743203	0.01232	0.00745986
0.0688764	0.0975648	0.0720513	0.0339004	0.00847507	0.160999	0.0215538	0.0141294
0.0294451	0.164235	0.0518384	0.0477742	0.0250598	0.162098	0.00932804	0.0918914
0.0105494	0.0190037	0.00608171	0.0487931	0.0104337	0.0287574	0.00148628	0.0171432
0.0231434	0.0475486	0.0203962	0.0584026	0.0160183	0.0545993	0.000177466	0.065272
0.0131224	0.0476543	0.0288815	0.0436039	0.0130916	0.144432	0	0.0816804
0.0253488	0.0394403	0.018681	0.0410336	0.00371204	0.0524019	0.018401	0.00775195
0.0276244	0.0905822	0.0470915	0.0416801	0.00816586	0.152227	0.00524633	0.0390255
0.0190811	0.058825	0.0215996	0.0631325	0.0334745	0.064622	0	0.08618
0.0144719	0.0834398	0.0283884	0.0481634	0.0169349	0.107295	0	0.0704851
0.0279009	0.10702	0.0285934	0.0680336	0.0314072	0.0413886	0.00130326	0.103838
0.0274529	0.0975869	0.0280842	0.0468885	0.0143857	0.0416957	0.00414272	0.0644695
0.0199316	0.0939617	0.0423979	0.044769	0.0169874	0.108541	0.00102597	0.091286
0.0213366	0.0831842	0.0215217	0.0769788	0.0341234	0.0349995	0	0.120341
0.00776854	0.0365426	0.014675	0.0378977	0.00881997	0.0512166	0	0.0391236
0.0371171	0.0821126	0.0487959	0.0294586	0.00269938	0.154303	0.0147186	0.0220218
0.0241244	0.0841231	0.0264013	0.0736253	0.0317705	0.0341862	0.00127831	0.122043
0.0139443	0.0486349	0.0142437	0.0276235	0.0039278	0.0497459	0.00154173	0.00459053
0.0144757	0.0495492	0.0255812	0.0402901	0.006802	0.0997599	0	0.0626877
0.0338619	0.0778631	0.0348706	0.0281126	0.00338551	0.0616805	0.014433	0.0126477
0.080671	0.0809255	0.0650419	0.0168254	0.000451997	0.0719585	0.0357178	4.04274e-06
0.0111233	0.061096	0.0222656	0.0451523	0.0157333	0.0783259	0	0.0737152
0.05516	0.0469464	0.0328468	0.0411943	0.00608542	0.0499189	0.073285	0.0038598
0.00438598	0.0178805	0.00700243	0.0357107	0.0227048	0.0226582	0	0.0139818
0.0217422	0.103513	0.0284288	0.0562692	0.0184221	0.06579	0	0.0922573
0.0269053	0.151509	0.0650056	0.0293759	0.00692274	0.239797	0.00376837	0.0658541
0.0584545	0.187388	0.0920241	0.0221204	0.00417086	0.27631	0.0177216	0.0482602
0.0869618	0.21357	0.0791822	0.020575	0.00971504	0.102221	0.0327369	0.0130166
0.0194187	0.0469317	0.0115278	0.0763884	0.0255958	0.0279399	0.000815233	0.081067
0.0454649	0.201643	0.0723189	0.0740258	0.041538	0.131606	0.0154506	0.164215
0.0363879	0.133918	0.0390941	0.0492214	0.02151	0.107092	0	0.0838797
0.0346522	0.0363926	0.0169618	0.0476941	0.00813436	0.0271829	0.011868	0.013718
0.0678073	0.152644	0.0589491	0.0298634	0.0043357	0.0641678	0.0619439	0.0139889
0.106522	0.168458	0.0868873	0.0252212	0.00592268	0.0955337	0.0353767	0.0166369
0.0122163	0.00311649	0.00418264	0.0608529	0.0412519	0.0132497	0	0.0422223
0.0192958	0.0222185	0.0123507	0.0459595	0.00682824	0.0563815	0	0.032349
0.0490661	0.193788	0.0896854	0.0184634	0.00639725	0.350959	0.00601442	0.0244242
0.0823132	0.134828	0.0766193	0.0221326	0.00176126	0.10656	0.0273852	0.0129226
0.0234787	0.0312534	0.0155369	0.0408361	0.0125829	0.0382394	0.00838803	0.0186198
0.0122967	0.0213165	0.0083219	0.0467112	0.0112695	0.0317292	0	0.0307096
0.0533702	0.091177	0.0442026	0.024069	0.00410367	0.0560311	0.0255357	0.0049382
0.0142116	0.0152949	0.0125919	0.0536807	0.00992765	0.0498237	0.00982717	0.0190372
0.023603	0.0351244	0.00839216	0.0861375	0.0394329	0.0300725	0.00975507	0.0754233
0.0303025	0.0988183	0.0626613	0.0336676	0.00729442	0.250853	0.00923654	0.0814328
0.023145	0.0421808	0.0195873	0.0409148	0.00487117	0.0494344	0.000451983	0.0282557
0.0148867	0.0727312	0.0257701	0.0370971	0.00881209	0.104912	0	0.0444691
0.0738232	0.199529	0.0970386	0.0194396	0.00555362	0.308502	0.0149848	0.0206917
0.0229464	0.0951046	0.0229155	0.0383912	0.013678	0.0519779	0	0.0481935
0.0262379	0.152848	0.0468397	0.028108	0.00976228	0.146236	0	0.045973
0.0189784	0.0975574	0.0528931	0.0383588	0.00924729	0.274415	0	0.0892151
0.035301	0.0552292	0.0159826	0.0537114	0.0107209	0.0329404	0.00197153	0.0393146
0.0181047	0.0965276	0.0331029	0.0448063	0.0112327	0.0895296	0.00397911	0.0749392
0.0241715	0.124583	0.0345723	0.0617584	0.0289582	0.0583238	0.00479157	0.0971985
0.0390729	0.135666	0.0805004	0.0209877	0.00261171	0.327769	0.00882892	0.040015
0.020541	0.0614106	0.02255	0.0526823	0.0166787	0.064436	0	0.062904
0.0212764	0.0558142	0.0230873	0.0528152	0.0140224	0.0908749	0.000305019	0.0765128
0.0152629	0.108008	0.0258863	0.0454459	0.0146419	0.100201	0	0.0816501
0.0355822	0.157311	0.0833191	0.0221727	0.00590903	0.369638	0	0.033205
0.0224915	0.113489	0.0482385	0.0341193	0.00774589	0.185617	0.00852113	0.0545749
0.0273525	0.00419301	0.00482187	0.0823856	0.0435859	0.00797232	0.00807746	0.0422254
0.0209334	0.0994696	0.046274	0.0355278	0.00672325	0.202349	0.00404844	0.0687427
0.0267183	0.0204268	0.00685903	0.08469	0.0312676	0.0212047	0.00560681	0.0779824
0.0318829	0.00923395	0.0143468	0.0823615	0.0245249	0.0442219	0.0182069	0.0333162
0.0139489	0.0674691	0.023838	0.0335356	0.00895594	0.112504	0	0.0273643
0.0166896	0.00122398	0.0049974	0.06155	0.0332084	0.0123586	0.00239856	0.0369688
0.0215035	0.119552	0.0544973	0.034451	0.01148	0.207592	0.00296423	0.0905542
0.0417726	0.0865268	0.036643	0.0252271	0.00284637	0.0591846	0.0280923	0.00609948
0.0112585	0.016015	0.00740406	0.0522103	0.0248351	0.0216849	0	0.0274855
0.0212007	0.0773519	0.0405562	0.0452736	0.0142109	0.10874	0.00466125	0.0730068
0.0301186	0.0289111	0.015628	0.0613555	0.0110012	0.0347486	0.0144052	0.014378
0.0288611	0.0156439	0.00962662	0.0766315	0.028586	0.015936	0.0135151	0.0455364
0.016033	0.011065	0.0130173	0.0531449	0.0152492	0.060292	0.00332748	0.0261737
0.0285699	0.137025	0.0516974	0.024235	0.0109036	0.194891	0	0.00930132
0.0221995	0.102704	0.0273287	0.0704743	0.031424	0.0608587	0.000196876	0.116946
0.0170241	0.0910394	0.0200119	0.0488543	0.0129557	0.063493	0.00438396	0.0502027
0.0230824	0.0438299	0.0257511	0.0338911	0.00483495	0.0578782	0.00354654	0.037552
0.0138014	0.0632048	0.0160546	0.0386293	0.00884727	0.061408	0	0.0302953
0.0401327	0.127073	0.0476911	0.0409598	0.010251	0.092523	0.00902025	0.0631718
0.0100581	0.0135425	0.0107104	0.0355275	0.00422546	0.0324992	0.00351881	0.00482501
0.0605177	0.104722	0.0496647	0.0380945	0.0060261	0.0601319	0.0868861	0.00985821
0.0176806	0.0206701	0.0090017	0.069971	0.0359923	0.0253315	0.0042675	0.0462125
0.0159503	0.0182074	0.00976602	0.0416682	0.00705136	0.0451087	0	0.0271571
0.0308664	0.125001	0.0387146	0.0499413	0.0196196	0.0866054	0.00501895	0.0945182
0.039273	0.00925362	0.0163032	0.0928841	0.0328409	0.0269363	0.0483345	0.0328937
0.0391594	0.179611	0.0605219	0.0244499	0.0075128	0.183156	0.00711527	0.0368101
0.0410921	0.127103	0.0796085	0.0327492	0.00870973	0.333825	0.0136538	0.0777782
0.0163821	0.0704086	0.0262811	0.0531324	0.0168892	0.0957716	0.000360477	0.102599
0.0807698	0.130878	0.0669444	0.0254669	0.00258914	0.0947031	0.0301553	0.0136998
0.00992754	0.0409912	0.0145875	0.041274	0.0107088	0.0739051	0	0.0423871
0.0615512	0.0960729	0.0705371	0.0340856	0.0103917	0.160147	0.020342	0.0197255
0.0140463	0.0262321	0.0125533	0.0501454	0.0141442	0.0344068	0	0.0383999
0.0322668	0.0386096	0.0199254	0.0373087	0.00555887	0.043439	0.0328644	0.0018071
0.0192394	0.0259003	0.0109166	0.0384705	0.00322435	0.0275116	0.000255107	0.00900823
0.0130853	0.0665892	0.0332988	0.0349203	0.00606704	0.170321	0.00106479	0.0441558
0.0346105	0.148392	0.0409499	0.0294573	0.00585443	0.0724819	0.00972734	0.0203622
0.0254237	0.0993762	0.0264048	0.101849	0.0440274	0.0359035	0.00179961	0.143484
0.0173585	0.03844	0.0162436	0.0386382	0.00741201	0.0552266	0.010024	0.0123364
0.0388072	0.184121	0.0796116	0.0447266	0.0202007	0.183225	0.0118902	0.121642
0.0224289	0.0893926	0.0363942	0.0520311	0.0203692	0.0650719	0.000695998	0.100246
0.0242727	0.0360707	0.0103078	0.0659025	0.0259612	0.0332	0.000230151	0.051273
0.0254754	0.14619	0.0598151	0.0275782	0.0107077	0.165204	0.00509659	0.0646595
0.0221655	0.0682703	0.0178356	0.0785341	0.0329422	0.0335893	0	0.0956612
0.0237143	0.15479	0.0553649	0.0318212	0.0124874	0.241877	0.00126999	0.0954187
0.0241499	0.0889379	0.0356536	0.047328	0.013142	0.0976836	0.0023126	0.0802513
0.0174813	0.0543125	0.0166021	0.0588431	0.0187219	0.0312966	0.000313338	0.0655519
0.0260069	0.118675	0.0456661	0.0233421	0.00234975	0.187157	0.00189667	0.035195
0.0158044	0.0281639	0.0121732	0.0622005	0.0179171	0.0447886	0	0.0642411
0.0151941	0.0348369	0.0139381	0.0397692	0.00483495	0.0532324	0	0.0278251
0.0564113	0.255827	0.101221	0.0340707	0.0133961	0.267313	0.0169729	0.0978797
0.0285506	0.134083	0.0400744	0.038745	0.0137993	0.131442	0.00265644	0.0547902
0.0274576	0.0209945	0.00568371	0.0897102	0.0421002	0.0196128	0.013224	0.0639187
0.00823897	0.0252293	0.00814387	0.0444101	0.0103093	0.0404066	0	0.0236369
0.0219979	0.133626	0.0529435	0.0343016	0.0135924	0.211485	0.00843794	0.0683606
0.0058351	0.0140906	0.0061159	0.0383111	0.00800155	0.0339743	0	0.00882933
0.0444075	0.0996417	0.0481454	0.0246358	0.00281067	0.13495	0.0143636	0.0108689
0.0420229	0.169001	0.0758997	0.0359164	0.0133184	0.223034	0.0128857	0.117874
0.104581	0.238488	0.0963801	0.0249067	0.00831443	0.109242	0.0689122	0.013336
0.0181603	0.108458	0.0405719	0.0396247	0.0131756	0.184228	0	0.0585489
0.0468793	0.0726526	0.0316621	0.0410425	0.00654424	0.0502044	0.0611647	0.0112439
0.02158	0.129329	0.0285672	0.0547502	0.0206275	0.0542403	0.00313615	0.0742782
0.0136971	0.00638291	0.00615303	0.0524336	0.019523	0.024834	0	0.0281192
0.0416436	0.0929024	0.0303668	0.0411748	0.0115792	0.0593447	0.026936	0.0159274
0.0217453	0.106221	0.0318404	0.0580564	0.0236587	0.0793857	5.82309e-05	0.12687
0.0430958	0.0310223	0.0211483	0.0866439	0.0357649	0.0426084	0.057302	0.040484
0.0209334	0.0626296	0.0177242	0.0667657	0.0218092	0.0398832	0	0.0857303
0.0152505	0.0431663	0.026268	0.0430899	0.011029	0.102174	0	0.0528123
0.0292265	0.0519481	0.0225409	0.0454225	0.00547908	0.05004	0.0286053	0.0207979
0.0303566	0.156056	0.0616491	0.0233017	0.00701881	0.247985	0.00437841	0.0294544
0.0151207	0.0124414	0.0107227	0.0736862	0.0377829	0.044728	0.0109446	0.055431
0.0176683	0.0957878	0.0156143	0.0483751	0.0178846	0.0389575	0	0.0459396
0.0147291	0.137507	0.0291856	0.0423571	0.0170173	0.0954904	0	0.0853998
0.0507238	0.142004	0.101284	0.0240766	0.00470108	0.385963	0.0150153	0.0350556
0.0290272	0.10017	0.0533443	0.0229604	0.00272353	0.251182	0.00178298	0.022322
0.0133356	0.0243765	0.0088663	0.060547	0.017767	0.0275419	0	0.0494932
0.0265901	0.10918	0.0402031	0.0384444	0.0121708	0.138441	0.00528238	0.0724084
0.0152451	0.025684	0.0129244	0.0509063	0.0117803	0.0509614	0	0.03235
0.0266874	0.0173471	0.0112631	0.0596243	0.0159511	0.0298389	0.00196876	0.0507565
0.027171	0.122747	0.0307811	0.0973993	0.0474329	0.0348135	0.00168038	0.15304
0.00680607	0.0280165	0.00587174	0.0468468	0.0106374	0.0269277	0	0.0259928
0.0699926	0.288848	0.11882	0.0220854	0.0125346	0.363508	0.0195268	0.0571774
0.0323387	0.210683	0.0538921	0.0327962	0.0174651	0.124763	0.00448101	0.0515226
0.0108336	0.0301941	0.00963918	0.0342324	0.00521817	0.0225933	0.00308347	0.00557493
0.0156584	0.0675526	0.0257943	0.0301253	0.00411837	0.104561	0	0.0384535
0.0444299	0.0876132	0.0322911	0.0244612	0.0047898	0.0558278	0.0136122	0.00438233
0.042131	0.126653	0.0571317	0.0295839	0.00391678	0.132	0.0108254	0.0307672
0.0257906	0.171985	0.0434348	0.0603227	0.0297478	0.119732	0	0.134891
0.0168696	0.188277	0.0364872	0.0483837	0.02498	0.0915843	0	0.0891828
0.0286595	0.103537	0.0622166	0.0227643	0.00411574	0.29899	0.00510491	0.0300112
0.0139698	0.0227912	0.0113538	0.0448655	0.00815589	0.0502909	0	0.0294948
0.0274846	0.0932612	0.0359186	0.0375263	0.00927459	0.121812	0.00165542	0.0533409
0.0254839	0.116686	0.0275012	0.0301091	0.0108211	0.046826	0.00635272	0.0141364
0.0159079	0.0779761	0.0231494	0.0373547	0.0106206	0.0837245	0	0.0419808
0.0645877	0.141763	0.057288	0.0276155	0.00472418	0.0739699	0.0537194	0.00868986
0.0146758	0.0340012	0.0108298	0.0440946	0.00464228	0.0374911	0.00710972	0.0132005
0.0131518	0.0993983	0.0263373	0.0404783	0.011364	0.109843	0	0.0484572
0.0145646	0.0441593	0.0123106	0.068452	0.0209824	0.0248167	0.00105093	0.0781906
0.0250012	0.0819627	0.0312769	0.0535061	0.0181119	0.0338012	0.00349386	0.0909888
0.019584	0.0560747	0.0210749	0.0243474	0.00211509	0.083772	0.00353822	0.0189412
0.0320606	0.0894467	0.031666	0.0282323	0.00624291	0.0505548	0.011893	0.00826234
0.0290735	0.0885201	0.0267264	0.0959157	0.0462065	0.0354839	0	0.15227
0.0237297	0.063893	0.0230604	0.0768958	0.0301945	0.0562388	0.00111748	0.0979535
0.0245022	0.0510288	0.0224512	0.0312117	0.00400655	0.0451433	0.00597283	0.00875454
0.0327071	0.100207	0.047608	0.0331262	0.00362227	0.109095	0.0163102	0.0432836
0.0179216	0.0282524	0.0157293	0.0457608	0.00732906	0.0618622	0	0.0336133
0.0230654	0.037039	0.0105518	0.0820731	0.0389436	0.0291684	0.00348277	0.0941402
0.0180985	0.0743189	0.0248462	0.0352457	0.00697419	0.111894	0	0.0364897
0.0329033	0.19654	0.0659569	0.0308959	0.0127352	0.230804	0.00504668	0.0717424
0.027955	0.0789961	0.0488683	0.0260764	0.00499978	0.221988	0.00477494	0.00702425
0.0489811	0.0641387	0.033707	0.0397983	0.00770494	0.0329664	0.0547315	0.00495639
0.0140911	0.0646696	0.0185666	0.0217222	0.00554838	0.0548632	0.00293928	0.00372639
0.031723	0.0995556	0.0570158	0.0221885	0.00429738	0.23352	0.00869859	0.0539149
0.0212216	0.0871388	0.026084	0.0786905	0.0355177	0.03846	0.00141418	0.118084
0.0257234	0.0446386	0.014547	0.0579677	0.0390418	0.0306261	0	0.0490141
0.0156823	0.0695754	0.0165057	0.0601098	0.0217126	0.0307083	0	0.0737516
0.0247478	0.016047	0.00811186	0.0738916	0.0290207	0.0270358	0.00943064	0.0387941
0.0182252	0.0282721	0.00948785	0.0552529	0.0223888	0.0292506	0.0124365	0.0330099
0.0169924	0.0438127	0.0169955	0.0337516	0.00526227	0.0438499	0.0113717	0.00411247
0.0687968	0.0936839	0.0548023	0.0170294	0.00188096	0.0688353	0.0285138	0.00285013
0.0223208	0.0903192	0.0226757	0.0360732	0.0111996	0.0427209	0.00616693	0.0139788
0.0209914	0.0503505	0.0264199	0.0504361	0.0182536	0.0733254	0.00133099	0.0777913
0.0325797	0.0674789	0.03151	0.0229224	0.00201167	0.0540067	0.011441	0.00619751
0.0310371	0.190706	0.0862789	0.0298723	0.0122076	0.371584	0	0.0608796
0.0222342	0.11023	0.0471939	0.0248676	0.00476722	0.208478	0.00352159	0.0632001
0.0646781	0.196872	0.0938315	0.0187865	0.00773276	0.311102	0.0122396	0.0139869
0.0199771	0.0394526	0.0184715	0.0606935	0.0247874	0.0667589	0	0.0683495
0.010415	0.0462165	0.0161618	0.0440811	0.012615	0.030345	0	0.0517693
0.0274267	0.134722	0.0682509	0.0241371	0.00571951	0.311383	0	0.0208999
0.0289816	0.158508	0.0376532	0.0249129	0.0075443	0.0899924	0.0111831	0.0195315
0.0176791	0.1382	0.0426955	0.0288336	0.00829185	0.149839	0	0.0532317
0.0339516	0.152039	0.059757	0.0463895	0.0182342	0.183268	0.0123588	0.0800421
0.0157086	0.0493157	0.013207	0.0738284	0.0250273	0.0398443	0	0.0955561
0.0107525	0.0319833	0.00776793	0.0485755	0.0263313	0.0198594	0.00142804	0.03084
0.0194774	0.0319637	0.0163451	0.0312137	0.00453204	0.043772	0.00454479	0.0043419
0.0338689	0.0519628	0.0220115	0.0339477	0.00577411	0.0508316	0.0256327	0.00913557
0.019672	0.113663	0.0371429	0.0365464	0.0132381	0.151573	0	0.0381564
0.00486644	0.0467621	0.0125952	0.0511279	0.0140828	0.049495	0	0.0714038
0.0206322	0.114932	0.0318289	0.0497879	0.017041	0.0859782	0.00143636	0.0703173
0.0186122	0.0959967	0.0459207	0.0306475	0.0071721	0.225552	0	0.0250316
0.0154506	0.0452333	0.0176505	0.0437877	0.00774484	0.0469947	0	0.0473162
0.00702158	0.0444051	0.0143332	0.0575821	0.0221253	0.0329058	0	0.0688912
0.0178143	0.0684227	0.019512	0.0529164	0.0157144	0.0618146	0	0.0670872
0.026604	0.0180796	0.00514543	0.0884929	0.0408309	0.0137255	0.0115963	0.0628615
0.0274722	0.170326	0.0681115	0.0342275	0.0135709	0.263415	0.00410667	0.108715
0.0160345	0.0524199	0.0141171	0.0427966	0.0140019	0.0391046	0	0.027909
0.0253372	0.112024	0.0445855	0.0251984	0.00418399	0.167012	0.00753952	0.0329321
0.0255519	0.0311059	0.010702	0.0974327	0.0428835	0.021036	0.022638	0.0660826
0.0189969	0.0689314	0.0334578	0.0376583	0.00815589	0.101646	0.0033663	0.0488807
0.0339794	0.0589749	0.0233976	0.0505978	0.012101	0.0463848	0.0120788	0.0205897
0.0162647	0.0320325	0.00955998	0.0683799	0.0214543	0.0286623	0	0.07038
0.054732	0.154846	0.0909244	0.0274932	0.00545861	0.327471	0.0141778	0.0541807
0.0258856	0.0216385	0.0147554	0.0448807	0.00753852	0.0344847	0.0106868	0.0129357
0.0184886	0.0354366	0.0144982	0.0456923	0.00945465	0.0402682	0	0.0293048
0.0210663	0.0258192	0.0177344	0.0604262	0.0271429	0.0470207	0	0.082393
0.0341671	0.116913	0.0312886	0.0379579	0.00850394	0.0677409	0.0132295	0.0233529
0.0178869	0.0789199	0.0368108	0.0454423	0.016317	0.16529	0	0.0887532
0.0127756	0.0922535	0.0198252	0.0359194	0.010367	0.0582373	0	0.0405294
0.0648589	0.241014	0.109475	0.0181892	0.00959167	0.388234	0.0083298	0.0197053
0.0192194	0.145108	0.0323366	0.0400798	0.015896	0.0698129	0	0.0575281
0.0282655	0.127489	0.0294414	0.0547204	0.0314271	0.0498627	0.00425918	0.0821332
0.0156916	0.0184949	0.0122908	0.0350662	0.00396927	0.0450914	0.00333857	0.00282789
0.0363809	0.0663188	0.0280787	0.0424374	0.0146062	0.0508359	0.0524328	0.00944989
0.025555	0.123851	0.036578	0.0342453	0.00960427	0.11647	0	0.0424518
0.0185466	0.00818939	0.00496002	0.0836932	0.0487096	0.0167622	0.00265089	0.070283
0.0170951	0.0287292	0.0131354	0.0459175	0.0120627	0.0458873	0.0102986	0.0191545
0.0248111	0.157518	0.0474612	0.0389421	0.0145778	0.133003	0.00338017	0.0639247
0.0330524	0.199156	0.0664385	0.0323054	0.0116821	0.22797	0.0076948	0.0447986
0.0286216	0.189806	0.0767244	0.0269908	0.0130013	0.331757	0.000815233	0.0631587
0.0341169	0.219344	0.0812868	0.021076	0.0131672	0.325662	0	0.028571
0.036968	0.116539	0.0373019	0.0622131	0.0296801	0.0804499	0.00849063	0.0710612
0.0843949	0.268996	0.122942	0.0203785	0.00632533	0.312547	0.0272105	0.0533884
0.0331204	0.0841329	0.0398431	0.0401886	0.0120259	0.0753758	0.0121453	0.028382
0.00854949	0.0440389	0.0127475	0.0417185	0.0130066	0.0330096	0	0.0335689
0.0277132	0.0700842	0.0208568	0.0574644	0.0146361	0.0264691	0.00621685	0.0571724
0.0253936	0.14195	0.0408984	0.027224	0.00931081	0.153036	0.00189944	0.0247789
0.0285413	0.09726	0.03483	0.0284641	0.00585601	0.128197	0.00735651	0.0119614
0.0424501	0.0686046	0.037171	0.0269472	0.00371572	0.0464843	0.0610593	0.00256309
0.0214471	0.00542191	0.00517925	0.0737854	0.0454994	0.0169525	0.00312506	0.0458204
0.0679587	0.110404	0.0586335	0.023352	0.0019198	0.0834476	0.0380553	0.00373549
0.100235	0.143553	0.0724662	0.0276942	0.00480082	0.0859911	0.141063	0.00503927
0.0194696	0.115249	0.0298861	0.0289291	0.0067873	0.103169	0.00407062	0.0145154
0.0163149	0.117591	0.0459902	0.0390357	0.0114737	0.199048	0.00269249	0.040302
0.0183001	0.0200606	0.013048	0.0622442	0.0147972	0.0447756	0.00789445	0.0334071
0.0820467	0.227226	0.110902	0.018683	0.00590693	0.325014	0.0225132	0.0244899
0.0624411	0.121885	0.0637235	0.0340122	0.00493311	0.110626	0.0202034	0.0336436
0.0708693	0.197673	0.0866184	0.027267	0.00381756	0.19124	0.0266282	0.0351496
0.0119027	0.0222775	0.0115169	0.0392421	0.00669543	0.0552093	0.00404844	0.0115663
0.0083193	0.0198811	0.00680458	0.0333709	0.00501763	0.0216546	0	0.00521008
0.0155579	0.0561927	0.0193378	0.0438337	0.0100452	0.0644879	5.82309e-05	0.0511447
0.0141289	0.0304325	0.0120733	0.0461418	0.00922472	0.00837893	0.000743138	0.0173019
0.0290573	0.150523	0.0489244	0.0295128	0.0067243	0.148455	0.00156114	0.0447571
0.0149933	0.0551751	0.0273753	0.0275947	0.00357607	0.151076	0	0.0456486
0.0413478	0.0334187	0.0165794	0.0957173	0.0241543	0.0247215	0.0362723	0.0387142
0.0283567	0.0498417	0.0215977	0.0300572	0.000895594	0.0409863	0.0388872	0.00268236
0.0192727	0.0715908	0.021598	0.0405031	0.00654581	0.0307127	0.00635272	0.0399816
0.0286502	0.104928	0.0592015	0.02655	0.00485909	0.251121	0	0.0632062
0.0176528	0.0552956	0.0180432	0.0628729	0.021321	0.0434606	8.04142e-05	0.0824081
0.0188795	0.047846	0.0235128	0.0466854	0.0128039	0.0784211	0	0.0678462
0.0204398	0.083226	0.0306258	0.0321976	0.00583606	0.0932973	0.00229042	0.0381786
0.0205132	0.1127	0.0325725	0.0428584	0.0135242	0.101469	0	0.069814
0.0139381	0.0524077	0.012823	0.0508151	0.0133273	0.0417303	0.000366023	0.0459952
0.0380927	0.166081	0.07528	0.031344	0.00907668	0.278516	0.0121065	0.0535491
0.0111534	0.041178	0.015016	0.0516104	0.0165044	0.0369374	0.000662724	0.0435827
0.0294953	0.110852	0.0532973	0.0272633	0.00615839	0.204706	0.0106091	0.0589684
0.0249162	0.0795786	0.0333156	0.0364952	0.0131189	0.0856537	0.00412331	0.0365605
0.0217885	0.0303514	0.0153146	0.0437709	0.00685607	0.0355488	0.0134375	0.0090628
0.0228746	0.0821274	0.0257586	0.0390883	0.0158141	0.0624505	0.0191774	0.035189
0.0107324	0.0166713	0.00847186	0.0438989	0.00970191	0.0527825	0	0.0286307
0.0285861	0.0824887	0.0285727	0.0252033	0.0035136	0.0756916	0	0.0159041
0.0118061	0.0840567	0.0205969	0.0360239	0.00902943	0.0950708	0.00268694	0.0361127
0.0202923	0.0694009	0.0195059	0.0861951	0.0360747	0.0347529	0	0.119941
0.0266233	0.00434293	0.00553437	0.101278	0.0722591	0.0175754	0.00872078	0.0796166
0.015765	0.089749	0.0301618	0.0497928	0.0217851	0.0906629	0	0.104946
0.0130614	0.0182615	0.0066143	0.0647361	0.0315085	0.0223597	0	0.0442407
0.0198373	0.060661	0.0229955	0.0461957	0.0109933	0.0550752	0	0.0598173
0.0270281	0.107927	0.0405993	0.0422681	0.0155989	0.106456	0.00656069	0.0452261
0.0398515	0.146239	0.07353	0.023051	0.00627493	0.31108	0.00339126	0.0209596
0.0268002	0.115625	0.0445761	0.0641249	0.0267413	0.101062	0.000565672	0.139106
0.0403544	0.0674494	0.0297195	0.0431356	0.0055888	0.0430237	0.0460967	0.0103656
0.0252043	0.0713303	0.018117	0.0954987	0.0442636	0.0307429	0	0.139262
0.014675	0.00161477	0.00500409	0.088176	0.0593575	0.0156159	0.00364914	0.0790527
0.0238595	0.0975132	0.0459072	0.0369628	0.0090499	0.179652	0.00447824	0.0700141
0.025219	0.0613639	0.0279533	0.0411027	0.00651326	0.0540846	0.011014	0.0324682
0.0346344	0.0181533	0.0149693	0.0872854	0.0368432	0.0213864	0.0369295	0.0510294
0.0106166	0.0479394	0.0164878	0.0414575	0.00940268	0.0907018	0	0.0674864
0.00938297	0.0579205	0.0142875	0.0559762	0.0233773	0.0321661	0	0.0627422
0.0105671	0.0486595	0.0135658	0.0492931	0.0184641	0.0596431	0	0.0494952
0.0178266	0.00580778	0.00627393	0.0771583	0.0501821	0.0128388	0.00506332	0.0665353
0.0162701	0.0622782	0.0180347	0.0636047	0.022929	0.0309506	0	0.0971884
0.0360611	0.0867947	0.0378844	0.0434005	0.00851864	0.0658938	0.0359424	0.024971
0.0320892	0.200512	0.0560254	0.0439673	0.0216717	0.109103	0.00199372	0.0844002
0.043506	0.126675	0.0790351	0.0300747	0.00580403	0.316769	0.0142444	0.0728471
0.029357	0.129494	0.0310163	0.0532392	0.0217651	0.0522072	0.00244847	0.0627291
0.0272606	0.0404062	0.011171	0.0838301	0.0478035	0.0229566	0.00725114	0.0891828
0.0242905	0.0898621	0.0291541	0.0559193	0.0186117	0.0688007	0.00273963	0.0851794
0.0171067	0.0555217	0.0155467	0.0771316	0.0320503	0.0317552	0.00166651	0.105624
0.0533378	0.203535	0.112416	0.0254176	0.00669805	0.3915	0.0183206	0.0748048
0.0194635	0.0821323	0.0201124	0.0400394	0.011743	0.056321	0	0.0280121
0.0237753	0.111877	0.0381068	0.0540809	0.0218045	0.0963296	0	0.123635
0.00679834	0.0438643	0.0119233	0.0460753	0.0142361	0.0340694	0	0.0440385
0.0278894	0.11694	0.0731689	0.0205313	0.00192873	0.364572	0	0.0279646
0.0101902	0.0470841	0.0155592	0.0411817	0.00585443	0.0681518	0	0.0380381
0.0354926	0.0579205	0.0336328	0.0315798	0.00344221	0.0637655	0.00677975	0.0140354
0.0329837	0.102257	0.0277172	0.114248	0.0557804	0.0425868	0	0.165184
0.0189621	0.0888691	0.0244881	0.0403252	0.00835905	0.0686536	0	0.0460943
0.0159326	0.108718	0.0312521	0.0273493	0.00672903	0.119779	0	0.0176051
0.0367154	0.0381033	0.0194682	0.0492802	0.00740203	0.0328885	0.0238913	0.00482703
0.0119297	0.052098	0.0204713	0.0419142	0.00925464	0.0587131	0	0.0670852
0.0260316	0.117719	0.037306	0.0568549	0.021752	0.123638	0.000418708	0.106074
0.0280709	0.156581	0.0510181	0.0508881	0.0209304	0.154982	0	0.109421
0.0199331	0.0880113	0.0323879	0.0330968	0.00980008	0.1285	0	0.0409832
0.0118849	0.0259494	0.00934545	0.0546827	0.0137961	0.0305656	0	0.0442417
0.0177926	0.0716989	0.0465619	0.0310887	0.00524599	0.244784	0	0.0450805
0.0864628	0.114484	0.0606128	0.0337433	0.00240225	0.061806	0.111609	0.00502916
0.0236849	0.0473004	0.0203847	0.0467529	0.0100269	0.0305526	0.00241242	0.0418625
0.0196442	0.0827271	0.0429243	0.0391005	0.0117635	0.196816	0.000438119	0.0856262
0.0146943	0.0679877	0.0242498	0.0346273	0.00571951	0.107676	0.000848508	0.0524434
0.00798328	0.0222013	0.00862401	0.0412568	0.0103765	0.028632	0	0.0213214
0.0126929	0.0249958	0.012127	0.0604378	0.0180573	0.0587564	0	0.0617912
0.0179788	0.09115	0.0290564	0.0537898	0.0202532	0.0569266	0	0.102252
0.0267886	0.115	0.045301	0.0317256	0.00804669	0.185725	0.00187448	0.0268195
0.0123051	0.0468334	0.0127372	0.0373626	0.00563867	0.0480978	0	0.0186087
0.0186022	0.0564237	0.0305376	0.0412214	0.0137295	0.136533	0	0.0857828
0.0320977	0.140606	0.0614192	0.0274069	0.00824985	0.228494	0.00897866	0.0426883
0.0183998	0.104538	0.0326544	0.0328983	0.00434358	0.106249	0.0053212	0.0355922
0.023834	0.0270972	0.0184865	0.0207936	0.00137174	0.0476609	0.0102819	0.000223361
0.0116748	0.0148918	0.00896332	0.0309667	0.00585181	0.043015	0	0.00602469
0.0165498	0.0540814	0.0145795	0.0739848	0.026588	0.0313269	0	0.105019
0.0204414	0.113963	0.0278632	0.0687106	0.0340709	0.0394852	0.00211572	0.12221
0.0193847	0.0701972	0.0318306	0.0450147	0.0168845	0.143852	0.000906739	0.0744874
0.0127933	0.060398	0.0264588	0.0322363	0.00745505	0.108035	0	0.038216
0.0253974	0.144936	0.0608148	0.0488159	0.0200574	0.206337	0	0.141029
0.0311591	0.140303	0.040362	0.0230054	0.00619933	0.0874446	0.00501618	0.00881114
0.034361	0.0359699	0.0166104	0.0513779	0.00903941	0.0236704	0.0175802	0.00946708
0.011603	0.0299483	0.0130535	0.0381044	0.00340599	0.0493046	0.00221832	0.0263879
0.0239305	0.130185	0.0470207	0.0492614	0.0194212	0.160541	0	0.117187
0.0162933	0.0515351	0.0257495	0.042868	0.0098762	0.0955769	0	0.0667385
0.0199547	0.052211	0.0179263	0.0662881	0.0260588	0.0346188	0	0.0776145
0.0213003	0.120437	0.0543583	0.0317266	0.00585233	0.25395	0	0.0569864
0.0266125	0.0149705	0.0142358	0.0478099	0.00611901	0.0260668	0.0156669	0.00935085
0.025745	0.116731	0.0353494	0.046487	0.0182242	0.106949	0.000876237	0.0689317
0.0452842	0.0289013	0.00777493	0.115682	0.0486324	0.0090797	0.0202893	0.093459
0.00901682	0.0238628	0.011315	0.0406615	0.00735479	0.057623	0	0.0217762
0.0132553	0.00996146	0.00846436	0.0366847	0.0038963	0.0298389	0.00132267	0.00521816
0.0183025	0.118134	0.0340082	0.0377767	0.0100263	0.0730486	0	0.0536835
0.0209751	0.0183057	0.0111011	0.0624886	0.0240167	0.0343766	0.0012589	0.0388942
0.0181055	0.0226265	0.0101163	0.0414489	0.00611744	0.027317	0	0.00789748
0.027853	0.125539	0.0359399	0.0268728	0.00467536	0.0994831	0.00330807	0.00848975
0.0146828	0.0800579	0.0224055	0.0523559	0.0180064	0.0522721	0	0.0891737
0.0305018	0.129401	0.0411554	0.0493702	0.0178384	0.0789618	0.0104733	0.0779227
0.0472091	0.0696221	0.0432752	0.0277402	0.00245475	0.0752374	0.0193271	0.00352122
0.0194774	0.0499253	0.0184174	0.0492346	0.0110632	0.0550881	0	0.0554006
0.0766673	0.199305	0.0733208	0.0285055	0.00963629	0.0890321	0.0455671	0.0182065
0.0168248	0.0932932	0.034468	0.0375224	0.0122968	0.150008	0	0.0442184
0.00912651	0.0358347	0.00858588	0.0531671	0.0186652	0.0277495	0	0.0478832
0.0134538	0.0543665	0.0237466	0.042659	0.0154403	0.133695	0	0.0793619
0.0317447	0.15522	0.0557333	0.0436968	0.0164845	0.198611	0.00731214	0.118898
0.0108483	0.0436259	0.0106769	0.0618126	0.0206564	0.0288699	0	0.0693127
0.066464	0.189617	0.0619308	0.029486	0.0107303	0.0917011	0.0406313	0.0231467
0.0310355	0.0414827	0.018111	0.0496394	0.0134444	0.0286839	0.0272604	0.0185794
0.03377	0.17383	0.0564931	0.0213403	0.0104563	0.205204	0	0.0130045
0.0248428	0.0935832	0.0447904	0.0345417	0.00675632	0.180781	0.0041954	0.0639632
0.00805744	0.0584244	0.0180801	0.0425195	0.0157742	0.0776468	0	0.0793124
0.0101987	0.0542068	0.0173744	0.043971	0.0118769	0.0533708	0	0.0530559
0.0162632	0.114764	0.032559	0.031303	0.0133604	0.121432	0	0.03065
0.0205974	0.101365	0.0379056	0.0547257	0.0180946	0.111638	0	0.113136
0.0132568	0.0275126	0.00775012	0.0611039	0.018725	0.0265513	0	0.0536471
0.0177486	0.117994	0.0320108	0.0318887	0.00749023	0.101867	0	0.0436919
0.0370869	0.187004	0.0794603	0.0330032	0.0108778	0.291191	0.00820224	0.111654
0.0290218	0.17763	0.0582747	0.0231628	0.0102243	0.220668	0	0.0223776
0.0315021	0.0214001	0.0109065	0.0635214	0.0162336	0.0241462	0.00700435	0.0369213
0.0262711	0.0799448	0.0287772	0.0672856	0.0256488	0.0346145	0	0.114926
0.0234107	0.0707134	0.0267692	0.0368487	0.00594735	0.0406359	0.00289491	0.0195385
0.0127099	0.0619169	0.0122239	0.0604054	0.0153311	0.0292073	0.000360477	0.0623461
0.0560406	0.227622	0.0658513	0.0303489	0.0165711	0.122954	0.00676034	0.0357934
0.0206036	0.105973	0.0336692	0.0508068	0.0141232	0.125619	0	0.0706913
0.0215383	0.0617842	0.0224869	0.0618648	0.019891	0.0687401	0	0.07842
0.0624473	0.124716	0.0506168	0.0249397	0.00537671	0.0751465	0.0693669	0.00492304
0.042355	0.0491904	0.0270242	0.037568	0.00442022	0.0376338	0.0475331	0.00667557
0.0765105	0.21974	0.0781919	0.0263102	0.0107036	0.0937515	0.0958204	0.0119443
0.0203471	0.138146	0.0394238	0.0516987	0.0211352	0.107044	0	0.12737
0.0280508	0.0487824	0.0137505	0.0986306	0.038122	0.0297956	0.0231537	0.0993411
0.0183751	0.0229018	0.00945678	0.0521839	0.00774746	0.0241592	5.26851e-05	0.0276179
0.0229055	0.0065697	0.00801616	0.0635287	0.0152949	0.0140456	0.00827989	0.0307218
0.0803465	0.132173	0.0794908	0.0199572	0.00166257	0.134491	0.0273824	0.0118482
0.0148875	0.0542436	0.0138925	0.0663119	0.0254042	0.0292419	0	0.0866965
0.0175594	0.11228	0.0361179	0.0415693	0.0155044	0.126441	0	0.0898316
0.0177625	0.0792567	0.0272725	0.0405398	0.0100883	0.0848448	0.00118403	0.0427893
0.0193236	0.0253964	0.0109621	0.048009	0.00659043	0.0209322	0.00443387	0.0175384
0.0165668	0.0117655	0.0077328	0.0574254	0.0191686	0.0247042	0.00364359	0.029136
0.0137133	0.0504857	0.0247234	0.0521177	0.0146896	0.079442	0	0.0764057
0.0405962	0.123025	0.0629284	0.0291805	0.00695266	0.189454	0.0210325	0.0535359
0.0164339	0.085529	0.025912	0.0472847	0.0145169	0.0415746	0.00146132	0.0855493
0.0443279	0.118874	0.05287	0.0257592	0.00574839	0.105271	0.051038	0.0115845
0.0193252	0.0790822	0.0202904	0.0410451	0.00840472	0.0542489	0	0.0417978
0.0136531	0.0537275	0.0260706	0.0449423	0.011386	0.144583	0	0.0839242
0.0189204	0.0556397	0.0158076	0.0668474	0.0270977	0.0408954	0	0.0787525
0.019903	0.08998	0.0269302	0.0568836	0.0204091	0.0584103	0	0.101846
0.0107587	0.014941	0.00710795	0.0422426	0.012984	0.038499	0	0.0215943
0.0584522	0.0793427	0.0400402	0.0304729	0.00341701	0.0509873	0.0487615	0.00212547
0.0174072	0.020095	0.0103912	0.0538953	0.0124758	0.0372359	0	0.0378269
0.0114639	0.039809	0.0115079	0.0600132	0.0191529	0.0498454	0	0.0558706
0.0535486	0.154232	0.0534164	0.038834	0.0169538	0.124261	0.0163823	0.0476537
0.0251502	0.0864629	0.0332375	0.025283	0.00350153	0.10053	0.00946114	0.0109487
0.0234153	0.0453931	0.0114781	0.0787735	0.0271067	0.0271742	0	0.0841647
0.0182453	0.0680958	0.0326689	0.0300939	0.00930609	0.107499	0.00269803	0.0067918
0.0143985	0.0652865	0.0366248	0.0353301	0.00793802	0.204282	0	0.0576797
0.0264039	0.137816	0.0509929	0.0253204	0.00524127	0.209123	0.00444773	0.0674439
0.0286023	0.153649	0.0310155	0.0396224	0.0211084	0.0695923	0	0.0575413
0.0237498	0.141719	0.0424022	0.0344752	0.0110306	0.135439	0	0.049099
0.0248119	0.0477133	0.0185747	0.0376421	0.0036438	0.042111	0.0113439	0.0136392
0.0289816	0.0512402	0.0196385	0.0531099	0.0106411	0.044914	0.0170838	0.039261
0.0123237	0.00885791	0.00435067	0.0651915	0.0259407	0.0188775	0.00694889	0.0313029
0.0320838	0.0135671	0.00563382	0.117492	0.0825484	0.00516492	0.0105259	0.110241
0.029279	0.0223561	0.0105465	0.0828205	0.025832	0.0299124	0.000895647	0.0793771
0.0251325	0.056436	0.0280921	0.0447346	0.0147552	0.0559576	0	0.0734363
0.0247671	0.0470964	0.0204067	0.0347417	0.00404225	0.0405753	0.0333441	0.00393762
0.0359955	0.122947	0.0322811	0.0543854	0.0186893	0.0630475	0.0104954	0.0521584
0.0162431	0.0319711	0.0123501	0.0585346	0.0156787	0.0301287	0	0.0556543
0.0209473	0.0792665	0.0181702	0.0904623	0.0292275	0.0318633	0.00154173	0.117832
0.0438389	0.120071	0.0537081	0.0209705	0.00283325	0.161492	0.011599	0.00995726
0.0981407	0.125323	0.0776516	0.0235134	0.00340966	0.0850741	0.0468288	0.0103292
0.0241885	0.0332196	0.0135023	0.074505	0.0282327	0.035458	0.0109613	0.0574554
0.0132406	0.0851111	0.0269308	0.0474262	0.0140056	0.0904856	0	0.0938319
0.0197377	0.040625	0.0158769	0.0603307	0.0212144	0.0371018	0.00166097	0.0772991
0.0126945	0.112199	0.0440725	0.0475066	0.017095	0.203621	0	0.096209
0.0299487	0.0789863	0.0260046	0.0618645	0.0163359	0.0445463	0.00661892	0.0768777
0.0208894	0.0617473	0.0145255	0.0523479	0.016043	0.0383346	0.00567058	0.0352001
0.0209921	0.0561804	0.026329	0.0578831	0.0174483	0.0780318	0.00105648	0.0827882
0.0216472	0.103749	0.0365666	0.0530613	0.0221641	0.0814102	0	0.109777
0.0242913	0.106002	0.0379824	0.0394736	0.0118427	0.122172	0.00521583	0.0444954
0.0171531	0.0286997	0.013129	0.0664813	0.0170971	0.0375906	0	0.0583225
0.00999475	0.0216041	0.00761078	0.0405699	0.00814224	0.0427771	0	0.0182823
0.0224003	0.108581	0.0448674	0.0260311	0.00572319	0.215374	0.00554858	0.0373478
0.0148403	0.0513606	0.0300729	0.0326265	0.0071805	0.145167	0	0.0535966
0.0311483	0.0121489	0.00893481	0.0934675	0.0398445	0.0165805	0.0198346	0.0445408
0.0374237	0.119299	0.0351286	0.0378194	0.0138859	0.0724559	0.0117405	0.0229597
0.028471	0.0647778	0.0315566	0.0341934	0.00317867	0.0778847	0.00860432	0.0217368
0.033339	0.116763	0.058091	0.0259537	0.00332409	0.256377	0.00027729	0.0326471
0.0142934	0.0656478	0.0313998	0.02811	0.00673585	0.158512	0	0.0463783
0.0388056	0.147144	0.083027	0.0204116	0.00413201	0.327237	0.0127748	0.0476083
0.0253403	0.101628	0.0555457	0.0241814	0.00381598	0.293029	0.00411776	0.061019
0.0261174	0.122843	0.0465205	0.0273199	0.00546648	0.14951	0.00395693	0.0391064
0.012937	0.0585202	0.0177797	0.0597278	0.0174614	0.0605645	0.00292264	0.0805242
0.0201309	0.0444321	0.0232897	0.0283808	0.00127619	0.0589121	0.00682966	0.00865853
0.0356641	0.0665695	0.0168423	0.0652745	0.0326424	0.0300941	0.0065385	0.0720446
0.0277047	0.145079	0.0475806	0.0213201	0.00721777	0.10714	0.0068463	0.00713543
0.0168634	0.076209	0.015761	0.0679854	0.0267843	0.0345453	0	0.0875818
0.00530983	0.0251212	0.00801972	0.0311628	0.00897221	0.0507148	0	0.0179902
0.0184678	0.0492297	0.0130809	0.070223	0.0240729	0.028221	0	0.0880184
0.0316821	0.140488	0.0525849	0.0297056	0.00577831	0.173842	0.0107561	0.0584933
0.0466051	0.217921	0.0668445	0.0368031	0.0213945	0.10797	0.0146298	0.0640753
0.0115466	0.0247427	0.0122642	0.0647417	0.0195345	0.0566065	0.00267308	0.0627948
0.041632	0.106428	0.0472564	0.0220351	0.00457876	0.130754	0.00778631	0.0136897
0.0351651	0.0708018	0.0248152	0.021419	0.00308523	0.0477474	0.00939737	0.0027905
0.0180167	0.0490012	0.0164602	0.0385982	0.00865828	0.0427901	0	0.0338023
0.0463077	0.0723453	0.0388416	0.028101	0.0032128	0.0493695	0.0725558	0.00149379
0.0137875	0.0578591	0.0114926	0.0574376	0.031644	0.0258765	0	0.0591806
0.0166216	0.000953626	0.00519256	0.0720733	0.0487831	0.0150535	0	0.0621197
0.0490947	0.202734	0.0927698	0.0223972	0.00893809	0.3439	0.010562	0.0503321
0.0170271	0.0607863	0.0147357	0.0726593	0.0233726	0.0421283	0	0.095547
0.0147291	0.0352842	0.0207154	0.0374218	0.00808502	0.0762236	0.000377115	0.0275543
0.0458736	0.0857698	0.0342476	0.037698	0.0083202	0.0511517	0.0153175	0.030837
0.027646	0.0157299	0.00577203	0.0876145	0.0308807	0.0218017	0.0137175	0.058273
0.0171878	0.1223	0.0275368	0.0283497	0.0100804	0.0637439	0	0.0142345
0.0146086	0.0232631	0.0114471	0.0855303	0.0560229	0.0207981	0.0132517	0.075303
0.0252491	0.145344	0.057858	0.0218297	0.0047478	0.244611	0	0.0358924
0.0243824	0.00746188	0.0107144	0.0480665	0.0119997	0.035856	0	0.0203158
0.0294675	0.108866	0.0602363	0.0305099	0.00766662	0.256442	0.00647473	0.0710005
0.0287645	0.0125864	0.0127379	0.0629026	0.0122034	0.0158841	0.0268611	0.0162599
0.0322097	0.137012	0.0588561	0.0474937	0.0246351	0.182195	0.00622794	0.109777
0.0161095	0.0893926	0.0309319	0.0339156	0.00578619	0.1005	0	0.0442518
0.0423095	0.0877631	0.0327807	0.0350232	0.00381441	0.0375041	0.0279924	0.00955905
0.0184492	0.0420308	0.0176712	0.0583193	0.0215908	0.0282903	0.0164599	0.0426327
0.0300939	0.0375404	0.00990885	0.09718	0.0282259	0.0302282	0.019549	0.0689974
0.0357884	0.154283	0.0801464	0.0227663	0.00580246	0.324161	0.0111665	0.0641168
0.0206832	0.0326568	0.00702874	0.101958	0.0634848	0.0103169	0.00399298	0.097151
0.0240866	0.180538	0.0620499	0.0490785	0.0235463	0.205065	0.00156114	0.11631
0.0380448	0.173437	0.0913631	0.0341107	0.0180967	0.258449	0.0206193	0.112672
0.02621	0.117281	0.0446882	0.0301848	0.00643242	0.158611	0.00717072	0.0370689
0.0504418	0.153362	0.0652008	0.024363	0.00410367	0.213994	0.0165903	0.0196497
0.0132777	0	0.00393841	0.066597	0.0418278	0.0138423	0.000407617	0.0398098
0.0407731	0.0557404	0.0221836	0.0775003	0.030973	0.0404412	0.0393946	0.0487675
0.0162933	0.0638266	0.0172892	0.0493044	0.0174866	0.0524321	0	0.0568954
0.0518415	0.107219	0.0719402	0.0282932	0.00382438	0.251217	0.0140392	0.046074
0.0281381	0.0739527	0.019111	0.0879224	0.0367923	0.0334725	0.000207968	0.117064
0.0216688	0.10952	0.0317503	0.0789462	0.039897	0.0506326	0.00351049	0.160023
[truncated: 10,475 more rows]

## Sheet: T_rss_gene
Table S4. Gene regulatory network outputs for relevant cell types. Related to Figure 2: T cells - SCENIC+ gene regulon specificity scores per Tcell group
	AHR_+_(18g)	ARID5B_+_(38g)	ASCL2_+_(39g)	BACH1_+_(84g)	BACH2_+_(40g)	BATF_+_(157g)	BCL6_+_(24g)	CEBPA_+_(57g)	CHD2_+_(11g)	CREM_+_(11g)	E2F2_+_(18g)	E2F3_+_(71g)	EGR1_+_(15g)	EGR2_+_(58g)	EGR3_+_(33g)	ELF1_+_(55g)	ELK3_+_(22g)	ELK4_+_(22g)	ENO1_+_(15g)	EOMES_+_(121g)	ETS1_+_(68g)	ETV1_+_(22g)	ETV6_+_(85g)	ETV7_+_(21g)	FLI1_+_(90g)	FOS_+_(40g)	FOSB_+_(25g)	FOSL2_+_(10g)	FOXN2_+_(19g)	FOXO1_+_(31g)	FOXO3_+_(10g)	FOXP1_+_(16g)	GABPB1_+_(10g)	HIF1A_+_(10g)	HIVEP1_+_(28g)	IKZF1_+_(137g)	IKZF2_+_(86g)	IKZF3_+_(47g)	ILF2_+_(37g)	IRF1_+_(77g)	IRF4_+_(98g)	JUN_+_(21g)	KLF12_+_(43g)	KLF13_+_(20g)	KLF2_+_(46g)	KLF3_+_(41g)	KLF6_+_(46g)	KLF9_+_(17g)	LEF1_+_(137g)
Other CD4	0.52545	0.545907	0.434107	0.534147	0.604368	0.542734	0.483274	0.448497	0.594594	0.516489	0.530311	0.572919	0.530129	0.537919	0.517869	0.561814	0.627647	0.515716	0.525969	0.546437	0.582417	0.48724	0.552176	0.49743	0.6183	0.623803	0.617781	0.425957	0.558448	0.607682	0.542632	0.59927	0.52784	0.539915	0.523261	0.608751	0.526142	0.536798	0.546693	0.586721	0.55014	0.630844	0.559621	0.598769	0.611162	0.62087	0.59778	0.608791	0.612979
Tfh-LZ-GC	0.28559	0.289769	0.30879	0.289615	0.250131	0.280148	0.302203	0.306082	0.26827	0.237828	0.260513	0.269576	0.248602	0.282797	0.286893	0.287164	0.249833	0.307982	0.270525	0.262483	0.278174	0.272725	0.295173	0.271369	0.255205	0.255887	0.255157	0.207706	0.279959	0.267196	0.28444	0.270824	0.280013	0.287417	0.271276	0.263237	0.288123	0.292896	0.265011	0.250174	0.281716	0.25056	0.286296	0.229888	0.253501	0.239317	0.268551	0.259976	0.255695
CD8	0.272395	0.277661	0.260358	0.284876	0.315456	0.285464	0.278356	0.26215	0.307246	0.261952	0.319607	0.313205	0.28453	0.283057	0.266727	0.285121	0.280538	0.279375	0.305985	0.359297	0.298644	0.324851	0.275597	0.275347	0.315672	0.303016	0.30698	0.294517	0.27672	0.294243	0.283572	0.29485	0.256967	0.290769	0.273482	0.306669	0.289774	0.293957	0.316736	0.349012	0.28424	0.305099	0.296447	0.36251	0.314441	0.319099	0.297704	0.29337	0.311781
GC-Tfh-SAP	0.276025	0.275541	0.376299	0.29747	0.237231	0.278874	0.318558	0.358968	0.24481	0.229125	0.251217	0.245541	0.236149	0.275151	0.281905	0.268732	0.22186	0.303598	0.267607	0.250351	0.257597	0.288257	0.280114	0.263978	0.229322	0.226452	0.230706	0.191033	0.273418	0.242903	0.27125	0.249989	0.264728	0.281269	0.285372	0.239143	0.299374	0.288144	0.261528	0.222417	0.268648	0.21707	0.275336	0.209315	0.237333	0.221586	0.239351	0.235815	0.238297
Tfh-Mem	0.22743	0.224739	0.236765	0.222793	0.20315	0.228873	0.228263	0.244987	0.209592	0.244246	0.21826	0.229736	0.215765	0.22339	0.229842	0.223686	0.219511	0.221117	0.225477	0.214119	0.219201	0.214822	0.229785	0.256269	0.20901	0.205011	0.205182	0.201857	0.222375	0.216466	0.226085	0.210566	0.229595	0.218328	0.225879	0.208321	0.224917	0.229904	0.220659	0.21489	0.229456	0.202671	0.219747	0.20122	0.208721	0.200124	0.21711	0.205698	0.207129
GC-Tfh-OX40	0.202788	0.210401	0.214772	0.206342	0.18724	0.215216	0.216917	0.214738	0.191774	0.203649	0.197958	0.191234	0.228694	0.22631	0.23372	0.200134	0.187661	0.206669	0.204205	0.193596	0.192194	0.212165	0.201426	0.201138	0.184919	0.184902	0.186944	0.188139	0.205622	0.191071	0.197981	0.190986	0.220616	0.206403	0.228204	0.187755	0.205099	0.200561	0.202613	0.186499	0.214832	0.181782	0.197164	0.18105	0.189159	0.183103	0.191406	0.190456	0.188791
Tfh T:B border	0.236426	0.236668	0.244152	0.236112	0.204147	0.227849	0.237245	0.239805	0.21993	0.204983	0.208214	0.215389	0.208237	0.235543	0.230625	0.23457	0.214549	0.236843	0.217666	0.216865	0.224822	0.235136	0.230904	0.217818	0.21125	0.21682	0.21801	0.190176	0.237902	0.218424	0.239675	0.218005	0.236602	0.229553	0.230196	0.217789	0.232285	0.226542	0.212143	0.203648	0.229196	0.21702	0.226756	0.199435	0.209678	0.204095	0.223193	0.227933	0.210517
[truncated: 38 more columns]

## Sheet: T_rss_region
Table S4. Gene regulatory network outputs for relevant cell types. Related to Figure 2: T cells - SCENIC+ region regulon specificity score per Tcell group
	AHR_+_(20r)	ARID5B_+_(48r)	ASCL2_+_(78r)	BACH1_+_(215r)	BACH2_+_(58r)	BATF_+_(405r)	BCL6_+_(25r)	CEBPA_+_(85r)	CHD2_+_(16r)	CREM_+_(18r)	E2F2_+_(31r)	E2F3_+_(113r)	EGR1_+_(49r)	EGR2_+_(148r)	EGR3_+_(78r)	ELF1_+_(135r)	ELK3_+_(54r)	ELK4_+_(56r)	ENO1_+_(14r)	EOMES_+_(402r)	ETS1_+_(243r)	ETV1_+_(56r)	ETV6_+_(177r)	ETV7_+_(40r)	FLI1_+_(368r)	FOS_+_(66r)	FOSB_+_(40r)	FOSL2_+_(33r)	FOXN2_+_(19r)	FOXO1_+_(78r)	FOXO3_+_(19r)	FOXP1_+_(16r)	GABPB1_+_(13r)	HIF1A_+_(11r)	HIVEP1_+_(42r)	IKZF1_+_(327r)	IKZF2_+_(152r)	IKZF3_+_(44r)	ILF2_+_(52r)	IRF1_+_(117r)	IRF4_+_(346r)	JUN_+_(41r)	KLF12_+_(72r)	KLF13_+_(45r)	KLF2_+_(134r)	KLF3_+_(98r)	KLF6_+_(87r)	KLF9_+_(41r)	LEF1_+_(206r)
Other CD4	0.523031	0.335253	0.335519	0.373169	0.548763	0.413031	0.407209	0.33481	0.569889	0.385912	0.467815	0.576137	0.531813	0.452522	0.444241	0.519697	0.620853	0.369594	0.219124	0.510503	0.569594	0.367548	0.496499	0.488945	0.600372	0.597939	0.602457	0.273124	0.498055	0.605989	0.471982	0.589889	0.233959	0.419151	0.234299	0.591552	0.3737	0.340042	0.48666	0.578993	0.423546	0.597911	0.54916	0.531516	0.606094	0.601034	0.60051	0.596843	0.565374
Tfh-LZ-GC	0.287847	0.309729	0.293828	0.297095	0.233616	0.283404	0.299311	0.27477	0.276686	0.236164	0.249969	0.270655	0.279338	0.295531	0.308016	0.303729	0.240262	0.328563	0.193828	0.256646	0.287878	0.300031	0.313251	0.286669	0.261243	0.268843	0.265557	0.219695	0.301944	0.257625	0.311022	0.27555	0.359428	0.313147	0.218078	0.266167	0.306183	0.326063	0.285672	0.247288	0.291272	0.266533	0.293959	0.217838	0.255089	0.230767	0.264794	0.26654	0.255852
CD8	0.282901	0.232093	0.221674	0.252322	0.370608	0.273268	0.2354	0.243433	0.314198	0.243675	0.329546	0.314747	0.318691	0.286332	0.285858	0.298328	0.31692	0.253159	0.197849	0.386352	0.304921	0.306095	0.288245	0.318181	0.32427	0.307355	0.310342	0.376485	0.268374	0.316646	0.280923	0.305464	0.221156	0.249324	0.206586	0.321719	0.279416	0.258655	0.316048	0.368658	0.269346	0.30938	0.296372	0.42894	0.324097	0.347376	0.313029	0.308139	0.312686
GC-Tfh-SAP	0.300737	0.3911	0.480984	0.39373	0.217533	0.352208	0.391104	0.457758	0.259299	0.329261	0.261346	0.256873	0.281079	0.339796	0.347484	0.301943	0.217369	0.398517	0.261351	0.256634	0.268052	0.336002	0.316119	0.303301	0.23463	0.249235	0.243113	0.290403	0.320284	0.23192	0.315678	0.251877	0.353005	0.344676	0.375829	0.241172	0.397151	0.386851	0.30282	0.225473	0.348873	0.24842	0.287856	0.195371	0.234491	0.206518	0.243797	0.247935	0.233206
Tfh-Mem	0.227033	0.233628	0.224065	0.235913	0.181794	0.236748	0.229187	0.226208	0.217817	0.241399	0.225293	0.221874	0.215198	0.227472	0.227358	0.219195	0.203823	0.225853	0.241312	0.210293	0.214218	0.230558	0.222772	0.232574	0.203909	0.214961	0.214146	0.202271	0.222124	0.207943	0.227122	0.207066	0.186686	0.231873	0.227489	0.203273	0.223853	0.238654	0.224102	0.206244	0.236044	0.214923	0.220402	0.193603	0.209107	0.195778	0.216174	0.209025	0.188112
GC-Tfh-OX40	0.217594	0.24656	0.231472	0.244371	0.177057	0.244293	0.247317	0.24429	0.194995	0.226514	0.212276	0.194223	0.221231	0.247434	0.238315	0.207383	0.188836	0.246413	0.217666	0.196722	0.19194	0.240124	0.212908	0.208762	0.184387	0.193622	0.192495	0.251283	0.216688	0.185549	0.219961	0.187809	0.26827	0.248931	0.295817	0.184407	0.248352	0.23857	0.228774	0.183805	0.246208	0.193501	0.197564	0.175721	0.188892	0.181366	0.192163	0.192621	0.182074
Tfh T:B border	0.224277	0.24419	0.219794	0.225368	0.180486	0.222982	0.238077	0.22081	0.221431	0.20059	0.204278	0.213231	0.213904	0.221703	0.223661	0.226164	0.196231	0.228683	0.181746	0.203714	0.218719	0.218067	0.217432	0.218839	0.205081	0.21619	0.2158	0.206385	0.238158	0.206764	0.240117	0.218051	0.214996	0.224692	0.20091	0.205748	0.218559	0.218907	0.209778	0.200072	0.22601	0.217798	0.223777	0.184173	0.209287	0.194986	0.215544	0.217406	0.195094
[truncated: 38 more columns]

## Sheet: B_auc_gene
Table S4. Gene regulatory network outputs for relevant cell types. Related to Figure 4: GC B cells - SCENIC+ gene auc scores per cell
NFKB2(+)(50g)	RELB(+)(96g)	BATF(+)(134g)
0.34764	0.310126	0.122166
0.141402	0.200932	0.0387549
0.099572	0.15222	0.04595
0.205886	0.212798	0.0487291
0.175955	0.210462	0.0645808
0.133644	0.137958	0.0592543
0.498705	0.391168	0.226548
0.414222	0.395053	0.165613
0.13786	0.152772	0.0510889
0.0857999	0.158095	0.040356
0.119251	0.167492	0.0293476
0.25297	0.222311	0.11099
0.328026	0.294331	0.108335
0.109609	0.136024	0.0474753
0.344034	0.295841	0.167457
0.0972499	0.119321	0.0373454
0.318737	0.300121	0.09979
0.381712	0.307963	0.114216
0.369299	0.305706	0.12437
0.0805993	0.148191	0.0569704
0.167234	0.233648	0.03697
0.135666	0.160904	0.0736286
0.152541	0.199722	0.0272514
0.355088	0.337675	0.158517
0.18672	0.206399	0.0471439
0.149342	0.178326	0.0524704
0.130562	0.183543	0.0345024
0.192039	0.251065	0.0746349
0.0707972	0.124426	0.0595458
0.129342	0.173834	0.0370579
0.0872231	0.151273	0.0220127
0.0860139	0.124186	0.0364869
0.343617	0.339436	0.138984
0.0854468	0.137005	0.0612986
0.130391	0.124064	0.0394097
0.103831	0.191569	0.0489247
0.113965	0.181236	0.0359758
0.311932	0.298238	0.142953
0.232852	0.238848	0.0838664
0.0711503	0.114037	0.0339514
0.334254	0.286389	0.0799653
0.0686035	0.199884	0.0424922
0.112798	0.164265	0.0313481
0.0913216	0.197109	0.0312522
0.257635	0.237939	0.0624007
0.323585	0.293785	0.0956613
0.123585	0.123662	0.0578089
0.200888	0.190487	0.0705581
0.342536	0.232355	0.1343
0.12381	0.13496	0.0282376
0.184805	0.193993	0.0917563
0.131257	0.174837	0.0550178
0.14199	0.181971	0.0406315
0.173044	0.234517	0.0458702
0.255078	0.260645	0.0638381
0.151589	0.179463	0.0306214
0.151343	0.157041	0.0640138
0.14656	0.159616	0.0313281
0.161541	0.1928	0.0703146
0.170819	0.216019	0.0449039
0.091985	0.136949	0.0168619
0.0887426	0.13341	0.0223401
0.162996	0.183409	0.0574256
0.10152	0.129436	0.065567
0.129363	0.132223	0.0301302
0.107084	0.128606	0.0506776
0.201926	0.152025	0.0584158
0.176982	0.20475	0.0540675
0.21114	0.268754	0.082932
0.141102	0.199377	0.0583559
0.161477	0.176286	0.0451035
0.182033	0.175439	0.0430153
0.0802247	0.120597	0.0346382
0.227041	0.233676	0.0556248
0.116169	0.0984372	0.0356005
0.243125	0.271335	0.0507215
0.251792	0.267177	0.0726304
0.147245	0.159053	0.0600089
0.175891	0.181548	0.033085
0.131878	0.199204	0.0474234
0.309224	0.375056	0.0676274
0.215441	0.22303	0.0826525
0.0745853	0.143041	0.0543311
0.0960407	0.124649	0.0454948
0.123274	0.160887	0.0373773
0.435249	0.362053	0.187605
0.225832	0.275025	0.0587033
0.192595	0.14211	0.0577689
0.0788978	0.135495	0.0457983
0.0812627	0.141999	0.0529655
0.149032	0.172379	0.0461257
0.0681006	0.141274	0.0279821
0.220385	0.219815	0.0539597
0.152467	0.197833	0.0208468
0.0840235	0.184284	0.0380601
0.18885	0.198151	0.0888295
0.0775281	0.167447	0.012346
0.14778	0.190666	0.0412983
0.21313	0.220751	0.0610271
0.13527	0.193068	0.0429114
0.0516747	0.085206	0.0242248
0.0922097	0.134687	0.0384833
0.404976	0.293071	0.201221
0.0886784	0.132329	0.0567028
0.0840021	0.121701	0.0343787
0.112456	0.176258	0.0519314
0.137421	0.155564	0.046501
0.168753	0.223766	0.0384235
0.27176	0.26866	0.0830798
0.0804494	0.142512	0.0312962
0.12092	0.160235	0.058304
0.101156	0.118011	0.0361834
0.181327	0.188687	0.0451594
0.31771	0.346955	0.0966596
0.193783	0.204833	0.0337598
0.13893	0.155843	0.0624166
0.162172	0.151206	0.0492282
0.0849759	0.135367	0.0573297
0.12565	0.189083	0.0449758
0.163007	0.167441	0.061107
0.265051	0.263621	0.0491403
0.162718	0.202771	0.0214817
0.26519	0.257597	0.0836747
0.341498	0.274685	0.149026
0.175923	0.189345	0.0542552
0.169021	0.217435	0.0475152
0.125104	0.114823	0.0311245
0.388914	0.299068	0.186775
0.292552	0.276563	0.0923752
0.0959123	0.163668	0.0284173
0.117485	0.12165	0.0641256
0.207501	0.211009	0.0658026
0.164473	0.179419	0.110639
0.20549	0.228342	0.119934
0.137667	0.192109	0.0468764
0.134168	0.155525	0.0400525
0.128882	0.112733	0.040919
0.0910861	0.143147	0.0581083
0.0967362	0.147951	0.0161951
0.363991	0.358129	0.149238
0.10824	0.145577	0.0289563
0.210455	0.22896	0.0748984
0.072916	0.102461	0.0439975
0.207095	0.210301	0.0720874
0.2713	0.307333	0.0583998
0.167651	0.147661	0.049336
0.181926	0.208696	0.0358401
0.184409	0.180444	0.0649002
0.0979775	0.182467	0.0400645
0.173793	0.208127	0.050446
0.0732156	0.1597	0.0457983
0.271343	0.23202	0.0746987
0.285693	0.296036	0.138808
0.511257	0.379269	0.252282
0.174799	0.193742	0.0632032
0.158919	0.243663	0.0745869
0.144409	0.177161	0.0607077
0.158941	0.165892	0.0651837
0.143884	0.14731	0.0624925
0.189631	0.221927	0.0473076
0.244815	0.25904	0.0984484
0.110059	0.121701	0.0373494
0.221434	0.218466	0.0463014
0.395613	0.310527	0.0971347
0.185757	0.22167	0.0581483
0.205671	0.228247	0.0631274
0.300471	0.242147	0.0656708
0.124238	0.144825	0.0591225
0.100139	0.157983	0.0236578
0.101584	0.18653	0.03366
0.0906581	0.167503	0.0453072
0.10275	0.156618	0.0402602
0.353237	0.277388	0.165493
0.315088	0.291243	0.101024
0.33756	0.337123	0.125967
0.176608	0.196546	0.047639
0.153515	0.17059	0.0706739
0.209813	0.203262	0.115753
0.143307	0.180762	0.0598333
0.144922	0.198513	0.0485135
0.138299	0.162632	0.0477069
0.157314	0.190744	0.0418613
0.134393	0.178588	0.0249834
0.330326	0.350332	0.13123
0.254671	0.272366	0.0533089
0.130284	0.15124	0.0505338
0.0581701	0.118212	0.0231547
0.252895	0.271502	0.08409
0.15404	0.119622	0.0437739
0.108026	0.141269	0.0520112
0.107801	0.124409	0.0249555
0.295259	0.240202	0.1099
0.164666	0.183387	0.0528218
0.157699	0.169961	0.0720674
0.0894061	0.101257	0.0458382
0.0952274	0.10012	0.0568146
0.42931	0.398982	0.16138
0.124131	0.155119	0.0270158
0.120899	0.170758	0.0324222
0.155024	0.151134	0.047064
0.172563	0.189696	0.0496914
0.223242	0.203133	0.0778571
0.120781	0.206578	0.064449
0.187159	0.194556	0.0539957
0.142483	0.150833	0.0478267
0.181049	0.153982	0.10082
0.177657	0.230309	0.069492
0.0515463	0.0844146	0.0342988
0.146538	0.168422	0.0450476
0.304409	0.284644	0.0646087
0.138759	0.159706	0.0606199
0.0911932	0.120564	0.0524744
0.0634992	0.138811	0.0185589
0.123328	0.172039	0.0360637
0.0780952	0.0714843	0.0352811
0.0975495	0.195849	0.0440494
0.119176	0.170144	0.0322065
0.108208	0.144791	0.0443808
0.119337	0.14031	0.0434385
0.370219	0.34224	0.173614
0.0650401	0.129431	0.0614384
0.162418	0.223816	0.03477
0.124302	0.11392	0.0700311
0.234478	0.179942	0.0662259
0.0736758	0.137702	0.0107209
0.164837	0.148826	0.0423804
0.262397	0.212497	0.058316
0.383981	0.348476	0.160346
0.180503	0.159042	0.0607436
0.482879	0.389195	0.210536
0.142964	0.143643	0.0438138
0.0728197	0.196178	0.0289324
0.23161	0.271747	0.117251
0.173184	0.212519	0.0369261
0.287619	0.267801	0.127904
0.159636	0.199104	0.0457863
0.465136	0.383215	0.155027
0.153826	0.180734	0.041474
0.125597	0.186441	0.0778212
0.157442	0.161751	0.0424363
0.217132	0.25408	0.0564074
0.0633922	0.13948	0.0377007
0.108871	0.138515	0.0430712
0.147234	0.175194	0.0383276
0.0698127	0.133115	0.0300783
0.112638	0.137863	0.0250433
0.433526	0.398392	0.11236
0.132937	0.181609	0.040899
0.121915	0.178928	0.0365987
0.14931	0.210529	0.0584717
0.258748	0.257045	0.0784001
0.0752702	0.124097	0.0338197
0.162686	0.174731	0.0975021
0.217282	0.235403	0.0848207
0.367523	0.330212	0.131649
0.211953	0.216554	0.0680546
0.172113	0.210423	0.0450396
0.205126	0.196312	0.052111
0.270123	0.310142	0.0751579
0.16091	0.209442	0.055505
0.202408	0.201389	0.0858269
0.128657	0.175918	0.035848
0.247319	0.246712	0.0652636
0.142515	0.123033	0.0592902
0.264312	0.294671	0.0755133
0.123713	0.115536	0.0614384
0.104452	0.147968	0.0322704
0.120503	0.193692	0.0411346
0.0935795	0.143905	0.0306932
0.128561	0.182529	0.0362154
0.262536	0.223783	0.0540396
0.124355	0.118139	0.0357243
0.234938	0.223409	0.0593381
0.099176	0.164855	0.020204
0.106292	0.169849	0.0596496
0.0906581	0.128734	0.0496514
0.10091	0.113368	0.0564433
0.335195	0.312428	0.0961165
0.094778	0.130406	0.0511767
0.114136	0.155347	0.0312483
0.108165	0.113653	0.0256982
0.120653	0.194093	0.0336041
0.162515	0.188983	0.0518834
0.419583	0.334169	0.189965
0.392991	0.369399	0.176425
0.187769	0.221453	0.0551416
0.161841	0.14225	0.0238255
0.405746	0.389201	0.198554
0.500963	0.445342	0.166267
0.118031	0.0948034	0.0436142
0.260824	0.200118	0.120908
0.407255	0.38098	0.160965
0.182183	0.230298	0.0605879
0.364345	0.362254	0.17371
0.140054	0.182618	0.0475711
0.237785	0.218048	0.0502863
0.2058	0.255958	0.0579127
0.0944676	0.178811	0.0431071
0.162825	0.234673	0.0518954
0.134403	0.166511	0.0450277
0.0656929	0.182055	0.05495
0.0911075	0.164816	0.039777
0.12305	0.160458	0.0604082
0.0811129	0.136342	0.0259138
0.323135	0.327492	0.0829241
0.203007	0.24961	0.0351972
0.283135	0.250557	0.127225
0.284056	0.284432	0.0793944
0.343499	0.254782	0.126586
0.416372	0.342251	0.193291
0.0592188	0.122681	0.0309129
0.0881113	0.157075	0.0480543
0.114746	0.164984	0.0595817
0.267512	0.272321	0.108155
0.565832	0.464158	0.237041
0.160589	0.183119	0.0542352
0.416565	0.397444	0.159116
0.101691	0.156752	0.0412744
0.0857143	0.163925	0.0339155
0.223638	0.252319	0.0645568
0.102022	0.128182	0.0273113
0.329181	0.26288	0.105328
0.310241	0.265132	0.0664934
0.143981	0.176024	0.0691886
0.262622	0.284126	0.0732773
0.348828	0.335407	0.0843815
0.224131	0.197538	0.0664974
0.21068	0.180188	0.0554611
0.20962	0.226726	0.0604442
0.241284	0.219174	0.0663217
0.175495	0.216275	0.0582521
0.167073	0.224764	0.053269
0.108454	0.129319	0.0614863
0.328614	0.346308	0.134584
0.107801	0.165641	0.0527219
0.0534617	0.140672	0.0463293
0.117624	0.130802	0.0450676
0.33511	0.323452	0.129409
0.360728	0.314763	0.132368
0.105286	0.142768	0.0658106
0.300845	0.268554	0.0814667
0.177871	0.215779	0.0497353
0.0870947	0.157671	0.046549
0.410926	0.372185	0.20376
0.200663	0.232371	0.0663496
0.0973462	0.146257	0.0686495
0.102665	0.119109	0.0248437
0.174393	0.210958	0.0625045
0.0755377	0.163378	0.0303898
0.135795	0.193179	0.0512566
0.0935688	0.0987103	0.0454709
0.241723	0.248529	0.111541
0.0859069	0.130005	0.0200083
0.123403	0.149077	0.0675874
0.110284	0.172792	0.0393179
0.0726164	0.107383	0.0294315
0.179358	0.16393	0.0813109
0.345693	0.317878	0.0865137
0.0910433	0.127045	0.0372336
0.125907	0.179123	0.0363991
0.357817	0.310471	0.124845
0.121156	0.163897	0.0554531
0.184612	0.208205	0.0506137
0.0808454	0.126092	0.0361515
0.33863	0.278062	0.136676
0.171268	0.182768	0.0769627
0.0885928	0.106112	0.037533
0.177004	0.18847	0.0567308
0.117764	0.148486	0.0353649
0.134189	0.173327	0.0940123
0.179347	0.21763	0.0671482
0.311289	0.235242	0.0960167
0.1313	0.174319	0.0348858
0.0762761	0.165859	0.0361475
0.119732	0.153954	0.0319909
0.336512	0.306464	0.0814507
0.213216	0.226709	0.0597254
0.132434	0.207408	0.0429953
0.115944	0.194082	0.0471359
0.324323	0.34453	0.0836428
0.222258	0.238497	0.111182
0.315655	0.325926	0.0993308
0.138181	0.162158	0.0472038
0.129149	0.145744	0.029703
0.283842	0.270031	0.0970309
0.149278	0.193402	0.0570303
0.131172	0.224346	0.0789152
0.11924	0.158479	0.0468724
0.147769	0.213661	0.0513644
0.153526	0.175974	0.0461856
0.302247	0.324722	0.103024
0.32473	0.283301	0.112663
0.168315	0.196518	0.0456785
0.133708	0.176755	0.0514562
0.13359	0.172926	0.0483617
0.236276	0.248662	0.0351613
0.214799	0.235688	0.0604122
0.429224	0.374309	0.180789
0.100054	0.118251	0.0454589
0.215655	0.212073	0.0532211
0.0786624	0.152884	0.033085
0.163756	0.194327	0.0815705
0.21969	0.231998	0.0764875
0.291621	0.254542	0.0921396
0.161873	0.178326	0.0472637
0.149556	0.163529	0.0425521
0.131717	0.151841	0.0438498
0.0865062	0.113552	0.0522468
0.140877	0.191268	0.0330171
0.1968	0.223276	0.0879431
0.205811	0.194261	0.0619934
0.257047	0.261621	0.149917
0.103317	0.150888	0.0300184
0.110615	0.196908	0.0468923
0.121199	0.214943	0.0345583
0.202097	0.222858	0.0539717
0.19237	0.248896	0.0855953
0.0787801	0.112465	0.0311484
0.117764	0.166438	0.0348059
0.0706902	0.161322	0.0602006
0.387844	0.334615	0.108387
0.175527	0.211036	0.0540116
0.137207	0.208562	0.0533249
0.094168	0.122124	0.0312682
0.282343	0.26487	0.094184
0.153676	0.162119	0.0382118
0.23252	0.226308	0.0652117
0.0973569	0.188369	0.0350375
0.151921	0.158541	0.045387
0.117871	0.158385	0.0468644
0.107662	0.159583	0.0742076
0.14122	0.182049	0.0793584
0.156083	0.191156	0.0270238
0.149117	0.189356	0.0490205
0.275238	0.313308	0.0524944
0.0756019	0.151044	0.0547264
0.128004	0.189166	0.0341631
0.178684	0.19061	0.0665173
0.076244	0.109539	0.0218091
0.117838	0.176598	0.0530773
0.122558	0.15732	0.0654233
0.351514	0.29967	0.119726
0.188411	0.192109	0.0538998
0.131503	0.145688	0.0503382
0.127459	0.161104	0.0344865
0.137817	0.158619	0.0515241
0.0869342	0.133984	0.0408551
0.180835	0.185566	0.0591625
0.197325	0.225867	0.117518
0.364152	0.337859	0.09081
0.158427	0.206411	0.0676673
0.279593	0.237176	0.0701309
0.149064	0.2049	0.0696957
0.125136	0.192561	0.102984
0.164323	0.155124	0.0719157
0.239636	0.223933	0.0681744
0.129759	0.182835	0.0439097
0.229342	0.163763	0.0797138
0.100535	0.163139	0.0443768
0.180257	0.217045	0.0631314
0.531204	0.410084	0.237049
0.139861	0.171839	0.0836388
0.366752	0.310226	0.154149
0.193472	0.200408	0.0520432
0.0874264	0.147996	0.0225997
0.0910433	0.13117	0.0409509
0.225982	0.251806	0.0589428
0.131001	0.166483	0.0384554
0.0594222	0.117286	0.0255983
0.126367	0.18026	0.0319151
0.234917	0.227227	0.046541
0.101316	0.125942	0.026329
0.175837	0.181369	0.0655031
0.245415	0.232288	0.1029
0.289492	0.257937	0.147429
0.194179	0.236969	0.0858908
0.121723	0.132151	0.0384714
0.0822472	0.136375	0.0468125
0.368903	0.374911	0.144015
0.112606	0.160369	0.0314439
0.163296	0.184022	0.0378884
0.383884	0.345539	0.133897
0.15206	0.196328	0.0408711
0.082932	0.126154	0.0315996
0.141284	0.125992	0.0421328
0.143831	0.142372	0.0548022
0.428454	0.368936	0.098644
0.164762	0.203273	0.0533528
0.134489	0.157794	0.0443968
0.0698234	0.149116	0.0234262
0.270455	0.189701	0.131793
0.221873	0.242933	0.110295
0.0980845	0.178109	0.0335002
0.123906	0.146536	0.030853
0.226378	0.230616	0.0667809
0.229631	0.229295	0.0533448
0.0758909	0.101029	0.0641895
0.383628	0.311608	0.150284
0.133355	0.207759	0.0260575
0.211172	0.212552	0.0722311
0.225639	0.240012	0.0683141
0.170915	0.217284	0.0645728
0.203745	0.227288	0.0757009
0.0954735	0.161979	0.0435184
0.164077	0.241211	0.0757608
0.196319	0.178978	0.0909458
0.124066	0.143325	0.0318312
0.34031	0.3332	0.102174
0.14702	0.180093	0.0392061
0.13344	0.167731	0.0458702
0.124815	0.136342	0.033081
0.0677261	0.141988	0.0277305
0.0869128	0.152505	0.0303179
0.293087	0.302429	0.101263
0.261006	0.280425	0.0856592
0.394232	0.319032	0.218622
0.176062	0.181029	0.0414061
0.123146	0.143972	0.0495796
0.242697	0.271948	0.0834751
0.150894	0.205575	0.0359439
0.0938684	0.210596	0.0359319
0.143927	0.124242	0.0266564
0.173162	0.211978	0.0901631
0.215217	0.205084	0.0850083
0.104869	0.146903	0.0505578
0.113151	0.156824	0.0408112
0.138042	0.206366	0.0490804
0.136768	0.186185	0.0366945
0.485522	0.393075	0.242875
0.162739	0.196691	0.0433107
0.0730979	0.124348	0.0345344
0.169577	0.21773	0.0645289
0.100332	0.152516	0.0366267
0.193034	0.236969	0.0592064
0.143274	0.107706	0.0642574
0.33038	0.324076	0.0765514
0.0627394	0.107756	0.0435503
0.163692	0.17841	0.0370659
0.277657	0.223538	0.11553
0.350519	0.303577	0.187561
0.0974425	0.137969	0.0343507
0.134232	0.160815	0.0530813
0.33007	0.313186	0.0909777
0.0731086	0.136687	0.0396772
0.16687	0.184412	0.0559003
0.251118	0.254375	0.117478
0.228357	0.216521	0.108978
0.366977	0.307986	0.113242
0.1168	0.177033	0.0328893
0.346549	0.357539	0.109141
0.422558	0.36732	0.134796
0.0774746	0.1754	0.03475
0.0792723	0.168746	0.0560161
0.514296	0.403213	0.194621
0.126121	0.166115	0.0344985
0.197657	0.226374	0.052107
0.129695	0.200692	0.0259657
0.0895238	0.184279	0.033652
0.292049	0.267751	0.0676833
0.279433	0.247102	0.0655111
0.184077	0.187522	0.0566909
0.0979133	0.178354	0.0297829
0.107694	0.135489	0.0424363
0.166677	0.134837	0.0573417
0.151899	0.150961	0.0512526
0.101766	0.212842	0.0512126
0.175142	0.213132	0.0514283
0.172006	0.152482	0.0676952
0.281616	0.195821	0.107001
0.180995	0.211064	0.0658346
0.176351	0.172764	0.0520671
0.0430819	0.0714119	0.0404438
0.205821	0.170596	0.108191
0.119615	0.197248	0.0424802
0.226463	0.239405	0.0822493
0.107448	0.126973	0.0490605
0.274446	0.297223	0.117083
0.0465704	0.159243	0.0245522
0.269064	0.298031	0.0661899
0.116982	0.168495	0.0337278
0.256961	0.253935	0.0736566
0.157218	0.19032	0.0461656
0.195795	0.205502	0.0548701
0.381487	0.395688	0.134456
0.267255	0.282131	0.111541
0.0608775	0.117247	0.0232066
0.137196	0.193369	0.0440694
0.160385	0.166037	0.0417216
0.160203	0.253729	0.0514722
0.203649	0.214397	0.0625364
0.0981915	0.129988	0.019609
0.0950455	0.1441	0.047663
0.154361	0.144574	0.0367145
0.226057	0.25855	0.0815305
0.144323	0.181325	0.0318552
0.404869	0.360977	0.100417
0.10779	0.214955	0.0363511
0.0764473	0.127826	0.0391861
0.0681113	0.126048	0.0432029
0.133141	0.188319	0.0612467
0.216683	0.225087	0.0734769
0.226356	0.276518	0.0684938
0.143403	0.111485	0.0822812
0.0811664	0.146296	0.0674237
0.112017	0.196044	0.0417415
0.0924452	0.159315	0.0177843
0.118491	0.200207	0.0788433
0.252413	0.270209	0.0817342
0.252253	0.223638	0.0599491
0.281584	0.28708	0.0978934
0.161134	0.192566	0.0499868
0.117057	0.181843	0.0832714
0.169706	0.166238	0.0788473
0.133815	0.142785	0.072291
0.285896	0.2448	0.112954
0.191118	0.254336	0.0494398
0.260631	0.214955	0.0629158
0.108229	0.169821	0.0471279
0.151525	0.152432	0.0464012
0.132156	0.152404	0.0589748
0.110958	0.128918	0.0335162
0.25634	0.295328	0.0859706
0.242055	0.266653	0.0914688
0.0851578	0.118535	0.0466488
0.134853	0.14517	0.0346941
0.144912	0.172508	0.042624
0.165564	0.185951	0.0573736
0.235666	0.25024	0.107856
0.206314	0.203674	0.0376089
0.31908	0.305054	0.100117
0.0846549	0.133349	0.0533568
0.124922	0.157593	0.031396
0.15572	0.238859	0.0513085
0.122536	0.145488	0.0616181
0.125704	0.0965423	0.0988756
0.33695	0.311798	0.108602
0.268047	0.22424	0.130759
0.12779	0.198892	0.0485254
0.0841734	0.162565	0.0433547
0.314061	0.353336	0.135255
0.517325	0.354718	0.207266
0.0781059	0.152427	0.0242967
0.0993686	0.208266	0.0591265
0.128422	0.176409	0.0494717
0.12565	0.161829	0.0388986
0.243039	0.26132	0.10534
0.150819	0.159594	0.0466248
0.268636	0.286701	0.110028
0.396362	0.347228	0.164247
0.261188	0.244053	0.0855833
0.261027	0.256922	0.0698833
0.180128	0.158173	0.0553772
0.188807	0.183454	0.0622569
0.117549	0.150387	0.0446683
0.0843018	0.14483	0.0580604
0.149246	0.207637	0.0369541
0.40229	0.329371	0.184343
0.117089	0.211293	0.0531971
0.338534	0.3124	0.164111
0.0747673	0.143565	0.0479624
0.141295	0.149517	0.0450157
0.191075	0.166873	0.0674996
0.148443	0.187533	0.0327336
0.151664	0.15523	0.0359958
0.192039	0.169888	0.0893805
0.140449	0.127759	0.0416896
0.449353	0.35556	0.289903
0.145618	0.141804	0.0414101
0.116544	0.139764	0.033624
0.389973	0.355393	0.151214
0.284334	0.273966	0.0963441
0.0966613	0.117337	0.0511807
0.150155	0.179686	0.0686056
0.0724773	0.153943	0.0397651
0.191942	0.19411	0.0583439
0.218812	0.199561	0.0649441
0.130819	0.164788	0.0304856
0.141177	0.13302	0.0590586
0.189224	0.227372	0.0630116
0.220556	0.224039	0.0876956
0.153676	0.165898	0.0651757
0.17221	0.152873	0.0516039
0.229064	0.232215	0.0844813
0.14703	0.179736	0.0408072
0.141316	0.179491	0.0452952
0.106891	0.127647	0.0480623
0.101348	0.143409	0.0607157
0.177528	0.17535	0.0716522
0.176212	0.195815	0.0581163
0.121744	0.122185	0.0770186
0.15848	0.214804	0.0718358
0.0514393	0.12189	0.0405716
0.153141	0.191329	0.0781087
0.163296	0.153374	0.0520432
0.107159	0.232884	0.0736965
0.0615623	0.114862	0.0541873
0.081038	0.116562	0.0352811
0.370476	0.327849	0.112128
0.285126	0.239728	0.106754
0.222451	0.216002	0.0625284
0.276651	0.275799	0.0736007
0.106046	0.154667	0.056072
0.0952595	0.156584	0.0393778
0.103028	0.117688	0.0475791
0.323446	0.288913	0.0948747
0.157838	0.182523	0.0438657
0.0761691	0.152611	0.0556407
0.173312	0.231825	0.0535485
0.104687	0.174592	0.0344945
0.36611	0.306224	0.134097
0.0767148	0.184747	0.0364709
0.128186	0.141152	0.0580365
0.16061	0.184596	0.0716921
0.0814874	0.169375	0.0539318
0.238812	0.237956	0.0848406
0.243232	0.174848	0.137255
0.271396	0.261085	0.0809276
0.111033	0.131482	0.0505778
0.208304	0.22497	0.0931338
0.10443	0.142027	0.0541434
0.0879401	0.164019	0.0361954
0.212862	0.224257	0.0871126
0.162536	0.167636	0.0705102
0.282087	0.268192	0.132052
0.190829	0.220533	0.05156
0.151942	0.1718	0.0523386
0.102739	0.143437	0.0376408
0.373965	0.318792	0.0859946
0.138737	0.210234	0.0533808
0.248668	0.273938	0.0821694
0.147737	0.185455	0.0471439
0.14962	0.168021	0.0421807
0.150819	0.176855	0.0520791
0.0861316	0.101129	0.0380042
0.348871	0.359751	0.178905
0.207683	0.230967	0.0777174
0.103713	0.144329	0.0276387
0.198909	0.197153	0.057174
0.138042	0.1442	0.037006
0.225554	0.202972	0.0764756
0.204848	0.20286	0.0778851
0.154468	0.159912	0.0568266
0.137047	0.165524	0.0372456
0.104398	0.123896	0.0349377
0.045832	0.142718	0.0332527
0.257239	0.204967	0.0982288
0.14535	0.156278	0.0481541
0.118994	0.187795	0.0307172
0.291953	0.298015	0.0670085
0.208368	0.191792	0.0811792
0.116982	0.172474	0.0299146
0.231439	0.221018	0.0344106
0.346164	0.31921	0.11452
0.140396	0.189077	0.0619495
0.166367	0.194456	0.0828163
0.12381	0.183169	0.0409749
0.131268	0.132836	0.0378844
0.214575	0.231056	0.0432908
0.153676	0.215952	0.0576611
0.202065	0.218633	0.0676034
0.279604	0.275437	0.11436
0.0973783	0.155174	0.0437979
0.133708	0.139078	0.0546305
0.120021	0.15523	0.0431271
0.12993	0.149384	0.0373574
0.292606	0.30856	0.104833
0.283028	0.246372	0.0787315
0.0844516	0.178215	0.0517916
0.148058	0.176576	0.0680706
0.305821	0.313436	0.0736566
0.13267	0.172084	0.0356963
0.126132	0.125022	0.0317753
0.151471	0.164627	0.0558524
0.342397	0.317984	0.0929622
0.407747	0.323106	0.0835549
0.142986	0.148052	0.0626283
0.127437	0.150866	0.0584837
0.129021	0.157638	0.0514842
0.425008	0.370926	0.107097
0.239176	0.283017	0.0967314
0.15954	0.192956	0.033077
0.134735	0.158819	0.0523586
0.147309	0.148035	0.0465729
0.180974	0.183744	0.0555689
0.0991653	0.145276	0.0619894
0.143488	0.174035	0.0378205
0.13222	0.171393	0.0538958
0.116362	0.0989444	0.0470321
0.0963724	0.126098	0.0463254
0.388111	0.378004	0.14338
0.291739	0.23882	0.129469
0.0793044	0.129587	0.0396014
0.188036	0.169035	0.0671203
0.138052	0.217992	0.0695759
0.154671	0.198396	0.0759605
0.0791974	0.172513	0.0629078
0.213162	0.238279	0.0890132
0.509963	0.421449	0.19064
0.240696	0.248334	0.0683181
0.210551	0.224953	0.0755692
0.134243	0.175696	0.0550059
0.110337	0.105543	0.0462255
0.165522	0.216114	0.0711411
0.182547	0.0955112	0.14229
0.260803	0.252748	0.0867692
0.139069	0.176013	0.0539917
0.296276	0.324734	0.0830718
0.0629535	0.157905	0.0334563
0.407951	0.296828	0.227538
0.130444	0.213567	0.0242767
0.21313	0.226464	0.0661021
0.101851	0.102868	0.0364709
0.135784	0.117253	0.0606398
0.132113	0.206215	0.0342908
0.208325	0.26735	0.0399767
0.165618	0.184334	0.0574176
0.303125	0.302607	0.106075
0.0865276	0.147684	0.04262
0.161455	0.158028	0.0558603
0.0832638	0.123044	0.0489527
0.103906	0.178393	0.0294994
0.266998	0.254815	0.0778331
0.378256	0.298405	0.109756
0.112295	0.17185	0.0525063
0.134628	0.188459	0.0470201
0.199272	0.219034	0.0663337
0.0758909	0.148302	0.0641176
0.156715	0.16427	0.0863699
0.104559	0.153764	0.0426359
0.0819904	0.164666	0.0441013
0.12092	0.150994	0.0246201
0.297143	0.304313	0.0834232
0.220503	0.21715	0.0499868
0.114061	0.181096	0.0619375
0.180492	0.216487	0.056056
0.251493	0.283624	0.0984164
0.117079	0.131103	0.0517277
0.0843125	0.14274	0.0253827
0.331653	0.283909	0.131134
0.0732156	0.202292	0.0607756
0.0976351	0.155771	0.0510968
0.125062	0.234417	0.0396692
0.376619	0.327805	0.134249
0.137089	0.173979	0.0287727
0.300589	0.370196	0.125808
0.139583	0.171064	0.046549
0.147084	0.178811	0.0269599
0.234767	0.229997	0.0901671
0.107897	0.16864	0.0401324
0.136094	0.167218	0.0317514
0.302247	0.250947	0.153342
0.172456	0.158184	0.0989235
0.166891	0.207748	0.05047
0.383018	0.365676	0.121076
0.15633	0.211388	0.0505858
0.255784	0.277293	0.0598772
0.456758	0.423266	0.151941
0.123863	0.201027	0.0461497
0.145671	0.193854	0.0632951
0.178309	0.225839	0.0666291
0.0945211	0.0961521	0.0488009
0.274018	0.287258	0.0816144
0.216437	0.229607	0.0822253
0.261605	0.284895	0.0791428
0.138395	0.214297	0.0519873
0.144109	0.112928	0.0413422
0.0826431	0.148536	0.0282296
0.190701	0.222947	0.034203
0.157785	0.201266	0.0598652
0.165308	0.186341	0.0478027
0.176683	0.198831	0.0517038
0.13389	0.145098	0.0516638
0.110605	0.131794	0.0256582
0.157678	0.193358	0.022983
0.235217	0.233453	0.0657707
0.138373	0.165602	0.0601687
0.120182	0.176208	0.0477788
0.100482	0.194467	0.043167
0.322793	0.330112	0.137044
0.0952702	0.160291	0.0204555
0.257389	0.292335	0.0590307
0.109406	0.114856	0.0776455
0.0485286	0.128801	0.0535644
0.195099	0.227305	0.0602924
0.279936	0.249593	0.0645169
0.340471	0.289465	0.075649
0.108946	0.137501	0.052702
0.246966	0.304837	0.0709933
0.122269	0.177312	0.0354687
0.107319	0.170769	0.0544628
0.16931	0.189166	0.077909
0.184195	0.250803	0.030282
0.139872	0.130713	0.0443369
0.215334	0.295902	0.0727901
0.098031	0.144752	0.0593661
0.068764	0.133198	0.0408831
0.0773783	0.137468	0.0211463
0.229716	0.221102	0.0687214
0.139529	0.160447	0.0488409
0.362686	0.277956	0.120657
0.382236	0.400911	0.151957
0.365682	0.304062	0.148108
0.228272	0.229295	0.0551855
0.0927127	0.121154	0.0286249
0.194896	0.154907	0.0528417
0.0582129	0.135963	0.0225757
0.194692	0.209621	0.0820177
0.348539	0.339715	0.101383
0.318502	0.267707	0.0833713
0.0971001	0.134062	0.0501306
0.182953	0.170323	0.0421248
0.142643	0.201796	0.0568626
0.226346	0.215216	0.0916086
0.237903	0.2275	0.0572698
0.136351	0.167447	0.0509651
0.0727341	0.150783	0.0603284
0.328796	0.292441	0.0620972
0.174885	0.187951	0.0591185
0.233847	0.278252	0.0906383
0.0805564	0.114606	0.0420889
0.105618	0.132028	0.0546864
0.151161	0.197772	0.0468125
0.142279	0.146948	0.0595817
0.501273	0.431514	0.193786
0.197678	0.208935	0.0550698
0.269749	0.251215	0.0624725
0.133451	0.170858	0.0709175
0.234104	0.265176	0.0930061
0.177293	0.180935	0.0489567
0.0656394	0.146402	0.0266884
0.198577	0.164588	0.06502
0.131814	0.209515	0.0436182
0.157346	0.162264	0.0511248
0.155249	0.140867	0.0425241
0.244366	0.257858	0.116185
0.143842	0.161383	0.0584637
0.0775495	0.0840913	0.0456705
0.163735	0.165569	0.0491084
0.0973462	0.206188	0.0726025
0.0522739	0.134597	0.031364
0.103403	0.143626	0.0625524
0.181477	0.247302	0.0821534
0.3574	0.31775	0.0973583
0.0872873	0.173645	0.036978
0.113644	0.179681	0.0362074
0.0853398	0.148302	0.0350375
0.0992509	0.0985041	0.033632
0.192563	0.222417	0.0745151
0.108336	0.165262	0.0405756
0.179904	0.236273	0.0576412
0.144976	0.180227	0.0412225
0.0598502	0.111724	0.0434305
0.34535	0.314356	0.103024
0.106913	0.133438	0.044836
0.270316	0.284204	0.0653434
0.267544	0.248105	0.108534
0.124537	0.14702	0.0507135
0.298716	0.264234	0.102872
0.229128	0.240832	0.101032
0.251685	0.256783	0.0733491
0.210776	0.274807	0.0901871
0.512563	0.413495	0.214881
0.377539	0.319255	0.103376
0.13451	0.14575	0.047651
0.338587	0.332887	0.0924591
0.0730444	0.11999	0.0332527
0.201413	0.248462	0.0900154
0.225971	0.209838	0.0609872
0.182162	0.245513	0.0445246
0.124366	0.140477	0.0555249
0.251257	0.253428	0.0660901
0.134885	0.210685	0.0579726
0.37619	0.331282	0.107911
0.163028	0.16446	0.0572099
0.208957	0.194238	0.067807
0.0985768	0.15732	0.0360357
0.101134	0.169292	0.0328534
0.0996255	0.171348	0.0696078
0.175976	0.204794	0.031368
0.0715784	0.194188	0.0655391
0.237667	0.220684	0.0804205
0.214543	0.232115	0.0672999
0.1345	0.119109	0.0659823
0.102055	0.137195	0.0351213
0.255003	0.27153	0.0691407
0.149117	0.154127	0.0475392
0.0855966	0.170234	0.0295593
0.171043	0.173254	0.0444287
0.1197	0.159555	0.0435862
0.193719	0.243618	0.0468444
0.183628	0.183771	0.048773
0.0594007	0.0908909	0.0357243
0.357121	0.287648	0.135662
0.276094	0.26074	0.09975
0.139486	0.160586	0.0410907
0.100792	0.185811	0.0463214
0.215185	0.275983	0.0671482
0.165318	0.207046	0.0660462
0.36596	0.332107	0.139639
0.175163	0.189623	0.0765674
0.118662	0.137925	0.0457184
0.0842697	0.173193	0.0251591
0.155388	0.200675	0.0245841
0.172103	0.210128	0.0374811
0.146667	0.17472	0.0374372
0.224141	0.22983	0.048214
0.0986089	0.161768	0.0180119
0.0921027	0.106307	0.0304577
0.209642	0.218103	0.0705262
0.0971964	0.185633	0.0466368
0.219251	0.192477	0.0775736
0.123339	0.150571	0.0604162
0.128892	0.187639	0.0581123
0.115613	0.14298	0.0322824
0.148593	0.19197	0.0226196
0.1055	0.140316	0.0269879
0.0768753	0.143537	0.0317474
0.204248	0.256616	0.0462734
0.122622	0.171527	0.0321626
0.225201	0.270287	0.0696757
0.117368	0.109523	0.0901831
0.253269	0.277845	0.099762
0.106442	0.179837	0.0310167
0.213879	0.235113	0.0585436
0.0717817	0.175712	0.0304696
0.108582	0.147745	0.0457943
0.266838	0.294938	0.128962
0.135559	0.183448	0.0541195
0.129535	0.192382	0.0401683
0.47786	0.442566	0.186012
0.0640021	0.163295	0.0557565
0.147523	0.134937	0.0624646
0.270198	0.241606	0.0687653
0.141594	0.17336	0.0354288
0.138684	0.126271	0.0562037
0.0752167	0.151474	0.0449278
0.134532	0.170245	0.019597
0.314254	0.304363	0.138253
0.0939968	0.11144	0.0441373
0.349481	0.310856	0.0882066
0.118801	0.142578	0.0640537
0.070305	0.155481	0.0296192
0.0871375	0.133338	0.0311444
0.34336	0.337391	0.104649
0.218266	0.255908	0.074571
0.079893	0.118267	0.0565791
0.104024	0.165792	0.0326498
0.124484	0.175562	0.0474034
0.14198	0.131181	0.0435982
0.286421	0.260183	0.112028
0.340396	0.33379	0.116612
0.301359	0.309752	0.10086
0.212381	0.169453	0.100109
0.149631	0.143989	0.0760443
0.437614	0.327648	0.234354
0.15267	0.163847	0.0319789
0.275602	0.299915	0.0916725
0.214703	0.172441	0.0877594
0.173847	0.220745	0.0561918
0.0998288	0.162765	0.0469842
0.249674	0.250178	0.105089
0.345083	0.303137	0.137567
0.149599	0.158791	0.0464811
0.133184	0.14736	0.0363392
0.0900268	0.19644	0.0603643
0.206067	0.190677	0.057761
0.243125	0.295217	0.081271
0.180642	0.254498	0.0418134
0.108454	0.153424	0.0335122
0.186035	0.188654	0.0337398
0.0992509	0.145616	0.0256343
0.123071	0.152376	0.041506
0.177614	0.162765	0.0685936
0.0998395	0.12991	0.0321187
0.348561	0.293578	0.0749064
0.112167	0.147366	0.0693323
0.303349	0.284862	0.0887337
0.112103	0.142523	0.024664
0.267148	0.350694	0.0884342
0.166474	0.202899	0.0598971
0.295634	0.291271	0.150044
0.172734	0.218683	0.0977456
0.134842	0.251009	0.0532889
0.143328	0.18254	0.0334403
0.195035	0.136933	0.0472797
0.145843	0.158786	0.0515001
0.0705297	0.105917	0.0480343
0.191546	0.168913	0.055513
0.190861	0.166065	0.0631074
0.258438	0.28655	0.0776894
0.186613	0.177429	0.059965
0.246078	0.303778	0.0610271
0.251075	0.271134	0.0444966
0.161091	0.136124	0.0660262
0.139444	0.17117	0.028605
0.226474	0.16524	0.0726903
0.149588	0.126828	0.0526181
0.146196	0.213093	0.0233703
0.416383	0.349925	0.174401
0.0850722	0.144061	0.090826
0.365158	0.343432	0.178174
0.252146	0.20995	0.100109
0.252702	0.294777	0.0933495
0.155324	0.17209	0.0648603
0.178352	0.191931	0.0463413
0.114864	0.137824	0.0343787
0.110123	0.221336	0.0466528
0.290123	0.268359	0.151286
0.117742	0.150019	0.028605
0.202301	0.188938	0.0603164
0.139711	0.203161	0.0352052
0.164173	0.178371	0.0452074
0.106635	0.166812	0.0506496
0.139187	0.153235	0.0259138
0.379904	0.325999	0.10623
0.13801	0.20062	0.0405277
0.347341	0.277962	0.106706
0.195944	0.175004	0.0679787
0.164741	0.215935	0.0768709
0.303917	0.29413	0.117882
0.271514	0.268966	0.0837745
0.122857	0.158652	0.0524664
0.184944	0.183091	0.0518555
0.0993044	0.148442	0.026357
0.0952488	0.179759	0.0552734
0.126378	0.199154	0.0428995
0.0961156	0.142144	0.0205314
0.166485	0.195214	0.0590586
0.132862	0.172051	0.0457584
0.265051	0.222495	0.0799294
0.196362	0.224591	0.0434425
0.14107	0.191992	0.0330011
0.225072	0.24587	0.0570343
0.2258	0.228972	0.0755652
0.394853	0.404115	0.11212
0.167908	0.157537	0.0554371
0.102322	0.168985	0.0323942
0.116019	0.159126	0.0480143
0.202932	0.26589	0.061662
0.124666	0.182963	0.0338636
0.0637988	0.170401	0.0545187
0.102814	0.207653	0.0332567
0.0905939	0.120029	0.0391422
0.10626	0.119967	0.0393538
0.0723167	0.139312	0.0605041
0.191589	0.196384	0.0603843
0.132862	0.177173	0.0452273
0.0877689	0.110832	0.050446
0.141509	0.154572	0.0525942
0.0951846	0.169175	0.0547503
0.2084	0.242504	0.0632392
0.039572	0.133739	0.04486
0.0920171	0.183576	0.0676952
0.325415	0.294832	0.117778
0.0643874	0.156172	0.058284
0.148368	0.135679	0.0615183
0.107737	0.146396	0.031955
0.216051	0.228158	0.0804285
0.166784	0.21054	0.0431231
0.0686784	0.15124	0.0228552
0.3339	0.293656	0.0931099
0.530637	0.451021	0.183117
0.111054	0.159338	0.0438697
0.380974	0.333456	0.118045
0.162547	0.215601	0.063926
0.353547	0.302485	0.146283
0.0796683	0.157437	0.0287886
0.159807	0.200135	0.0753057
0.10366	0.117114	0.045407
0.137753	0.220305	0.0522907
0.131043	0.169219	0.0433027
0.263414	0.269618	0.087432
0.140749	0.172279	0.0537401
0.0785982	0.178744	0.0530813
0.259893	0.234629	0.0472916
0.12473	0.101937	0.024077
0.12488	0.140667	0.0407513
0.0734296	0.11115	0.0402242
0.11923	0.177607	0.0310207
0.07832	0.118702	0.0290801
0.169952	0.197945	0.0299426
0.215816	0.211566	0.0867532
0.0986517	0.0964698	0.0488768
0.0880471	0.114204	0.0300863
0.276554	0.242665	0.0665892
0.198363	0.184329	0.0829999
0.11847	0.19562	0.0669246
0.370647	0.367498	0.175203
0.180096	0.223599	0.0418733
0.43297	0.406818	0.144698
0.132049	0.200402	0.0495636
0.101669	0.1945	0.066725
0.148261	0.125518	0.0440494
0.147469	0.160608	0.0416297
0.324741	0.307495	0.108403
0.102269	0.133087	0.0526421
0.0848582	0.134809	0.0469802
0.344612	0.33374	0.131945
0.20428	0.22638	0.070083
0.140535	0.141308	0.0837186
0.147084	0.156735	0.0771424
0.282953	0.272199	0.120341
0.0697485	0.155252	0.0331249
0.203007	0.237499	0.0457983
0.351418	0.336767	0.114156
0.140589	0.218276	0.0733771
0.150487	0.191128	0.0351014
0.0989727	0.164688	0.0605759
0.190519	0.212341	0.0782724
0.197657	0.187611	0.0567108
0.150829	0.159717	0.0416178
0.253408	0.279684	0.0590906
0.117967	0.170429	0.0463214
0.342204	0.342485	0.117043
0.170808	0.198597	0.0449199
0.0778277	0.0985208	0.0354048
0.0573141	0.141709	0.017389
0.33236	0.3074	0.122813
0.230562	0.217039	0.111409
0.139155	0.186034	0.0591625
0.234446	0.240982	0.0492521
0.307138	0.281194	0.0654832
0.0941573	0.1267	0.0515121
0.204366	0.216576	0.0411186
0.342172	0.283725	0.0991351
0.280161	0.258773	0.0775017
0.121701	0.136877	0.0258738
0.114799	0.164398	0.0245083
0.174189	0.180818	0.0567028
0.15328	0.210373	0.0527778
0.158855	0.189579	0.0725665
0.395035	0.338845	0.136013
0.0893205	0.137585	0.0421768
0.0973569	0.135612	0.0234941
0.122033	0.170078	0.0740918
0.0787908	0.0982254	0.0450317
0.138438	0.182679	0.0495476
0.227812	0.242203	0.0616181
0.256255	0.260623	0.098636
0.415591	0.34501	0.169589
0.336576	0.301671	0.112879
0.222836	0.246784	0.0934293
0.156961	0.200464	0.0629517
0.488678	0.423461	0.146543
0.214981	0.244755	0.068949
0.11969	0.117626	0.0220008
0.416811	0.388371	0.192369
0.390294	0.330173	0.120106
0.0890851	0.126533	0.0295193
0.133451	0.204856	0.0656828
0.313023	0.2934	0.13329
0.380054	0.382825	0.139711
0.13771	0.187857	0.0342709
0.0821188	0.14736	0.0302221
0.462119	0.38292	0.14257
0.148315	0.174793	0.0514842
0.128197	0.211906	0.0535724
0.177988	0.204348	0.0555649
0.308828	0.301052	0.0882705
0.428068	0.331171	0.159312
0.178502	0.194706	0.0676833
0.32321	0.265879	0.150867
0.103713	0.136225	0.0814227
0.369535	0.288551	0.192545
0.10641	0.15188	0.051548
0.2716	0.297396	0.100417
0.0708079	0.125953	0.0425002
0.204965	0.231608	0.0599171
0.135741	0.174899	0.0367185
0.419454	0.334938	0.121471
0.151589	0.188358	0.0672161
0.131643	0.185009	0.0380082
0.107073	0.135116	0.0585955
0.154735	0.17229	0.0365388
0.125586	0.137	0.047627
0.0920385	0.114962	0.0423764
0.409567	0.345667	0.161452
0.308186	0.274395	0.106306
0.228165	0.261899	0.0895123
0.130819	0.13783	0.0318671
0.0861102	0.116818	0.0415658
0.160482	0.151736	0.0920678
0.0555912	0.117821	0.0402322
0.0577314	0.0929196	0.0263769
0.299101	0.302016	0.0762879
0.0944997	0.119605	0.0445485
0.105597	0.112081	0.0489527
0.270883	0.228136	0.0774938
0.107523	0.190002	0.0407872
0.115452	0.159349	0.0411266
0.305682	0.270148	0.126023
0.168529	0.198335	0.0576691
0.115634	0.144858	0.0305655
0.0655217	0.140293	0.0215535
0.210444	0.249398	0.0893805
0.0896415	0.155007	0.0337837
0.128497	0.191491	0.036431
0.0941252	0.172625	0.044309
0.152392	0.176821	0.0427877
0.206859	0.21345	0.0582082
0.17969	0.191061	0.0451834
0.178737	0.195526	0.0475631
0.206988	0.193876	0.0746947
0.126356	0.169615	0.0200682
0.0973141	0.133711	0.0456905
0.193922	0.217496	0.0805962
0.0545211	0.187171	0.0447122
0.0783735	0.169609	0.0246281
0.170251	0.214982	0.0561878
0.0830712	0.171744	0.0638022
0.177261	0.206221	0.0589029
0.0837774	0.126148	0.0538759
0.306014	0.332352	0.0962164
0.168208	0.220985	0.0582042
0.0805671	0.143989	0.0762879
0.125843	0.121918	0.0552854
0.120621	0.167832	0.0268162
0.19801	0.199137	0.0575893
0.0855431	0.150298	0.020747
0.0619262	0.139591	0.0336639
0.207865	0.245313	0.0703665
0.224644	0.236507	0.0517237
0.0821723	0.187132	0.0415499
0.101091	0.117454	0.0622769
0.347705	0.325319	0.184375
0.140278	0.153112	0.0499229
0.460364	0.402884	0.179508
0.111386	0.173488	0.0450476
0.249952	0.275175	0.076783
0.158416	0.205262	0.0513404
0.104794	0.166343	0.0410588
0.135613	0.148146	0.0468963
0.122269	0.193776	0.0320069
0.221209	0.201406	0.0577051
0.060717	0.131337	0.036439
0.109845	0.16879	0.0607955
0.122697	0.149885	0.0496355
0.10885	0.156155	0.0563515
0.0858855	0.17744	0.0254945
0.265811	0.256995	0.0720275
0.178534	0.203719	0.0760763
0.149181	0.157002	0.0439097
0.0901017	0.137919	0.0349736
0.124387	0.151836	0.0391182
0.135591	0.209259	0.0400326
0.145993	0.161433	0.0564074
0.239262	0.256822	0.0551816
0.087084	0.150576	0.0455987
0.250005	0.268693	0.0468764
0.228775	0.234105	0.0572579
0.228293	0.28519	0.0524864
0.371364	0.318196	0.17476
0.241338	0.163746	0.0703824
0.536672	0.355939	0.200854
0.0877903	0.178672	0.0442131
0.112734	0.158418	0.0634827
0.223756	0.267662	0.100461
0.190209	0.224206	0.0468325
0.147822	0.151373	0.0709335
0.155099	0.195888	0.0560041
0.274564	0.263772	0.0616181
0.116565	0.154099	0.0278543
0.142665	0.200319	0.0375929
0.193804	0.222022	0.0724388
0.107191	0.158574	0.0540715
0.225329	0.23202	0.101379
0.131396	0.172218	0.0701908
0.123563	0.199332	0.0579247
0.382793	0.373451	0.188671
0.402333	0.377614	0.161332
0.221445	0.264324	0.0704583
0.201027	0.231318	0.0738642
0.1487	0.155882	0.0521909
0.0988229	0.129208	0.052155
0.207619	0.194088	0.0993388
0.167041	0.208896	0.0731934
0.175784	0.201227	0.0684698
0.265928	0.249504	0.0524744
0.143713	0.215122	0.0609233
0.290294	0.313882	0.0823052
0.201038	0.23508	0.0754095
0.189342	0.197978	0.0912213
0.202921	0.207442	0.0611948
0.0942429	0.166589	0.0342948
0.154928	0.152243	0.033648
0.0798823	0.155838	0.0705701
0.278448	0.255467	0.0687733
0.102793	0.135745	0.021282
0.403777	0.338277	0.170101
0.0981594	0.174118	0.0406475
0.180845	0.179391	0.0401444
0.240931	0.236969	0.0573976
0.149652	0.136297	0.0593781
0.167929	0.193068	0.0522747
0.0755698	0.18633	0.0220527
0.182879	0.171387	0.0601727
0.165158	0.236986	0.0528018
0.140471	0.200949	0.0434824
0.381627	0.324271	0.184068
0.386902	0.303259	0.203337
0.0784805	0.182662	0.0371537
0.159765	0.235292	0.049863
0.121648	0.18133	0.0273792
0.129577	0.16456	0.0713886
0.284912	0.249487	0.108003
0.367533	0.335351	0.0907222
0.151825	0.130038	0.0872523
0.109385	0.106552	0.0557645
0.223703	0.231218	0.0630675
0.36443	0.338416	0.192521
0.192039	0.213316	0.0625444
0.15008	0.116729	0.054347
0.0860353	0.160235	0.0682423
0.38748	0.378071	0.130072
0.0337079	0.127636	0.0621811
0.150369	0.168528	0.0355566
0.110198	0.169704	0.0499788
0.0872231	0.13049	0.0441213
0.325104	0.294838	0.156257
0.106838	0.207876	0.0354727
0.287063	0.278826	0.0686974
0.1229	0.156869	0.0316915
0.0636704	0.168595	0.0507574
0.15634	0.216883	0.067843
0.266613	0.301097	0.0474513
0.0887854	0.181442	0.0368463
0.0976886	0.101296	0.0579446
0.120728	0.187517	0.0219409
0.146731	0.123194	0.0271116
0.210712	0.263343	0.0659663
0.104794	0.142439	0.0300584
0.318042	0.281651	0.119718
0.365286	0.355811	0.0689889
0.126228	0.186034	0.0292319
0.312648	0.344235	0.117371
0.199818	0.225377	0.0554651
0.176383	0.147249	0.0493879
0.289674	0.282259	0.122338
0.373291	0.353782	0.116149
0.270851	0.29092	0.12243
0.110551	0.14512	0.0631473
0.0961477	0.173238	0.0442091
0.140663	0.2049	0.0435503
0.190433	0.232143	0.0811792
0.224441	0.276178	0.106262
0.400599	0.3333	0.093637
0.256073	0.29734	0.0489926
0.116233	0.181464	0.0533209
0.244163	0.223142	0.112172
0.182793	0.188771	0.0568945
0.118727	0.128913	0.057174
0.173686	0.209927	0.0415219
0.37038	0.317282	0.103471
0.114125	0.13958	0.0343427
0.289535	0.280693	0.0579646
0.199904	0.281484	0.0474034
0.143307	0.153569	0.0793185
0.245993	0.247113	0.0554411
0.145597	0.154182	0.0282895
0.2145	0.188431	0.0962762
0.201006	0.264485	0.0879471
0.116875	0.175305	0.0392779
0.137924	0.136264	0.0395814
0.408186	0.381794	0.133087
0.0710326	0.136531	0.0399048
0.32519	0.337463	0.0800731
0.174414	0.17064	0.0687014
0.118684	0.144774	0.0618457
0.393205	0.353202	0.137363
0.195334	0.183292	0.0537681
0.168411	0.201149	0.0308649
0.147501	0.232856	0.0560879
0.167833	0.162704	0.0604881
0.12152	0.163975	0.0341431
0.0860674	0.0931536	0.0599131
0.14946	0.204276	0.0225997
0.113248	0.17229	0.0350056
0.149823	0.174386	0.0464891
0.072809	0.140633	0.0422926
0.274864	0.287442	0.134217
0.106838	0.197816	0.051588
0.191343	0.209782	0.0516439
0.108571	0.192533	0.059981
0.137432	0.185611	0.0550897
0.114596	0.146485	0.0520192
0.325383	0.303711	0.103947
0.403082	0.345729	0.14366
0.290465	0.263393	0.0837186
0.0918352	0.136693	0.0276187
0.280728	0.316073	0.0759325
0.12596	0.149863	0.0295673
0.0825575	0.163724	0.00922754
0.0847298	0.150571	0.0586274
0.13191	0.201015	0.0304617
0.177635	0.21836	0.0467207
0.109642	0.178287	0.020759
0.159155	0.165613	0.0550658
0.0577528	0.111267	0.0516239
0.235142	0.269981	0.061658
0.128561	0.159338	0.0522987
0.144741	0.162041	0.0656229
0.186249	0.192065	0.0648204
0.181466	0.207051	0.0316156
0.233526	0.254225	0.0461337
0.135634	0.167035	0.0426479
0.150658	0.210139	0.0620573
0.144205	0.137724	0.0425042
0.161049	0.225605	0.0557485
0.231878	0.230538	0.0718199
0.148999	0.232109	0.0737484
0.272113	0.259458	0.0912891
0.20764	0.229468	0.0670803
0.136565	0.152237	0.0300184
0.178341	0.15129	0.0583479
0.136394	0.150649	0.0512246
0.0949813	0.149417	0.0643332
0.411375	0.366322	0.17488
0.130829	0.122169	0.0740838
0.11359	0.163718	0.0320548
0.128882	0.132948	0.0719117
0.209181	0.238998	0.0562357
0.188999	0.232739	0.0486891
0.232467	0.308649	0.0754734
0.149353	0.133968	0.0973982
0.461894	0.425038	0.152272
0.13573	0.154611	0.0460379
0.0736009	0.175584	0.0430752
0.115548	0.154712	0.0371777
0.184837	0.217262	0.0340513
0.115538	0.203239	0.0573976
0.15512	0.188999	0.0670045
0.118919	0.20359	0.0340153
0.100653	0.149946	0.0320788
0.111846	0.190309	0.0480024
0.137517	0.184368	0.0396732
0.119861	0.149289	0.0367145
0.246495	0.264965	0.0899635
0.233975	0.216632	0.0859826
0.0683788	0.163618	0.0222283
0.0749599	0.202621	0.0802169
0.224024	0.231396	0.0593741
0.314757	0.231563	0.192097
0.378876	0.34725	0.11565
0.181659	0.227032	0.0442331
0.259593	0.255763	0.0856871
0.135688	0.178649	0.0318871
0.231589	0.267445	0.0816823
0.127148	0.181715	0.0195292
0.168839	0.213483	0.0456506
0.123381	0.150833	0.0484056
0.174307	0.233625	0.0525982
0.271621	0.260015	0.0685098
0.161455	0.179352	0.0641096
0.42	0.331344	0.24458
0.169856	0.179424	0.0568027
0.0956661	0.153123	0.0392819
0.0960728	0.119287	0.0494079
0.04855	0.110375	0.0339554
0.0863777	0.135584	0.0425002
0.139572	0.19158	0.0401005
0.334521	0.305143	0.107772
0.372146	0.39303	0.113621
0.422911	0.396569	0.195487
0.144131	0.181754	0.052706
0.22428	0.234021	0.0786677
0.207234	0.233369	0.0485334
0.124452	0.124075	0.0587192
0.134232	0.19698	0.0539677
0.154286	0.178872	0.0803447
0.084473	0.140667	0.0354208
0.239658	0.290441	0.0645209
0.213761	0.219252	0.0821614
0.451953	0.310059	0.28569
0.277378	0.276485	0.0723749
0.115056	0.204181	0.0395574
0.0571108	0.13783	0.0264568
0.365029	0.336599	0.174377
0.11771	0.172803	0.0657028
0.1316	0.222094	0.0548781
0.134446	0.175946	0.0401045
0.358855	0.348147	0.128111
0.0805671	0.108954	0.0372176
0.167501	0.264552	0.0632991
0.254136	0.290084	0.0689091
0.0948315	0.199438	0.0247439
0.180546	0.201093	0.0826725
0.428047	0.358954	0.195236
0.162429	0.165424	0.0502863
0.261627	0.317505	0.0713647
0.324302	0.353052	0.0659104
0.1255	0.179764	0.0328813
0.357207	0.294208	0.114715
0.181338	0.206282	0.0782125
0.118363	0.15406	0.0517517
0.112285	0.165898	0.0344905
0.457421	0.354663	0.156816
0.0931728	0.100193	0.0489167
0.118844	0.132028	0.0421608
0.103638	0.147957	0.0259417
0.0944034	0.148001	0.0391741
0.279283	0.25068	0.0629477
0.161915	0.166377	0.0413942
0.141594	0.169637	0.08185
0.139593	0.172452	0.0396732
0.30138	0.319316	0.0870806
0.159294	0.172112	0.0589788
0.206913	0.228632	0.0638461
0.0824398	0.130657	0.0400645
0.366239	0.335774	0.100928
0.0584805	0.132875	0.0204954
0.342825	0.318608	0.104174
0.207073	0.248439	0.0542193
0.158662	0.148364	0.0601806
0.151407	0.231903	0.0624725
0.108507	0.129626	0.054942
0.228871	0.323558	0.0699193
0.280417	0.262797	0.0507614
0.0825254	0.129526	0.0460578
0.242269	0.279349	0.0894205
0.143713	0.144178	0.0780288
0.1632	0.190164	0.0365428
0.238791	0.232856	0.0721233
0.110358	0.1388	0.0762839
0.259005	0.294927	0.059418
0.247865	0.243017	0.0787116
0.158876	0.231045	0.0718638
0.105233	0.131632	0.0388746
0.195078	0.183682	0.113198
0.296372	0.273888	0.137032
0.323135	0.337954	0.100301
0.163842	0.148915	0.0501945
0.117282	0.120642	0.0397171
0.140268	0.158078	0.0367864
0.221102	0.217017	0.0786796
0.263596	0.259369	0.0618257
0.0555805	0.134207	0.0431909
0.186688	0.217351	0.045954
0.159979	0.183398	0.0365748
0.435281	0.346944	0.157707
0.353547	0.26249	0.171754
0.0902836	0.178973	0.0403121
0.247619	0.264569	0.0625404
0.0905083	0.0806079	0.0385752
0.0613911	0.0956561	0.0553692
0.362622	0.358469	0.116572
0.328507	0.307278	0.157651
0.0748636	0.15965	0.0307452
0.213066	0.285859	0.0964839
0.222397	0.263878	0.0593861
0.106827	0.151685	0.0678709
0.0775602	0.158178	0.0336041
0.0668914	0.144852	0.0406195
0.175217	0.200519	0.0623208
0.154414	0.244354	0.0711051
0.380182	0.363502	0.110551
0.14183	0.170808	0.0702227
0.373077	0.390711	0.143795
0.0691172	0.138337	0.0415379
0.387994	0.391191	0.135386
0.159732	0.185934	0.0415698
0.401734	0.359595	0.0959927
0.169941	0.156969	0.0578328
0.202654	0.206149	0.0656429
0.139369	0.173182	0.0413981
0.0922204	0.181447	0.0405037
0.162868	0.193904	0.0424563
0.270551	0.245887	0.0663297
0.184312	0.244388	0.0378844
0.257368	0.277638	0.0808158
0.113622	0.200068	0.0480263
0.343435	0.321423	0.157048
0.102322	0.181821	0.042041
0.122301	0.167898	0.0321227
0.19741	0.236139	0.030246
0.292937	0.270265	0.0568865
0.144323	0.109133	0.040348
0.168807	0.153547	0.0536124
0.346196	0.319116	0.105288
0.063649	0.115598	0.0416417
0.327598	0.306135	0.097554
0.264997	0.228721	0.0924032
0.102076	0.106452	0.0438777
0.208882	0.214871	0.0651637
0.157293	0.175712	0.0359
0.337036	0.294665	0.117247
0.102001	0.172457	0.0275628
0.0974425	0.190225	0.038699
0.146346	0.16437	0.0332647
0.175206	0.183309	0.0473116
0.17619	0.193034	0.059422
0.152124	0.165156	0.0332806
0.123981	0.180929	0.0413862
0.0712467	0.17384	0.0387509
0.184238	0.177747	0.0626962
0.206239	0.155085	0.122905
0.0781487	0.14585	0.0416856
0.248036	0.202738	0.0570063
0.124848	0.11455	0.0508852
0.25405	0.238614	0.0604721
0.224355	0.298728	0.058304
0.20718	0.265689	0.0740319
0.109053	0.109199	0.0414061
0.0710647	0.155804	0.0498032
0.180075	0.206355	0.0778731
0.383456	0.297965	0.137147
0.357357	0.327008	0.0957452
0.114596	0.13997	0.0311804
0.143831	0.165028	0.0313081
0.206506	0.212118	0.122186
0.152456	0.179786	0.0951223
0.118834	0.133193	0.029687
0.15465	0.205251	0.0450357
0.185286	0.283396	0.0968033
0.111172	0.13691	0.0365588
0.181177	0.197237	0.0432668
0.182354	0.231067	0.102078
0.16825	0.131114	0.085767
0.131097	0.184691	0.0491403
0.094061	0.158948	0.0353889
0.0860567	0.13137	0.0606358
0.114692	0.153257	0.0288086
0.147544	0.158942	0.049324
0.128625	0.167642	0.0459261
0.464601	0.374058	0.191958
0.274403	0.297636	0.0722711
0.179968	0.234746	0.06617
0.344666	0.348359	0.134628
0.217368	0.241116	0.0512446
0.204826	0.252084	0.0797138
0.239486	0.201963	0.0755133
0.0953558	0.124682	0.0306174
0.175698	0.191424	0.0509651
0.0879401	0.175668	0.0258619
0.103895	0.166756	0.0443888
0.127844	0.178839	0.0387349
0.196779	0.157654	0.113302
0.162301	0.160948	0.0559961
0.355441	0.329315	0.132168
0.350144	0.318252	0.0842337
0.145115	0.154701	0.0698115
0.321915	0.275927	0.100529
0.464152	0.393883	0.162658
0.174639	0.152382	0.0733491
0.168604	0.196161	0.0684858
0.186132	0.167921	0.0681185
0.173462	0.171075	0.057741
0.248539	0.310126	0.0870168
0.0889674	0.161216	0.0521629
0.110166	0.147639	0.0769787
0.202129	0.201701	0.0839383
0.11084	0.178616	0.0339634
0.146859	0.223794	0.0698234
0.314799	0.277009	0.0861783
0.178085	0.189189	0.0662378
0.0879936	0.181124	0.0183592
0.199262	0.226007	0.0666651
0.115602	0.181743	0.0508333
0.203606	0.205998	0.0721233
0.17466	0.231279	0.0486971
0.132584	0.112861	0.0535924
0.166774	0.230705	0.0476909
0.145618	0.243368	0.0732453
0.334714	0.313682	0.130523
0.107416	0.124916	0.0290282
0.519155	0.441318	0.212441
0.071054	0.149166	0.0554571
0.37496	0.321005	0.111361
0.194874	0.2101	0.0600249
0.0929588	0.153859	0.0254027
0.103103	0.122854	0.0484456
0.113612	0.178822	0.0404678
0.160813	0.225661	0.0583599
0.150091	0.234907	0.0630595
0.111728	0.154606	0.039222
0.187491	0.201177	0.066146
0.338759	0.302574	0.071728
0.103531	0.138928	0.0377606
0.295195	0.35085	0.0774538
0.170251	0.185733	0.0569943
0.126795	0.166984	0.0525303
0.111386	0.186168	0.0336799
0.159379	0.174146	0.0352771
0.1597	0.211767	0.0294714
0.281359	0.287319	0.0791548
0.20809	0.264095	0.0701389
0.351257	0.376834	0.113386
0.249684	0.28285	0.0684539
0.358801	0.357115	0.0774099
0.259476	0.271859	0.0943437
0.138416	0.200179	0.0464332
0.125265	0.267629	0.0556647
0.190187	0.237582	0.076767
0.258427	0.254503	0.0676673
0.205564	0.226837	0.0558204
0.101059	0.162743	0.0264728
0.119048	0.112298	0.0268681
0.179219	0.175562	0.0510449
0.0162333	0.13749	0.0410548
0.109235	0.175484	0.0533049
0.355409	0.299174	0.129325
0.181552	0.213087	0.0519114
0.0757196	0.177958	0.0518914
0.0746709	0.0793038	0.0566988
0.381252	0.36547	0.138209
0.140845	0.183465	0.0383755
0.169898	0.205903	0.0460658
0.0642804	0.13321	0.0388866
0.272349	0.326372	0.0925629
0.29175	0.297145	0.11678
0.0859925	0.138159	0.025227
0.0778598	0.133706	0.0243006
0.331899	0.366556	0.0947749
0.03542	0.119243	0.042021
0.310198	0.278424	0.0690368
0.214489	0.207191	0.0704343
0.120674	0.166968	0.0341391
0.342322	0.337352	0.106973
0.212937	0.187539	0.0894884
0.102964	0.138549	0.0264089
0.107673	0.18055	0.0639819
0.149513	0.164153	0.0397331
0.127245	0.150587	0.0803886
0.0906153	0.215172	0.0574934
0.23893	0.248272	0.0743753
0.201841	0.234127	0.0662059
0.240706	0.217184	0.0708616
0.0894703	0.166956	0.0492242
0.284912	0.233458	0.0675275
0.251236	0.261191	0.0750022
0.14427	0.171961	0.0487291
0.257635	0.327465	0.0720075
0.120952	0.137574	0.0590986
0.167865	0.190616	0.0552295
0.140235	0.176342	0.0606518
0.187994	0.250435	0.0651438
0.348454	0.277438	0.149022
0.189856	0.224307	0.0810235
0.408368	0.287152	0.0810394
0.0975281	0.190198	0.0427158
0.135035	0.19119	0.0466927
0.215217	0.238892	0.0695359
0.321124	0.331695	0.147333
0.160781	0.173132	0.0444487
0.0744355	0.0945247	0.0374572
0.162215	0.185705	0.0382238
0.337218	0.34205	0.0963721
0.121669	0.185789	0.0628998
0.173826	0.2067	0.05043
0.433109	0.400927	0.138964
0.172103	0.232221	0.0436062
0.109021	0.180227	0.0321906
0.162418	0.189791	0.0181596
0.154767	0.16908	0.0304217
0.156073	0.201684	0.0662897
0.214136	0.260539	0.0783802
0.153965	0.167625	0.0422726
0.188111	0.139112	0.0652276
0.102386	0.186787	0.0537321
0.182022	0.199093	0.0594739
0.103553	0.159856	0.0494518
0.166453	0.215863	0.0808917
0.100813	0.112844	0.0513803
0.288357	0.31265	0.0763198
0.25145	0.228169	0.100381
0.0823221	0.129509	0.0509651
0.0822044	0.159382	0.0317034
0.406399	0.356006	0.132739
0.451065	0.357449	0.164083
0.052092	0.122141	0.044836
0.398834	0.372096	0.137591
0.0839379	0.0808532	0.0596176
0.22382	0.240503	0.087432
0.180685	0.15309	0.0945473
0.176533	0.171727	0.056635
0.289438	0.328668	0.0794862
0.25023	0.263443	0.0646886
0.415045	0.381348	0.148331
0.105029	0.153252	0.0392859
0.211097	0.218722	0.0892049
0.31756	0.326924	0.0836508
0.207533	0.222735	0.0876117
0.19175	0.21904	0.0514283
0.130669	0.186987	0.0421129
0.0951418	0.133388	0.02131
0.153986	0.165959	0.0337478
0.237014	0.218616	0.0510769
0.24199	0.223967	0.0933295
0.199272	0.248924	0.086889
0.140696	0.1353	0.0245123
0.159219	0.164917	0.0535604
0.267801	0.304318	0.116644
0.0837667	0.13564	0.0484416
0.181851	0.180104	0.0708177
0.077924	0.141503	0.0385951
0.0754307	0.120185	0.0333006
0.095634	0.135534	0.0584996
0.317657	0.363084	0.158242
0.238245	0.243797	0.0971627
0.100524	0.125396	0.0507974
0.144976	0.137652	0.0694601
0.114136	0.169169	0.0641336
0.113537	0.174063	0.0259218
0.29695	0.290179	0.0700391
0.220546	0.216036	0.0555689
0.110829	0.175796	0.0533648
0.225126	0.238485	0.076819
0.178491	0.209621	0.0697276
0.114478	0.131164	0.0264368
0.116661	0.175082	0.0433826
0.0930551	0.11693	0.0479824
0.126923	0.163925	0.0457903
0.321851	0.306787	0.103975
0.382568	0.301197	0.210588
0.0616265	0.114834	0.0527459
0.28427	0.310482	0.0652795
0.252766	0.228949	0.0664455
0.0891493	0.179764	0.0367145
0.132306	0.156674	0.0505818
0.0908507	0.157287	0.0499988
0.147715	0.165351	0.0639659
0.200268	0.193458	0.0367544
0.0850829	0.134581	0.047667
0.0779882	0.149579	0.0343308
0.103852	0.172195	0.0318112
0.0860139	0.162498	0.0388667
0.140524	0.164632	0.0447921
0.187405	0.161545	0.0486612
0.115452	0.179463	0.0472437
0.0890958	0.18249	0.0549899
0.0699946	0.177139	0.0528218
0.0793579	0.169866	0.045399
0.0975923	0.183571	0.0495596
0.198192	0.210278	0.0467726
0.0860032	0.177156	0.0393578
0.28214	0.33884	0.0826406
0.168518	0.170707	0.0493639
0.137293	0.158736	0.0344665
0.130508	0.138254	0.0323942
0.0852113	0.192499	0.0473635
0.10427	0.151011	0.0658266
0.121691	0.161127	0.0348259
0.131461	0.144646	0.0338157
0.114007	0.148798	0.0293596
0.33115	0.325051	0.0886578
0.296223	0.272589	0.127536
0.117903	0.128801	0.0362992
0.2371	0.251237	0.0439376
0.0462386	0.122475	0.0360996
0.115741	0.130189	0.0307012
0.110936	0.135439	0.0702866
0.123863	0.15523	0.0531931
0.469545	0.376561	0.184331
0.108379	0.134625	0.035864
0.124869	0.171984	0.050454
0.241059	0.274919	0.0861902
0.260877	0.250362	0.103994
0.0701873	0.12529	0.0198765
0.107148	0.191295	0.0400685
0.12962	0.149579	0.0250952
0.217004	0.235336	0.075114
0.150144	0.169866	0.0351413
0.145586	0.121656	0.104158
0.177442	0.189016	0.058843
0.213055	0.23659	0.0637742
0.163071	0.158686	0.0523945
0.0775174	0.1389	0.0302141
0.290637	0.216621	0.184874
0.099679	0.17924	0.0447681
0.119197	0.137724	0.0388507
0.302408	0.26701	0.139599
0.108721	0.143587	0.0175247
0.243681	0.227394	0.0502943
0.159112	0.211204	0.0487291
0.134724	0.175311	0.0903149
0.0546923	0.131616	0.0329173
0.168796	0.219876	0.044281
0.131161	0.166533	0.0441213
0.129117	0.129799	0.0408312
0.123435	0.16344	0.0439376
0.0472873	0.123908	0.0178881
0.0849117	0.117922	0.0353809
0.176319	0.165407	0.0485294
0.160353	0.131571	0.0999058
0.0586517	0.137105	0.0267762
0.227876	0.213255	0.0520312
0.113173	0.134112	0.0292279
0.0915784	0.163902	0.0846809
0.289567	0.36246	0.0963122
0.120877	0.134124	0.0294075
0.33451	0.319088	0.116388
0.402172	0.338188	0.109337
0.151215	0.189127	0.0450556
0.3942	0.345695	0.135115
0.0669235	0.11654	0.0481301
0.179807	0.213517	0.0546824
0.358555	0.293205	0.132967
0.210251	0.29102	0.102573
0.144633	0.155982	0.02466
[truncated: 8,452 more rows]

## Sheet: B_auc_region
Table S4. Gene regulatory network outputs for relevant cell types. Related to Figure 4: GC B cells - SCENIC+ region auc scores per cell
NFKB2(+)(107r)	RELB(+)(243r)	BATF(+)(247r)
0.208926	0.165459	0.0637424
0.0566193	0.0538681	0.0232451
0.0314581	0.0274779	0.0173144
0.0691238	0.0585254	0.0262797
0.153956	0.11617	0.0440062
0.0575719	0.0625228	0.0241502
0.29449	0.201579	0.0884475
0.338698	0.253302	0.0932555
0.0510941	0.042919	0.0233272
0.0783127	0.0626325	0.0277974
0.0489863	0.0555291	0.0228197
0.22694	0.157595	0.0930474
0.413519	0.322766	0.13132
0.0690958	0.0565642	0.0312299
0.454065	0.380551	0.226649
0.0779053	0.0506654	0.0259312
0.203076	0.158316	0.0545731
0.287726	0.234678	0.0695333
0.39252	0.307589	0.115838
0.0677249	0.0525581	0.0257426
0.0720689	0.0615619	0.0326686
0.0839729	0.073057	0.0681315
0.0748517	0.04966	0.0231129
0.252119	0.192337	0.0606099
0.0725248	0.0588379	0.0320641
0.106493	0.0694252	0.045595
0.0695148	0.0579094	0.0278627
0.23271	0.190781	0.0596037
0.0500951	0.0355701	0.0308684
0.0635297	0.0590485	0.0286546
0.0454468	0.061153	0.0240222
0.0477211	0.0460562	0.0293259
0.302636	0.217364	0.0935907
0.0553433	0.0441681	0.0249933
0.0550498	0.0445836	0.0222294
0.039227	0.0328704	0.0274063
0.0773539	0.0369337	0.0269966
0.335913	0.266709	0.115825
0.0821742	0.0692008	0.0294176
0.0668385	0.0460613	0.0262026
0.133225	0.0897781	0.0386427
0.0504868	0.0441503	0.0251485
0.0462145	0.0417694	0.0205876
0.0470163	0.0579064	0.0243033
0.237849	0.190792	0.0763059
0.348338	0.286047	0.102731
0.0626836	0.0667628	0.0301016
0.179027	0.138437	0.0462876
0.341334	0.282897	0.0901558
0.0583191	0.0544315	0.0236864
0.169452	0.131495	0.0475549
0.0739072	0.0673604	0.0286756
0.0855622	0.0718374	0.0352992
0.132578	0.119507	0.0356835
0.250764	0.185497	0.0748213
0.0728871	0.0521263	0.0235546
0.113273	0.083992	0.0407022
0.0630268	0.0502904	0.0275768
0.196276	0.140479	0.0585812
0.128467	0.0963052	0.0412642
0.0571973	0.0611109	0.0235055
0.0732344	0.0619528	0.0314141
0.204186	0.177075	0.109639
0.0712801	0.0579584	0.0250509
0.0570137	0.053952	0.0296263
0.098369	0.0489557	0.0379028
0.125533	0.072773	0.0428849
0.0927858	0.066818	0.0311882
0.198382	0.159145	0.0624483
0.072406	0.0457275	0.0289529
0.212027	0.161146	0.0823799
0.0862528	0.0868092	0.0324303
0.0537649	0.0532747	0.0236302
0.201212	0.153073	0.06373
0.0431902	0.0485838	0.0203292
0.189252	0.149661	0.0534622
0.22144	0.176302	0.0646742
0.197842	0.147891	0.057687
0.0641391	0.0679679	0.0270368
0.060532	0.0518042	0.0256199
0.12829	0.0961084	0.0373643
0.1514	0.101046	0.0507622
0.0518945	0.0526536	0.0238614
0.0568588	0.0457044	0.0263424
0.0694943	0.0607744	0.0279138
0.292783	0.202201	0.10091
0.197157	0.161775	0.0574328
0.131985	0.0927666	0.0501119
0.0735033	0.0724443	0.0298388
0.0618558	0.0312903	0.025465
0.189536	0.148198	0.0675034
0.04683	0.0402142	0.024899
0.0994471	0.0594785	0.0309033
0.149	0.125669	0.0418131
0.0485093	0.0660945	0.0210886
0.0990111	0.0816814	0.0334336
0.0804314	0.0583454	0.0235676
0.0584522	0.062207	0.0218678
0.19657	0.137823	0.0524084
0.061993	0.0664629	0.027547
0.0445481	0.0454078	0.0269753
0.0487522	0.0703092	0.0263935
0.496151	0.409663	0.23426
0.0551959	0.0411697	0.0228144
0.0389854	0.0357237	0.0215037
0.0980408	0.0704997	0.0308356
0.116793	0.0837885	0.0408237
0.0883722	0.0835013	0.0308758
0.175389	0.117705	0.0528899
0.0527448	0.0564164	0.0236116
0.0933024	0.0631397	0.031198
0.0796678	0.05542	0.0296437
0.0935296	0.0627208	0.0356492
0.161843	0.115709	0.0471727
0.0808067	0.0641532	0.0287152
0.105833	0.0863957	0.028821
0.103949	0.0789324	0.033475
0.0673107	0.0464946	0.029088
0.119762	0.108876	0.0317135
0.0847024	0.064179	0.0293768
0.127724	0.0804515	0.0334298
0.136617	0.108266	0.0401604
0.186626	0.136161	0.0467263
0.254609	0.181396	0.0779018
0.0888069	0.0635721	0.0306248
0.0661705	0.0711995	0.0285837
0.0950097	0.0612594	0.0258946
0.39962	0.298582	0.224121
0.285519	0.205126	0.081429
0.0588923	0.0473152	0.0211031
0.132767	0.0896068	0.0526623
0.144809	0.109754	0.0540271
0.0637208	0.0370728	0.0289446
0.11882	0.0703023	0.0352368
0.0548165	0.0454706	0.0261109
0.065598	0.0540169	0.0267737
0.0743815	0.0515248	0.0310561
0.093578	0.0704237	0.0353287
0.0617603	0.0593763	0.028607
0.345857	0.265529	0.114887
0.0408926	0.0391145	0.0219953
0.173846	0.139371	0.0486285
0.0297447	0.0272811	0.0193975
0.0925361	0.063725	0.0261302
0.189014	0.14177	0.0527738
0.048686	0.0369129	0.0226819
0.109991	0.08234	0.0300909
0.0858276	0.0676491	0.0267131
0.0722375	0.0693819	0.0279253
0.110952	0.0844778	0.0300637
0.0793853	0.0652117	0.0265434
0.290702	0.205827	0.0903322
0.308552	0.253181	0.0850395
0.486299	0.390068	0.174357
0.145359	0.109851	0.0522772
0.122462	0.107585	0.0382765
0.0637419	0.0489026	0.0252968
0.147184	0.0985064	0.0525394
0.0990459	0.0764974	0.0321628
0.0719939	0.0609646	0.0242356
0.146822	0.108248	0.0418985
0.0411485	0.0363234	0.0217073
0.0895186	0.0594136	0.0247231
0.22305	0.151649	0.0679536
0.113387	0.0708533	0.0287699
0.290246	0.215666	0.0945144
0.133648	0.079963	0.0372682
0.0531535	0.0437684	0.0212959
0.0632711	0.066383	0.0269274
0.0536605	0.0482235	0.0280477
0.065658	0.0729861	0.0269747
0.0586473	0.0546917	0.0282845
0.363703	0.275917	0.203228
0.290798	0.213191	0.0804913
0.240714	0.176096	0.0641125
0.141941	0.0904028	0.03774
0.109415	0.0619562	0.03593
0.211704	0.145871	0.0696297
0.0850183	0.0575387	0.0287959
0.0781857	0.055911	0.026693
0.0742866	0.0384114	0.0289206
0.0567694	0.0537155	0.0237559
0.0652254	0.0627266	0.0286005
0.439443	0.371295	0.124755
0.159129	0.116114	0.0420933
0.0634233	0.0466893	0.0253563
0.0542467	0.0471737	0.0237848
0.26592	0.201394	0.0653839
0.062788	0.0460655	0.0245602
0.0616982	0.068613	0.0250456
0.0569202	0.0547443	0.0242448
0.224693	0.140395	0.0691446
0.140793	0.111269	0.0478647
0.0800609	0.0541223	0.0299538
0.0447262	0.0299057	0.0218158
0.0574654	0.0478164	0.0250698
0.384686	0.306481	0.109436
0.043805	0.0440317	0.0216742
0.0815969	0.0614859	0.0265345
0.072273	0.0352934	0.0287554
0.0814536	0.0679457	0.0277997
0.185333	0.124325	0.0547307
0.126492	0.100446	0.0319423
0.0908056	0.0574434	0.0316148
0.0467822	0.0347285	0.0227127
0.041053	0.0253037	0.0268715
0.117983	0.0795027	0.0332569
0.0337079	0.0290506	0.0220414
0.0762942	0.0475387	0.0302101
0.303325	0.241376	0.089718
0.0710065	0.0506261	0.0278455
0.0649409	0.0493139	0.0270879
0.0420336	0.0436561	0.0197167
0.0877431	0.0698029	0.0358623
0.0319706	0.0350819	0.0308885
0.0701542	0.0802012	0.0286138
0.0950295	0.079442	0.0381387
0.038518	0.0388882	0.0245422
0.082658	0.0442997	0.030046
0.345913	0.265923	0.0941511
0.0166772	0.0287913	0.0238862
0.137947	0.091611	0.0516747
0.0526158	0.0344797	0.0264985
0.147567	0.114203	0.0414879
0.0487802	0.0471992	0.0203919
0.0889058	0.0705928	0.0328602
0.139571	0.0884013	0.0331516
0.335927	0.263555	0.102114
0.110356	0.0839361	0.044885
0.476026	0.402469	0.191052
0.0688454	0.0540484	0.023729
0.0595904	0.0703401	0.0282416
0.116556	0.0808764	0.0338433
0.0615522	0.0599496	0.0281589
0.333205	0.266516	0.169299
0.0775115	0.0772494	0.0329536
0.383843	0.289198	0.108987
0.088203	0.0784528	0.0346347
0.0488327	0.0400216	0.023212
0.063093	0.0525803	0.025651
0.202591	0.160721	0.0540797
0.0605682	0.0716355	0.0281707
0.0661841	0.0395769	0.0322935
0.0714384	0.0661675	0.0307764
0.0675816	0.0536854	0.0264914
0.048585	0.0490934	0.0236899
0.276325	0.231798	0.0703811
0.0428749	0.0456187	0.029526
0.0748264	0.0692491	0.0328111
0.133038	0.0866442	0.0415757
0.168584	0.118718	0.050382
0.0517315	0.0485099	0.0246442
0.280584	0.218245	0.096213
0.258837	0.20661	0.0670012
0.163673	0.113173	0.0378458
0.157374	0.118013	0.0515337
0.329706	0.254472	0.0919586
0.141685	0.0978851	0.0526786
0.217565	0.158354	0.0722697
0.107375	0.0853807	0.0331865
0.0651558	0.0558626	0.0260648
0.135815	0.0952884	0.0475537
0.123023	0.0891534	0.0316837
0.0580659	0.0363805	0.021496
0.18965	0.147312	0.0501751
0.034711	0.0307996	0.0197519
0.0457532	0.0463747	0.0273173
0.0738909	0.0702124	0.0262357
0.0700375	0.0578082	0.0287897
0.0795716	0.0695851	0.0262883
0.165471	0.109851	0.043608
0.0658627	0.0500483	0.0263581
0.279078	0.225417	0.0947249
0.0832073	0.066331	0.0300874
0.11252	0.0856085	0.029636
0.0852196	0.0735362	0.0342196
0.0590431	0.0325973	0.0276992
0.341911	0.272986	0.0909518
0.0626706	0.0558293	0.0235247
0.0541996	0.0483377	0.0248579
0.0546295	0.049024	0.0220878
0.0614867	0.0573632	0.0287912
0.0473684	0.0496147	0.021814
0.434394	0.362855	0.190118
0.387958	0.3061	0.132956
0.19304	0.133111	0.0575543
0.101597	0.0613077	0.0340068
0.428589	0.35102	0.151386
0.187563	0.129911	0.0569894
0.0897554	0.0593246	0.0382673
0.136669	0.0737616	0.0592141
0.349364	0.263048	0.0951985
0.0895821	0.0688763	0.0256134
0.452288	0.354582	0.182412
0.0829617	0.0573761	0.0315418
0.126245	0.0840337	0.0338164
0.129231	0.102153	0.03681
0.0422198	0.0445641	0.0235011
0.125308	0.0879618	0.0385626
0.0542194	0.0540325	0.0217478
0.0392358	0.0340699	0.02434
0.0502978	0.0365398	0.0285854
0.0476863	0.0444869	0.0229054
0.0550287	0.0452714	0.0247175
0.27487	0.227267	0.0840409
0.0970315	0.0570528	0.0276348
0.433149	0.336459	0.166905
0.101959	0.0638191	0.0296605
0.251401	0.175399	0.0627075
0.366034	0.308093	0.101813
0.0316417	0.0323251	0.0176922
0.0429575	0.0329516	0.0253314
0.06783	0.0475441	0.0275065
0.224283	0.155143	0.0659627
0.441411	0.361556	0.139925
0.131794	0.0929856	0.0417877
0.28222	0.207098	0.0796515
0.0744265	0.0564365	0.0258984
0.0526397	0.0656495	0.0283856
0.165726	0.114125	0.0545497
0.0394508	0.0310871	0.0211655
0.220799	0.149651	0.0663044
0.162893	0.107826	0.0485517
0.132787	0.0861532	0.033499
0.2757	0.223311	0.0718
0.211963	0.142392	0.0576551
0.132519	0.0847143	0.0377571
0.0944215	0.0833919	0.035679
0.186065	0.155668	0.0497545
0.225806	0.14358	0.074529
0.0805877	0.0596224	0.0321327
0.160107	0.11822	0.0554753
0.0520713	0.0450325	0.0178006
0.323985	0.263403	0.0981152
0.0506519	0.0380989	0.027534
0.040314	0.0376269	0.0187782
0.0691504	0.0598616	0.0255008
0.161145	0.0973175	0.0649452
0.346479	0.231752	0.113945
0.059458	0.0385541	0.0235685
0.213294	0.171592	0.0701334
0.0405132	0.0227389	0.0179824
0.0498508	0.0465346	0.0233018
0.454172	0.3865	0.173721
0.222473	0.178748	0.0897416
0.0691586	0.0492947	0.0281255
0.059993	0.0457086	0.0279392
0.0852606	0.0577159	0.0316828
0.0509522	0.048734	0.0223846
0.0645519	0.0709657	0.0239625
0.0715339	0.0627674	0.0269227
0.367449	0.286491	0.13755
0.0664578	0.061595	0.030038
0.062646	0.0362417	0.0233946
0.0598155	0.0490591	0.0226024
0.0676465	0.0548489	0.0311084
0.189103	0.156876	0.0997818
0.145102	0.0955642	0.038053
0.0620128	0.049795	0.0287548
0.07061	0.0582805	0.0289653
0.316349	0.24031	0.0898164
0.0640531	0.0510735	0.0295444
0.102467	0.0671861	0.0308577
0.0579165	0.0638287	0.0234614
0.212941	0.149572	0.0686725
0.0883415	0.0799398	0.0324132
0.0766586	0.0526638	0.0248186
0.134722	0.0870048	0.0389463
0.0444096	0.0521026	0.0265653
0.0655488	0.0422105	0.0290244
0.0982973	0.0487881	0.029808
0.342628	0.258724	0.0942856
0.0617937	0.0476096	0.0251694
0.0467515	0.0437853	0.0208474
0.055303	0.0396857	0.0221501
0.345577	0.286981	0.0975736
0.180369	0.134081	0.0468339
0.0590294	0.0409744	0.028226
0.0522528	0.0609099	0.0228584
0.223595	0.191262	0.0571499
0.260807	0.211806	0.0665288
0.274424	0.218418	0.069092
0.0540638	0.0564492	0.0244159
0.091243	0.0733253	0.0294394
0.363501	0.307714	0.130584
0.0811077	0.0543044	0.031603
0.0790059	0.0459006	0.0278819
0.0692753	0.0580365	0.0253223
0.0993113	0.0801159	0.0298811
0.0701863	0.0670641	0.0303806
0.19777	0.126148	0.0486791
0.252292	0.180925	0.0657271
0.0683063	0.0605551	0.0308119
0.0851787	0.0695782	0.0338942
0.0575678	0.0487674	0.02125
0.0918032	0.0800741	0.0302503
0.188899	0.132092	0.0510398
0.386454	0.320066	0.113911
0.0333019	0.0320081	0.0260693
0.0829275	0.0645285	0.0323437
0.0876352	0.0842741	0.0311882
0.20603	0.132141	0.080133
0.138953	0.104464	0.0393472
0.260577	0.169212	0.085571
0.0746169	0.0687347	0.0318909
0.071607	0.0594523	0.0264104
0.0500931	0.0436236	0.0219686
0.0248732	0.0300646	0.0215977
0.0750543	0.0662369	0.0350101
0.193168	0.133091	0.0480485
0.200021	0.139351	0.0625367
0.362404	0.258457	0.131386
0.0713879	0.0695367	0.0290436
0.147909	0.119118	0.0481624
0.0542992	0.0472734	0.02213
0.247116	0.18199	0.0828978
0.15366	0.101678	0.0401344
0.0825181	0.0670653	0.0339503
0.0653967	0.0562211	0.0289883
0.0504493	0.0332451	0.0189742
0.215371	0.150359	0.0678451
0.139274	0.0936923	0.0590222
0.0723514	0.0630703	0.0292706
0.0418104	0.0415489	0.0294436
0.24759	0.197312	0.0743238
0.0683043	0.0673505	0.0283708
0.0750025	0.05514	0.0272608
0.0549953	0.0438541	0.0253838
0.101173	0.0682098	0.0371473
0.123405	0.0772762	0.0287989
0.063514	0.0415248	0.0241431
0.236636	0.172352	0.0779376
0.065134	0.0628512	0.0279378
0.0686516	0.0513021	0.0211747
0.0945361	0.0855397	0.0305491
0.0647723	0.0510371	0.0263554
0.0679993	0.0654106	0.0266525
0.0913542	0.0784294	0.0371978
0.0492326	0.0360855	0.0204897
0.0822704	0.0683748	0.0340417
0.0957535	0.0698038	0.0305624
0.235625	0.173067	0.062176
0.0851732	0.0668631	0.026604
0.0842247	0.0579284	0.0351265
0.0597494	0.0563755	0.0312911
0.0681187	0.0480402	0.0232607
0.0396575	0.0440184	0.0193348
0.0686448	0.0678706	0.029532
0.279988	0.233962	0.0786973
0.280911	0.220661	0.0656393
0.0444533	0.0362886	0.0264071
0.208015	0.141244	0.0614562
0.068696	0.0480087	0.027411
0.0612028	0.0491484	0.0320656
0.160752	0.114786	0.0504001
0.175445	0.127746	0.0481709
0.0989244	0.0870024	0.0510705
0.132171	0.0768156	0.050035
0.0344906	0.0347595	0.018346
0.112127	0.0791388	0.0361736
0.350853	0.287822	0.143191
0.0658559	0.0436203	0.0314209
0.327853	0.278174	0.117621
0.109927	0.0998222	0.0335176
0.0616818	0.056688	0.0262103
0.0637917	0.0532477	0.025771
0.20511	0.144807	0.0509688
0.0816522	0.0679944	0.0304823
0.0620592	0.0530214	0.0256406
0.0451486	0.0521068	0.0195264
0.124522	0.0661735	0.0310939
0.0559745	0.0535535	0.0200508
0.229862	0.185418	0.0532444
0.183639	0.123794	0.0409839
0.353438	0.256909	0.133617
0.218106	0.163003	0.0628136
0.0584835	0.055533	0.0270619
0.0418841	0.0351239	0.0245005
0.289026	0.224365	0.0708124
0.06951	0.0475577	0.030835
0.107086	0.0794432	0.0375697
0.247279	0.166667	0.0717228
0.0521532	0.062378	0.0277438
0.046555	0.0533772	0.0231803
0.0701392	0.0681638	0.0391825
0.0483994	0.0360251	0.0263687
0.2064	0.16946	0.0579187
0.173039	0.118695	0.0333686
0.0649504	0.0516498	0.0221197
0.0702067	0.0405318	0.0285012
0.3279	0.256478	0.228036
0.34103	0.262756	0.118348
0.0520911	0.0581814	0.0237299
0.047253	0.0499521	0.0247804
0.102364	0.0646892	0.0306334
0.0860126	0.0534448	0.0277672
0.0334493	0.023357	0.0162567
0.297734	0.212571	0.0744232
0.0513193	0.0589905	0.0228117
0.0964392	0.0683213	0.0298548
0.0953638	0.0640279	0.0348705
0.0523203	0.0576742	0.0242983
0.125787	0.0843769	0.0300224
0.0636232	0.0463495	0.0248667
0.171999	0.102379	0.0584884
0.223412	0.165556	0.10257
0.0532927	0.0344025	0.0259682
0.394602	0.314546	0.119522
0.0630636	0.057782	0.0274338
0.0731921	0.0679755	0.0267208
0.0420527	0.0342805	0.0239317
0.0856236	0.0797499	0.0303259
0.0782574	0.0457119	0.0187191
0.204222	0.157915	0.0496064
0.32224	0.269179	0.100543
0.446054	0.33765	0.239989
0.0742327	0.0617632	0.0246332
0.0775102	0.060915	0.0346497
0.125348	0.0837894	0.0424433
0.0718028	0.0524625	0.0244378
0.116987	0.0909142	0.0378488
0.0610916	0.0419305	0.021987
0.07342	0.0531428	0.0295908
0.0911925	0.0619339	0.029341
0.0994506	0.0738142	0.0283664
0.058169	0.0382605	0.0233938
0.0783352	0.0737406	0.0319716
0.0833015	0.0686173	0.0330774
0.234732	0.15912	0.0631033
0.0666209	0.0525725	0.0274412
0.0519764	0.0399606	0.0198909
0.0423311	0.030616	0.0182813
0.0438657	0.0525734	0.0231933
0.111434	0.0701046	0.0371207
0.0670132	0.062905	0.0543476
0.185725	0.139637	0.0474044
0.051855	0.0557415	0.0247736
0.0662681	0.0576495	0.0262153
0.150168	0.1178	0.0962277
0.436055	0.35447	0.207704
0.0708761	0.0647115	0.0251907
0.0857144	0.0524688	0.0262179
0.183521	0.130285	0.0480527
0.0541409	0.0389667	0.0284761
0.0738397	0.0390856	0.0250686
0.1715	0.113621	0.0500445
0.356281	0.301348	0.120803
0.25809	0.197777	0.074594
0.0558762	0.0564233	0.0273924
0.232187	0.167272	0.0715339
0.413564	0.356097	0.109572
0.061325	0.0670503	0.0271056
0.0477116	0.0304724	0.0207395
0.400191	0.310223	0.105092
0.0585067	0.0564233	0.0256406
0.0997467	0.067477	0.0283581
0.0382396	0.0376596	0.0217756
0.0703371	0.056752	0.0216184
0.296827	0.250287	0.101797
0.155446	0.114306	0.0401867
0.0798787	0.0576513	0.0266758
0.0694029	0.058285	0.0269416
0.0712651	0.0471773	0.029307
0.0823482	0.0451311	0.0225714
0.0733388	0.0587429	0.0292529
0.0581178	0.0415411	0.0260562
0.059952	0.0556024	0.0285866
0.0887707	0.0627214	0.0271801
0.200537	0.139676	0.0977829
0.11631	0.0816044	0.037834
0.0999862	0.0702425	0.0341375
0.0361842	0.0279079	0.0202305
0.298194	0.196608	0.0969523
0.0591755	0.049353	0.0284382
0.175906	0.122421	0.0535317
0.0629108	0.0718473	0.0385298
0.343327	0.27217	0.0995453
0.0437695	0.0448444	0.0218752
0.147754	0.111287	0.0345025
0.0548799	0.0532026	0.0329092
0.232593	0.177693	0.062954
0.0871555	0.0602714	0.027406
0.359821	0.291124	0.119109
0.260129	0.20827	0.0754273
0.369493	0.312028	0.12614
0.042241	0.0462575	0.0220322
0.0896626	0.0720907	0.0254299
0.184551	0.132865	0.0527826
0.0834871	0.0658905	0.027944
0.15814	0.127633	0.0492845
0.0855247	0.0692527	0.0271494
0.0866929	0.0590284	0.0324611
0.0924439	0.0644047	0.042365
0.209259	0.159415	0.0731394
0.130831	0.0906272	0.0386123
0.289664	0.219392	0.0870475
0.0574975	0.0524187	0.019631
0.0430455	0.0283574	0.0188021
0.0400942	0.0333713	0.0195311
0.0470708	0.0452371	0.0182358
0.25464	0.186332	0.0751524
0.252452	0.209385	0.0677141
0.178833	0.137836	0.0929696
0.0546513	0.0510575	0.0263451
0.0635133	0.0625072	0.0272472
0.0379107	0.0424341	0.0196216
0.0939008	0.0653178	0.0370166
0.257796	0.207016	0.0735597
0.189888	0.133691	0.06015
0.234822	0.177714	0.0750333
0.177962	0.120711	0.0538246
0.0493957	0.0293835	0.0206712
0.0849174	0.0566418	0.035055
0.0858044	0.0577499	0.0287323
0.196976	0.134325	0.059737
0.194103	0.151214	0.0590849
0.0978019	0.0719516	0.0272939
0.0512927	0.0341468	0.0225755
0.038245	0.0421835	0.018607
0.0709041	0.0414572	0.0246601
0.0753539	0.0534862	0.0238898
0.20987	0.172497	0.0512124
0.155274	0.114222	0.0390492
0.0540003	0.0477217	0.0256773
0.0712494	0.0653818	0.0286342
0.0389779	0.0422261	0.0287823
0.0831807	0.0394636	0.0232087
0.17155	0.122711	0.0520244
0.0674936	0.0572027	0.0273602
0.400788	0.32031	0.154603
0.0657795	0.0407457	0.0264255
0.0469412	0.0501609	0.0260181
0.123736	0.0998597	0.039059
0.0690085	0.0393615	0.031676
0.161633	0.125614	0.183656
0.229532	0.152285	0.0665246
0.208276	0.12882	0.103185
0.0466082	0.0528856	0.0254893
0.079674	0.0682603	0.0274689
0.480868	0.411775	0.175238
0.426445	0.346186	0.13673
0.040473	0.0451993	0.0181175
0.0702484	0.0547996	0.0265041
0.0794229	0.0732667	0.0281001
0.0827269	0.0832967	0.0342217
0.3528	0.294607	0.0967737
0.0665001	0.0608931	0.0250326
0.308855	0.246558	0.0903352
0.332469	0.247753	0.0844222
0.187979	0.134296	0.0554185
0.189565	0.149787	0.0575416
0.0481995	0.0455613	0.0234189
0.0985	0.0664971	0.0319311
0.0814796	0.0539483	0.0276173
0.0505878	0.0445112	0.0208114
0.0636512	0.0753913	0.0242622
0.350452	0.277141	0.0995548
0.0664134	0.0659824	0.027043
0.432467	0.330966	0.135353
0.0797907	0.0471568	0.0284039
0.0666823	0.0555039	0.0265812
0.101863	0.060927	0.0348173
0.0530573	0.0569741	0.0267814
0.147471	0.113587	0.0445028
0.145159	0.0990929	0.104777
0.0469371	0.0401223	0.0246941
0.451102	0.375709	0.236883
0.0644673	0.0573172	0.0297616
0.0435921	0.0521404	0.0212746
0.408374	0.312912	0.113541
0.106036	0.0880991	0.031185
0.0367179	0.0266946	0.0191725
0.0632602	0.0353159	0.0255534
0.0856277	0.0648545	0.0274485
0.0953727	0.0814148	0.0344718
0.145897	0.0990404	0.0400569
0.0697489	0.0561703	0.0262114
0.0731109	0.0580194	0.0318767
0.0930697	0.0760899	0.0279106
0.201795	0.133874	0.0726108
0.0964638	0.0805414	0.0278311
0.14862	0.117376	0.0497296
0.202001	0.150435	0.0765837
0.0740649	0.0605421	0.0292366
0.0747554	0.066419	0.0270932
0.0433628	0.042477	0.0253063
0.0317747	0.0224036	0.0190162
0.109809	0.0704748	0.0318776
0.0709041	0.0480054	0.0246802
0.0750857	0.0515461	0.0266965
0.0794167	0.0627217	0.0282221
0.0705466	0.044409	0.0246773
0.125624	0.0961237	0.0402278
0.0783195	0.0525431	0.0310975
0.0881074	0.056377	0.0285822
0.0526977	0.0296482	0.022428
0.0603253	0.0795709	0.0267317
0.372609	0.306055	0.101512
0.236655	0.191956	0.0728174
0.152809	0.1063	0.0411019
0.274739	0.201787	0.067039
0.0461776	0.0343505	0.0238596
0.0522153	0.0563049	0.0262942
0.081992	0.0577673	0.0297572
0.131039	0.0885723	0.0336048
0.0614171	0.0612654	0.0288988
0.0668256	0.0493947	0.0281178
0.167942	0.115031	0.0449834
0.0550069	0.0568401	0.0247169
0.302655	0.231636	0.0954592
0.0835355	0.0664917	0.0306254
0.0653469	0.0560615	0.0279895
0.0794897	0.0647523	0.0329098
0.0461858	0.0339524	0.0215489
0.188377	0.149918	0.066381
0.357263	0.240987	0.174921
0.140894	0.102062	0.0387332
0.0412741	0.0374454	0.0184604
0.177818	0.145457	0.0512582
0.0691552	0.0499004	0.0317247
0.09233	0.0579317	0.0308642
0.209449	0.152887	0.0619147
0.0509761	0.0563407	0.0226323
0.354807	0.259426	0.152131
0.102945	0.0665834	0.0344307
0.0620558	0.0468017	0.0255499
0.0444376	0.0430506	0.0236843
0.264163	0.211307	0.0846838
0.0603471	0.0559852	0.0208832
0.252207	0.208112	0.0788052
0.108929	0.0941686	0.0350996
0.0863613	0.0711334	0.0304398
0.0815082	0.0629624	0.0292204
0.0666673	0.0551202	0.026526
0.40945	0.313595	0.136683
0.16893	0.132675	0.0459651
0.0399237	0.0401721	0.0184226
0.143489	0.103465	0.0452445
0.108665	0.0898833	0.0436139
0.165761	0.117397	0.0501911
0.148061	0.126409	0.0442036
0.0917254	0.0852678	0.030631
0.0628951	0.0556839	0.0262407
0.0906213	0.0656796	0.0259383
0.0407043	0.0491931	0.0218699
0.157901	0.135015	0.0956753
0.101435	0.0652045	0.0340411
0.0699829	0.0561652	0.0276986
0.211848	0.171297	0.0506023
0.0606583	0.0523159	0.0275668
0.128195	0.0969046	0.0413886
0.16715	0.100745	0.0499398
0.276979	0.222593	0.0675335
0.0763467	0.0556664	0.0310913
0.167738	0.137003	0.0464588
0.110386	0.0755509	0.0313452
0.0617262	0.0594049	0.0250716
0.170982	0.12317	0.048643
0.10687	0.0807869	0.0341126
0.172635	0.130443	0.049962
0.151825	0.102043	0.0396942
0.0592499	0.0369181	0.0233213
0.0930594	0.0594124	0.0320496
0.0224153	0.0261081	0.0205359
0.072187	0.0612708	0.0347798
0.302026	0.222629	0.0905454
0.2523	0.177095	0.0694
0.0597985	0.0529802	0.0234765
0.188898	0.119411	0.0766313
0.280989	0.224833	0.0836637
0.15	0.124018	0.0573021
0.0430878	0.0257733	0.0201205
0.0646345	0.0549261	0.0272969
0.341713	0.27405	0.0900659
0.205219	0.137171	0.0566145
0.0525803	0.0379378	0.021937
0.0928923	0.0489053	0.0371848
0.0735586	0.0485838	0.026364
0.387242	0.322151	0.112411
0.220103	0.169712	0.0609032
0.112602	0.0833372	0.0372714
0.063746	0.0538095	0.0244233
0.0492831	0.0571571	0.0223577
0.0781734	0.0733851	0.0295154
0.0450224	0.0412358	0.0216393
0.0568868	0.0527786	0.0319929
0.0435709	0.0415991	0.0214528
0.0819156	0.0634303	0.0362924
0.0397128	0.0407605	0.0236675
0.202501	0.164909	0.0532988
0.231614	0.155334	0.0933616
0.0535391	0.0498334	0.0273584
0.0847413	0.0647106	0.0290235
0.0564003	0.0396526	0.0198879
0.0991237	0.0710315	0.0314356
0.0697796	0.063753	0.0293546
0.10519	0.0750178	0.0305932
0.352766	0.281664	0.10351
0.152878	0.105803	0.0421758
0.1093	0.0673892	0.0301577
0.0714446	0.0674217	0.0312884
0.1066	0.0631063	0.0392337
0.124303	0.0676332	0.0337272
0.213334	0.142104	0.105771
0.175423	0.120944	0.049635
0.102677	0.0949519	0.0363013
0.180217	0.141449	0.0546668
0.0662885	0.0552827	0.0347281
0.317264	0.216966	0.10965
0.067972	0.0663172	0.0312222
0.25978	0.202769	0.0786518
0.0534701	0.0430434	0.0237053
0.0393327	0.0601113	0.022867
0.0647955	0.0578277	0.0260291
0.104577	0.0949305	0.0398414
0.138035	0.097724	0.0582516
0.329675	0.273641	0.0931721
0.0662326	0.0566583	0.0242489
0.11887	0.0807766	0.033875
0.0584958	0.05503	0.0288902
0.0688604	0.0517441	0.0247213
0.177365	0.124779	0.0560857
0.376092	0.276525	0.112887
0.0655079	0.0616518	0.029879
0.127655	0.107061	0.0368419
0.0889249	0.0574614	0.0286726
0.0602093	0.0422937	0.0205483
0.178238	0.135654	0.0958417
0.0621929	0.0495254	0.0284707
0.0687062	0.029409	0.0246217
0.059718	0.0599283	0.0264119
0.327235	0.270898	0.0939883
0.126893	0.0924946	0.0338126
0.0776337	0.0523213	0.026006
0.0879771	0.050337	0.0237845
0.188356	0.162655	0.0565474
0.067263	0.0596428	0.0270974
0.065499	0.0545562	0.0251145
0.380981	0.293472	0.115116
0.0495042	0.0426207	0.022193
0.0877717	0.0760334	0.0302491
0.0867741	0.0627665	0.0282951
0.188331	0.132576	0.0449486
0.0740205	0.083288	0.0301702
0.391114	0.3132	0.112762
0.0650862	0.066614	0.0252992
0.0683698	0.038918	0.0261245
0.213331	0.156784	0.0722363
0.0671313	0.0469035	0.0270548
0.0504834	0.0370836	0.0244186
0.283934	0.186618	0.0995264
0.166443	0.128463	0.134291
0.260872	0.198037	0.0781392
0.243444	0.17834	0.0749378
0.116037	0.0952286	0.0382274
0.138665	0.10501	0.0507128
0.369796	0.313189	0.102884
0.0733798	0.0513883	0.0258851
0.0888042	0.0615298	0.0311997
0.102865	0.0786559	0.0312973
0.050641	0.0331448	0.0263495
0.139333	0.0978159	0.0382191
0.15723	0.1212	0.0324321
0.170492	0.121426	0.0508402
0.0632165	0.0584428	0.0254101
0.0602734	0.0501321	0.0252117
0.063237	0.0559999	0.0342844
0.170817	0.13585	0.0481854
0.0760267	0.0728527	0.0281447
0.155336	0.128532	0.0436689
0.096646	0.0757898	0.0369356
0.0637208	0.0435004	0.029639
0.0558851	0.0524364	0.0234745
0.0584344	0.0463161	0.0253125
0.249759	0.19962	0.103824
0.0608643	0.0511068	0.0231762
0.0561485	0.0523973	0.0265538
0.0963089	0.0431663	0.0297832
0.303849	0.243662	0.0875326
0.0769575	0.0633494	0.0291308
0.155849	0.114071	0.0419987
0.0812578	0.0479399	0.0290974
0.0426777	0.0292155	0.0224398
0.143246	0.113236	0.0380444
0.159562	0.101888	0.0551421
0.273584	0.18109	0.0729123
0.0818822	0.0435867	0.0262581
0.224261	0.162336	0.064803
0.184374	0.1551	0.0509493
0.0717264	0.0653959	0.0278683
0.189964	0.154935	0.0446979
0.0782035	0.0483632	0.020093
0.127476	0.071143	0.0471428
0.13861	0.113064	0.0412503
0.0376138	0.0311905	0.023076
0.0570362	0.0586215	0.0267497
0.0484138	0.05045	0.023674
0.159306	0.11044	0.0417212
0.0645	0.0534595	0.0352531
0.271009	0.192512	0.0806335
0.153714	0.113332	0.0413221
0.331826	0.263639	0.102524
0.152131	0.109733	0.0496602
0.039966	0.0283526	0.026275
0.127745	0.0845286	0.0371724
0.0315987	0.0362393	0.0188379
0.148524	0.100614	0.0436775
0.26212	0.181793	0.0764729
0.298316	0.209282	0.076856
0.0448327	0.0507309	0.0191829
0.0621288	0.0400063	0.021809
0.0661841	0.042889	0.025515
0.283023	0.217623	0.0710515
0.303701	0.231576	0.0957569
0.10626	0.085875	0.0341052
0.0598101	0.0489116	0.0252232
0.181656	0.119444	0.0459205
0.0907325	0.0639429	0.0324392
0.159286	0.107408	0.0408831
0.0624816	0.0732349	0.0286664
0.0759748	0.0479423	0.0268077
0.0864022	0.0793692	0.0290226
0.0997774	0.069942	0.0315471
0.405325	0.32222	0.114809
0.0909768	0.0611175	0.0298917
0.21632	0.162659	0.0564351
0.0359754	0.035639	0.0201436
0.155275	0.11157	0.0460198
0.103195	0.0787911	0.0319899
0.044095	0.0451557	0.0194211
0.084164	0.0595551	0.028628
0.0653469	0.0472416	0.0263436
0.0648344	0.0498475	0.0284033
0.0679938	0.0606209	0.0287063
0.276766	0.226261	0.0816081
0.0792141	0.07605	0.0297241
0.0624734	0.0429836	0.023914
0.0992417	0.0825834	0.0313836
0.0626767	0.0468341	0.0264946
0.0589141	0.0590533	0.0253654
0.0576592	0.0336132	0.0317094
0.171326	0.139176	0.0504078
0.192563	0.16033	0.0536963
0.0545742	0.0516353	0.028529
0.0736486	0.0595885	0.0302668
0.0438262	0.0451981	0.021175
0.0584324	0.0534577	0.0273007
0.221608	0.171725	0.0723672
0.0490866	0.0486439	0.0238573
0.0716179	0.0613792	0.0262735
0.0646679	0.045543	0.0266897
0.0251209	0.0236692	0.0196393
0.374684	0.313462	0.103041
0.0644973	0.0558945	0.025826
0.183688	0.136076	0.0537173
0.306942	0.241066	0.0932989
0.0588786	0.0400132	0.0240707
0.292999	0.253821	0.101064
0.140934	0.0993513	0.0395709
0.278937	0.22656	0.0781318
0.274088	0.238085	0.0888146
0.428096	0.344243	0.133388
0.247103	0.17358	0.072377
0.0940891	0.0451524	0.0290398
0.196257	0.138817	0.0650082
0.0573126	0.046875	0.0224064
0.176909	0.120358	0.0519141
0.17531	0.137327	0.0463787
0.090001	0.0862338	0.0382324
0.0719188	0.0514782	0.0304273
0.210694	0.182779	0.0549589
0.107795	0.0781683	0.0323662
0.318201	0.279524	0.0805528
0.0941622	0.0617269	0.0313277
0.0779571	0.0433646	0.0286824
0.0530785	0.0526152	0.0230148
0.113927	0.0893761	0.0394855
0.0806812	0.0714714	0.0246462
0.125562	0.0973989	0.0404994
0.0445604	0.033703	0.0276472
0.123057	0.0803932	0.0378718
0.147077	0.101526	0.0362209
0.285494	0.197144	0.232157
0.0396412	0.0496273	0.0246536
0.191042	0.139113	0.0558613
0.0973434	0.0619706	0.0358156
0.0483175	0.0486895	0.0251254
0.0798541	0.0576579	0.0265659
0.0900468	0.0790294	0.0409573
0.0539785	0.0558365	0.0251765
0.0690754	0.0621548	0.0297838
0.0451349	0.0446846	0.0312021
0.43017	0.325496	0.18783
0.156366	0.109924	0.0474461
0.0689402	0.0452368	0.0270045
0.0626099	0.052172	0.0283427
0.229579	0.193955	0.0603935
0.132361	0.0967715	0.0325261
0.255834	0.174382	0.0787304
0.123833	0.0828934	0.0332755
0.0719379	0.0544504	0.0293753
0.0662421	0.0641412	0.0266318
0.075781	0.0708639	0.0273507
0.0702074	0.0617479	0.0251422
0.0792182	0.0620424	0.03207
0.115336	0.0798752	0.0356515
0.0490422	0.0531467	0.0271411
0.0589455	0.0703239	0.0250518
0.133222	0.0749181	0.0635748
0.0679692	0.0498256	0.0184835
0.205202	0.154202	0.125689
0.0671811	0.069683	0.0300927
0.0548554	0.0422592	0.023943
0.0674527	0.0599652	0.0358221
0.0797313	0.0675449	0.0337476
0.0638013	0.0485435	0.0289082
0.0579185	0.0579079	0.0280658
0.0759353	0.0668986	0.0301926
0.0785795	0.058614	0.0279611
0.123798	0.0905972	0.0377281
0.047526	0.0584548	0.0211912
0.30273	0.240653	0.088642
0.0698028	0.0394104	0.0249808
0.206419	0.157598	0.0620844
0.0671436	0.0561496	0.0245912
0.046557	0.0454998	0.0223529
0.246544	0.190789	0.080068
0.11761	0.0741194	0.0298722
0.0753853	0.0485402	0.0289351
0.329344	0.256027	0.0841645
0.0781209	0.0603138	0.0308441
0.0617419	0.0340603	0.0244887
0.224062	0.15161	0.0633676
0.0665055	0.0575359	0.0271937
0.0413696	0.0252794	0.0188817
0.0763426	0.0534754	0.0250763
0.0729997	0.0605698	0.0315772
0.247833	0.193421	0.0715969
0.0610827	0.0627067	0.0252404
0.30879	0.211288	0.11387
0.046469	0.0420059	0.0230854
0.0583205	0.0583517	0.027808
0.0544221	0.0540766	0.0243855
0.295287	0.221995	0.0755438
0.122339	0.0813343	0.0351058
0.0533637	0.0363841	0.0280791
0.0714712	0.0628281	0.0315288
0.0535268	0.0618934	0.0282966
0.0716036	0.0444815	0.0273297
0.313302	0.257656	0.104911
0.404855	0.349247	0.109119
0.391666	0.309227	0.117823
0.171298	0.112539	0.0576364
0.102783	0.0635622	0.0415142
0.397133	0.295007	0.141599
0.0727861	0.0647214	0.0268523
0.222883	0.144975	0.0671954
0.157003	0.101836	0.0575173
0.118485	0.0607182	0.0341785
0.0745453	0.0595554	0.0306703
0.115437	0.074666	0.0327848
0.318875	0.242097	0.0935141
0.0672712	0.0591305	0.0283983
0.153166	0.118173	0.0445193
0.0598005	0.0415206	0.0262969
0.0920693	0.0496522	0.0272602
0.190348	0.146291	0.0506147
0.146823	0.117255	0.0421338
0.0666038	0.0560447	0.0253997
0.118037	0.0779408	0.0330476
0.0580489	0.0593409	0.0258319
0.0554831	0.0418127	0.0194238
0.100695	0.0879035	0.0482014
0.0373579	0.0357051	0.0205932
0.270641	0.2321	0.0756159
0.0382607	0.0355557	0.0226042
0.251994	0.205077	0.0692625
0.0470859	0.0547605	0.0262981
0.328115	0.278174	0.0971639
0.132511	0.100289	0.0383684
0.105606	0.0748397	0.0309133
0.246545	0.195151	0.137945
0.163687	0.129702	0.0443553
0.0783127	0.0620343	0.0297022
0.0711825	0.0571444	0.02346
0.0700484	0.0563251	0.0244157
0.0320184	0.0342667	0.0216515
0.114893	0.102113	0.029077
0.123428	0.109159	0.0507988
0.186154	0.137306	0.0485948
0.0660695	0.0380517	0.026236
0.216617	0.187261	0.0674564
0.317903	0.247459	0.0852585
0.0403304	0.0275416	0.0231366
0.0650855	0.0517279	0.0237112
0.124971	0.073081	0.0328536
0.177784	0.126227	0.0860516
0.0562918	0.0590356	0.0259507
0.37793	0.292031	0.128648
0.16043	0.119738	0.107714
0.334636	0.282376	0.111575
0.160008	0.10584	0.0527525
0.0971666	0.0702767	0.0310206
0.0604283	0.0445343	0.0280288
0.0716882	0.0639389	0.028821
0.0627552	0.0581333	0.0257657
0.103522	0.100285	0.0371647
0.41606	0.350319	0.177763
0.0934027	0.0774754	0.0316065
0.11079	0.073331	0.0340213
0.0601021	0.0620851	0.0239232
0.131879	0.112719	0.0438256
0.051494	0.0492983	0.0257479
0.0708775	0.0632202	0.0295056
0.356526	0.266687	0.114117
0.0672227	0.0584839	0.0303455
0.277569	0.198542	0.0825144
0.107967	0.0759244	0.0320549
0.133663	0.0812012	0.0396809
0.422309	0.37404	0.117133
0.167665	0.122281	0.0400676
0.0780527	0.054019	0.0335315
0.0999002	0.0689174	0.0309429
0.0641275	0.0687882	0.0269442
0.072827	0.0533838	0.0273791
0.0463271	0.0431579	0.0232604
0.058749	0.0539126	0.0309562
0.0758329	0.0733839	0.0287897
0.0762246	0.0601711	0.0292041
0.374143	0.292787	0.109274
0.0665977	0.0620953	0.0254198
0.0786006	0.0643118	0.0324504
0.120726	0.0879846	0.0341833
0.313034	0.256178	0.105272
0.323069	0.265704	0.0839265
0.131859	0.0930905	0.0400788
0.123218	0.0933149	0.0504864
0.0761188	0.0405051	0.0227384
0.161502	0.138731	0.0424785
0.0852968	0.0616488	0.0274355
0.0689826	0.0479846	0.0278198
0.0598265	0.0553359	0.024395
0.0307655	0.0413641	0.0213458
0.0438262	0.0377104	0.0226781
0.0359024	0.0362153	0.0238995
0.131685	0.0947289	0.0418075
0.0729799	0.0556024	0.0270341
0.0456699	0.0391274	0.0230402
0.0602871	0.0631734	0.0245392
0.0612704	0.0451623	0.0293407
0.0965273	0.0723776	0.0271352
0.0498433	0.0391583	0.0247689
0.070421	0.0554161	0.0243447
0.292416	0.211116	0.0880552
0.0340034	0.0264975	0.0187546
0.130054	0.0852122	0.035115
0.0541402	0.0474606	0.0234487
0.22373	0.170709	0.0598653
0.115093	0.0805564	0.0340618
0.0551474	0.0553017	0.0249386
0.20339	0.140033	0.058483
0.373506	0.296598	0.121233
0.0662039	0.0488274	0.0285491
0.339347	0.248901	0.0951219
0.156552	0.106537	0.0472256
0.33749	0.270452	0.100265
0.0440507	0.0338986	0.0257382
0.128786	0.093966	0.0372942
0.100894	0.0565393	0.0300924
0.10087	0.0738148	0.0260181
0.0877219	0.0674944	0.0294873
0.107779	0.0576099	0.0295441
0.0525926	0.029836	0.0244071
0.0832933	0.0545412	0.0265996
0.131324	0.0909692	0.042096
0.0579854	0.0570074	0.0251842
0.0896892	0.0590972	0.037933
0.0376889	0.0385736	0.0188264
0.0528137	0.0535604	0.0212684
0.0306154	0.036513	0.0205403
0.076679	0.0713963	0.0288119
0.103071	0.0682366	0.0298151
0.0486014	0.0397866	0.0249894
0.054796	0.0441233	0.0264364
0.214939	0.155244	0.0649772
0.0909966	0.0800982	0.0321744
0.0736404	0.042599	0.0241212
0.331094	0.25393	0.0956439
0.113347	0.0841533	0.0395872
0.415577	0.325704	0.126333
0.103198	0.0703783	0.0284252
0.0709703	0.0554294	0.0280365
0.0724231	0.0467704	0.0239581
0.0834775	0.0498052	0.0307546
0.325326	0.258754	0.101236
0.0862507	0.0634798	0.0334797
0.0732672	0.0608369	0.0267438
0.348605	0.286296	0.0907623
0.133596	0.0961507	0.0388373
0.0511876	0.0396743	0.0204818
0.073955	0.0521029	0.0279014
0.312792	0.223222	0.0901026
0.053086	0.058764	0.023716
0.140552	0.0989947	0.0421264
0.327093	0.254825	0.0887428
0.113215	0.0759135	0.0358774
0.0579861	0.0587604	0.0271813
0.0864083	0.053723	0.0382656
0.17605	0.133013	0.0537475
0.228274	0.178085	0.0747321
0.0762976	0.0486811	0.0285272
0.126109	0.0922221	0.0385378
0.0515302	0.0465595	0.0249717
0.234982	0.163669	0.065571
0.21558	0.178424	0.0771226
0.044209	0.0341868	0.0238103
0.0379468	0.0496588	0.0203139
0.308772	0.248125	0.0830039
0.422259	0.322295	0.160478
0.0962427	0.0649678	0.0372915
0.157187	0.104236	0.0518813
0.189246	0.132066	0.0503208
0.0480036	0.0436335	0.0267199
0.114356	0.0926013	0.0283761
0.208284	0.165824	0.0700946
0.208534	0.145815	0.0567502
0.0570615	0.0522366	0.0240343
0.0757749	0.061796	0.0317224
0.0964993	0.0781779	0.0350127
0.0947715	0.0625105	0.030195
0.234101	0.18725	0.0671022
0.0908219	0.0499359	0.0302334
0.0380089	0.035175	0.0215078
0.0666918	0.0605734	0.0272265
0.0348577	0.02329	0.0183975
0.0547387	0.0381599	0.0230257
0.0656089	0.0393071	0.0204983
0.203042	0.143274	0.0580438
0.236405	0.154883	0.076929
0.155316	0.111111	0.0426363
0.296042	0.215294	0.0794756
0.133523	0.0990917	0.0289076
0.0644741	0.0526137	0.0240565
0.234489	0.175227	0.0557659
0.132686	0.0877598	0.0309393
0.0652732	0.0571447	0.0243276
0.384549	0.334339	0.114586
0.190963	0.125725	0.0412364
0.041547	0.0423725	0.0175107
0.114079	0.09795	0.039116
0.223064	0.164221	0.0726164
0.371536	0.314565	0.108403
0.064294	0.0532305	0.026878
0.034509	0.0342853	0.0199781
0.418939	0.337118	0.128659
0.0972356	0.0683664	0.0262372
0.135156	0.0884747	0.0317348
0.0771267	0.0527519	0.0280729
0.141827	0.0987829	0.0433162
0.276776	0.222118	0.0747321
0.164336	0.128606	0.108274
0.324241	0.261228	0.0917458
0.0369587	0.0235312	0.020655
0.436536	0.345217	0.191927
0.0426941	0.041429	0.0223541
0.264909	0.194254	0.0720444
0.0524329	0.0422628	0.0191267
0.216304	0.176684	0.0583982
0.0770864	0.0700607	0.0323615
0.236854	0.202255	0.065125
0.0576586	0.0492199	0.0216692
0.0721269	0.0489594	0.0273105
0.0515097	0.0314829	0.0245383
[truncated: 9,177 more rows]

## Sheet: PC_auc
Table S4. Gene regulatory network outputs for relevant cell types. Related to Figure 5: Plasma cells - pySCENIC regulon auc scores per cell
[truncated: 155,540 more rows]

[truncated: 2 more sheets: PC_regulons, PC_rss]
