# Supplementary material for: An atlas of cells in the human tonsil
Source: Immunity. 2024 Feb 13;57(2):379–399.e18. doi: 10.1016/j.immuni.2024.01.006 (PMC10869140; doi:10.1016/j.immuni.2024.01.006)
Supplement: Table S5. scATAC motif analysis for relevant cell types, related to Figure 3 [file mmc7.xlsx]

## Sheet: CD8T Tf
Table S5. scATAC Motif analysis for relevant cell types. Related to Figure 3: RM CD8 T vs CD8 Tf differential motif activity analysis.
p_val	avg_diff	pct.1	pct.2	p_val_adj	motif	motif_name
3.03395e-32	-1.06451	0.381	0.731	2.26333e-29	MA1112.2	NR4A1
2.70532e-29	-1.65541	0.445	0.774	2.01817e-26	MA1142.1	FOSL1::JUND
3.3375e-29	-1.7221	0.463	0.795	2.48977e-26	MA0490.2	JUNB
4.98903e-29	-1.71562	0.474	0.769	3.72182e-26	MA1137.1	FOSL1::JUNB
1.23221e-28	-1.62808	0.45	0.778	9.19231e-26	MA1130.1	FOSL2::JUN
1.45805e-28	-1.68597	0.464	0.769	1.0877e-25	MA1134.1	FOS::JUNB
2.21232e-28	-1.57417	0.434	0.756	1.65039e-25	MA0655.1	JDP2
3.78879e-28	-1.73107	0.464	0.782	2.82644e-25	MA0491.2	JUND
1.0884e-27	-1.63212	0.453	0.769	8.11947e-25	MA1144.1	FOSL2::JUND
2.19442e-27	-1.62692	0.453	0.765	1.63704e-24	MA0099.3	FOS::JUN
2.37597e-27	-1.61157	0.456	0.748	1.77248e-24	MA1128.1	FOSL1::JUN
3.68039e-27	-1.65271	0.468	0.761	2.74557e-24	MA0477.2	FOSL1
4.02723e-27	-1.58053	0.459	0.731	3.00431e-24	MA1141.1	FOS::JUND
4.17259e-27	-1.62864	0.469	0.774	3.11275e-24	MA1138.1	FOSL2::JUNB
9.45557e-27	-1.471	0.456	0.761	7.05386e-24	MA1132.1	JUN::JUNB
1.45728e-26	-1.59488	0.455	0.761	1.08713e-23	MA1135.1	FOSB::JUNB
2.40465e-26	-1.53023	0.444	0.756	1.79387e-23	MA0478.1	FOSL2
7.92117e-26	-1.53563	0.467	0.756	5.9092e-23	MA0476.1	FOS
1.83443e-25	-1.5741	0.528	0.812	1.36849e-22	MA0835.2	BATF3
2.33797e-25	-1.55795	0.484	0.774	1.74413e-22	MA0489.1	JUN(var.2)
2.34414e-25	-1.55668	0.523	0.799	1.74873e-22	MA0462.2	BATF::JUN
7.3846e-25	-1.53559	0.52	0.774	5.50891e-22	MA1634.1	BATF
2.47711e-24	-1.49939	0.48	0.769	1.84792e-21	MA1622.1	Smad2::Smad3
5.94316e-24	-1.27769	0.464	0.774	4.4336e-21	MA1101.2	BACH2
1.89866e-23	-1.28262	0.444	0.722	1.4164e-20	MA0625.1	NFATC3
7.0793e-22	-1.24711	0.491	0.718	5.28116e-19	MA1525.1	NFATC4
6.01816e-20	-1.17353	0.445	0.705	4.48955e-17	MA0624.1	NFATC1
4.09671e-19	-1.18825	0.429	0.705	3.05615e-16	MA0841.1	NFE2
1.08026e-18	-0.983929	0.576	0.803	8.05874e-16	MA1633.1	BACH1
1.72102e-16	-1.0168	0.459	0.679	1.28388e-13	MA0606.1	NFAT5
2.17258e-15	-0.769898	0.387	0.624	1.62075e-12	MA0778.1	NFKB2
3.62836e-14	-0.843312	0.59	0.782	2.70676e-11	MA0089.2	NFE2L1
3.67066e-14	-0.652688	0.444	0.684	2.73831e-11	MA0792.1	POU5F1B
6.38533e-14	-0.644404	0.459	0.697	4.76346e-11	MA1115.1	POU5F1
3.22916e-13	-0.826044	0.449	0.641	2.40895e-10	MA0152.1	NFATC2
5.07481e-13	-0.621514	0.445	0.667	3.78581e-10	MA0789.1	POU3F4
6.39154e-12	-0.575262	0.477	0.679	4.76809e-09	MA0627.2	POU2F3
4.90881e-11	-0.591807	0.456	0.637	3.66197e-08	MA0785.1	POU2F1
1.76164e-10	-0.570299	0.456	0.641	1.31419e-07	MA0787.1	POU3F2
3.55411e-10	-0.576596	0.448	0.624	2.65137e-07	MA0786.1	POU3F1
7.42178e-10	0.528657	0.487	0.316	5.53665e-07	MA0598.3	EHF
8.84416e-10	-0.633269	0.772	0.859	6.59774e-07	MA0803.1	TBX15
1.30497e-09	-0.511524	0.503	0.662	9.73511e-07	MA0784.1	POU1F1
1.4991e-09	-0.533772	0.465	0.628	1.11833e-06	MA1111.1	NR2F2
3.10257e-09	-0.388652	0.344	0.504	2.31451e-06	MA1627.1	Wt1
3.61863e-09	-0.588129	0.793	0.876	2.6995e-06	MA0807.1	TBX5
4.47427e-09	0.500075	0.631	0.419	3.3378e-06	MA0051.1	IRF2
5.90303e-09	0.612891	0.455	0.261	4.40366e-06	MA0139.1	CTCF
7.01194e-09	-0.499433	0.485	0.624	5.2309e-06	MA0788.1	POU3F3
1.1124e-08	0.426732	0.463	0.308	8.29848e-06	MA1104.2	GATA6
1.22412e-08	-0.605107	0.786	0.85	9.13192e-06	MA0801.1	MGA
1.31934e-08	0.501303	0.726	0.564	9.84226e-06	MA0653.1	IRF9
1.33491e-08	0.50535	0.68	0.513	9.95845e-06	MA0772.1	IRF7
1.75432e-08	-0.481519	0.507	0.671	1.30872e-05	MA0507.1	POU2F2
2.06409e-08	0.522664	0.74	0.581	1.53981e-05	MA1419.1	IRF4
2.57803e-08	-0.595617	0.811	0.872	1.92321e-05	MA0805.1	TBX1
6.22683e-08	-0.41362	0.284	0.496	4.64521e-05	MA0162.4	EGR1
7.43581e-08	-0.392521	0.515	0.692	5.54712e-05	MA1572.1	TGIF2LY
7.60338e-08	-0.621061	0.852	0.919	5.67212e-05	MA0802.1	TBR1
8.005e-08	-0.656141	0.874	0.927	5.97173e-05	MA0800.1	EOMES
8.43884e-08	-0.601982	0.863	0.923	6.29538e-05	MA0688.1	TBX2
9.06957e-08	-0.56766	0.791	0.868	6.7659e-05	MA1567.1	TBX6
9.13257e-08	-0.619338	0.855	0.906	6.81289e-05	MA0690.1	TBX21
1.70135e-07	-0.504835	0.647	0.786	0.000126921	MA0501.1	MAF::NFE2
1.87815e-07	0.465184	0.465	0.316	0.00014011	MA0640.2	ELF3
2.36776e-07	-0.398689	0.306	0.487	0.000176635	MA0732.1	EGR3
2.93631e-07	-0.300768	0.266	0.385	0.000219049	MA0741.1	KLF16
4.66861e-07	0.368008	0.456	0.308	0.000348278	MA0482.2	GATA4
4.75502e-07	-0.3988	0.377	0.551	0.000354724	MA1155.1	ZSCAN4
6.50804e-07	-0.398139	0.377	0.547	0.0004855	MA1534.1	NR1I3
7.34845e-07	-0.418927	0.604	0.692	0.000548195	MA0591.1	Bach1::Mafk
8.49756e-07	-0.327823	0.284	0.432	0.000633918	MA1512.1	KLF11
9.235e-07	0.437214	0.503	0.333	0.000688931	MA0062.3	GABPA
1.05985e-06	-0.4544	0.615	0.752	0.000790645	MA0150.2	Nfe2l2
1.21086e-06	-0.481416	0.458	0.581	0.000903298	MA0107.1	RELA
1.34467e-06	0.381319	0.493	0.372	0.00100312	MA0081.2	SPIB
1.61529e-06	-0.357625	0.309	0.462	0.00120501	MA0733.1	EGR4
2.19904e-06	-0.359447	0.515	0.662	0.00164049	MA0723.1	VAX2
2.19904e-06	-0.359447	0.515	0.662	0.00164049	MA0912.2	HOXD3
2.22639e-06	0.446936	0.473	0.38	0.00166089	MA0473.3	ELF1
2.5216e-06	-0.536838	0.837	0.897	0.00188112	MA0689.1	TBX20
2.67474e-06	0.343653	0.483	0.346	0.00199536	MA0036.3	GATA2
2.86819e-06	-0.466286	0.777	0.855	0.00213967	MA1565.1	TBX18
3.21687e-06	0.467218	0.456	0.346	0.00239979	MA0761.2	ETV1
4.14366e-06	-0.392509	0.417	0.594	0.00309117	MA0105.4	NFKB1
5.47127e-06	-0.368237	0.443	0.568	0.00408157	MA0142.1	Pou5f1::Sox2
6.38419e-06	-0.430182	0.499	0.611	0.00476261	MA0101.1	REL
1.01277e-05	0.3876	0.464	0.35	0.00755526	MA1508.1	IKZF1
1.0806e-05	-0.428733	0.768	0.855	0.00806125	MA1566.1	TBX3
1.27843e-05	0.350472	0.438	0.359	0.00953708	MA0080.5	SPI1
1.29021e-05	-0.407413	0.807	0.876	0.00962499	MA0806.1	TBX4
1.40744e-05	0.429923	0.729	0.632	0.0104995	MA0652.1	IRF8
1.94849e-05	-0.329193	0.512	0.628	0.0145357	MA1571.1	TGIF2LX
1.95947e-05	0.31724	0.511	0.389	0.0146177	MA0136.2	ELF5
2.16035e-05	-0.318047	0.497	0.667	0.0161162	MA1641.1	MYF5
2.68119e-05	-0.252278	0.282	0.389	0.0200017	MA0746.2	SP3
4.61973e-05	-0.32944	0.502	0.594	0.0344632	MA0782.2	PKNOX1
5.57332e-05	-0.292927	0.444	0.56	0.041577	MA0812.1	TFAP2B(var.2)
6.01106e-05	0.402553	0.429	0.35	0.0448425	MA0764.2	ETV4
6.17935e-05	-0.252581	0.281	0.38	0.0460979	MA0747.1	SP8
6.37907e-05	-0.329362	0.348	0.453	0.0475879	MA0867.2	SOX4

## Sheet: GCBC
Table S5. scATAC Motif analysis for relevant cell types. Related to Figure 4: Motif enrichment analysis for the defined re-entry Differentially accessible region modules
motif	observed	background	percent.observed	percent.background	fold.enrichment	pvalue	motif.name	Comparison
ENSG00000173039_LINE3227_RELA_D_N13	104	4168	50	10.42	4.79846	7.99835e-47	RELA	MEA reentry I
ENSG00000109320_LINE3202_NFKB1_D_N3	104	4324	50	10.81	4.62535	2.44402e-45	NFKB1	MEA reentry I
ENSG00000162924_LINE3217_REL_D_N3	83	2821	39.9038	7.0525	5.65811	4.15355e-41	REL	MEA reentry I
ENSG00000109320_LINE3203_NFKB1_D_N1	73	2658	35.0962	6.645	5.28159	1.16658e-33	NFKB1	MEA reentry I
ENSG00000109320_LINE3205_NFKB1_D_N1	77	3151	37.0192	7.8775	4.69936	2.74665e-32	NFKB1	MEA reentry I
ENSG00000104856_LINE3201_RELB_D	77	3403	37.0192	8.5075	4.35136	4.54186e-30	RELB	MEA reentry I
ENSG00000077150_LINE3188_NFKB2_D_N1	57	2067	27.4038	5.1675	5.30311	7.02242e-26	NFKB2	MEA reentry I
ENSG00000095951_LINE680_HIVEP1_D	74	3908	35.5769	9.77	3.64145	5.60288e-24	HIVEP1	MEA reentry I
ENSG00000127124_LINE1225_HIVEP3_I_N1	74	3908	35.5769	9.77	3.64145	5.60288e-24	HIVEP3	MEA reentry I
ENSG00000077150_LINE3189_NFKB2_D_N1	55	3103	26.4423	7.7575	3.40861	3.49972e-16	NFKB2	MEA reentry I
ENSG00000136826_LINE939_KLF4_D	79	6188	37.9808	15.47	2.45512	2.22622e-15	KLF4	MEA reentry I
ENSG00000109320_LINE3207_NFKB1_D_N1	36	1779	17.3077	4.4475	3.89156	2.69861e-12	NFKB1	MEA reentry I
ENSG00000129911_LINE910_KLF16_D	59	4501	28.3654	11.2525	2.52081	1.12732e-11	KLF16	MEA reentry I
ENSG00000172845_LINE1170_SP3_D_N1	61	4838	29.3269	12.095	2.42471	2.25066e-11	SP3	MEA reentry I
ENSG00000124782_LINE888_RREB1_D_N2	76	7071	36.5385	17.6775	2.06695	7.07648e-11	RREB1	MEA reentry I
ENSG00000102554_LINE710_KLF5_D	72	6499	34.6154	16.2475	2.13051	7.41414e-11	KLF5	MEA reentry I
ENSG00000127528_LINE2741_KLF2_I_N1	72	6499	34.6154	16.2475	2.13051	7.41414e-11	KLF2	MEA reentry I
ENSG00000139651_LINE949_ZNF740_D_N2	46	3182	22.1154	7.955	2.78006	1.72681e-10	ZNF740	MEA reentry I
ENSG00000163848_LINE1042_ZNF148_D	73	7114	35.0962	17.785	1.97336	1.74034e-09	ZNF148	MEA reentry I
ENSG00000105610_LINE802_KLF1_D	59	5383	28.3654	13.4575	2.10778	1.19952e-08	KLF1	MEA reentry I
ENSG00000127528_LINE2759_KLF2_I_N1	59	5383	28.3654	13.4575	2.10778	1.19952e-08	KLF2	MEA reentry I
ENSG00000103495_LINE797_MAZ_D	86	9531	41.3462	23.8275	1.73523	1.65025e-08	MAZ	MEA reentry I
ENSG00000099326_LINE683_MZF1_D_N2	44	3431	21.1538	8.5775	2.4662	1.79108e-08	MZF1	MEA reentry I
ENSG00000128604_LINE2742_IRF5_D_N1	101	12098	48.5577	30.245	1.60548	2.23006e-08	IRF5	MEA reentry I
ENSG00000168610_LINE3497_STAT3_D_N1	34	2301	16.3462	5.7525	2.84157	3.70576e-08	STAT3	MEA reentry I
ENSG00000100105_LINE688_PATZ1_D	45	3743	21.6346	9.3575	2.31201	7.98729e-08	PATZ1	MEA reentry I
ENSG00000068305_LINE2784_MEF2A_D_N1	52	4779	25	11.9475	2.09249	1.51135e-07	MEF2A	MEA reentry I
ENSG00000184937_LINE1305_WT1_D	46	3969	22.1154	9.9225	2.22881	1.61726e-07	WT1	MEA reentry I
ENSG00000164651_LINE1050_SP8_D	46	3984	22.1154	9.96	2.22042	1.80414e-07	SP8	MEA reentry I
ENSG00000170374_LINE1129_SP7_I	46	3984	22.1154	9.96	2.22042	1.80414e-07	SP7	MEA reentry I
ENSG00000217236_LINE1567_SP9_I	46	3984	22.1154	9.96	2.22042	1.80414e-07	SP9	MEA reentry I
ENSG00000118922_LINE842_KLF12_D	49	4455	23.5577	11.1375	2.11517	2.80176e-07	KLF12	MEA reentry I
ENSG00000127528_LINE2742_KLF2_I_N1	49	4455	23.5577	11.1375	2.11517	2.80176e-07	KLF2	MEA reentry I
ENSG00000135625_LINE931_EGR4_D_N3	26	1718	12.5	4.295	2.91036	1.1452e-06	EGR4	MEA reentry I
ENSG00000118689_LINE1964_FOXO3_D_N1	47	4395	22.5962	10.9875	2.05653	1.16881e-06	FOXO3	MEA reentry I
ENSG00000168214_LINE1691_RBPJ_D	37	3053	17.7885	7.6325	2.33062	1.19049e-06	RBPJ	MEA reentry I
ENSG00000185129_LINE3691_PURA_D	62	6604	29.8077	16.51	1.80543	1.26726e-06	PURA	MEA reentry I
ENSG00000175325_LINE2492_PROP1_D_N2	37	3083	17.7885	7.7075	2.30794	1.49942e-06	PROP1	MEA reentry I
ENSG00000172379_LINE273_ARNT2_D	32	2479	15.3846	6.1975	2.48239	1.89346e-06	ARNT2	MEA reentry I
ENSG00000175329_LINE2495_ISX_D_N1	35	2862	16.8269	7.155	2.35177	1.98577e-06	ISX	MEA reentry I
ENSG00000006194_LINE591_ZNF263_D_N1	108	14444	51.9231	36.11	1.43791	2.18819e-06	ZNF263	MEA reentry I
ENSG00000122877_LINE877_EGR2_D_N4	23	1454	11.0577	3.635	3.04201	2.4076e-06	EGR2	MEA reentry I
ENSG00000189308_LINE1715_LIN54_I	50	4940	24.0385	12.35	1.94643	2.41445e-06	LIN54	MEA reentry I
ENSG00000124782_LINE889_RREB1_D_N1	60	6467	28.8462	16.1675	1.78421	3.00008e-06	RREB1	MEA reentry I
ENSG00000172845_LINE1171_SP3_D_N1	61	6693	29.3269	16.7325	1.75269	4.29815e-06	SP3	MEA reentry I
ENSG00000120738_LINE864_EGR1_D_N8	28	2088	13.4615	5.22	2.57884	4.41398e-06	EGR1	MEA reentry I
ENSG00000167074_LINE471_TEF_D_N1	36	3109	17.3077	7.7725	2.22679	4.78371e-06	TEF	MEA reentry I
ENSG00000143355_LINE2384_LHX9_D_N1	30	2344	14.4231	5.86	2.46128	4.89047e-06	LHX9	MEA reentry I
ENSG00000099326_LINE684_MZF1_D_N3	42	3935	20.1923	9.8375	2.05259	5.23409e-06	MZF1	MEA reentry I
ENSG00000106331_LINE2620_PAX4_D_N1	40	3685	19.2308	9.2125	2.08746	6.18192e-06	PAX4	MEA reentry I
ENSG00000068305_LINE2773_MEF2A_D_N1	48	4819	23.0769	12.0475	1.91549	6.33046e-06	MEF2A	MEA reentry I
ENSG00000143190_LINE2655_POU2F1_D_N1	77	9440	37.0192	23.6	1.56861	9.4749e-06	POU2F1	MEA reentry I
ENSG00000165804_LINE1060_ZNF219_D	45	4481	21.6346	11.2025	1.93123	1.0854e-05	ZNF219	MEA reentry I
ENSG00000140009_LINE3006_ESR2_D_N1	36	3228	17.3077	8.07	2.1447	1.09516e-05	ESR2	MEA reentry I
ENSG00000164330_LINE251_EBF1_D_N2	55	5976	26.4423	14.94	1.7699	1.16084e-05	EBF1	MEA reentry I
ENSG00000163666_LINE2423_HESX1_D_N1	30	2477	14.4231	6.1925	2.32912	1.42102e-05	HESX1	MEA reentry I
ENSG00000068305_LINE2776_MEF2A_D_N1	69	8231	33.1731	20.5775	1.6121	1.45776e-05	MEF2A	MEA reentry I
ENSG00000180318_LINE2519_ALX1_D_N2	32	2739	15.3846	6.8475	2.24675	1.46154e-05	ALX1	MEA reentry I
ENSG00000109132_LINE2255_PHOX2B_D_N2	32	2768	15.3846	6.92	2.22321	1.80033e-05	PHOX2B	MEA reentry I
ENSG00000165606_LINE2451_DRGX_D	33	2900	15.8654	7.25	2.18833	1.80117e-05	DRGX	MEA reentry I
ENSG00000164330_LINE255_EBF1_D_N1	35	3168	16.8269	7.92	2.12461	1.80544e-05	EBF1	MEA reentry I
ENSG00000167182_LINE1086_SP2_D_N1	37	3446	17.7885	8.615	2.06482	1.87044e-05	SP2	MEA reentry I
ENSG00000116132_LINE2281_PRRX1_D_N1	31	2660	14.9038	6.65	2.24118	2.12178e-05	PRRX1	MEA reentry I
ENSG00000156150_LINE2402_ALX3_D_N1	30	2545	14.4231	6.3625	2.26689	2.36758e-05	ALX3	MEA reentry I
ENSG00000196092_LINE3170_PAX5_D_N8	34	3107	16.3462	7.7675	2.10443	2.94094e-05	PAX5	MEA reentry I
ENSG00000159216_LINE3282_RUNX1_D_N2	103	14295	49.5192	35.7375	1.38564	3.06235e-05	RUNX1	MEA reentry I
ENSG00000171606_LINE1148_ZNF274_D_N1	29	2460	13.9423	6.15	2.26704	3.28187e-05	ZNF274	MEA reentry I
ENSG00000152192_LINE2674_POU4F1_D	42	4252	20.1923	10.63	1.89956	3.37864e-05	POU4F1	MEA reentry I
ENSG00000185668_LINE2684_POU3F1_D_N1	49	5297	23.5577	13.2425	1.77895	3.58069e-05	POU3F1	MEA reentry I
ENSG00000112658_LINE2806_SRF_D_N9	33	3011	15.8654	7.5275	2.10766	3.80179e-05	SRF	MEA reentry I
ENSG00000164853_LINE2432_UNCX_D_N1	33	3027	15.8654	7.5675	2.09652	4.2176e-05	UNCX	MEA reentry I
ENSG00000165462_LINE2438_PHOX2A_D	32	2896	15.3846	7.24	2.12495	4.33202e-05	PHOX2A	MEA reentry I
ENSG00000167182_LINE1077_SP2_D_N1	55	6305	26.4423	15.7625	1.67755	5.35011e-05	SP2	MEA reentry I
ENSG00000151090_LINE3025_THRB_D_N1	38	3765	18.2692	9.4125	1.94095	5.46546e-05	THRB	MEA reentry I
ENSG00000153560_LINE2149_UBP1_D	49	5421	23.5577	13.5525	1.73825	6.4744e-05	UBP1	MEA reentry I
ENSG00000115112_LINE11249_TFCP2L1_I_N1	49	5421	23.5577	13.5525	1.73825	6.4744e-05	TFCP2L1	MEA reentry I
ENSG00000065029_LINE624_ZNF76_I	40	4112	19.2308	10.28	1.8707	7.57344e-05	ZNF76	MEA reentry I
ENSG00000174282_LINE1183_ZBTB4_D_N1	19	1335	9.13462	3.3375	2.73696	7.79704e-05	ZBTB4	MEA reentry I
ENSG00000081189_LINE2787_MEF2C_D_N3	73	9381	35.0962	23.4525	1.49648	9.58198e-05	MEF2C	MEA reentry I
ENSG00000124664_LINE1836_SPDEF_D_N2	44	4757	21.1538	11.8925	1.77876	9.99563e-05	SPDEF	MEA reentry I
ENSG00000004848_LINE2163_ARX_D	31	2911	14.9038	7.2775	2.04793	0.000113549	ARX	MEA reentry I
ENSG00000115844_LINE2276_DLX2_D_N1	22	1744	10.5769	4.36	2.4259	0.000122143	DLX2	MEA reentry I
ENSG00000106536_LINE2646_POU6F2_D_N2	26	2265	12.5	5.6625	2.20751	0.000133171	POU6F2	MEA reentry I
ENSG00000151090_LINE3024_THRB_D_N1	40	4233	19.2308	10.5825	1.81722	0.000141334	THRB	MEA reentry I
ENSG00000198914_LINE2690_POU3F3_D_N1	47	5298	22.5962	13.245	1.70601	0.000149196	POU3F3	MEA reentry I
ENSG00000068305_LINE2786_MEF2A_D_N8	56	6735	26.9231	16.8375	1.59899	0.000166247	MEF2A	MEA reentry I
ENSG00000198911_LINE312_SREBF2_D_N1	45	5025	21.6346	12.5625	1.72216	0.000172908	SREBF2	MEA reentry I
ENSG00000196092_LINE3178_PAX5_D_N1	62	7750	29.8077	19.375	1.53846	0.000195651	PAX5	MEA reentry I
ENSG00000010818_LINE598_HIVEP2_D	24	2062	11.5385	5.155	2.2383	0.000199979	HIVEP2	MEA reentry I
ENSG00000127124_LINE1226_HIVEP3_I_N1	24	2062	11.5385	5.155	2.2383	0.000199979	HIVEP3	MEA reentry I
ENSG00000131196_LINE3214_NFATC1_D_N1	29	2736	13.9423	6.84	2.03835	0.00020891	NFATC1	MEA reentry I
ENSG00000054598_LINE1936_FOXC1_D_N1	18	1325	8.65385	3.3125	2.61248	0.000213548	FOXC1	MEA reentry I
ENSG00000170122_LINE2827_FOXD4_I_N1	18	1325	8.65385	3.3125	2.61248	0.000213548	FOXD4	MEA reentry I
ENSG00000184492_LINE3268_FOXD4L1_I_N1	18	1325	8.65385	3.3125	2.61248	0.000213548	FOXD4L1	MEA reentry I
ENSG00000187559_LINE3687_FOXD4L3_I_N1	18	1325	8.65385	3.3125	2.61248	0.000213548	FOXD4L3	MEA reentry I
ENSG00000204779_LINE3961_FOXD4L5_I_N1	18	1325	8.65385	3.3125	2.61248	0.000213548	FOXD4L5	MEA reentry I
ENSG00000204793_LINE4098_FOXD4L6_I_N1	18	1325	8.65385	3.3125	2.61248	0.000213548	FOXD4L6	MEA reentry I
ENSG00000129654_LINE6763_FOXJ1_I_N1	18	1325	8.65385	3.3125	2.61248	0.000213548	FOXJ1	MEA reentry I
ENSG00000183770_LINE8753_FOXL2_I_N1	18	1325	8.65385	3.3125	2.61248	0.000213548	FOXL2	MEA reentry I
ENSG00000184659_LINE9074_FOXD4L4_I_N1	18	1325	8.65385	3.3125	2.61248	0.000213548	FOXD4L4	MEA reentry I
ENSG00000204828_LINE10483_FOXD4L2_I_N1	18	1325	8.65385	3.3125	2.61248	0.000213548	FOXD4L2	MEA reentry I
ENSG00000163132_LINE2418_MSX1_D_N1	32	3164	15.3846	7.91	1.94496	0.000222534	MSX1	MEA reentry I
ENSG00000167840_LINE1104_ZNF232_D	28	2627	13.4615	6.5675	2.04972	0.000247834	ZNF232	MEA reentry I
ENSG00000136535_LINE3540_TBR1_D_N2	30	2912	14.4231	7.28	1.98119	0.000261759	TBR1	MEA reentry I
ENSG00000156925_LINE1001_ZIC3_D_N1	22	1847	10.5769	4.6175	2.29062	0.000272163	ZIC3	MEA reentry I
ENSG00000006194_LINE594_ZNF263_D_N2	70	9179	33.6538	22.9475	1.46656	0.000273611	ZNF263	MEA reentry I
ENSG00000178951_LINE1236_ZBTB7A_D_N1	32	3206	15.3846	8.015	1.91948	0.000281199	ZBTB7A	MEA reentry I
ENSG00000185811_LINE1331_IKZF1_D_N2	57	7077	27.4038	17.6925	1.5489	0.000331582	IKZF1	MEA reentry I
ENSG00000163884_LINE1044_KLF15_D	49	5806	23.5577	14.515	1.62299	0.000344068	KLF15	MEA reentry I
ENSG00000198914_LINE2691_POU3F3_D_N1	44	5048	21.1538	12.62	1.67622	0.00037598	POU3F3	MEA reentry I
ENSG00000172819_LINE3056_RARG_D_N2	18	1391	8.65385	3.4775	2.48853	0.000381567	RARG	MEA reentry I
ENSG00000123411_LINE879_IKZF4_I	21	1773	10.0962	4.4325	2.27776	0.000405159	IKZF4	MEA reentry I
ENSG00000185811_LINE1326_IKZF1_D_N3	21	1773	10.0962	4.4325	2.27776	0.000405159	IKZF1	MEA reentry I
ENSG00000144355_LINE2389_DLX1_D	19	1521	9.13462	3.8025	2.40227	0.000405175	DLX1	MEA reentry I
ENSG00000052850_LINE2173_ALX4_D	27	2572	12.9808	6.43	2.01878	0.000408353	ALX4	MEA reentry I
ENSG00000106031_LINE2219_HOXA13_D_N2	22	1905	10.5769	4.7625	2.22088	0.000414255	HOXA13	MEA reentry I
ENSG00000179388_LINE1241_EGR3_D_N2	13	825	6.25	2.0625	3.0303	0.000420222	EGR3	MEA reentry I
ENSG00000185591_LINE1312_SP1_D_N1	38	4163	18.2692	10.4075	1.75539	0.000423848	SP1	MEA reentry I
ENSG00000181690_LINE1275_PLAG1_D_N1	35	3736	16.8269	9.34	1.8016	0.000462651	PLAG1	MEA reentry I
ENSG00000082175_LINE2904_PGR_D_N1	47	5568	22.5962	13.92	1.62329	0.000468174	PGR	MEA reentry I
ENSG00000113580_LINE2961_NR3C1_D_N1	47	5568	22.5962	13.92	1.62329	0.000468174	NR3C1	MEA reentry I
ENSG00000115966_LINE362_ATF2_D_N1	6	190	2.88462	0.475	6.07287	0.000502113	ATF2	MEA reentry I
ENSG00000135625_LINE933_EGR4_D_N1	36	3902	17.3077	9.755	1.77424	0.000504898	EGR4	MEA reentry I
ENSG00000114861_LINE1958_FOXP1_D_N1	93	13424	44.7115	33.56	1.33229	0.000524522	FOXP1	MEA reentry I
ENSG00000107187_LINE2239_LHX3_D	33	3480	15.8654	8.7	1.82361	0.000555992	LHX3	MEA reentry I
ENSG00000119547_LINE1697_ONECUT2_D_N1	48	5775	23.0769	14.4375	1.5984	0.000568464	ONECUT2	MEA reentry I
ENSG00000164299_LINE3669_SPZ1_D_N1	28	2769	13.4615	6.9225	1.94461	0.000572032	SPZ1	MEA reentry I
ENSG00000127528_LINE2754_KLF2_I_N15	34	3640	16.3462	9.1	1.79628	0.000593859	KLF2	MEA reentry I
ENSG00000196843_LINE52_ARID5A_I	32	3359	15.3846	8.3975	1.83205	0.000629378	ARID5A	MEA reentry I
ENSG00000105866_LINE808_SP4_D_N1	35	3804	16.8269	9.51	1.76939	0.000641366	SP4	MEA reentry I
ENSG00000105880_LINE2205_DLX5_D	20	1711	9.61538	4.2775	2.2479	0.000656852	DLX5	MEA reentry I
ENSG00000100219_LINE344_XBP1_D_N4	12	757	5.76923	1.8925	3.04847	0.000661878	XBP1	MEA reentry I
ENSG00000170370_LINE2477_EMX2_D_N1	27	2665	12.9808	6.6625	1.94833	0.000701408	EMX2	MEA reentry I
ENSG00000138378_LINE3490_STAT4_D_N1	39	4428	18.75	11.07	1.69377	0.000707256	STAT4	MEA reentry I
ENSG00000005513_LINE3331_SOX8_D_N1	31	3239	14.9038	8.0975	1.84055	0.000714945	SOX8	MEA reentry I
ENSG00000119508_LINE2965_NR4A3_D	33	3546	15.8654	8.865	1.78967	0.000768521	NR4A3	MEA reentry I
ENSG00000143032_LINE2379_BARHL2_D_N2	27	2683	12.9808	6.7075	1.93526	0.000775761	BARHL2	MEA reentry I
ENSG00000116016_LINE149_EPAS1_D	31	3267	14.9038	8.1675	1.82477	0.000823162	EPAS1	MEA reentry I
ENSG00000105866_LINE807_SP4_D_N1	29	2982	13.9423	7.455	1.8702	0.000840559	SP4	MEA reentry I
ENSG00000185591_LINE1321_SP1_D_N5	52	6532	25	16.33	1.53092	0.000870612	SP1	MEA reentry I
ENSG00000105516_LINE351_DBP_D_N1	24	2288	11.5385	5.72	2.01721	0.000879281	DBP	MEA reentry I
ENSG00000160685_LINE1023_ZBTB7B_D_N1	43	5106	20.6731	12.765	1.61951	0.000905088	ZBTB7B	MEA reentry I
ENSG00000177606_LINE518_JUN_D_N2	23	2158	11.0577	5.395	2.04962	0.000914543	JUN	MEA reentry I
ENSG00000067646_LINE629_ZFY_I	37	4183	17.7885	10.4575	1.70102	0.000915665	ZFY	MEA reentry I
ENSG00000169297_LINE3679_NR0B1_D	23	2159	11.0577	5.3975	2.04867	0.000920191	NR0B1	MEA reentry I
ENSG00000126351_LINE2976_THRA_D_N1	36	4036	17.3077	10.09	1.71533	0.000933855	THRA	MEA reentry I
ENSG00000184486_LINE2680_POU3F2_D_N1	37	4194	17.7885	10.485	1.69656	0.000960537	POU3F2	MEA reentry I
ENSG00000197905_LINE3585_TEAD4_D_N1	41	4818	19.7115	12.045	1.63649	0.000996502	TEAD4	MEA reentry I
ENSG00000120149_LINE2294_MSX2_D_N1	32	3456	15.3846	8.64	1.78063	0.00101206	MSX2	MEA reentry I
ENSG00000091010_LINE2645_POU4F3_D	37	4210	17.7885	10.525	1.69012	0.00102927	POU4F3	MEA reentry I
ENSG00000131196_LINE3211_NFATC1_D_N1	34	3761	16.3462	9.4025	1.73849	0.0010486	NFATC1	MEA reentry I
ENSG00000128573_LINE1970_FOXP2_D_N2	41	4841	19.7115	12.1025	1.62872	0.00109294	FOXP2	MEA reentry I
ENSG00000121068_LINE3533_TBX2_D_N1	28	2895	13.4615	7.2375	1.85997	0.0011279	TBX2	MEA reentry I
ENSG00000132170_LINE2991_PPARG_D_N1	25	2472	12.0192	6.18	1.94486	0.00114417	PPARG	MEA reentry I
ENSG00000184895_LINE3447_SRY_D_N1	68	9297	32.6923	23.2425	1.40657	0.00116173	SRY	MEA reentry I
ENSG00000181690_LINE1279_PLAG1_D_N1	41	4861	19.7115	12.1525	1.62202	0.00118341	PLAG1	MEA reentry I
ENSG00000120798_LINE2970_NR2C1_D	28	2907	13.4615	7.2675	1.85229	0.00119975	NR2C1	MEA reentry I
ENSG00000137309_LINE57_HMGA1_D	53	6810	25.4808	17.025	1.49667	0.00129227	HMGA1	MEA reentry I
ENSG00000109787_LINE818_KLF3_D	32	3511	15.3846	8.7775	1.75273	0.0013096	KLF3	MEA reentry I
ENSG00000127528_LINE2760_KLF2_I_N1	32	3511	15.3846	8.7775	1.75273	0.0013096	KLF2	MEA reentry I
ENSG00000140968_LINE2754_IRF8_D_N1	80	11432	38.4615	28.58	1.34575	0.0013097	IRF8	MEA reentry I
ENSG00000196767_LINE2687_POU3F4_D_N1	35	3966	16.8269	9.915	1.69712	0.00133393	POU3F4	MEA reentry I
ENSG00000206454_LINE6130_AL7735441_I_N1	35	3966	16.8269	9.915	1.69712	0.00133393	AL7735441	MEA reentry I
ENSG00000229094_LINE6146_CR3882292_I_N1	35	3966	16.8269	9.915	1.69712	0.00133393	CR3882292	MEA reentry I
ENSG00000233911_LINE6163_AL6628334_I_N1	35	3966	16.8269	9.915	1.69712	0.00133393	AL6628334	MEA reentry I
ENSG00000235068_LINE6177_CR7598154_I_N1	35	3966	16.8269	9.915	1.69712	0.00133393	CR7598154	MEA reentry I
ENSG00000237582_LINE6191_BX0885802_I_N1	35	3966	16.8269	9.915	1.69712	0.00133393	BX0885802	MEA reentry I
ENSG00000230336_LINE17156_CR8477943_I_N1	35	3966	16.8269	9.915	1.69712	0.00133393	CR8477943	MEA reentry I
ENSG00000112333_LINE2945_NR2E1_D_N1	33	3673	15.8654	9.1825	1.72778	0.00138661	NR2E1	MEA reentry I
ENSG00000060566_LINE327_CREB3L3_I	14	1064	6.73077	2.66	2.53036	0.00145472	CREB3L3	MEA reentry I
ENSG00000107175_LINE352_CREB3_D_N1	14	1064	6.73077	2.66	2.53036	0.00145472	CREB3	MEA reentry I
ENSG00000143578_LINE419_CREB3L4_I	14	1064	6.73077	2.66	2.53036	0.00145472	CREB3L4	MEA reentry I
ENSG00000166888_LINE3492_STAT6_D_N1	43	5240	20.6731	13.1	1.5781	0.00151499	STAT6	MEA reentry I
ENSG00000204060_LINE2064_FOXO6_D_N1	27	2809	12.9808	7.0225	1.84845	0.00151832	FOXO6	MEA reentry I
ENSG00000157557_LINE1909_ETS2_D	43	5249	20.6731	13.1225	1.57539	0.00156663	ETS2	MEA reentry I
ENSG00000163064_LINE2412_EN1_D_N1	19	1708	9.13462	4.27	2.13925	0.00158658	EN1	MEA reentry I
ENSG00000125618_LINE3159_PAX8_D	18	1580	8.65385	3.95	2.19085	0.00162259	PAX8	MEA reentry I
ENSG00000008196_LINE4_TFAP2B_D_N1	20	1846	9.61538	4.615	2.08351	0.00163626	TFAP2B	MEA reentry I
ENSG00000121068_LINE3532_TBX2_D_N1	21	1984	10.0962	4.96	2.03551	0.00166522	TBX2	MEA reentry I
ENSG00000116604_LINE2813_MEF2D_D_N2	49	6244	23.5577	15.61	1.50914	0.00174131	MEF2D	MEA reentry I
ENSG00000125820_LINE2314_NKX22_D_N2	28	2987	13.4615	7.4675	1.80268	0.00178889	NKX22	MEA reentry I
ENSG00000204103_LINE553_MAFB_D	22	2136	10.5769	5.34	1.9807	0.00181864	MAFB	MEA reentry I
ENSG00000137203_LINE28_TFAP2A_D_N2	22	2137	10.5769	5.3425	1.97977	0.00182921	TFAP2A	MEA reentry I
ENSG00000160113_LINE3039_NR2F6_D_N1	44	5453	21.1538	13.6325	1.55172	0.00184435	NR2F6	MEA reentry I
ENSG00000174595_LINE1187_KLF14_D	24	2425	11.5385	6.0625	1.90325	0.00191532	KLF14	MEA reentry I
ENSG00000172059_LINE3300_KLF11_I_N3	24	2425	11.5385	6.0625	1.90325	0.00191532	KLF11	MEA reentry I
ENSG00000197576_LINE16115_HOXA4_I_N1	69	9657	33.1731	24.1425	1.37405	0.00199056	HOXA4	MEA reentry I
ENSG00000185551_LINE3104_NR2F2_D_N1	40	4861	19.2308	12.1525	1.58245	0.00216494	NR2F2	MEA reentry I
ENSG00000184481_LINE2043_FOXO4_D_N1	27	2885	12.9808	7.2125	1.79976	0.00221567	FOXO4	MEA reentry I
ENSG00000185022_LINE534_MAFF_D_N2	28	3037	13.4615	7.5925	1.773	0.00227231	MAFF	MEA reentry I
ENSG00000118260_LINE377_CREB1_D_N1	14	1118	6.73077	2.795	2.40815	0.00228968	CREB1	MEA reentry I
ENSG00000184486_LINE2678_POU3F2_D_N1	42	5195	20.1923	12.9875	1.55475	0.0023009	POU3F2	MEA reentry I
ENSG00000160967_LINE1703_CUX1_D_N1	10	656	4.80769	1.64	2.93152	0.00244114	CUX1	MEA reentry I
ENSG00000087510_LINE7_TFAP2C_D_N3	38	4583	18.2692	11.4575	1.59452	0.00248663	TFAP2C	MEA reentry I
ENSG00000116017_LINE44_ARID3A_D_N1	81	11855	38.9423	29.6375	1.31395	0.00248832	ARID3A	MEA reentry I
ENSG00000160199_LINE2408_PKNOX1_D_N1	29	3211	13.9423	8.0275	1.73682	0.00255914	PKNOX1	MEA reentry I
ENSG00000179388_LINE1244_EGR3_D_N1	26	2769	12.5	6.9225	1.80571	0.00256195	EGR3	MEA reentry I
ENSG00000007866_LINE3574_TEAD3_D_N1	35	4127	16.8269	10.3175	1.63091	0.00260133	TEAD3	MEA reentry I
ENSG00000142539_LINE1877_SPIB_D_N1	68	9594	32.6923	23.985	1.36303	0.00269597	SPIB	MEA reentry I
ENSG00000178665_LINE1229_ZNF713_D	32	3676	15.3846	9.19	1.67406	0.00270605	ZNF713	MEA reentry I
ENSG00000185670_LINE1324_ZBTB3_I	57	7717	27.4038	19.2925	1.42044	0.00275511	ZBTB3	MEA reentry I
ENSG00000126561_LINE3484_STAT5A_D_N1	38	4616	18.2692	11.54	1.58312	0.00281516	STAT5A	MEA reentry I
ENSG00000102908_LINE3198_NFAT5_D_N1	30	3384	14.4231	8.46	1.70486	0.00283563	NFAT5	MEA reentry I
ENSG00000170265_LINE1127_ZNF282_D	24	2501	11.5385	6.2525	1.84542	0.00285107	ZNF282	MEA reentry I
ENSG00000084093_LINE656_REST_D_N1	29	3236	13.9423	8.09	1.7234	0.00286248	REST	MEA reentry I
ENSG00000087903_LINE3241_RFX2_D_N1	18	1666	8.65385	4.165	2.07775	0.00286474	RFX2	MEA reentry I
ENSG00000106331_LINE2621_PAX4_D_N1	51	6737	24.5192	16.8425	1.4558	0.00296672	PAX4	MEA reentry I
ENSG00000180532_LINE1261_ZSCAN4_D	31	3564	14.9038	8.91	1.67271	0.00320296	ZSCAN4	MEA reentry I
ENSG00000197576_LINE16095_HOXA4_I_N1	16	1419	7.69231	3.5475	2.16837	0.0032294	HOXA4	MEA reentry I
ENSG00000179361_LINE51_ARID3B_I	32	3724	15.3846	9.31	1.65248	0.00329998	ARID3B	MEA reentry I
ENSG00000150907_LINE2002_FOXO1_D_N1	32	3725	15.3846	9.3125	1.65204	0.00331345	FOXO1	MEA reentry I
ENSG00000100811_LINE690_YY1_D_N1	25	2677	12.0192	6.6925	1.79593	0.00332599	YY1	MEA reentry I
ENSG00000179059_LINE3454_ZFP42_I_N1	25	2677	12.0192	6.6925	1.79593	0.00332599	ZFP42	MEA reentry I
ENSG00000078399_LINE2187_HOXA9_D_N1	26	2827	12.5	7.0675	1.76866	0.00337983	HOXA9	MEA reentry I
ENSG00000184486_LINE2676_POU3F2_D_N1	41	5162	19.7115	12.905	1.52743	0.00359926	POU3F2	MEA reentry I
ENSG00000132005_LINE3252_RFX1_D_N1	20	1981	9.61538	4.9525	1.94152	0.003658	RFX1	MEA reentry I
ENSG00000065970_LINE1945_FOXJ2_D_N1	53	7150	25.4808	17.875	1.4255	0.00377064	FOXJ2	MEA reentry I
ENSG00000053254_LINE2557_FOXN3_I_N3	53	7150	25.4808	17.875	1.4255	0.00377064	FOXN3	MEA reentry I
ENSG00000170122_LINE2910_FOXD4_I_N3	53	7150	25.4808	17.875	1.4255	0.00377064	FOXD4	MEA reentry I
ENSG00000184492_LINE3355_FOXD4L1_I_N3	53	7150	25.4808	17.875	1.4255	0.00377064	FOXD4L1	MEA reentry I
ENSG00000187559_LINE3766_FOXD4L3_I_N3	53	7150	25.4808	17.875	1.4255	0.00377064	FOXD4L3	MEA reentry I
ENSG00000204779_LINE4040_FOXD4L5_I_N3	53	7150	25.4808	17.875	1.4255	0.00377064	FOXD4L5	MEA reentry I
ENSG00000204793_LINE4177_FOXD4L6_I_N3	53	7150	25.4808	17.875	1.4255	0.00377064	FOXD4L6	MEA reentry I
ENSG00000129654_LINE6845_FOXJ1_I_N3	53	7150	25.4808	17.875	1.4255	0.00377064	FOXJ1	MEA reentry I
ENSG00000170802_LINE7890_FOXN2_I_N3	53	7150	25.4808	17.875	1.4255	0.00377064	FOXN2	MEA reentry I
ENSG00000183770_LINE8836_FOXL2_I_N3	53	7150	25.4808	17.875	1.4255	0.00377064	FOXL2	MEA reentry I
ENSG00000184659_LINE9153_FOXD4L4_I_N3	53	7150	25.4808	17.875	1.4255	0.00377064	FOXD4L4	MEA reentry I
ENSG00000204828_LINE10562_FOXD4L2_I_N3	53	7150	25.4808	17.875	1.4255	0.00377064	FOXD4L2	MEA reentry I
ENSG00000162702_LINE1036_ZNF281_I	35	4226	16.8269	10.565	1.5927	0.00381558	ZNF281	MEA reentry I
ENSG00000159184_LINE2405_HOXB13_D_N1	18	1717	8.65385	4.2925	2.01604	0.00392143	HOXB13	MEA reentry I
ENSG00000176678_LINE2031_FOXL1_D_N1	54	7333	25.9615	18.3325	1.41615	0.0039379	FOXL1	MEA reentry I
ENSG00000165066_LINE2435_NKX63_I	23	2424	11.0577	6.06	1.8247	0.00399634	NKX63	MEA reentry I
ENSG00000184058_LINE3558_TBX1_D_N1	20	1998	9.61538	4.995	1.925	0.00402015	TBX1	MEA reentry I
ENSG00000028277_LINE2631_POU2F2_D_N7	57	7856	27.4038	19.64	1.39531	0.00411119	POU2F2	MEA reentry I
ENSG00000183770_LINE8802_FOXL2_I_N1	46	6029	22.1154	15.0725	1.46727	0.00429268	FOXL2	MEA reentry I
ENSG00000134323_LINE186_MYCN_D_N2	15	1331	7.21154	3.3275	2.16725	0.00432659	MYCN	MEA reentry I
ENSG00000025434_LINE2886_NR1H3_I	22	2296	10.5769	5.74	1.84267	0.00433248	NR1H3	MEA reentry I
ENSG00000131408_LINE2980_NR1H2_D	22	2296	10.5769	5.74	1.84267	0.00433248	NR1H2	MEA reentry I
ENSG00000131931_LINE3588_THAP1_D_N1	23	2443	11.0577	6.1075	1.81051	0.00438948	THAP1	MEA reentry I
ENSG00000054598_LINE1942_FOXC1_D_N1	34	4109	16.3462	10.2725	1.59125	0.00442756	FOXC1	MEA reentry I
ENSG00000119725_LINE845_ZNF410_D	18	1739	8.65385	4.3475	1.99053	0.00446791	ZNF410	MEA reentry I
ENSG00000119138_LINE843_KLF9_I	6	294	2.88462	0.735	3.92465	0.00455401	KLF9	MEA reentry I
ENSG00000118217_LINE369_ATF6_D_N2	13	1085	6.25	2.7125	2.30415	0.00469783	ATF6	MEA reentry I
ENSG00000165495_LINE2439_PKNOX2_D	30	3509	14.4231	8.7725	1.64412	0.00478515	PKNOX2	MEA reentry I
ENSG00000123388_LINE2302_HOXC11_D_N2	15	1347	7.21154	3.3675	2.14151	0.00481986	HOXC11	MEA reentry I
ENSG00000166211_LINE1923_SPIC_D	66	9467	31.7308	23.6675	1.34069	0.00482543	SPIC	MEA reentry I
ENSG00000134954_LINE1860_ETS1_D_N2	26	2907	12.5	7.2675	1.71999	0.00486394	ETS1	MEA reentry I
ENSG00000162086_LINE1032_ZNF75A_D	32	3822	15.3846	9.555	1.61011	0.00486588	ZNF75A	MEA reentry I
ENSG00000186376_LINE1345_ZNF75D_I	32	3822	15.3846	9.555	1.61011	0.00486588	ZNF75D	MEA reentry I
ZN75C_HUMAN_LINE4118_ZNF75C_I	32	3822	15.3846	9.555	1.61011	0.00486588	LINE4118	MEA reentry I
ENSG00000160199_LINE2409_PKNOX1_D_N1	20	2039	9.61538	5.0975	1.88629	0.00501809	PKNOX1	MEA reentry I
ENSG00000111206_LINE1956_FOXM1_D	53	7267	25.4808	18.1675	1.40255	0.00528546	FOXM1	MEA reentry I
ENSG00000166261_LINE1063_ZNF202_I	19	1909	9.13462	4.7725	1.91401	0.00532562	ZNF202	MEA reentry I
ENSG00000184481_LINE2040_FOXO4_D_N1	37	4636	17.7885	11.59	1.53481	0.0053512	FOXO4	MEA reentry I
ENSG00000113580_LINE2951_NR3C1_D_N1	30	3540	14.4231	8.85	1.62973	0.00541491	NR3C1	MEA reentry I
ENSG00000198815_LINE2060_FOXJ3_D_N1	88	13448	42.3077	33.62	1.25841	0.00541712	FOXJ3	MEA reentry I
ENSG00000053254_LINE2568_FOXN3_I_N1	88	13448	42.3077	33.62	1.25841	0.00541712	FOXN3	MEA reentry I
ENSG00000170122_LINE2940_FOXD4_I_N1	88	13448	42.3077	33.62	1.25841	0.00541712	FOXD4	MEA reentry I
ENSG00000184492_LINE3385_FOXD4L1_I_N1	88	13448	42.3077	33.62	1.25841	0.00541712	FOXD4L1	MEA reentry I
ENSG00000187559_LINE3796_FOXD4L3_I_N1	88	13448	42.3077	33.62	1.25841	0.00541712	FOXD4L3	MEA reentry I
ENSG00000204779_LINE4070_FOXD4L5_I_N1	88	13448	42.3077	33.62	1.25841	0.00541712	FOXD4L5	MEA reentry I
ENSG00000204793_LINE4207_FOXD4L6_I_N1	88	13448	42.3077	33.62	1.25841	0.00541712	FOXD4L6	MEA reentry I
ENSG00000129654_LINE6875_FOXJ1_I_N1	88	13448	42.3077	33.62	1.25841	0.00541712	FOXJ1	MEA reentry I
ENSG00000170802_LINE7901_FOXN2_I_N1	88	13448	42.3077	33.62	1.25841	0.00541712	FOXN2	MEA reentry I
ENSG00000183770_LINE8866_FOXL2_I_N1	88	13448	42.3077	33.62	1.25841	0.00541712	FOXL2	MEA reentry I
ENSG00000184659_LINE9183_FOXD4L4_I_N1	88	13448	42.3077	33.62	1.25841	0.00541712	FOXD4L4	MEA reentry I
ENSG00000204828_LINE10592_FOXD4L2_I_N1	88	13448	42.3077	33.62	1.25841	0.00541712	FOXD4L2	MEA reentry I
ENSG00000087903_LINE3242_RFX2_D_N2	22	2344	10.5769	5.86	1.80494	0.00550042	RFX2	MEA reentry I
ENSG00000105419_LINE2202_MEIS3_D_N1	31	3703	14.9038	9.2575	1.60992	0.00559426	MEIS3	MEA reentry I
ENSG00000113916_LINE832_BCL6_D	33	4016	15.8654	10.04	1.58022	0.00561327	BCL6	MEA reentry I
ENSG00000203883_LINE3460_SOX18_D_N1	22	2349	10.5769	5.8725	1.80109	0.00563584	SOX18	MEA reentry I
ENSG00000107249_LINE816_GLIS3_D_N1	19	1920	9.13462	4.8	1.90304	0.00565337	GLIS3	MEA reentry I
ENSG00000176165_LINE2024_FOXG1_D_N1	45	5953	21.6346	14.8825	1.45369	0.00565341	FOXG1	MEA reentry I
ENSG00000170122_LINE2906_FOXD4_I_N2	45	5953	21.6346	14.8825	1.45369	0.00565341	FOXD4	MEA reentry I
ENSG00000184492_LINE3351_FOXD4L1_I_N2	45	5953	21.6346	14.8825	1.45369	0.00565341	FOXD4L1	MEA reentry I
ENSG00000187559_LINE3762_FOXD4L3_I_N2	45	5953	21.6346	14.8825	1.45369	0.00565341	FOXD4L3	MEA reentry I
ENSG00000204779_LINE4036_FOXD4L5_I_N2	45	5953	21.6346	14.8825	1.45369	0.00565341	FOXD4L5	MEA reentry I
ENSG00000204793_LINE4173_FOXD4L6_I_N2	45	5953	21.6346	14.8825	1.45369	0.00565341	FOXD4L6	MEA reentry I
ENSG00000129654_LINE6841_FOXJ1_I_N2	45	5953	21.6346	14.8825	1.45369	0.00565341	FOXJ1	MEA reentry I
ENSG00000183770_LINE8832_FOXL2_I_N2	45	5953	21.6346	14.8825	1.45369	0.00565341	FOXL2	MEA reentry I
ENSG00000184659_LINE9149_FOXD4L4_I_N2	45	5953	21.6346	14.8825	1.45369	0.00565341	FOXD4L4	MEA reentry I
ENSG00000204828_LINE10558_FOXD4L2_I_N2	45	5953	21.6346	14.8825	1.45369	0.00565341	FOXD4L2	MEA reentry I
ENSG00000128709_LINE2319_HOXD9_D	32	3863	15.3846	9.6575	1.59302	0.00568736	HOXD9	MEA reentry I
ENSG00000185002_LINE3265_RFX6_I	36	4498	17.3077	11.245	1.53915	0.00576707	RFX6	MEA reentry I
ENSG00000183072_LINE2527_NKX25_D_N1	20	2074	9.61538	5.185	1.85446	0.00602484	NKX25	MEA reentry I
ENSG00000102908_LINE3199_NFAT5_D_N1	28	3261	13.4615	8.1525	1.65122	0.00605555	NFAT5	MEA reentry I
ENSG00000165030_LINE463_NFIL3_D_N4	14	1250	6.73077	3.125	2.15385	0.00607955	NFIL3	MEA reentry I
ENSG00000141568_LINE1994_FOXK2_I	38	4845	18.2692	12.1125	1.5083	0.00630905	FOXK2	MEA reentry I
ENSG00000113580_LINE2960_NR3C1_D_N1	36	4526	17.3077	11.315	1.52962	0.00635336	NR3C1	MEA reentry I
ENSG00000176083_LINE1197_ZNF683_I	59	8368	28.3654	20.92	1.3559	0.00649486	ZNF683	MEA reentry I
ENSG00000118263_LINE839_KLF7_I	25	2825	12.0192	7.0625	1.70184	0.00654231	KLF7	MEA reentry I
ENSG00000166478_LINE1069_ZNF143_D_N1	30	3591	14.4231	8.9775	1.60658	0.00660267	ZNF143	MEA reentry I
ENSG00000031544_LINE2888_NR2E3_D	51	7009	24.5192	17.5225	1.3993	0.00661452	NR2E3	MEA reentry I
ENSG00000091831_LINE2916_ESR1_D_N4	24	2680	11.5385	6.7	1.72216	0.00667492	ESR1	MEA reentry I
ENSG00000173153_LINE3072_ESRRA_D_N2	22	2385	10.5769	5.9625	1.77391	0.00669479	ESRRA	MEA reentry I
ENSG00000151623_LINE3028_NR3C2_D_N1	27	3134	12.9808	7.835	1.65677	0.00672201	NR3C2	MEA reentry I
ENSG00000106038_LINE2221_EVX1_D	12	1008	5.76923	2.52	2.28938	0.00682765	EVX1	MEA reentry I
ENSG00000172819_LINE3062_RARG_D_N2	22	2390	10.5769	5.975	1.7702	0.00685407	RARG	MEA reentry I
ENSG00000177463_LINE3089_NR2C2_D_N3	30	3604	14.4231	9.01	1.60079	0.00693812	NR2C2	MEA reentry I
ENSG00000143178_LINE3541_TBX19_D	14	1270	6.73077	3.175	2.11993	0.00694739	TBX19	MEA reentry I
ENSG00000185551_LINE3109_NR2F2_D_N1	33	4077	15.8654	10.1925	1.55657	0.00700475	NR2F2	MEA reentry I
ENSG00000087510_LINE14_TFAP2C_D_N2	16	1543	7.69231	3.8575	1.99412	0.00709054	TFAP2C	MEA reentry I
ENSG00000007866_LINE3573_TEAD3_D_N1	26	2995	12.5	7.4875	1.66945	0.00709412	TEAD3	MEA reentry I
ENSG00000113722_LINE2268_CDX1_D_N1	23	2545	11.0577	6.3625	1.73795	0.00709564	CDX1	MEA reentry I
ENSG00000167074_LINE470_TEF_D_N3	16	1545	7.69231	3.8625	1.99154	0.00717464	TEF	MEA reentry I
ENSG00000150907_LINE2003_FOXO1_D_N1	69	10175	33.1731	25.4375	1.3041	0.00752619	FOXO1	MEA reentry I
ENSG00000137709_LINE2650_POU2F3_D_N1	32	3941	15.3846	9.8525	1.56149	0.00757529	POU2F3	MEA reentry I
ENSG00000125816_LINE2311_NKX24_I	18	1836	8.65385	4.59	1.88537	0.00768025	NKX24	MEA reentry I
ENSG00000172789_LINE2485_AC0125311_I	26	3016	12.5	7.54	1.65782	0.0077363	AC0125311	MEA reentry I
ENSG00000197576_LINE16129_HOXA4_I_N70	26	3016	12.5	7.54	1.65782	0.0077363	HOXA4	MEA reentry I
ENSG00000078399_LINE2186_HOXA9_D_N1	26	3017	12.5	7.5425	1.65728	0.00776804	HOXA9	MEA reentry I
ENSG00000085276_LINE670_MECOM_D_N1	56	7924	26.9231	19.81	1.35906	0.0078376	MECOM	MEA reentry I
ENSG00000053254_LINE2539_FOXN3_I_N1	37	4750	17.7885	11.875	1.49798	0.00785225	FOXN3	MEA reentry I
ENSG00000170122_LINE2823_FOXD4_I_N1	37	4750	17.7885	11.875	1.49798	0.00785225	FOXD4	MEA reentry I
ENSG00000184492_LINE3264_FOXD4L1_I_N1	37	4750	17.7885	11.875	1.49798	0.00785225	FOXD4L1	MEA reentry I
ENSG00000187559_LINE3683_FOXD4L3_I_N1	37	4750	17.7885	11.875	1.49798	0.00785225	FOXD4L3	MEA reentry I
ENSG00000204779_LINE3957_FOXD4L5_I_N1	37	4750	17.7885	11.875	1.49798	0.00785225	FOXD4L5	MEA reentry I
ENSG00000204793_LINE4094_FOXD4L6_I_N1	37	4750	17.7885	11.875	1.49798	0.00785225	FOXD4L6	MEA reentry I
ENSG00000129654_LINE6759_FOXJ1_I_N1	37	4750	17.7885	11.875	1.49798	0.00785225	FOXJ1	MEA reentry I
ENSG00000170802_LINE7875_FOXN2_I_N1	37	4750	17.7885	11.875	1.49798	0.00785225	FOXN2	MEA reentry I
ENSG00000183770_LINE8749_FOXL2_I_N1	37	4750	17.7885	11.875	1.49798	0.00785225	FOXL2	MEA reentry I
ENSG00000184659_LINE9070_FOXD4L4_I_N1	37	4750	17.7885	11.875	1.49798	0.00785225	FOXD4L4	MEA reentry I
ENSG00000204828_LINE10479_FOXD4L2_I_N1	37	4750	17.7885	11.875	1.49798	0.00785225	FOXD4L2	MEA reentry I
ENSG00000121454_LINE2297_LHX4_I	19	1989	9.13462	4.9725	1.83703	0.00810831	LHX4	MEA reentry I
ENSG00000198807_LINE3179_PAX9_D	16	1567	7.69231	3.9175	1.96358	0.00815384	PAX9	MEA reentry I
ENSG00000132170_LINE2995_PPARG_D_N1	30	3652	14.4231	9.13	1.57975	0.00830275	PPARG	MEA reentry I
ENSG00000057657_LINE617_PRDM1_D_N1	29	3497	13.9423	8.7425	1.59477	0.00833625	PRDM1	MEA reentry I
ENSG00000069667_LINE2895_RORA_D_N1	22	2438	10.5769	6.095	1.73534	0.00854798	RORA	MEA reentry I
ENSG00000198963_LINE18388_RORB_I_N1	22	2438	10.5769	6.095	1.73534	0.00854798	RORB	MEA reentry I
ENSG00000181827_LINE3264_RFX7_I	20	2146	9.61538	5.365	1.79224	0.00862152	RFX7	MEA reentry I
ENSG00000177426_LINE2509_TGIF1_D_N1	28	3355	13.4615	8.3875	1.60495	0.00876839	TGIF1	MEA reentry I
ENSG00000198815_LINE2058_FOXJ3_D_N1	42	5606	20.1923	14.015	1.44076	0.00885132	FOXJ3	MEA reentry I
ENSG00000167034_LINE2454_NKX31_D_N3	25	2897	12.0192	7.2425	1.65954	0.00886275	NKX31	MEA reentry I
ENSG00000141510_LINE3150_TP53_D_N1	19	2007	9.13462	5.0175	1.82055	0.0088741	TP53	MEA reentry I
ENSG00000037965_LINE2170_HOXC8_D	19	2008	9.13462	5.02	1.81964	0.00891831	HOXC8	MEA reentry I
ENSG00000170122_LINE2808_FOXD4_I_N1	54	7632	25.9615	19.08	1.36067	0.00895053	FOXD4	MEA reentry I
ENSG00000184492_LINE3248_FOXD4L1_I_N1	54	7632	25.9615	19.08	1.36067	0.00895053	FOXD4L1	MEA reentry I
ENSG00000187559_LINE3670_FOXD4L3_I_N1	54	7632	25.9615	19.08	1.36067	0.00895053	FOXD4L3	MEA reentry I
ENSG00000204779_LINE3944_FOXD4L5_I_N1	54	7632	25.9615	19.08	1.36067	0.00895053	FOXD4L5	MEA reentry I
ENSG00000204793_LINE4081_FOXD4L6_I_N1	54	7632	25.9615	19.08	1.36067	0.00895053	FOXD4L6	MEA reentry I
ENSG00000129654_LINE6742_FOXJ1_I_N1	54	7632	25.9615	19.08	1.36067	0.00895053	FOXJ1	MEA reentry I
ENSG00000184659_LINE9057_FOXD4L4_I_N1	54	7632	25.9615	19.08	1.36067	0.00895053	FOXD4L4	MEA reentry I
ENSG00000204828_LINE10466_FOXD4L2_I_N1	54	7632	25.9615	19.08	1.36067	0.00895053	FOXD4L2	MEA reentry I
ENSG00000137265_LINE2749_IRF4_D_N1	126	20878	60.5769	52.195	1.16059	0.00899645	IRF4	MEA reentry I
ENSG00000064835_LINE2643_POU1F1_D_N1	35	4475	16.8269	11.1875	1.50408	0.00917857	POU1F1	MEA reentry I
ENSG00000185610_LINE2537_DBX2_I	17	1730	8.17308	4.325	1.88973	0.00927376	DBX2	MEA reentry I
ENSG00000151615_LINE2669_POU4F2_D_N2	35	4479	16.8269	11.1975	1.50274	0.0093001	POU4F2	MEA reentry I
ENSG00000143190_LINE2651_POU2F1_D_N1	25	2911	12.0192	7.2775	1.65156	0.00938441	POU2F1	MEA reentry I
ENSG00000189079_LINE54_ARID2_I	13	1184	6.25	2.96	2.11149	0.00943623	ARID2	MEA reentry I
ENSG00000087510_LINE8_TFAP2C_D_N1	20	2165	9.61538	5.4125	1.77651	0.00944047	TFAP2C	MEA reentry I
ENSG00000008196_LINE2_TFAP2B_D_N1	19	2021	9.13462	5.0525	1.80794	0.00950932	TFAP2B	MEA reentry I
ENSG00000184895_LINE3452_SRY_D_N1	20	2167	9.61538	5.4175	1.77487	0.00953022	SRY	MEA reentry I
ENSG00000008197_LINE6_TFAP2D_D	35	4491	16.8269	11.2275	1.49872	0.00967277	TFAP2D	MEA reentry I
ENSG00000116819_LINE19_TFAP2E_I	20	2172	9.61538	5.43	1.77079	0.00975762	TFAP2E	MEA reentry I
ENSG00000204531_LINE2693_POU5F1_D_N2	38	4982	18.2692	12.455	1.46682	0.00979608	POU5F1	MEA reentry I
ENSG00000162676_LINE1033_GFI1_D_N2	30	3709	14.4231	9.2725	1.55547	0.0102059	GFI1	MEA reentry I
ENSG00000196460_LINE3266_RFX8_I	17	1751	8.17308	4.3775	1.86706	0.0103632	RFX8	MEA reentry I
ENSG00000135100_LINE2344_HNF1A_D_N4	28	3400	13.4615	8.5	1.58371	0.0103853	HNF1A	MEA reentry I
ENSG00000212993_LINE2697_POU5F1B_D_N1	29	3579	13.9423	8.9475	1.55824	0.0112602	POU5F1B	MEA reentry I
ENSG00000206454_LINE6132_AL7735441_I_N1	29	3579	13.9423	8.9475	1.55824	0.0112602	AL7735441	MEA reentry I
ENSG00000229094_LINE6148_CR3882292_I_N1	29	3579	13.9423	8.9475	1.55824	0.0112602	CR3882292	MEA reentry I
ENSG00000233911_LINE6165_AL6628334_I_N1	29	3579	13.9423	8.9475	1.55824	0.0112602	AL6628334	MEA reentry I
ENSG00000235068_LINE6179_CR7598154_I_N1	29	3579	13.9423	8.9475	1.55824	0.0112602	CR7598154	MEA reentry I
ENSG00000237582_LINE6193_BX0885802_I_N1	29	3579	13.9423	8.9475	1.55824	0.0112602	BX0885802	MEA reentry I
ENSG00000230336_LINE17158_CR8477943_I_N1	29	3579	13.9423	8.9475	1.55824	0.0112602	CR8477943	MEA reentry I
ENSG00000102349_LINE709_KLF8_D	25	2967	12.0192	7.4175	1.62039	0.0117288	KLF8	MEA reentry I
ENSG00000127528_LINE2763_KLF2_I_N1	25	2967	12.0192	7.4175	1.62039	0.0117288	KLF2	MEA reentry I
ENSG00000025156_LINE2707_HSF2_D_N2	23	2662	11.0577	6.655	1.66156	0.0117603	HSF2	MEA reentry I
ENSG00000204231_LINE3133_RXRB_D_N1	35	4553	16.8269	11.3825	1.47832	0.0118017	RXRB	MEA reentry I
ENSG00000186951_LINE3124_PPARA_D_N1	28	3441	13.4615	8.6025	1.56484	0.0120644	PPARA	MEA reentry I
ENSG00000134595_LINE3399_SOX3_I	25	2975	12.0192	7.4375	1.61603	0.0120995	SOX3	MEA reentry I
ENSG00000069667_LINE2894_RORA_D_N1	22	2518	10.5769	6.295	1.68021	0.0121208	RORA	MEA reentry I
ENSG00000198963_LINE18387_RORB_I_N1	22	2518	10.5769	6.295	1.68021	0.0121208	RORB	MEA reentry I
ENSG00000106689_LINE2230_LHX2_D_N1	20	2222	9.61538	5.555	1.73094	0.0122816	LHX2	MEA reentry I
ENSG00000126351_LINE2977_THRA_D_N1	38	5059	18.2692	12.6475	1.44449	0.0123799	THRA	MEA reentry I
ENSG00000142539_LINE1880_SPIB_D_N2	73	11112	35.0962	27.78	1.26336	0.0124541	SPIB	MEA reentry I
ENSG00000135638_LINE2347_EMX1_D_N1	20	2228	9.61538	5.57	1.72628	0.0126166	EMX1	MEA reentry I
ENSG00000176887_LINE3434_SOX11_I	24	2832	11.5385	7.08	1.62973	0.0126188	SOX11	MEA reentry I
ENSG00000215754_LINE2568_ENSG00000215754_I	25	2988	12.0192	7.47	1.609	0.0127221	ENSG00000215754	MEA reentry I
ENSG00000217642_LINE2569_ENSG00000217642_I	25	2988	12.0192	7.47	1.609	0.0127221	ENSG00000217642	MEA reentry I
ENSG00000224558_LINE2570_ENSG00000224558_I	25	2988	12.0192	7.47	1.609	0.0127221	ENSG00000224558	MEA reentry I
ENSG00000225958_LINE2572_ENSG00000225958_I	25	2988	12.0192	7.47	1.609	0.0127221	ENSG00000225958	MEA reentry I
ENSG00000226866_LINE2574_ENSG00000226866_I	25	2988	12.0192	7.47	1.609	0.0127221	ENSG00000226866	MEA reentry I
ENSG00000227476_LINE2576_DUX4L5_I	25	2988	12.0192	7.47	1.609	0.0127221	DUX4L5	MEA reentry I
ENSG00000227522_LINE2577_ENSG00000227522_I	25	2988	12.0192	7.47	1.609	0.0127221	ENSG00000227522	MEA reentry I
ENSG00000227904_LINE2578_DUX4L2_I	25	2988	12.0192	7.47	1.609	0.0127221	DUX4L2	MEA reentry I
ENSG00000228114_LINE2579_DUX4L3_I	25	2988	12.0192	7.47	1.609	0.0127221	DUX4L3	MEA reentry I
ENSG00000228188_LINE2580_DUX4L6_I	25	2988	12.0192	7.47	1.609	0.0127221	DUX4L6	MEA reentry I
ENSG00000228710_LINE2581_ENSG00000228710_I	25	2988	12.0192	7.47	1.609	0.0127221	ENSG00000228710	MEA reentry I
ENSG00000229617_LINE2583_CT4768282_I	25	2988	12.0192	7.47	1.609	0.0127221	CT4768282	MEA reentry I
ENSG00000230380_LINE2584_ENSG00000230380_I	25	2988	12.0192	7.47	1.609	0.0127221	ENSG00000230380	MEA reentry I
ENSG00000230776_LINE2586_ENSG00000230776_I	25	2988	12.0192	7.47	1.609	0.0127221	ENSG00000230776	MEA reentry I
ENSG00000231089_LINE2587_AL5921702_I	25	2988	12.0192	7.47	1.609	0.0127221	AL5921702	MEA reentry I
ENSG00000232923_LINE2590_ENSG00000232923_I	25	2988	12.0192	7.47	1.609	0.0127221	ENSG00000232923	MEA reentry I
ENSG00000233294_LINE2591_ENSG00000233294_I	25	2988	12.0192	7.47	1.609	0.0127221	ENSG00000233294	MEA reentry I
ENSG00000233361_LINE2592_ENSG00000233361_I	25	2988	12.0192	7.47	1.609	0.0127221	ENSG00000233361	MEA reentry I
ENSG00000233698_LINE2593_ENSG00000233698_I	25	2988	12.0192	7.47	1.609	0.0127221	ENSG00000233698	MEA reentry I
ENSG00000233794_LINE2594_ENSG00000233794_I	25	2988	12.0192	7.47	1.609	0.0127221	ENSG00000233794	MEA reentry I
ENSG00000234550_LINE2596_ENSG00000234550_I	25	2988	12.0192	7.47	1.609	0.0127221	ENSG00000234550	MEA reentry I
ENSG00000236207_LINE2598_ENSG00000236207_I	25	2988	12.0192	7.47	1.609	0.0127221	ENSG00000236207	MEA reentry I
ENSG00000237516_LINE2601_ENSG00000237516_I	25	2988	12.0192	7.47	1.609	0.0127221	ENSG00000237516	MEA reentry I
ENSG00000250589_LINE2602_ENSG00000250589_I	25	2988	12.0192	7.47	1.609	0.0127221	ENSG00000250589	MEA reentry I
ENSG00000260596_LINE2603_DUX4_D	25	2988	12.0192	7.47	1.609	0.0127221	DUX4	MEA reentry I
DUX1_HUMAN_LINE11277_DUX1_I	25	2988	12.0192	7.47	1.609	0.0127221	LINE11277	MEA reentry I
DUX3_HUMAN_LINE11282_DUX3_I	25	2988	12.0192	7.47	1.609	0.0127221	LINE11282	MEA reentry I
ENSG00000070444_LINE87_MNT_D	12	1101	5.76923	2.7525	2.096	0.0130786	MNT	MEA reentry I
ENSG00000184271_LINE2531_POU6F1_D_N1	13	1237	6.25	3.0925	2.02102	0.0131921	POU6F1	MEA reentry I
ENSG00000113580_LINE2948_NR3C1_D_N1	29	3624	13.9423	9.06	1.53889	0.0131926	NR3C1	MEA reentry I
ENSG00000137203_LINE21_TFAP2A_D_N1	22	2539	10.5769	6.3475	1.66631	0.0132347	TFAP2A	MEA reentry I
ENSG00000168267_LINE261_PTF1A_D	32	4107	15.3846	10.2675	1.49838	0.0133677	PTF1A	MEA reentry I
ENSG00000132170_LINE2993_PPARG_D_N1	23	2703	11.0577	6.7575	1.63636	0.0138879	PPARG	MEA reentry I
ENSG00000185668_LINE2683_POU3F1_D_N1	53	7637	25.4808	19.0925	1.3346	0.0139672	POU3F1	MEA reentry I
ENSG00000171056_LINE3433_SOX7_D_N1	28	3485	13.4615	8.7125	1.54508	0.0141062	SOX7	MEA reentry I
ENSG00000129194_LINE3394_SOX15_D_N1	24	2864	11.5385	7.16	1.61152	0.0142982	SOX15	MEA reentry I
ENSG00000101216_LINE3293_GMEB2_D_N1	4	179	1.92308	0.4475	4.29738	0.0145079	GMEB2	MEA reentry I
ENSG00000066336_LINE1813_SPI1_D_N5	102	16530	49.0385	41.325	1.18665	0.0145328	SPI1	MEA reentry I
ENSG00000135363_LINE3655_LMO2_D_N1	10	855	4.80769	2.1375	2.24921	0.0145667	LMO2	MEA reentry I
ENSG00000005102_LINE2165_MEOX1_D	15	1534	7.21154	3.835	1.88045	0.0147293	MEOX1	MEA reentry I
ENSG00000204595_LINE2559_DPRX_D_N2	10	857	4.80769	2.1425	2.24396	0.0147823	DPRX	MEA reentry I
ENSG00000134138_LINE2334_MEIS2_D_N2	18	1968	8.65385	4.92	1.75891	0.0148208	MEIS2	MEA reentry I
ENSG00000174197_LINE321_MGA_D_N1	27	3346	12.9808	8.365	1.5518	0.0150694	MGA	MEA reentry I
ENSG00000092607_LINE3529_TBX15_D_N1	27	3346	12.9808	8.365	1.5518	0.0150694	TBX15	MEA reentry I
ENSG00000112837_LINE19950_TBX18_I_N1	27	3346	12.9808	8.365	1.5518	0.0150694	TBX18	MEA reentry I
ENSG00000122145_LINE20003_TBX22_I_N1	27	3346	12.9808	8.365	1.5518	0.0150694	TBX22	MEA reentry I
ENSG00000065978_LINE1683_YBX1_D	18	1975	8.65385	4.9375	1.75268	0.0153105	YBX1	MEA reentry I
ENSG00000006047_LINE2214_YBX2_I_N1	18	1975	8.65385	4.9375	1.75268	0.0153105	YBX2	MEA reentry I
ENSG00000060138_LINE2219_CSDA_I_N1	18	1975	8.65385	4.9375	1.75268	0.0153105	CSDA	MEA reentry I
ENSG00000143171_LINE3007_RXRG_D_N3	21	2425	10.0962	6.0625	1.66534	0.0154551	RXRG	MEA reentry I
ENSG00000156273_LINE441_BACH1_D_N1	22	2578	10.5769	6.445	1.64111	0.0155204	BACH1	MEA reentry I
ENSG00000184058_LINE3556_TBX1_D_N1	18	1979	8.65385	4.9475	1.74914	0.0155959	TBX1	MEA reentry I
ENSG00000107485_LINE2090_GATA3_D_N1	24	2889	11.5385	7.2225	1.59757	0.0157314	GATA3	MEA reentry I
ENSG00000197921_LINE306_HES5_D_N2	14	1408	6.73077	3.52	1.91215	0.0159603	HES5	MEA reentry I
ENSG00000174282_LINE1184_ZBTB4_D_N1	20	2282	9.61538	5.705	1.68543	0.0159721	ZBTB4	MEA reentry I
ENSG00000064835_LINE2641_POU1F1_D_N1	29	3683	13.9423	9.2075	1.51423	0.0161264	POU1F1	MEA reentry I
ENSG00000128710_LINE2321_HOXD10_D	34	4494	16.3462	11.235	1.45493	0.0162706	HOXD10	MEA reentry I
ENSG00000125798_LINE1966_FOXA2_D_N1	48	6841	23.0769	17.1025	1.34933	0.0163342	FOXA2	MEA reentry I
ENSG00000123364_LINE2301_HOXC13_D_N1	15	1555	7.21154	3.8875	1.85506	0.0164499	HOXC13	MEA reentry I
ENSG00000064489_LINE2769_AC0021266_I	41	5658	19.7115	14.145	1.39353	0.0164742	AC0021266	MEA reentry I
ENSG00000213999_LINE2814_MEF2B_D	41	5658	19.7115	14.145	1.39353	0.0164742	MEF2B	MEA reentry I
ENSG00000128714_LINE2326_HOXD13_D_N1	26	3215	12.5	8.0375	1.55521	0.0165484	HOXD13	MEA reentry I
ENSG00000131668_LINE2329_BARX1_D_N1	27	3382	12.9808	8.455	1.53528	0.0170896	BARX1	MEA reentry I
ENSG00000128714_LINE2325_HOXD13_D_N1	15	1566	7.21154	3.915	1.84203	0.017411	HOXD13	MEA reentry I
ENSG00000164048_LINE1047_ZNF589_D	12	1149	5.76923	2.8725	2.00844	0.0176745	ZNF589	MEA reentry I
ENSG00000124766_LINE3373_SOX4_D_N1	27	3392	12.9808	8.48	1.53075	0.0176877	SOX4	MEA reentry I
ENSG00000137203_LINE20_TFAP2A_D_N2	30	3872	14.4231	9.68	1.48999	0.0177093	TFAP2A	MEA reentry I
ENSG00000176692_LINE2034_FOXC2_D_N1	49	7049	23.5577	17.6225	1.3368	0.017869	FOXC2	MEA reentry I
ENSG00000205143_LINE53_ARID3C_I	40	5523	19.2308	13.8075	1.39278	0.0179991	ARID3C	MEA reentry I
ENSG00000092607_LINE3528_TBX15_D_N1	19	2162	9.13462	5.405	1.69003	0.0181712	TBX15	MEA reentry I
ENSG00000112837_LINE19949_TBX18_I_N1	19	2162	9.13462	5.405	1.69003	0.0181712	TBX18	MEA reentry I
ENSG00000122145_LINE20002_TBX22_I_N1	19	2162	9.13462	5.405	1.69003	0.0181712	TBX22	MEA reentry I
ENSG00000109381_LINE1818_ELF2_D	48	6886	23.0769	17.215	1.34051	0.018256	ELF2	MEA reentry I
ENSG00000186564_LINE2047_FOXD2_D_N1	35	4697	16.8269	11.7425	1.43299	0.0182616	FOXD2	MEA reentry I
ENSG00000178951_LINE1238_ZBTB7A_D_N1	23	2774	11.0577	6.935	1.59448	0.0182932	ZBTB7A	MEA reentry I
ENSG00000141905_LINE3315_NFIC_D	64	9685	30.7692	24.2125	1.2708	0.0183301	NFIC	MEA reentry I
ENSG00000160224_LINE3298_AIRE_D	23	2778	11.0577	6.945	1.59218	0.0185709	AIRE	MEA reentry I
ENSG00000115415_LINE3469_STAT1_D_N1	25	3092	12.0192	7.73	1.55488	0.0186897	STAT1	MEA reentry I
ENSG00000119866_LINE848_BCL11A_D	85	13499	40.8654	33.7475	1.21092	0.0187624	BCL11A	MEA reentry I
ENSG00000127152_LINE1229_BCL11B_I	85	13499	40.8654	33.7475	1.21092	0.0187624	BCL11B	MEA reentry I
ENSG00000170549_LINE2478_IRX1_I	27	3411	12.9808	8.5275	1.52222	0.0188699	IRX1	MEA reentry I
ENSG00000177508_LINE2511_IRX3_I	27	3411	12.9808	8.5275	1.52222	0.0188699	IRX3	MEA reentry I
ENSG00000170122_LINE2875_FOXD4_I_N1	35	4710	16.8269	11.775	1.42904	0.0189635	FOXD4	MEA reentry I
ENSG00000184492_LINE3319_FOXD4L1_I_N1	35	4710	16.8269	11.775	1.42904	0.0189635	FOXD4L1	MEA reentry I
ENSG00000187559_LINE3732_FOXD4L3_I_N1	35	4710	16.8269	11.775	1.42904	0.0189635	FOXD4L3	MEA reentry I
ENSG00000204779_LINE4006_FOXD4L5_I_N1	35	4710	16.8269	11.775	1.42904	0.0189635	FOXD4L5	MEA reentry I
ENSG00000204793_LINE4143_FOXD4L6_I_N1	35	4710	16.8269	11.775	1.42904	0.0189635	FOXD4L6	MEA reentry I
ENSG00000129654_LINE6812_FOXJ1_I_N1	35	4710	16.8269	11.775	1.42904	0.0189635	FOXJ1	MEA reentry I
ENSG00000183770_LINE8801_FOXL2_I_N1	35	4710	16.8269	11.775	1.42904	0.0189635	FOXL2	MEA reentry I
ENSG00000184659_LINE9119_FOXD4L4_I_N1	35	4710	16.8269	11.775	1.42904	0.0189635	FOXD4L4	MEA reentry I
ENSG00000204828_LINE10528_FOXD4L2_I_N1	35	4710	16.8269	11.775	1.42904	0.0189635	FOXD4L2	MEA reentry I
ENSG00000156273_LINE440_BACH1_D_N1	34	4549	16.3462	11.3725	1.43734	0.0191687	BACH1	MEA reentry I
ENSG00000174738_LINE6612_NR1D2_I_N1	18	2028	8.65385	5.07	1.70687	0.0194427	NR1D2	MEA reentry I
ENSG00000183072_LINE2526_NKX25_D_N2	33	4393	15.8654	10.9825	1.44461	0.0196354	NKX25	MEA reentry I
ENSG00000064218_LINE1728_DMRT3_D	17	1882	8.17308	4.705	1.7371	0.0196555	DMRT3	MEA reentry I
ENSG00000159556_LINE2407_ISL2_D	15	1591	7.21154	3.9775	1.81308	0.0197557	ISL2	MEA reentry I
ENSG00000160113_LINE3036_NR2F6_D_N1	30	3907	14.4231	9.7675	1.47664	0.019791	NR2F6	MEA reentry I
ENSG00000137203_LINE30_TFAP2A_D_N2	17	1884	8.17308	4.71	1.73526	0.0198353	TFAP2A	MEA reentry I
ENSG00000164736_LINE3425_SOX17_D	24	2952	11.5385	7.38	1.56348	0.0198548	SOX17	MEA reentry I
ENSG00000180613_LINE2520_GSX2_D	22	2644	10.5769	6.61	1.60014	0.0200931	GSX2	MEA reentry I
ENSG00000214513_LINE2565_NOTO_D	13	1310	6.25	3.275	1.9084	0.0201389	NOTO	MEA reentry I
ENSG00000112658_LINE2795_SRF_D_N1	17	1889	8.17308	4.7225	1.73067	0.0202905	SRF	MEA reentry I
ENSG00000106331_LINE2623_PAX4_D_N2	10	902	4.80769	2.255	2.13201	0.0202907	PAX4	MEA reentry I
ENSG00000112033_LINE2943_PPARD_D	25	3118	12.0192	7.795	1.54192	0.0204834	PPARD	MEA reentry I
ENSG00000163508_LINE3544_EOMES_D_N1	23	2807	11.0577	7.0175	1.57573	0.020685	EOMES	MEA reentry I
ENSG00000180818_LINE2522_HOXC10_D_N2	30	3923	14.4231	9.8075	1.47062	0.0208056	HOXC10	MEA reentry I
ENSG00000143190_LINE2661_POU2F1_D_N1	46	6603	22.1154	16.5075	1.33972	0.0211354	POU2F1	MEA reentry I
ENSG00000028277_LINE2636_POU2F2_D_N1	31	4091	14.9038	10.2275	1.45723	0.0211574	POU2F2	MEA reentry I
ENSG00000166888_LINE3494_STAT6_D_N1	26	3286	12.5	8.215	1.52161	0.0211706	STAT6	MEA reentry I
ENSG00000057657_LINE618_PRDM1_D_N1	33	4419	15.8654	11.0475	1.43611	0.0212	PRDM1	MEA reentry I
ENSG00000179111_LINE284_HES7_D	13	1320	6.25	3.3	1.89394	0.0212719	HES7	MEA reentry I
ENSG00000095794_LINE339_CREM_D	14	1463	6.73077	3.6575	1.84026	0.0213861	CREM	MEA reentry I
ENSG00000150907_LINE2001_FOXO1_D_N1	20	2357	9.61538	5.8925	1.6318	0.021758	FOXO1	MEA reentry I
ENSG00000197576_LINE16137_HOXA4_I_N1	32	4265	15.3846	10.6625	1.44287	0.0218401	HOXA4	MEA reentry I
ENSG00000009950_LINE79_MLXIPL_D_N1	18	2059	8.65385	5.1475	1.68117	0.0222319	MLXIPL	MEA reentry I
ENSG00000169635_LINE1117_HIC2_D	24	2986	11.5385	7.465	1.54567	0.0224099	HIC2	MEA reentry I
ENSG00000112592_LINE3563_TBP_D_N1	30	3950	14.4231	9.875	1.46056	0.0226111	TBP	MEA reentry I
ENSG00000196482_LINE3128_ESRRG_D_N1	21	2521	10.0962	6.3025	1.60193	0.022657	ESRRG	MEA reentry I
ENSG00000148826_LINE14172_NKX62_I_N5	23	2833	11.0577	7.0825	1.56127	0.0227367	NKX62	MEA reentry I
ENSG00000175832_LINE1927_ETV4_D_N1	69	10686	33.1731	26.715	1.24174	0.0228097	ETV4	MEA reentry I
ENSG00000085276_LINE672_MECOM_D_N1	18	2067	8.65385	5.1675	1.67467	0.0229992	MECOM	MEA reentry I
ENSG00000073861_LINE3515_TBX21_D_N2	12	1194	5.76923	2.985	1.93274	0.0230011	TBX21	MEA reentry I
ENSG00000087903_LINE3244_RFX2_D_N1	13	1336	6.25	3.34	1.87126	0.0231831	RFX2	MEA reentry I
ENSG00000139515_LINE2370_PDX1_D_N1	20	2376	9.61538	5.94	1.61875	0.0234542	PDX1	MEA reentry I
ENSG00000197576_LINE16145_HOXA4_I_N1	20	2376	9.61538	5.94	1.61875	0.0234542	HOXA4	MEA reentry I
ENSG00000188620_LINE2548_HMX3_D	18	2074	8.65385	5.185	1.66902	0.0236872	HMX3	MEA reentry I
ENSG00000174576_LINE275_NPAS4_I	6	423	2.88462	1.0575	2.72777	0.0238451	NPAS4	MEA reentry I
ENSG00000138136_LINE2359_LBX1_D	16	1778	7.69231	4.445	1.73055	0.0239905	LBX1	MEA reentry I
ENSG00000113580_LINE2958_NR3C1_D_N3	23	2849	11.0577	7.1225	1.5525	0.024076	NR3C1	MEA reentry I
ENSG00000005073_LINE2164_HOXA11_I	16	1780	7.69231	4.45	1.72861	0.024209	HOXA11	MEA reentry I
ENSG00000139613_LINE2855_SMARCC2_D	22	2694	10.5769	6.735	1.57044	0.0242121	SMARCC2	MEA reentry I
ENSG00000101076_LINE2933_HNF4A_D_N1	19	2235	9.13462	5.5875	1.63483	0.024601	HNF4A	MEA reentry I
ENSG00000143190_LINE2666_POU2F1_D_N1	30	3980	14.4231	9.95	1.44956	0.0247603	POU2F1	MEA reentry I
ENSG00000170122_LINE2878_FOXD4_I_N1	44	6330	21.1538	15.825	1.33674	0.025023	FOXD4	MEA reentry I
ENSG00000184492_LINE3323_FOXD4L1_I_N1	44	6330	21.1538	15.825	1.33674	0.025023	FOXD4L1	MEA reentry I
ENSG00000129654_LINE6815_FOXJ1_I_N1	44	6330	21.1538	15.825	1.33674	0.025023	FOXJ1	MEA reentry I
ENSG00000205922_LINE1713_ONECUT3_D	28	3661	13.4615	9.1525	1.4708	0.0252303	ONECUT3	MEA reentry I
ENSG00000175745_LINE3084_NR2F1_D_N1	30	3988	14.4231	9.97	1.44665	0.0253598	NR2F1	MEA reentry I
ENSG00000113196_LINE142_HAND1_D	22	2708	10.5769	6.77	1.56232	0.0254751	HAND1	MEA reentry I
ENSG00000164107_LINE250_HAND2_I	22	2708	10.5769	6.77	1.56232	0.0254751	HAND2	MEA reentry I
ENSG00000171169_LINE2768_NAIF1_I	5	317	2.40385	0.7925	3.03324	0.025538	NAIF1	MEA reentry I
ENSG00000146592_LINE421_CREB5_I	11	1074	5.28846	2.685	1.96963	0.0256082	CREB5	MEA reentry I
ENSG00000118495_LINE840_PLAGL1_D	18	2096	8.65385	5.24	1.6515	0.0259519	PLAGL1	MEA reentry I
ENSG00000151702_LINE1888_FLI1_D_N1	33	4491	15.8654	11.2275	1.41308	0.0260569	FLI1	MEA reentry I
ENSG00000170122_LINE2864_FOXD4_I_N2	26	3352	12.5	8.38	1.49165	0.0263283	FOXD4	MEA reentry I
ENSG00000184492_LINE3308_FOXD4L1_I_N2	26	3352	12.5	8.38	1.49165	0.0263283	FOXD4L1	MEA reentry I
ENSG00000187559_LINE3721_FOXD4L3_I_N2	26	3352	12.5	8.38	1.49165	0.0263283	FOXD4L3	MEA reentry I
ENSG00000204779_LINE3995_FOXD4L5_I_N2	26	3352	12.5	8.38	1.49165	0.0263283	FOXD4L5	MEA reentry I
ENSG00000204793_LINE4132_FOXD4L6_I_N2	26	3352	12.5	8.38	1.49165	0.0263283	FOXD4L6	MEA reentry I
ENSG00000129654_LINE6802_FOXJ1_I_N2	26	3352	12.5	8.38	1.49165	0.0263283	FOXJ1	MEA reentry I
ENSG00000184659_LINE9108_FOXD4L4_I_N2	26	3352	12.5	8.38	1.49165	0.0263283	FOXD4L4	MEA reentry I
ENSG00000204828_LINE10517_FOXD4L2_I_N2	26	3352	12.5	8.38	1.49165	0.0263283	FOXD4L2	MEA reentry I
ENSG00000198815_LINE2061_FOXJ3_D_N1	80	12765	38.4615	31.9125	1.20522	0.0264933	FOXJ3	MEA reentry I
ENSG00000053254_LINE2569_FOXN3_I_N1	80	12765	38.4615	31.9125	1.20522	0.0264933	FOXN3	MEA reentry I
ENSG00000170122_LINE2941_FOXD4_I_N1	80	12765	38.4615	31.9125	1.20522	0.0264933	FOXD4	MEA reentry I
ENSG00000184492_LINE3386_FOXD4L1_I_N1	80	12765	38.4615	31.9125	1.20522	0.0264933	FOXD4L1	MEA reentry I
ENSG00000187559_LINE3797_FOXD4L3_I_N1	80	12765	38.4615	31.9125	1.20522	0.0264933	FOXD4L3	MEA reentry I
ENSG00000204779_LINE4071_FOXD4L5_I_N1	80	12765	38.4615	31.9125	1.20522	0.0264933	FOXD4L5	MEA reentry I
ENSG00000204793_LINE4208_FOXD4L6_I_N1	80	12765	38.4615	31.9125	1.20522	0.0264933	FOXD4L6	MEA reentry I
ENSG00000129654_LINE6876_FOXJ1_I_N1	80	12765	38.4615	31.9125	1.20522	0.0264933	FOXJ1	MEA reentry I
ENSG00000170802_LINE7902_FOXN2_I_N1	80	12765	38.4615	31.9125	1.20522	0.0264933	FOXN2	MEA reentry I
ENSG00000183770_LINE8867_FOXL2_I_N1	80	12765	38.4615	31.9125	1.20522	0.0264933	FOXL2	MEA reentry I
ENSG00000184659_LINE9184_FOXD4L4_I_N1	80	12765	38.4615	31.9125	1.20522	0.0264933	FOXD4L4	MEA reentry I
ENSG00000204828_LINE10593_FOXD4L2_I_N1	80	12765	38.4615	31.9125	1.20522	0.0264933	FOXD4L2	MEA reentry I
ENSG00000107485_LINE2093_GATA3_D_N1	20	2412	9.61538	6.03	1.59459	0.0269454	GATA3	MEA reentry I
ENSG00000160113_LINE3037_NR2F6_D_N2	20	2415	9.61538	6.0375	1.59261	0.0272533	NR2F6	MEA reentry I
ENSG00000143842_LINE3408_SOX13_D	25	3205	12.0192	8.0125	1.50006	0.0274887	SOX13	MEA reentry I
ENSG00000131196_LINE3212_NFATC1_D_N1	15	1661	7.21154	4.1525	1.73667	0.0276064	NFATC1	MEA reentry I
ENSG00000101190_LINE116_TCFL5_I	7	559	3.36538	1.3975	2.40815	0.0276743	TCFL5	MEA reentry I
ENSG00000089225_LINE3523_TBX5_D_N2	26	3369	12.5	8.4225	1.48412	0.0278032	TBX5	MEA reentry I
ENSG00000121075_LINE3535_TBX4_D_N1	26	3369	12.5	8.4225	1.48412	0.0278032	TBX4	MEA reentry I
ENSG00000106536_LINE2647_POU6F2_D_N1	19	2266	9.13462	5.665	1.61247	0.0278068	POU6F2	MEA reentry I
ENSG00000156925_LINE999_ZIC3_D_N2	19	2267	9.13462	5.6675	1.61175	0.0279152	ZIC3	MEA reentry I
ENSG00000128714_LINE2324_HOXD13_D_N1	28	3694	13.4615	9.235	1.45767	0.0279274	HOXD13	MEA reentry I
ENSG00000180053_LINE2516_NKX26_I	18	2119	8.65385	5.2975	1.63357	0.0284917	NKX26	MEA reentry I
ENSG00000072736_LINE3185_NFATC3_D_N2	31	4193	14.9038	10.4825	1.42178	0.0285664	NFATC3	MEA reentry I
ENSG00000148516_LINE581_ZEB1_D_N5	41	5873	19.7115	14.6825	1.34252	0.0286462	ZEB1	MEA reentry I
ENSG00000168468_LINE473_CR7538031_I	7	564	3.36538	1.41	2.3868	0.0288458	CR7538031	MEA reentry I
ENSG00000213676_LINE554_ATF6B_I	7	564	3.36538	1.41	2.3868	0.0288458	ATF6B	MEA reentry I
ENSG00000228628_LINE559_CR9257962_I	7	564	3.36538	1.41	2.3868	0.0288458	CR9257962	MEA reentry I
ENSG00000234539_LINE560_AL6628286_I	7	564	3.36538	1.41	2.3868	0.0288458	AL6628286	MEA reentry I
ENSG00000177045_LINE2506_SIX5_D_N1	17	1974	8.17308	4.935	1.65615	0.0293199	SIX5	MEA reentry I
ENSG00000101412_LINE1749_E2F1_D_N1	7	567	3.36538	1.4175	2.37417	0.0295646	E2F1	MEA reentry I
ENSG00000116017_LINE45_ARID3A_D_N1	39	5548	18.75	13.87	1.35184	0.0297497	ARID3A	MEA reentry I
ENSG00000174279_LINE2489_EVX2_D	10	963	4.80769	2.4075	1.99696	0.0299802	EVX2	MEA reentry I
ENSG00000119919_LINE2287_NKX23_I	17	1980	8.17308	4.95	1.65113	0.0300554	NKX23	MEA reentry I
ENSG00000105996_LINE2208_HOXA2_D_N2	15	1680	7.21154	4.2	1.71703	0.0300913	HOXA2	MEA reentry I
ENSG00000105516_LINE349_DBP_D_N2	8	697	3.84615	1.7425	2.20726	0.0301833	DBP	MEA reentry I
ENSG00000182158_LINE526_CREB3L2_I	11	1103	5.28846	2.7575	1.91785	0.0302533	CREB3L2	MEA reentry I
ENSG00000164532_LINE3549_TBX20_D_N2	23	2917	11.0577	7.2925	1.51631	0.0304626	TBX20	MEA reentry I
ENSG00000074047_LINE632_GLI2_D_N2	19	2290	9.13462	5.725	1.59557	0.0304989	GLI2	MEA reentry I
ENSG00000140836_LINE2374_ZFHX3_D_N1	14	1536	6.73077	3.84	1.7528	0.0306046	ZFHX3	MEA reentry I
ENSG00000137090_LINE1731_DMRT1_D_N1	15	1685	7.21154	4.2125	1.71194	0.0307719	DMRT1	MEA reentry I
ENSG00000125398_LINE3384_SOX9_D_N1	25	3242	12.0192	8.105	1.48294	0.0309767	SOX9	MEA reentry I
ENSG00000057657_LINE611_PRDM1_D_N4	66	10304	31.7308	25.76	1.23178	0.0310354	PRDM1	MEA reentry I
ENSG00000151090_LINE3021_THRB_D_N1	13	1393	6.25	3.4825	1.79469	0.0310399	THRB	MEA reentry I
ENSG00000054598_LINE1940_FOXC1_D_N1	23	2924	11.0577	7.31	1.51268	0.0311871	FOXC1	MEA reentry I
ENSG00000170122_LINE2897_FOXD4_I_N5	23	2924	11.0577	7.31	1.51268	0.0311871	FOXD4	MEA reentry I
ENSG00000184492_LINE3342_FOXD4L1_I_N5	23	2924	11.0577	7.31	1.51268	0.0311871	FOXD4L1	MEA reentry I
ENSG00000187559_LINE3753_FOXD4L3_I_N5	23	2924	11.0577	7.31	1.51268	0.0311871	FOXD4L3	MEA reentry I
ENSG00000204779_LINE4027_FOXD4L5_I_N5	23	2924	11.0577	7.31	1.51268	0.0311871	FOXD4L5	MEA reentry I
ENSG00000204793_LINE4164_FOXD4L6_I_N5	23	2924	11.0577	7.31	1.51268	0.0311871	FOXD4L6	MEA reentry I
ENSG00000129654_LINE6832_FOXJ1_I_N5	23	2924	11.0577	7.31	1.51268	0.0311871	FOXJ1	MEA reentry I
ENSG00000183770_LINE8823_FOXL2_I_N5	23	2924	11.0577	7.31	1.51268	0.0311871	FOXL2	MEA reentry I
ENSG00000184659_LINE9140_FOXD4L4_I_N5	23	2924	11.0577	7.31	1.51268	0.0311871	FOXD4L4	MEA reentry I
ENSG00000204828_LINE10549_FOXD4L2_I_N5	23	2924	11.0577	7.31	1.51268	0.0311871	FOXD4L2	MEA reentry I
ENSG00000169136_LINE475_ATF5_D	42	6084	20.1923	15.21	1.32757	0.0315236	ATF5	MEA reentry I
ENSG00000182521_LINE3570_TBPL2_I	30	4064	14.4231	10.16	1.41959	0.0316395	TBPL2	MEA reentry I
ENSG00000181449_LINE3440_SOX2_D_N2	18	2146	8.65385	5.365	1.61302	0.0317073	SOX2	MEA reentry I
ENSG00000130522_LINE409_JUND_D_N1	18	2148	8.65385	5.37	1.61152	0.0319558	JUND	MEA reentry I
ENSG00000126561_LINE3482_STAT5A_D_N1	16	1845	7.69231	4.6125	1.66771	0.0321626	STAT5A	MEA reentry I
ENSG00000148200_LINE3017_NR6A1_D_N2	26	3420	12.5	8.55	1.46199	0.0326136	NR6A1	MEA reentry I
ENSG00000163666_LINE2424_HESX1_D_N1	13	1407	6.25	3.5175	1.77683	0.0332351	HESX1	MEA reentry I
ENSG00000131196_LINE3215_NFATC1_D_N1	31	4248	14.9038	10.62	1.40338	0.0333266	NFATC1	MEA reentry I
ENSG00000131759_LINE2986_RARA_D_N2	27	3594	12.9808	8.985	1.44472	0.0337499	RARA	MEA reentry I
ENSG00000137709_LINE2649_POU2F3_D_N1	45	6631	21.6346	16.5775	1.30506	0.0337594	POU2F3	MEA reentry I
ENSG00000212993_LINE2696_POU5F1B_D_N1	45	6631	21.6346	16.5775	1.30506	0.0337594	POU5F1B	MEA reentry I
ENSG00000181449_LINE3444_SOX2_D_N1	32	4421	15.3846	11.0525	1.39196	0.0339392	SOX2	MEA reentry I
ENSG00000111087_LINE825_GLI1_D	23	2951	11.0577	7.3775	1.49884	0.0341051	GLI1	MEA reentry I
ENSG00000173404_LINE1178_INSM1_D_N2	25	3274	12.0192	8.185	1.46845	0.0342584	INSM1	MEA reentry I
ENSG00000171634_LINE3686_BPTF_D_N1	65	10186	31.25	25.465	1.22717	0.0349089	BPTF	MEA reentry I
ENSG00000126456_LINE2738_IRF3_D_N1	67	10547	32.2115	26.3675	1.22164	0.0349094	IRF3	MEA reentry I
ENSG00000110851_LINE821_PRDM4_D	21	2643	10.0962	6.6075	1.52798	0.0352751	PRDM4	MEA reentry I
ENSG00000078399_LINE2184_HOXA9_D_N1	13	1420	6.25	3.55	1.76056	0.0353721	HOXA9	MEA reentry I
ENSG00000162772_LINE455_ATF3_D_N5	12	1275	5.76923	3.1875	1.80995	0.0354474	ATF3	MEA reentry I
ENSG00000112592_LINE3568_TBP_D_N1	45	6656	21.6346	16.64	1.30016	0.0356935	TBP	MEA reentry I
ENSG00000100968_LINE3191_NFATC4_D	36	5117	17.3077	12.7925	1.35296	0.0360879	NFATC4	MEA reentry I
ENSG00000043039_LINE2171_BARX2_D	21	2650	10.0962	6.625	1.52395	0.0361326	BARX2	MEA reentry I
ENSG00000179528_LINE2515_LBX2_D_N1	14	1573	6.73077	3.9325	1.71158	0.03626	LBX2	MEA reentry I
ENSG00000106511_LINE2226_MEOX2_D_N1	22	2812	10.5769	7.03	1.50454	0.0365087	MEOX2	MEA reentry I
ENSG00000185668_LINE2685_POU3F1_D_N1	28	3789	13.4615	9.4725	1.42112	0.0369511	POU3F1	MEA reentry I
ENSG00000138795_LINE3405_LEF1_D_N1	22	2818	10.5769	7.045	1.50134	0.0372399	LEF1	MEA reentry I
ENSG00000176678_LINE2029_FOXL1_D_N1	43	6329	20.6731	15.8225	1.30656	0.0372703	FOXL1	MEA reentry I
ENSG00000183770_LINE8792_FOXL2_I_N1	43	6329	20.6731	15.8225	1.30656	0.0372703	FOXL2	MEA reentry I
ENSG00000170166_LINE2471_HOXD4_D	33	4627	15.8654	11.5675	1.37155	0.0375846	HOXD4	MEA reentry I
ENSG00000197576_LINE16156_HOXA4_I_N1	33	4627	15.8654	11.5675	1.37155	0.0375846	HOXA4	MEA reentry I
ENSG00000185960_LINE2546_SHOX_D_N2	16	1883	7.69231	4.7075	1.63405	0.0376273	SHOX	MEA reentry I
ENSG00000175745_LINE3087_NR2F1_D_N4	21	2663	10.0962	6.6575	1.51651	0.0377662	NR2F1	MEA reentry I
ENSG00000126603_LINE899_GLIS2_D	10	1003	4.80769	2.5075	1.91732	0.0378893	GLIS2	MEA reentry I
ENSG00000106689_LINE2227_LHX2_D_N2	13	1435	6.25	3.5875	1.74216	0.0379586	LHX2	MEA reentry I
ENSG00000087903_LINE3245_RFX2_D_N1	19	2354	9.13462	5.885	1.55219	0.038635	RFX2	MEA reentry I
ENSG00000129173_LINE1772_E2F8_D	16	1891	7.69231	4.7275	1.62714	0.038859	E2F8	MEA reentry I
ENSG00000007968_LINE1746_E2F2_D_N1	9	872	4.32692	2.18	1.98483	0.039646	E2F2	MEA reentry I
ENSG00000102878_LINE2709_HSF4_D	18	2209	8.65385	5.5225	1.56702	0.0402558	HSF4	MEA reentry I
ENSG00000245848_LINE562_CEBPA_D_N1	25	3333	12.0192	8.3325	1.44245	0.0409925	CEBPA	MEA reentry I
ENSG00000173757_LINE3511_STAT5B_D_N2	20	2530	9.61538	6.325	1.52022	0.041199	STAT5B	MEA reentry I
ENSG00000167800_LINE3554_TBX10_I	28	3831	13.4615	9.5775	1.40554	0.0415834	TBX10	MEA reentry I
ENSG00000152977_LINE990_ZIC1_D_N1	17	2066	8.17308	5.165	1.5824	0.0421697	ZIC1	MEA reentry I
ENSG00000137090_LINE1730_DMRT1_D_N1	17	2066	8.17308	5.165	1.5824	0.0421697	DMRT1	MEA reentry I
ENSG00000214575_LINE3701_CPEB1_D	40	5868	19.2308	14.67	1.31089	0.0423569	CPEB1	MEA reentry I
ENSG00000162613_LINE3668_FUBP1_D	59	9214	28.3654	23.035	1.2314	0.0425943	FUBP1	MEA reentry I
ENSG00000227059_LINE2575_AC2261502_D	17	2069	8.17308	5.1725	1.5801	0.0426479	AC2261502	MEA reentry I
ENSG00000100644_LINE115_HIF1A_D	6	487	2.88462	1.2175	2.36929	0.042741	HIF1A	MEA reentry I
ENSG00000184895_LINE3453_SRY_D_N1	21	2701	10.0962	6.7525	1.49517	0.0428563	SRY	MEA reentry I
ENSG00000090447_LINE107_TFAP4_D_N2	32	4511	15.3846	11.2775	1.36419	0.0429629	TFAP4	MEA reentry I
ENSG00000115297_LINE2270_TLX2_D_N1	10	1026	4.80769	2.565	1.87434	0.0430399	TLX2	MEA reentry I
ENSG00000025156_LINE2705_HSF2_D_N1	10	1027	4.80769	2.5675	1.87252	0.0432741	HSF2	MEA reentry I
ENSG00000126351_LINE2975_THRA_D_N1	13	1466	6.25	3.665	1.70532	0.0437272	THRA	MEA reentry I
ENSG00000100146_LINE3352_SOX10_D_N1	24	3194	11.5385	7.985	1.44502	0.0440369	SOX10	MEA reentry I
ENSG00000160967_LINE1704_CUX1_D_N1	9	890	4.32692	2.225	1.94468	0.0441206	CUX1	MEA reentry I
ENSG00000115966_LINE363_ATF2_D_N1	6	493	2.88462	1.2325	2.34046	0.0448861	ATF2	MEA reentry I
ENSG00000131931_LINE3591_THAP1_D_N1	18	2240	8.65385	5.6	1.54533	0.045032	THAP1	MEA reentry I
ENSG00000005513_LINE3332_SOX8_D_N2	21	2718	10.0962	6.795	1.48582	0.0452899	SOX8	MEA reentry I
ENSG00000184486_LINE2679_POU3F2_D_N1	48	7293	23.0769	18.2325	1.2657	0.0453541	POU3F2	MEA reentry I
ENSG00000126746_LINE901_ZNF384_D	24	3205	11.5385	8.0125	1.44006	0.0455047	ZNF384	MEA reentry I
ENSG00000089116_LINE2188_LHX5_I	21	2721	10.0962	6.8025	1.48418	0.0457296	LHX5	MEA reentry I
ENSG00000132130_LINE2332_LHX1_I	21	2721	10.0962	6.8025	1.48418	0.0457296	LHX1	MEA reentry I
ENSG00000164778_LINE2430_EN2_D_N2	15	1780	7.21154	4.45	1.62057	0.0459573	EN2	MEA reentry I
ENSG00000170122_LINE2840_FOXD4_I_N1	39	5732	18.75	14.33	1.30844	0.045973	FOXD4	MEA reentry I
ENSG00000184492_LINE3284_FOXD4L1_I_N1	39	5732	18.75	14.33	1.30844	0.045973	FOXD4L1	MEA reentry I
ENSG00000187559_LINE3697_FOXD4L3_I_N1	39	5732	18.75	14.33	1.30844	0.045973	FOXD4L3	MEA reentry I
ENSG00000204779_LINE3971_FOXD4L5_I_N1	39	5732	18.75	14.33	1.30844	0.045973	FOXD4L5	MEA reentry I
ENSG00000204793_LINE4108_FOXD4L6_I_N1	39	5732	18.75	14.33	1.30844	0.045973	FOXD4L6	MEA reentry I
ENSG00000129654_LINE6778_FOXJ1_I_N1	39	5732	18.75	14.33	1.30844	0.045973	FOXJ1	MEA reentry I
ENSG00000183770_LINE8766_FOXL2_I_N1	39	5732	18.75	14.33	1.30844	0.045973	FOXL2	MEA reentry I
ENSG00000184659_LINE9084_FOXD4L4_I_N1	39	5732	18.75	14.33	1.30844	0.045973	FOXD4L4	MEA reentry I
ENSG00000204828_LINE10493_FOXD4L2_I_N1	39	5732	18.75	14.33	1.30844	0.045973	FOXD4L2	MEA reentry I
ENSG00000085276_LINE667_MECOM_D_N1	26	3538	12.5	8.845	1.41323	0.0461598	MECOM	MEA reentry I
ENSG00000105698_LINE126_USF2_D_N7	15	1783	7.21154	4.4575	1.61784	0.0465102	USF2	MEA reentry I
ENSG00000005513_LINE3333_SOX8_D_N2	25	3378	12.0192	8.445	1.42324	0.0467594	SOX8	MEA reentry I
ENSG00000100219_LINE343_XBP1_D_N1	7	628	3.36538	1.57	2.14356	0.0468811	XBP1	MEA reentry I
ENSG00000125285_LINE3378_SOX21_D_N1	20	2572	9.61538	6.43	1.49539	0.0474166	SOX21	MEA reentry I
ENSG00000198914_LINE2689_POU3F3_D_N1	46	6966	22.1154	17.415	1.2699	0.0476552	POU3F3	MEA reentry I
ENSG00000184895_LINE3451_SRY_D_N1	19	2417	9.13462	6.0425	1.51173	0.0481065	SRY	MEA reentry I
ENSG00000185507_LINE2763_IRF7_D_N1	20	2578	9.61538	6.445	1.49191	0.0483575	IRF7	MEA reentry I
ENSG00000116132_LINE2279_PRRX1_D_N2	13	1489	6.25	3.7225	1.67898	0.0483875	PRRX1	MEA reentry I
ENSG00000125398_LINE3386_SOX9_D_N1	23	3063	11.0577	7.6575	1.44403	0.0484466	SOX9	MEA reentry I
ENSG00000118689_LINE1963_FOXO3_D_N2	20	2579	9.61538	6.4475	1.49134	0.0485156	FOXO3	MEA reentry I
ENSG00000141646_LINE3314_SMAD4_D	26	3556	12.5	8.89	1.40607	0.0485464	SMAD4	MEA reentry I
ENSG00000148516_LINE573_ZEB1_D_N1	21	2745	10.0962	6.8625	1.47121	0.0493602	ZEB1	MEA reentry I
ENSG00000075891_LINE2613_PAX2_D_N1	19	2425	9.13462	6.0625	1.50674	0.0494192	PAX2	MEA reentry I
ENSG00000174332_LINE1185_GLIS1_D	9	911	4.32692	2.2775	1.89986	0.0497559	GLIS1	MEA reentry I
ENSG00000039600_LINE3341_SOX30_I	22	2910	10.5769	7.275	1.45387	0.0498653	SOX30	MEA reentry I
ENSG00000173153_LINE3078_ESRRA_D_N2	20	2589	9.61538	6.4725	1.48558	0.0501173	ESRRA	MEA reentry I
ENSG00000106689_LINE2231_LHX2_D_N1	18	2272	8.65385	5.68	1.52356	0.0503785	LHX2	MEA reentry I
ENSG00000134954_LINE1865_ETS1_D_N2	10	1057	4.80769	2.6425	1.81937	0.0507117	ETS1	MEA reentry I
ENSG00000148704_LINE2391_VAX1_D	20	2593	9.61538	6.4825	1.48328	0.0507685	VAX1	MEA reentry I
ENSG00000171540_LINE2483_OTP_I	13	1501	6.25	3.7525	1.66556	0.0509512	OTP	MEA reentry I
ENSG00000197905_LINE3584_TEAD4_D_N1	18	2278	8.65385	5.695	1.51955	0.0514293	TEAD4	MEA reentry I
ENSG00000087510_LINE12_TFAP2C_D_N2	16	1964	7.69231	4.91	1.56666	0.0514799	TFAP2C	MEA reentry I
ENSG00000177426_LINE2510_TGIF1_D_N1	37	5441	17.7885	13.6025	1.30773	0.0518413	TGIF1	MEA reentry I
ENSG00000116044_LINE367_NFE2L2_D	27	3749	12.9808	9.3725	1.38498	0.0522628	NFE2L2	MEA reentry I
ENSG00000050344_LINE1238_NFE2L3_I_N1	27	3749	12.9808	9.3725	1.38498	0.0522628	NFE2L3	MEA reentry I
ENSG00000125952_LINE61_MAX_D_N1	25	3418	12.0192	8.545	1.40658	0.0523694	MAX	MEA reentry I
ENSG00000169981_LINE1124_ZNF35_I	48	7365	23.0769	18.4125	1.25333	0.0523733	ZNF35	MEA reentry I
ENSG00000256683_LINE3706_ZNF350_D	21	2766	10.0962	6.915	1.46004	0.0527044	ZNF350	MEA reentry I
ENSG00000125952_LINE74_MAX_D_N1	9	924	4.32692	2.31	1.87313	0.0534729	MAX	MEA reentry I
ENSG00000185155_LINE2536_MIXL1_D	15	1822	7.21154	4.555	1.58321	0.0541319	MIXL1	MEA reentry I
ENSG00000123685_LINE392_BATF3_D	9	927	4.32692	2.3175	1.86706	0.0543558	BATF3	MEA reentry I
ENSG00000168875_LINE3427_SOX14_D_N1	17	2137	8.17308	5.3425	1.52982	0.0545646	SOX14	MEA reentry I
ENSG00000072310_LINE96_SREBF1_D_N1	19	2455	9.13462	6.1375	1.48833	0.0545708	SREBF1	MEA reentry I
ENSG00000176692_LINE2033_FOXC2_D_N1	52	8097	25	20.2425	1.23503	0.0546889	FOXC2	MEA reentry I
ENSG00000170122_LINE2900_FOXD4_I_N8	52	8097	25	20.2425	1.23503	0.0546889	FOXD4	MEA reentry I
ENSG00000184492_LINE3345_FOXD4L1_I_N8	52	8097	25	20.2425	1.23503	0.0546889	FOXD4L1	MEA reentry I
ENSG00000187559_LINE3756_FOXD4L3_I_N8	52	8097	25	20.2425	1.23503	0.0546889	FOXD4L3	MEA reentry I
ENSG00000204779_LINE4030_FOXD4L5_I_N8	52	8097	25	20.2425	1.23503	0.0546889	FOXD4L5	MEA reentry I
ENSG00000204793_LINE4167_FOXD4L6_I_N8	52	8097	25	20.2425	1.23503	0.0546889	FOXD4L6	MEA reentry I
ENSG00000129654_LINE6835_FOXJ1_I_N8	52	8097	25	20.2425	1.23503	0.0546889	FOXJ1	MEA reentry I
ENSG00000184659_LINE9143_FOXD4L4_I_N8	52	8097	25	20.2425	1.23503	0.0546889	FOXD4L4	MEA reentry I
ENSG00000204828_LINE10552_FOXD4L2_I_N8	52	8097	25	20.2425	1.23503	0.0546889	FOXD4L2	MEA reentry I
ENSG00000119715_LINE2968_ESRRB_D_N2	19	2459	9.13462	6.1475	1.48591	0.0552854	ESRRB	MEA reentry I
ENSG00000119950_LINE156_MXI1_D_N1	6	520	2.88462	1.3	2.21893	0.0553635	MXI1	MEA reentry I
ENSG00000130522_LINE400_JUND_D_N2	22	2945	10.5769	7.3625	1.43659	0.0554025	JUND	MEA reentry I
ENSG00000245848_LINE566_CEBPA_D_N1	15	1829	7.21154	4.5725	1.57715	0.0555866	CEBPA	MEA reentry I
ENSG00000185551_LINE3106_NR2F2_D_N2	24	3290	11.5385	8.225	1.40285	0.0580845	NR2F2	MEA reentry I
ENSG00000143190_LINE2657_POU2F1_D_N1	28	3958	13.4615	9.895	1.36044	0.0582467	POU2F1	MEA reentry I
ENSG00000111424_LINE2941_VDR_D_N1	34	4979	16.3462	12.4475	1.31321	0.0584992	VDR	MEA reentry I
ENSG00000131759_LINE2988_RARA_D_N1	34	4979	16.3462	12.4475	1.31321	0.0584992	RARA	MEA reentry I
ENSG00000105717_LINE11877_PBX4_I_N1	16	2000	7.69231	5	1.53846	0.0586642	PBX4	MEA reentry I
ENSG00000135457_LINE2141_TFCP2_D_N1	21	2803	10.0962	7.0075	1.44076	0.0589871	TFCP2	MEA reentry I
ENSG00000169740_LINE1118_ZNF32_I	19	2480	9.13462	6.2	1.47333	0.0591461	ZNF32	MEA reentry I
ENSG00000143390_LINE3262_RFX5_D_N3	12	1385	5.76923	3.4625	1.6662	0.059157	RFX5	MEA reentry I
ENSG00000198815_LINE2057_FOXJ3_D_N1	25	3463	12.0192	8.6575	1.3883	0.0592489	FOXJ3	MEA reentry I
ENSG00000001167_LINE1661_NFYA_D_N2	18	2321	8.65385	5.8025	1.4914	0.0594194	NFYA	MEA reentry I
ENSG00000005513_LINE3334_SOX8_D_N2	19	2482	9.13462	6.205	1.47214	0.0595234	SOX8	MEA reentry I
ENSG00000100146_LINE3354_SOX10_D_N1	19	2482	9.13462	6.205	1.47214	0.0595234	SOX10	MEA reentry I
ENSG00000005513_LINE3335_SOX8_D_N1	23	3134	11.0577	7.835	1.41132	0.0595673	SOX8	MEA reentry I
ENSG00000206454_LINE6122_AL7735441_I_N5	39	5851	18.75	14.6275	1.28183	0.0595806	AL7735441	MEA reentry I
ENSG00000229094_LINE6138_CR3882292_I_N5	39	5851	18.75	14.6275	1.28183	0.0595806	CR3882292	MEA reentry I
ENSG00000233911_LINE6155_AL6628334_I_N5	39	5851	18.75	14.6275	1.28183	0.0595806	AL6628334	MEA reentry I
ENSG00000235068_LINE6169_CR7598154_I_N5	39	5851	18.75	14.6275	1.28183	0.0595806	CR7598154	MEA reentry I
ENSG00000237582_LINE6183_BX0885802_I_N5	39	5851	18.75	14.6275	1.28183	0.0595806	BX0885802	MEA reentry I
ENSG00000230336_LINE17148_CR8477943_I_N5	39	5851	18.75	14.6275	1.28183	0.0595806	CR8477943	MEA reentry I
ENSG00000197576_LINE16121_HOXA4_I_N1	11	1238	5.28846	3.095	1.70871	0.059918	HOXA4	MEA reentry I
ENSG00000168505_LINE2466_GBX2_D_N2	12	1388	5.76923	3.47	1.6626	0.0599236	GBX2	MEA reentry I
ENSG00000118707_LINE2283_TGIF2_D	18	2325	8.65385	5.8125	1.48883	0.0602043	TGIF2	MEA reentry I
ENSG00000176692_LINE2032_FOXC2_D_N1	20	2648	9.61538	6.62	1.45248	0.0603477	FOXC2	MEA reentry I
ENSG00000125285_LINE3377_SOX21_D_N1	16	2008	7.69231	5.02	1.53233	0.0603504	SOX21	MEA reentry I
ENSG00000119547_LINE1696_ONECUT2_D_N1	19	2490	9.13462	6.225	1.46741	0.0610495	ONECUT2	MEA reentry I
ENSG00000179772_LINE2037_FOXS1_I	35	5180	16.8269	12.95	1.29938	0.0624301	FOXS1	MEA reentry I
ENSG00000143190_LINE2665_POU2F1_D_N5	46	7105	22.1154	17.7625	1.24506	0.0627804	POU2F1	MEA reentry I
ENSG00000197576_LINE16096_HOXA4_I_N1	17	2178	8.17308	5.445	1.50102	0.0627875	HOXA4	MEA reentry I
ENSG00000151623_LINE3026_NR3C2_D_N1	16	2022	7.69231	5.055	1.52172	0.0633811	NR3C2	MEA reentry I
ENSG00000128272_LINE397_ATF4_D	14	1709	6.73077	4.2725	1.57537	0.0635175	ATF4	MEA reentry I
ENSG00000067082_LINE628_KLF6_D	19	2504	9.13462	6.26	1.4592	0.0637855	KLF6	MEA reentry I
ENSG00000127528_LINE2762_KLF2_I_N1	19	2504	9.13462	6.26	1.4592	0.0637855	KLF2	MEA reentry I
ENSG00000132170_LINE2990_PPARG_D_N2	17	2183	8.17308	5.4575	1.49759	0.0638457	PPARG	MEA reentry I
ENSG00000114853_LINE833_ZBTB47_I	17	2189	8.17308	5.4725	1.49348	0.0651316	ZBTB47	MEA reentry I
ENSG00000198740_LINE1514_ZNF652_I	17	2189	8.17308	5.4725	1.49348	0.0651316	ZNF652	MEA reentry I
ENSG00000171956_LINE2020_FOXB1_D_N1	28	4003	13.4615	10.0075	1.34514	0.0651774	FOXB1	MEA reentry I
ENSG00000168310_LINE2755_IRF2_D_N2	34	5028	16.3462	12.57	1.30041	0.0652964	IRF2	MEA reentry I
ENSG00000170581_LINE3510_STAT2_D_N2	78	12936	37.5	32.34	1.15955	0.06544	STAT2	MEA reentry I
ENSG00000185551_LINE3107_NR2F2_D_N1	20	2677	9.61538	6.6925	1.43674	0.0658803	NR2F2	MEA reentry I
ENSG00000149948_LINE59_HMGA2_D	14	1719	6.73077	4.2975	1.56621	0.0659533	HMGA2	MEA reentry I
ENSG00000100146_LINE3355_SOX10_D_N1	23	3172	11.0577	7.93	1.39441	0.0662147	SOX10	MEA reentry I
ENSG00000163909_LINE249_HEYL_I	10	1112	4.80769	2.78	1.72939	0.0664722	HEYL	MEA reentry I
ENSG00000184895_LINE3450_SRY_D_N1	21	2844	10.0962	7.11	1.41999	0.0665485	SRY	MEA reentry I
ENSG00000101096_LINE3192_NFATC2_D_N2	32	4694	15.3846	11.735	1.311	0.0667305	NFATC2	MEA reentry I
ENSG00000171056_LINE3432_SOX7_D_N1	26	3676	12.5	9.19	1.36017	0.0668228	SOX7	MEA reentry I
ENSG00000112592_LINE3562_TBP_D_N1	32	4696	15.3846	11.74	1.31044	0.0670339	TBP	MEA reentry I
ENSG00000106852_LINE2232_LHX6_D_N1	14	1727	6.73077	4.3175	1.55895	0.0679464	LHX6	MEA reentry I
ENSG00000078399_LINE2185_HOXA9_D_N1	27	3852	12.9808	9.63	1.34795	0.0681189	HOXA9	MEA reentry I
ENSG00000184058_LINE3555_TBX1_D_N1	33	4875	15.8654	12.1875	1.30178	0.0681285	TBX1	MEA reentry I
ENSG00000135547_LINE193_HEY2_D_N2	9	974	4.32692	2.435	1.77697	0.0694403	HEY2	MEA reentry I
ENSG00000029153_LINE80_ARNTL2_I	10	1122	4.80769	2.805	1.71397	0.0696412	ARNTL2	MEA reentry I
ENSG00000168310_LINE2756_IRF2_D_N1	33	4886	15.8654	12.215	1.29884	0.0698059	IRF2	MEA reentry I
ENSG00000106852_LINE2235_LHX6_D_N1	11	1273	5.28846	3.1825	1.66173	0.0699692	LHX6	MEA reentry I
ENSG00000161940_LINE1031_BCL6B_D	21	2862	10.0962	7.155	1.41106	0.0700724	BCL6B	MEA reentry I
ENSG00000168875_LINE3429_SOX14_D_N1	18	2377	8.65385	5.9425	1.45626	0.0710718	SOX14	MEA reentry I
ENSG00000171056_LINE3431_SOX7_D_N1	21	2870	10.0962	7.175	1.40713	0.0716792	SOX7	MEA reentry I
ENSG00000203883_LINE3459_SOX18_D_N1	21	2870	10.0962	7.175	1.40713	0.0716792	SOX18	MEA reentry I
ENSG00000179922_LINE1252_ZNF784_D	12	1432	5.76923	3.58	1.61152	0.0719356	ZNF784	MEA reentry I
ENSG00000111249_LINE1693_CUX2_D_N1	6	557	2.88462	1.3925	2.07154	0.0719376	CUX2	MEA reentry I
ENSG00000123405_LINE390_NFE2_D_N3	24	3370	11.5385	8.425	1.36955	0.0720378	NFE2	MEA reentry I
ENSG00000184486_LINE2675_POU3F2_D_N1	19	2544	9.13462	6.36	1.43626	0.0720689	POU3F2	MEA reentry I
ENSG00000005889_LINE590_ZFX_D	24	3373	11.5385	8.4325	1.36833	0.0726027	ZFX	MEA reentry I
ENSG00000176692_LINE2035_FOXC2_D_N1	35	5250	16.8269	13.125	1.28205	0.0726074	FOXC2	MEA reentry I
ENSG00000170122_LINE2934_FOXD4_I_N1	35	5250	16.8269	13.125	1.28205	0.0726074	FOXD4	MEA reentry I
ENSG00000184492_LINE3379_FOXD4L1_I_N1	35	5250	16.8269	13.125	1.28205	0.0726074	FOXD4L1	MEA reentry I
ENSG00000187559_LINE3790_FOXD4L3_I_N1	35	5250	16.8269	13.125	1.28205	0.0726074	FOXD4L3	MEA reentry I
ENSG00000204779_LINE4064_FOXD4L5_I_N1	35	5250	16.8269	13.125	1.28205	0.0726074	FOXD4L5	MEA reentry I
ENSG00000204793_LINE4201_FOXD4L6_I_N1	35	5250	16.8269	13.125	1.28205	0.0726074	FOXD4L6	MEA reentry I
ENSG00000129654_LINE6869_FOXJ1_I_N1	35	5250	16.8269	13.125	1.28205	0.0726074	FOXJ1	MEA reentry I
ENSG00000183770_LINE8860_FOXL2_I_N1	35	5250	16.8269	13.125	1.28205	0.0726074	FOXL2	MEA reentry I
ENSG00000184659_LINE9177_FOXD4L4_I_N1	35	5250	16.8269	13.125	1.28205	0.0726074	FOXD4L4	MEA reentry I
ENSG00000204828_LINE10586_FOXD4L2_I_N1	35	5250	16.8269	13.125	1.28205	0.0726074	FOXD4L2	MEA reentry I
ENSG00000184481_LINE2041_FOXO4_D_N1	15	1904	7.21154	4.76	1.51503	0.0728923	FOXO4	MEA reentry I
ENSG00000175727_LINE276_MLXIP_I	10	1132	4.80769	2.83	1.69883	0.072905	MLXIP	MEA reentry I
ENSG00000169840_LINE2470_GSX1_D	15	1908	7.21154	4.77	1.51185	0.0739056	GSX1	MEA reentry I
ENSG00000131759_LINE2987_RARA_D_N3	19	2555	9.13462	6.3875	1.43008	0.0744697	RARA	MEA reentry I
ENSG00000173253_LINE1736_DMRT2_D	24	3391	11.5385	8.4775	1.36107	0.0760568	DMRT2	MEA reentry I
ENSG00000111049_LINE482_MYF5_I_N8	27	3899	12.9808	9.7475	1.3317	0.0763828	MYF5	MEA reentry I
ENSG00000123576_LINE2308_ESX1_D_N2	11	1294	5.28846	3.235	1.63476	0.0764929	ESX1	MEA reentry I
ENSG00000159184_LINE2403_HOXB13_D_N2	20	2732	9.61538	6.83	1.40782	0.0773201	HOXB13	MEA reentry I
ENSG00000135100_LINE2342_HNF1A_D_N1	23	3232	11.0577	8.08	1.36853	0.0777419	HNF1A	MEA reentry I
ENSG00000156273_LINE438_BACH1_D_N1	20	2734	9.61538	6.835	1.40679	0.0777599	BACH1	MEA reentry I
ENSG00000135547_LINE194_HEY2_D_N1	19	2571	9.13462	6.4275	1.42118	0.0780576	HEY2	MEA reentry I
ENSG00000174197_LINE322_MGA_D_N1	11	1299	5.28846	3.2475	1.62847	0.0781012	MGA	MEA reentry I
ENSG00000087510_LINE13_TFAP2C_D_N2	14	1767	6.73077	4.4175	1.52366	0.0785137	TFAP2C	MEA reentry I
ENSG00000128645_LINE2316_HOXD1_I	12	1455	5.76923	3.6375	1.58604	0.0787957	HOXD1	MEA reentry I
ENSG00000080298_LINE3239_RFX3_D_N1	11	1302	5.28846	3.255	1.62472	0.0790764	RFX3	MEA reentry I
ENSG00000107859_LINE2244_PITX3_D	13	1612	6.25	4.03	1.55087	0.079177	PITX3	MEA reentry I
ENSG00000071794_LINE3610_HLTF_D	26	3745	12.5	9.3625	1.33511	0.0793026	HLTF	MEA reentry I
ENSG00000181449_LINE3439_SOX2_D_N2	19	2579	9.13462	6.4475	1.41677	0.0798944	SOX2	MEA reentry I
ENSG00000179059_LINE3470_ZFP42_I_N1	15	1931	7.21154	4.8275	1.49385	0.0799129	ZFP42	MEA reentry I
ENSG00000136367_LINE2354_ZFHX2_D	10	1154	4.80769	2.885	1.66644	0.080421	ZFHX2	MEA reentry I
ENSG00000101412_LINE1766_E2F1_D_N1	13	1617	6.25	4.0425	1.54607	0.0806462	E2F1	MEA reentry I
ENSG00000142025_LINE4261_DMRTC2_I_N1	24	3418	11.5385	8.545	1.35032	0.0814475	DMRTC2	MEA reentry I
ENSG00000135363_LINE3654_LMO2_D_N1	33	4958	15.8654	12.395	1.27998	0.081518	LMO2	MEA reentry I
ENSG00000184058_LINE3557_TBX1_D_N1	26	3762	12.5	9.405	1.32908	0.0826085	TBX1	MEA reentry I
ENSG00000100146_LINE3353_SOX10_D_N1	22	3090	10.5769	7.725	1.36918	0.0830299	SOX10	MEA reentry I
ENSG00000143867_LINE963_OSR1_I	10	1162	4.80769	2.905	1.65497	0.0832689	OSR1	MEA reentry I
ENSG00000123407_LINE2306_HOXC12_D_N1	27	3936	12.9808	9.84	1.31918	0.0833605	HOXC12	MEA reentry I
ENSG00000171786_LINE267_NHLH1_D_N3	23	3261	11.0577	8.1525	1.35636	0.0837782	NHLH1	MEA reentry I
ENSG00000104903_LINE195_LYL1_I_N3	23	3261	11.0577	8.1525	1.35636	0.0837782	LYL1	MEA reentry I
ENSG00000053254_LINE2563_FOXN3_I_N1	12	1472	5.76923	3.68	1.56773	0.0841261	FOXN3	MEA reentry I
ENSG00000170802_LINE7896_FOXN2_I_N1	12	1472	5.76923	3.68	1.56773	0.0841261	FOXN2	MEA reentry I
ENSG00000151615_LINE2671_POU4F2_D_N1	19	2604	9.13462	6.51	1.40317	0.0858202	POU4F2	MEA reentry I
ENSG00000133937_LINE2333_GSC_D	10	1170	4.80769	2.925	1.64366	0.0861781	GSC	MEA reentry I
ENSG00000066336_LINE1811_SPI1_D_N1	63	10355	30.2885	25.8875	1.17	0.0863607	SPI1	MEA reentry I
ENSG00000163064_LINE2414_EN1_D_N2	16	2117	7.69231	5.2925	1.45344	0.0867047	EN1	MEA reentry I
ENSG00000106852_LINE2234_LHX6_D_N1	13	1638	6.25	4.095	1.52625	0.087007	LHX6	MEA reentry I
ENSG00000143190_LINE2654_POU2F1_D_N1	13	1643	6.25	4.1075	1.52161	0.088567	POU2F1	MEA reentry I
ENSG00000106571_LINE813_GLI3_D	22	3115	10.5769	7.7875	1.35819	0.0885929	GLI3	MEA reentry I
ENSG00000118689_LINE1962_FOXO3_D_N1	12	1488	5.76923	3.72	1.55087	0.0893456	FOXO3	MEA reentry I
ENSG00000177426_LINE2508_TGIF1_D_N1	16	2129	7.69231	5.3225	1.44524	0.0900003	TGIF1	MEA reentry I
ENSG00000204231_LINE3132_RXRB_D_N1	18	2457	8.65385	6.1425	1.40885	0.090269	RXRB	MEA reentry I
ENSG00000156150_LINE2400_ALX3_D_N2	11	1335	5.28846	3.3375	1.58456	0.0903097	ALX3	MEA reentry I
ENSG00000186350_LINE3115_RXRA_D_N2	29	4316	13.9423	10.79	1.29215	0.0906426	RXRA	MEA reentry I
ENSG00000132005_LINE3249_RFX1_D_N1	12	1495	5.76923	3.7375	1.54361	0.0916912	RFX1	MEA reentry I
ENSG00000170485_LINE263_NPAS2_I	11	1340	5.28846	3.35	1.57865	0.0920928	NPAS2	MEA reentry I
ENSG00000168875_LINE3428_SOX14_D_N1	19	2630	9.13462	6.575	1.3893	0.0922838	SOX14	MEA reentry I
ENSG00000176654_LINE5444_NANOGP1_I_N1	11	1341	5.28846	3.3525	1.57747	0.092452	NANOGP1	MEA reentry I
ENSG00000197757_LINE2553_HOXC6_D	38	5898	18.2692	14.745	1.23901	0.0927929	HOXC6	MEA reentry I
ENSG00000197576_LINE16154_HOXA4_I_N1	38	5898	18.2692	14.745	1.23901	0.0927929	HOXA4	MEA reentry I
ENSG00000106511_LINE2224_MEOX2_D_N1	16	2141	7.69231	5.3525	1.43714	0.0933754	MEOX2	MEA reentry I
ENSG00000170178_LINE2473_HOXD12_D_N2	8	890	3.84615	2.225	1.72861	0.0945982	HOXD12	MEA reentry I
ENSG00000158773_LINE237_USF1_D_N10	15	1983	7.21154	4.9575	1.45467	0.0946444	USF1	MEA reentry I
ENSG00000106261_LINE809_ZKSCAN1_I	10	1193	4.80769	2.9825	1.61197	0.094884	ZKSCAN1	MEA reentry I
ENSG00000175879_LINE2498_HOXD8_D	31	4684	14.9038	11.71	1.27275	0.0949755	HOXD8	MEA reentry I
ENSG00000197576_LINE16144_HOXA4_I_N1	31	4684	14.9038	11.71	1.27275	0.0949755	HOXA4	MEA reentry I
ENSG00000198963_LINE18385_RORB_I_N1	16	2148	7.69231	5.37	1.43246	0.0953811	RORB	MEA reentry I
ENSG00000178403_LINE282_NEUROG2_D_N2	12	1506	5.76923	3.765	1.53233	0.0954534	NEUROG2	MEA reentry I
ENSG00000139800_LINE950_ZIC5_I	12	1506	5.76923	3.765	1.53233	0.0954534	ZIC5	MEA reentry I
ENSG00000196482_LINE3127_ESRRG_D_N1	16	2150	7.69231	5.375	1.43113	0.0959591	ESRRG	MEA reentry I
ENSG00000189120_LINE1378_SP6_I	21	2981	10.0962	7.4525	1.35473	0.0966193	SP6	MEA reentry I
ENSG00000204335_LINE1520_SP5_I	21	2981	10.0962	7.4525	1.35473	0.0966193	SP5	MEA reentry I
ENSG00000187140_LINE2052_FOXD3_D_N1	28	4173	13.4615	10.4325	1.29035	0.0966306	FOXD3	MEA reentry I
ENSG00000064961_LINE3344_HMG20B_I	29	4347	13.9423	10.8675	1.28294	0.0969159	HMG20B	MEA reentry I
ENSG00000185122_LINE2718_HSF1_D_N1	11	1354	5.28846	3.385	1.56232	0.0971993	HSF1	MEA reentry I
ENSG00000177463_LINE3097_NR2C2_D_N4	14	1830	6.73077	4.575	1.47121	0.097224	NR2C2	MEA reentry I
ENSG00000186790_LINE2050_FOXE3_I	22	3154	10.5769	7.885	1.3414	0.0977567	FOXE3	MEA reentry I
ENSG00000251493_LINE2070_FOXD1_D	22	3154	10.5769	7.885	1.3414	0.0977567	FOXD1	MEA reentry I
ENSG00000196233_LINE3181_LCOR_I	23	3324	11.0577	8.31	1.33065	0.0979604	LCOR	MEA reentry I
ENSG00000143355_LINE2383_LHX9_D_N1	13	1672	6.25	4.18	1.49522	0.0979605	LHX9	MEA reentry I
ENSG00000167157_LINE2464_PRRX2_D_N2	13	1672	6.25	4.18	1.49522	0.0979605	PRRX2	MEA reentry I
ENSG00000173976_LINE2487_RAX2_D	13	1672	6.25	4.18	1.49522	0.0979605	RAX2	MEA reentry I
ENSG00000175329_LINE2496_ISX_D_N2	13	1672	6.25	4.18	1.49522	0.0979605	ISX	MEA reentry I
ENSG00000185122_LINE2726_HSF1_D_N4	17	2322	8.17308	5.805	1.40794	0.0982807	HSF1	MEA reentry I
ENSG00000158773_LINE230_USF1_D_N2	11	1357	5.28846	3.3925	1.55887	0.0983153	USF1	MEA reentry I
ENSG00000136997_LINE202_MYC_D_N7	11	1358	5.28846	3.395	1.55772	0.098689	MYC	MEA reentry I
ENSG00000140044_LINE418_JDP2_D_N2	9	1051	4.32692	2.6275	1.64678	0.0993351	JDP2	MEA reentry I
ENSG00000049768_LINE1933_FOXP3_D_N1	22	3161	10.5769	7.9025	1.33843	0.0994645	FOXP3	MEA reentry I
ENSG00000168269_LINE2011_FOXI1_D_N1	22	3161	10.5769	7.9025	1.33843	0.0994645	FOXI1	MEA reentry I
ENSG00000176678_LINE2030_FOXL1_D_N1	22	3161	10.5769	7.9025	1.33843	0.0994645	FOXL1	MEA reentry I
ENSG00000186564_LINE2048_FOXD2_D_N1	22	3161	10.5769	7.9025	1.33843	0.0994645	FOXD2	MEA reentry I
ENSG00000187140_LINE2053_FOXD3_D_N1	22	3161	10.5769	7.9025	1.33843	0.0994645	FOXD3	MEA reentry I
ENSG00000204060_LINE2063_FOXO6_D_N1	22	3161	10.5769	7.9025	1.33843	0.0994645	FOXO6	MEA reentry I
ENSG00000187559_LINE3779_FOXD4L3_I_N47	22	3161	10.5769	7.9025	1.33843	0.0994645	FOXD4L3	MEA reentry I
ENSG00000204779_LINE4053_FOXD4L5_I_N47	22	3161	10.5769	7.9025	1.33843	0.0994645	FOXD4L5	MEA reentry I
ENSG00000204793_LINE4190_FOXD4L6_I_N47	22	3161	10.5769	7.9025	1.33843	0.0994645	FOXD4L6	MEA reentry I
ENSG00000184659_LINE9166_FOXD4L4_I_N47	22	3161	10.5769	7.9025	1.33843	0.0994645	FOXD4L4	MEA reentry I
ENSG00000204828_LINE10575_FOXD4L2_I_N47	22	3161	10.5769	7.9025	1.33843	0.0994645	FOXD4L2	MEA reentry I
ENSG00000170122_LINE2930_FOXD4_I_N8	44	7006	21.1538	17.515	1.20776	0.100012	FOXD4	MEA reentry I
ENSG00000184492_LINE3375_FOXD4L1_I_N8	44	7006	21.1538	17.515	1.20776	0.100012	FOXD4L1	MEA reentry I
ENSG00000187559_LINE3786_FOXD4L3_I_N10	44	7006	21.1538	17.515	1.20776	0.100012	FOXD4L3	MEA reentry I
ENSG00000204779_LINE4060_FOXD4L5_I_N10	44	7006	21.1538	17.515	1.20776	0.100012	FOXD4L5	MEA reentry I
ENSG00000204793_LINE4197_FOXD4L6_I_N10	44	7006	21.1538	17.515	1.20776	0.100012	FOXD4L6	MEA reentry I
ENSG00000129654_LINE6865_FOXJ1_I_N8	44	7006	21.1538	17.515	1.20776	0.100012	FOXJ1	MEA reentry I
ENSG00000184659_LINE9173_FOXD4L4_I_N10	44	7006	21.1538	17.515	1.20776	0.100012	FOXD4L4	MEA reentry I
ENSG00000204828_LINE10582_FOXD4L2_I_N10	44	7006	21.1538	17.515	1.20776	0.100012	FOXD4L2	MEA reentry I
ENSG00000107249_LINE815_GLIS3_D_N1	10	1207	4.80769	3.0175	1.59327	0.100431	GLIS3	MEA reentry I
ENSG00000131759_LINE2985_RARA_D_N2	21	2997	10.0962	7.4925	1.3475	0.100629	RARA	MEA reentry I
ENSG00000130700_LINE2098_GATA5_D_N1	20	2831	9.61538	7.0775	1.35858	0.101144	GATA5	MEA reentry I
ENSG00000147421_LINE2390_HMBOX1_D	10	1209	4.80769	3.0225	1.59063	0.101239	HMBOX1	MEA reentry I
ENSG00000163132_LINE2417_MSX1_D_N1	12	1523	5.76923	3.8075	1.51523	0.101451	MSX1	MEA reentry I
ENSG00000233608_LINE317_TWIST2_I	15	2008	7.21154	5.02	1.43656	0.102299	TWIST2	MEA reentry I
ENSG00000008196_LINE5_TFAP2B_D_N1	15	2011	7.21154	5.0275	1.43442	0.103243	TFAP2B	MEA reentry I
ENSG00000125398_LINE3387_SOX9_D_N1	24	3522	11.5385	8.805	1.31044	0.104615	SOX9	MEA reentry I
ENSG00000166478_LINE1065_ZNF143_D_N2	18	2510	8.65385	6.275	1.3791	0.104687	ZNF143	MEA reentry I
ENSG00000067955_LINE3606_CBFB_D	31	4732	14.9038	11.83	1.25983	0.104751	CBFB	MEA reentry I
ENSG00000053254_LINE2536_FOXN3_I_N9	26	3866	12.5	9.665	1.29333	0.104881	FOXN3	MEA reentry I
ENSG00000170802_LINE7873_FOXN2_I_N8	26	3866	12.5	9.665	1.29333	0.104881	FOXN2	MEA reentry I
ENSG00000183770_LINE8732_FOXL2_I_N51	26	3866	12.5	9.665	1.29333	0.104881	FOXL2	MEA reentry I
ENSG00000185668_LINE2682_POU3F1_D_N1	16	2182	7.69231	5.455	1.41014	0.10551	POU3F1	MEA reentry I
ENSG00000171606_LINE1147_ZNF274_D_N1	25	3698	12.0192	9.245	1.30008	0.105769	ZNF274	MEA reentry I
ENSG00000073282_LINE3142_TP63_D_N1	17	2348	8.17308	5.87	1.39235	0.105823	TP63	MEA reentry I
ENSG00000137265_LINE2747_IRF4_D_N1	46	7399	22.1154	18.4975	1.19559	0.105932	IRF4	MEA reentry I
ENSG00000169856_LINE1708_ONECUT1_D_N3	19	2682	9.13462	6.705	1.36236	0.10614	ONECUT1	MEA reentry I
ENSG00000130675_LINE2327_MNX1_D	21	3022	10.0962	7.555	1.33635	0.107106	MNX1	MEA reentry I
ENSG00000111249_LINE1692_CUX2_D_N1	8	918	3.84615	2.295	1.67588	0.107811	CUX2	MEA reentry I
ENSG00000125398_LINE3389_SOX9_D_N1	22	3195	10.5769	7.9875	1.32418	0.108035	SOX9	MEA reentry I
ENSG00000129194_LINE3392_SOX15_D_N1	20	2857	9.61538	7.1425	1.34622	0.108105	SOX15	MEA reentry I
ENSG00000215612_LINE2567_HMX1_D	18	2524	8.65385	6.31	1.37145	0.108725	HMX1	MEA reentry I
ENSG00000102935_LINE713_ZNF423_D_N2	13	1704	6.25	4.26	1.46714	0.109011	ZNF423	MEA reentry I
ENSG00000101883_LINE2195_RHOXF1_D_N2	8	921	3.84615	2.3025	1.67043	0.109284	RHOXF1	MEA reentry I
ENSG00000142700_LINE1734_DMRTA2_D	17	2361	8.17308	5.9025	1.38468	0.109726	DMRTA2	MEA reentry I
ENSG00000054598_LINE1941_FOXC1_D_N1	36	5635	17.3077	14.0875	1.22859	0.109733	FOXC1	MEA reentry I
ENSG00000173917_LINE2486_HOXB2_D	13	1707	6.25	4.2675	1.46456	0.110084	HOXB2	MEA reentry I
ENSG00000196812_LINE1427_ZSCAN16_D	19	2696	9.13462	6.74	1.35528	0.110084	ZSCAN16	MEA reentry I
ENSG00000137492_LINE3592_PRKRIR_D	10	1233	4.80769	3.0825	1.55967	0.111228	PRKRIR	MEA reentry I
ENSG00000186951_LINE3123_PPARA_D_N1	24	3549	11.5385	8.8725	1.30047	0.111264	PPARA	MEA reentry I
ENSG00000134107_LINE183_BHLHE40_D_N3	8	925	3.84615	2.3125	1.6632	0.111266	BHLHE40	MEA reentry I
ENSG00000140836_LINE2376_ZFHX3_D_N1	27	4070	12.9808	10.175	1.27575	0.112225	ZFHX3	MEA reentry I
ENSG00000170616_LINE1130_SCRT1_D	18	2537	8.65385	6.3425	1.36442	0.11256	SCRT1	MEA reentry I
ENSG00000073861_LINE3517_TBX21_D_N2	20	2875	9.61538	7.1875	1.33779	0.113097	TBX21	MEA reentry I
ENSG00000143190_LINE2658_POU2F1_D_N1	31	4772	14.9038	11.93	1.24927	0.11339	POU2F1	MEA reentry I
ENSG00000008196_LINE3_TFAP2B_D_N1	14	1879	6.73077	4.6975	1.43284	0.113544	TFAP2B	MEA reentry I
ENSG00000129514_LINE1982_FOXA1_D_N7	30	4598	14.4231	11.495	1.25473	0.113608	FOXA1	MEA reentry I
ENSG00000183770_LINE8806_FOXL2_I_N17	30	4598	14.4231	11.495	1.25473	0.113608	FOXL2	MEA reentry I
ENSG00000182742_LINE2525_HOXB4_I	15	2049	7.21154	5.1225	1.40782	0.115661	HOXB4	MEA reentry I
ENSG00000090447_LINE103_TFAP4_D_N1	24	3567	11.5385	8.9175	1.29391	0.115843	TFAP4	MEA reentry I
ENSG00000135638_LINE2346_EMX1_D_N2	9	1088	4.32692	2.72	1.59078	0.115989	EMX1	MEA reentry I
ENSG00000125347_LINE2730_IRF1_D_N1	37	5847	17.7885	14.6175	1.21693	0.1168	IRF1	MEA reentry I
ENSG00000075891_LINE2616_PAX2_D_N1	13	1726	6.25	4.315	1.44844	0.117024	PAX2	MEA reentry I
ENSG00000164916_LINE2008_FOXK1_D_N1	9	1092	4.32692	2.73	1.58495	0.117877	FOXK1	MEA reentry I
ENSG00000170122_LINE2916_FOXD4_I_N5	9	1092	4.32692	2.73	1.58495	0.117877	FOXD4	MEA reentry I
ENSG00000184492_LINE3361_FOXD4L1_I_N5	9	1092	4.32692	2.73	1.58495	0.117877	FOXD4L1	MEA reentry I
ENSG00000187559_LINE3772_FOXD4L3_I_N5	9	1092	4.32692	2.73	1.58495	0.117877	FOXD4L3	MEA reentry I
ENSG00000204779_LINE4046_FOXD4L5_I_N5	9	1092	4.32692	2.73	1.58495	0.117877	FOXD4L5	MEA reentry I
ENSG00000204793_LINE4183_FOXD4L6_I_N5	9	1092	4.32692	2.73	1.58495	0.117877	FOXD4L6	MEA reentry I
ENSG00000129654_LINE6851_FOXJ1_I_N5	9	1092	4.32692	2.73	1.58495	0.117877	FOXJ1	MEA reentry I
ENSG00000183770_LINE8842_FOXL2_I_N5	9	1092	4.32692	2.73	1.58495	0.117877	FOXL2	MEA reentry I
ENSG00000184659_LINE9159_FOXD4L4_I_N5	9	1092	4.32692	2.73	1.58495	0.117877	FOXD4L4	MEA reentry I
ENSG00000204828_LINE10568_FOXD4L2_I_N5	9	1092	4.32692	2.73	1.58495	0.117877	FOXD4L2	MEA reentry I
ENSG00000167081_LINE2461_PBX3_D_N2	16	2221	7.69231	5.5525	1.38538	0.117919	PBX3	MEA reentry I
ENSG00000105717_LINE11886_PBX4_I_N1	16	2221	7.69231	5.5525	1.38538	0.117919	PBX4	MEA reentry I
ENSG00000091831_LINE2909_ESR1_D_N1	25	3750	12.0192	9.375	1.28205	0.118596	ESR1	MEA reentry I
ENSG00000198963_LINE18376_RORB_I_N3	29	4447	13.9423	11.1175	1.25409	0.119098	RORB	MEA reentry I
ENSG00000079432_LINE3346_CIC_I	20	2897	9.61538	7.2425	1.32763	0.119391	CIC	MEA reentry I
ENSG00000112333_LINE2944_NR2E1_D_N1	29	4449	13.9423	11.1225	1.25352	0.119573	NR2E1	MEA reentry I
ENSG00000177551_LINE280_NHLH2_I	27	4102	12.9808	10.255	1.2658	0.119967	NHLH2	MEA reentry I
ENSG00000136931_LINE3001_NR5A1_D	23	3415	11.0577	8.5375	1.29519	0.121075	NR5A1	MEA reentry I
ENSG00000188816_LINE2549_HMX2_D	18	2566	8.65385	6.415	1.349	0.121412	HMX2	MEA reentry I
ENSG00000175745_LINE3085_NR2F1_D_N2	16	2236	7.69231	5.59	1.37608	0.122916	NR2F1	MEA reentry I
ENSG00000125878_LINE172_TCF15_I	23	3424	11.0577	8.56	1.29179	0.123531	TCF15	MEA reentry I
ENSG00000187786_LINE297_SCXB_I	23	3424	11.0577	8.56	1.29179	0.123531	SCXB	MEA reentry I
ENSG00000188686_LINE302_SCXA_I	23	3424	11.0577	8.56	1.29179	0.123531	SCXA	MEA reentry I
ENSG00000166949_LINE3324_SMAD3_D_N1	7	797	3.36538	1.9925	1.68903	0.12362	SMAD3	MEA reentry I
ENSG00000120693_LINE19390_SMAD9_I_N1	7	797	3.36538	1.9925	1.68903	0.12362	SMAD9	MEA reentry I
ENSG00000111704_LINE2264_NANOG_D	14	1908	6.73077	4.77	1.41106	0.123929	NANOG	MEA reentry I
ENSG00000176654_LINE5450_NANOGP1_I_N1	14	1908	6.73077	4.77	1.41106	0.123929	NANOGP1	MEA reentry I
ENSG00000115297_LINE2269_TLX2_D_N1	17	2407	8.17308	6.0175	1.35822	0.124242	TLX2	MEA reentry I
ENSG00000172819_LINE3064_RARG_D_N1	28	4294	13.4615	10.735	1.25399	0.124357	RARG	MEA reentry I
ENSG00000166949_LINE3325_SMAD3_D_N1	23	3429	11.0577	8.5725	1.2899	0.124909	SMAD3	MEA reentry I
ENSG00000120693_LINE19392_SMAD9_I_N1	23	3429	11.0577	8.5725	1.2899	0.124909	SMAD9	MEA reentry I
ENSG00000176165_LINE2023_FOXG1_D_N1	27	4127	12.9808	10.3175	1.25813	0.126245	FOXG1	MEA reentry I
ENSG00000101216_LINE3291_GMEB2_D_N2	3	237	1.44231	0.5925	2.43427	0.12666	GMEB2	MEA reentry I
ENSG00000137273_LINE1989_FOXF2_D_N2	20	2925	9.61538	7.3125	1.31492	0.127706	FOXF2	MEA reentry I
ENSG00000170370_LINE2476_EMX2_D_N1	9	1114	4.32692	2.785	1.55365	0.128561	EMX2	MEA reentry I
ENSG00000185022_LINE531_MAFF_D_N1	25	3789	12.0192	9.4725	1.26886	0.128833	MAFF	MEA reentry I
ENSG00000065970_LINE1944_FOXJ2_D_N1	23	3445	11.0577	8.6125	1.28391	0.129381	FOXJ2	MEA reentry I
ENSG00000053254_LINE2545_FOXN3_I_N1	23	3445	11.0577	8.6125	1.28391	0.129381	FOXN3	MEA reentry I
ENSG00000170122_LINE2856_FOXD4_I_N1	23	3445	11.0577	8.6125	1.28391	0.129381	FOXD4	MEA reentry I
ENSG00000184492_LINE3300_FOXD4L1_I_N1	23	3445	11.0577	8.6125	1.28391	0.129381	FOXD4L1	MEA reentry I
ENSG00000187559_LINE3713_FOXD4L3_I_N1	23	3445	11.0577	8.6125	1.28391	0.129381	FOXD4L3	MEA reentry I
ENSG00000204779_LINE3987_FOXD4L5_I_N1	23	3445	11.0577	8.6125	1.28391	0.129381	FOXD4L5	MEA reentry I
ENSG00000204793_LINE4124_FOXD4L6_I_N1	23	3445	11.0577	8.6125	1.28391	0.129381	FOXD4L6	MEA reentry I
ENSG00000129654_LINE6794_FOXJ1_I_N1	23	3445	11.0577	8.6125	1.28391	0.129381	FOXJ1	MEA reentry I
ENSG00000170802_LINE7879_FOXN2_I_N1	23	3445	11.0577	8.6125	1.28391	0.129381	FOXN2	MEA reentry I
ENSG00000183770_LINE8782_FOXL2_I_N1	23	3445	11.0577	8.6125	1.28391	0.129381	FOXL2	MEA reentry I
ENSG00000184659_LINE9100_FOXD4L4_I_N1	23	3445	11.0577	8.6125	1.28391	0.129381	FOXD4L4	MEA reentry I
ENSG00000204828_LINE10509_FOXD4L2_I_N1	23	3445	11.0577	8.6125	1.28391	0.129381	FOXD4L2	MEA reentry I
ENSG00000116990_LINE150_MYCL1_I	10	1275	4.80769	3.1875	1.5083	0.130011	MYCL1	MEA reentry I
ENSG00000172273_LINE1160_HINFP_D_N3	3	240	1.44231	0.6	2.40385	0.130135	HINFP	MEA reentry I
ENSG00000007372_LINE2605_PAX6_D_N3	12	1598	5.76923	3.995	1.44411	0.130552	PAX6	MEA reentry I
ENSG00000169016_LINE1781_E2F6_D_N5	17	2429	8.17308	6.0725	1.34592	0.131571	E2F6	MEA reentry I
ENSG00000101076_LINE2930_HNF4A_D_N2	14	1929	6.73077	4.8225	1.3957	0.131783	HNF4A	MEA reentry I
ENSG00000143257_LINE3013_NR1I3_D_N1	17	2431	8.17308	6.0775	1.34481	0.132249	NR1I3	MEA reentry I
ENSG00000144852_LINE3016_NR1I2_D_N1	17	2431	8.17308	6.0775	1.34481	0.132249	NR1I2	MEA reentry I
ENSG00000123307_LINE282_NEUROD4_I_N1	30	4680	14.4231	11.7	1.23274	0.13309	NEUROD4	MEA reentry I
ENSG00000164600_LINE419_NEUROD6_I_N1	30	4680	14.4231	11.7	1.23274	0.13309	NEUROD6	MEA reentry I
ENSG00000172238_LINE957_ATOH1_I_N1	30	4680	14.4231	11.7	1.23274	0.13309	ATOH1	MEA reentry I
ENSG00000143995_LINE2386_MEIS1_D_N2	21	3114	10.0962	7.785	1.29687	0.133175	MEIS1	MEA reentry I
ENSG00000143995_LINE2388_MEIS1_D_N1	22	3288	10.5769	8.22	1.28673	0.133811	MEIS1	MEA reentry I
ENSG00000163435_LINE1920_ELF3_D_N1	40	6469	19.2308	16.1725	1.1891	0.135021	ELF3	MEA reentry I
ENSG00000186350_LINE3116_RXRA_D_N3	17	2441	8.17308	6.1025	1.3393	0.135673	RXRA	MEA reentry I
ENSG00000119614_LINE2284_VSX2_D_N3	11	1451	5.28846	3.6275	1.45788	0.137131	VSX2	MEA reentry I
ENSG00000129194_LINE3393_SOX15_D_N1	16	2278	7.69231	5.695	1.35071	0.137564	SOX15	MEA reentry I
ENSG00000164532_LINE3551_TBX20_D_N2	21	3129	10.0962	7.8225	1.29066	0.137757	TBX20	MEA reentry I
ENSG00000142611_LINE960_PRDM16_I	22	3305	10.5769	8.2625	1.28011	0.138891	PRDM16	MEA reentry I
ENSG00000170653_LINE486_ATF7_D	7	825	3.36538	2.0625	1.6317	0.14036	ATF7	MEA reentry I
ENSG00000164916_LINE2007_FOXK1_D_N1	23	3483	11.0577	8.7075	1.2699	0.140388	FOXK1	MEA reentry I
ENSG00000242802_LINE2069_KIAA0415_I	23	3483	11.0577	8.7075	1.2699	0.140388	KIAA0415	MEA reentry I
ENSG00000077092_LINE2898_RARB_D_N1	24	3657	11.5385	9.1425	1.26207	0.140496	RARB	MEA reentry I
ENSG00000125813_LINE3161_PAX1_D	10	1297	4.80769	3.2425	1.48271	0.140496	PAX1	MEA reentry I
ENSG00000125398_LINE3380_SOX9_D_N4	18	2626	8.65385	6.565	1.31818	0.141023	SOX9	MEA reentry I
ENSG00000197579_LINE3699_TOPORS_D	36	5781	17.3077	14.4525	1.19756	0.141683	TOPORS	MEA reentry I
ENSG00000184058_LINE3559_TBX1_D_N1	14	1956	6.73077	4.89	1.37644	0.142289	TBX1	MEA reentry I
ENSG00000068323_LINE85_TFE3_D_N1	17	2463	8.17308	6.1575	1.32734	0.143384	TFE3	MEA reentry I
ENSG00000142025_LINE4258_DMRTC2_I_N2	15	2127	7.21154	5.3175	1.35619	0.143825	DMRTC2	MEA reentry I
ENSG00000181449_LINE3441_SOX2_D_N2	19	2805	9.13462	7.0125	1.30262	0.143867	SOX2	MEA reentry I
ENSG00000186951_LINE3121_PPARA_D_N1	20	2977	9.61538	7.4425	1.29196	0.14405	PPARA	MEA reentry I
ENSG00000171634_LINE3685_BPTF_D_N1	36	5791	17.3077	14.4775	1.19549	0.144063	BPTF	MEA reentry I
ENSG00000169083_LINE3045_AR_D_N1	25	3845	12.0192	9.6125	1.25038	0.144453	AR	MEA reentry I
ENSG00000140009_LINE3002_ESR2_D_N2	19	2810	9.13462	7.025	1.3003	0.145547	ESR2	MEA reentry I
ENSG00000244405_LINE1930_ETV5_D_N1	25	3850	12.0192	9.625	1.24875	0.1459	ETV5	MEA reentry I
ENSG00000168874_LINE262_ATOH8_I	31	4908	14.9038	12.27	1.21466	0.146127	ATOH8	MEA reentry I
ENSG00000172273_LINE1163_HINFP_D_N1	5	533	2.40385	1.3325	1.80401	0.146156	HINFP	MEA reentry I
ENSG00000172819_LINE3060_RARG_D_N2	24	3682	11.5385	9.205	1.2535	0.14786	RARG	MEA reentry I
ENSG00000115738_LINE147_ID2_I	8	994	3.84615	2.485	1.54775	0.148468	ID2	MEA reentry I
ENSG00000125968_LINE173_ID1_I	8	994	3.84615	2.485	1.54775	0.148468	ID1	MEA reentry I
ENSG00000105419_LINE2201_MEIS3_D_N1	15	2139	7.21154	5.3475	1.34858	0.148471	MEIS3	MEA reentry I
ENSG00000123364_LINE2300_HOXC13_D_N1	27	4210	12.9808	10.525	1.23333	0.148526	HOXC13	MEA reentry I
ENSG00000085276_LINE669_MECOM_D_N5	18	2648	8.65385	6.62	1.30723	0.148646	MECOM	MEA reentry I
ENSG00000007866_LINE3572_TEAD3_D_N1	18	2649	8.65385	6.6225	1.30673	0.148998	TEAD3	MEA reentry I
ENSG00000164749_LINE3044_HNF4G_D_N1	21	3167	10.0962	7.9175	1.27517	0.149776	HNF4G	MEA reentry I
ENSG00000063515_LINE2174_GSC2_D	9	1155	4.32692	2.8875	1.4985	0.149795	GSC2	MEA reentry I
ENSG00000172819_LINE3061_RARG_D_N2	24	3689	11.5385	9.2225	1.25112	0.149962	RARG	MEA reentry I
ENSG00000109072_LINE2253_VTN_I	14	1976	6.73077	4.94	1.3625	0.150362	VTN	MEA reentry I
ENSG00000020633_LINE3271_RUNX3_D_N2	18	2653	8.65385	6.6325	1.30476	0.15041	RUNX3	MEA reentry I
ENSG00000125347_LINE2729_IRF1_D_N2	95	16762	45.6731	41.905	1.08992	0.150654	IRF1	MEA reentry I
ENSG00000049768_LINE1934_FOXP3_D_N1	27	4219	12.9808	10.5475	1.2307	0.151074	FOXP3	MEA reentry I
ENSG00000134138_LINE2335_MEIS2_D_N1	20	3000	9.61538	7.5	1.28205	0.151649	MEIS2	MEA reentry I
ENSG00000170608_LINE2016_FOXA3_D	40	6543	19.2308	16.3575	1.17565	0.151794	FOXA3	MEA reentry I
ENSG00000066136_LINE3604_NFYC_D	16	2317	7.69231	5.7925	1.32798	0.152022	NFYC	MEA reentry I
ENSG00000102145_LINE2073_GATA1_D_N1	9	1160	4.32692	2.9	1.49204	0.152498	GATA1	MEA reentry I
ENSG00000101076_LINE2931_HNF4A_D_N1	14	1983	6.73077	4.9575	1.35769	0.153246	HNF4A	MEA reentry I
ENSG00000168505_LINE2467_GBX2_D_N1	11	1488	5.28846	3.72	1.42163	0.154399	GBX2	MEA reentry I
ENSG00000118260_LINE378_CREB1_D_N5	5	544	2.40385	1.36	1.76753	0.155078	CREB1	MEA reentry I
ENSG00000175325_LINE2494_PROP1_D_N1	29	4587	13.9423	11.4675	1.21581	0.155187	PROP1	MEA reentry I
ENSG00000105717_LINE11890_PBX4_I_N5	16	2326	7.69231	5.815	1.32284	0.155474	PBX4	MEA reentry I
ENSG00000124664_LINE1835_SPDEF_D_N2	5	546	2.40385	1.365	1.76106	0.156724	SPDEF	MEA reentry I
ENSG00000122592_LINE2299_HOXA7_D	9	1169	4.32692	2.9225	1.48056	0.157426	HOXA7	MEA reentry I
ENSG00000197576_LINE16150_HOXA4_I_N1	9	1169	4.32692	2.9225	1.48056	0.157426	HOXA4	MEA reentry I
ENSG00000105997_LINE2210_HOXA3_D	6	699	2.88462	1.7475	1.65071	0.158512	HOXA3	MEA reentry I
ENSG00000197576_LINE16099_HOXA4_I_N1	6	699	2.88462	1.7475	1.65071	0.158512	HOXA4	MEA reentry I
ENSG00000106331_LINE2618_PAX4_D_N1	9	1171	4.32692	2.9275	1.47803	0.158532	PAX4	MEA reentry I
ENSG00000182968_LINE3445_SOX1_I	24	3717	11.5385	9.2925	1.2417	0.158543	SOX1	MEA reentry I
ENSG00000012048_LINE1793_BRCA1_D_N2	17	2510	8.17308	6.275	1.30248	0.16067	BRCA1	MEA reentry I
ENSG00000054598_LINE1938_FOXC1_D_N2	24	3726	11.5385	9.315	1.2387	0.16136	FOXC1	MEA reentry I
ENSG00000183770_LINE8789_FOXL2_I_N1	24	3726	11.5385	9.315	1.2387	0.16136	FOXL2	MEA reentry I
ENSG00000103241_LINE1950_FOXF1_D_N2	32	5146	15.3846	12.865	1.19585	0.162058	FOXF1	MEA reentry I
ENSG00000170122_LINE2870_FOXD4_I_N7	32	5146	15.3846	12.865	1.19585	0.162058	FOXD4	MEA reentry I
ENSG00000184492_LINE3314_FOXD4L1_I_N7	32	5146	15.3846	12.865	1.19585	0.162058	FOXD4L1	MEA reentry I
ENSG00000187559_LINE3727_FOXD4L3_I_N7	32	5146	15.3846	12.865	1.19585	0.162058	FOXD4L3	MEA reentry I
ENSG00000204779_LINE4001_FOXD4L5_I_N7	32	5146	15.3846	12.865	1.19585	0.162058	FOXD4L5	MEA reentry I
ENSG00000204793_LINE4138_FOXD4L6_I_N7	32	5146	15.3846	12.865	1.19585	0.162058	FOXD4L6	MEA reentry I
ENSG00000129654_LINE6807_FOXJ1_I_N3	32	5146	15.3846	12.865	1.19585	0.162058	FOXJ1	MEA reentry I
ENSG00000184659_LINE9114_FOXD4L4_I_N7	32	5146	15.3846	12.865	1.19585	0.162058	FOXD4L4	MEA reentry I
ENSG00000204828_LINE10523_FOXD4L2_I_N7	32	5146	15.3846	12.865	1.19585	0.162058	FOXD4L2	MEA reentry I
ENSG00000124827_LINE2128_GCM2_D	5	553	2.40385	1.3825	1.73877	0.162543	GCM2	MEA reentry I
ENSG00000100811_LINE691_YY1_D_N1	17	2515	8.17308	6.2875	1.29989	0.162573	YY1	MEA reentry I
ENSG00000179059_LINE3455_ZFP42_I_N1	17	2515	8.17308	6.2875	1.29989	0.162573	ZFP42	MEA reentry I
ENSG00000125952_LINE73_MAX_D_N10	11	1506	5.28846	3.765	1.40464	0.163187	MAX	MEA reentry I
ENSG00000137270_LINE2133_GCM1_D_N1	12	1672	5.76923	4.18	1.3802	0.163362	GCM1	MEA reentry I
ENSG00000148737_LINE3416_TCF7L2_D_N2	23	3559	11.0577	8.8975	1.24279	0.16401	TCF7L2	MEA reentry I
ENSG00000124766_LINE3370_SOX4_D_N1	22	3385	10.5769	8.4625	1.24986	0.164301	SOX4	MEA reentry I
ENSG00000171606_LINE1149_ZNF274_D_N2	26	4090	12.5	10.225	1.22249	0.165046	ZNF274	MEA reentry I
ENSG00000151650_LINE2394_VENTX_D_N1	15	2181	7.21154	5.4525	1.32261	0.165374	VENTX	MEA reentry I
ENSG00000105991_LINE2207_HOXA1_D_N1	15	2182	7.21154	5.455	1.32201	0.165788	HOXA1	MEA reentry I
ENSG00000153234_LINE3032_NR4A2_D_N2	20	3043	9.61538	7.6075	1.26393	0.166452	NR4A2	MEA reentry I
ENSG00000132005_LINE3250_RFX1_D_N1	13	1847	6.25	4.6175	1.35355	0.166993	RFX1	MEA reentry I
ENSG00000141510_LINE3149_TP53_D_N2	10	1350	4.80769	3.375	1.4245	0.167506	TP53	MEA reentry I
ENSG00000172238_LINE964_ATOH1_I_N6	23	3570	11.0577	8.925	1.23896	0.167604	ATOH1	MEA reentry I
ENSG00000069812_LINE86_HES2_I	9	1188	4.32692	2.97	1.45688	0.168081	HES2	MEA reentry I
ENSG00000163508_LINE3545_EOMES_D_N1	8	1027	3.84615	2.5675	1.49802	0.168173	EOMES	MEA reentry I
ENSG00000128713_LINE2322_HOXD11_D_N1	9	1189	4.32692	2.9725	1.45565	0.168651	HOXD11	MEA reentry I
ENSG00000101412_LINE1748_E2F1_D_N1	11	1517	5.28846	3.7925	1.39445	0.168679	E2F1	MEA reentry I
ENSG00000169953_LINE2711_HSFY2_D_N1	3	272	1.44231	0.68	2.12104	0.169128	HSFY2	MEA reentry I
ENSG00000135373_LINE1867_EHF_D_N1	44	7343	21.1538	18.3575	1.15233	0.169349	EHF	MEA reentry I
ENSG00000170178_LINE2472_HOXD12_D_N2	24	3752	11.5385	9.38	1.23011	0.169654	HOXD12	MEA reentry I
ENSG00000100146_LINE3357_SOX10_D_N1	30	4816	14.4231	12.04	1.19793	0.169685	SOX10	MEA reentry I
ENSG00000184481_LINE2039_FOXO4_D_N3	31	4997	14.9038	12.4925	1.19302	0.170348	FOXO4	MEA reentry I
ENSG00000174963_LINE1189_ZIC4_D	14	2026	6.73077	5.065	1.32888	0.1716	ZIC4	MEA reentry I
ENSG00000122180_LINE160_MYOG_D	32	5184	15.3846	12.96	1.18708	0.172584	MYOG	MEA reentry I
ENSG00000111049_LINE483_MYF5_I_N1	32	5184	15.3846	12.96	1.18708	0.172584	MYF5	MEA reentry I
ENSG00000123388_LINE2303_HOXC11_D_N2	27	4292	12.9808	10.73	1.20976	0.172679	HOXC11	MEA reentry I
BAD931201_LINE4238_CGBP_I_N1	5	565	2.40385	1.4125	1.70184	0.172716	CGBP	MEA reentry I
ENSG00000154832_LINE1724_CXXC1_D	5	565	2.40385	1.4125	1.70184	0.172716	CXXC1	MEA reentry I
ENSG00000163623_LINE2421_NKX61_D	32	5185	15.3846	12.9625	1.18686	0.172866	NKX61	MEA reentry I
ENSG00000148826_LINE14169_NKX62_I_N1	32	5185	15.3846	12.9625	1.18686	0.172866	NKX62	MEA reentry I
ENSG00000124766_LINE3374_SOX4_D_N1	21	3236	10.0962	8.09	1.24798	0.17308	SOX4	MEA reentry I
ENSG00000171956_LINE2019_FOXB1_D_N1	14	2031	6.73077	5.0775	1.32561	0.173805	FOXB1	MEA reentry I
ENSG00000170122_LINE2892_FOXD4_I_N1	14	2031	6.73077	5.0775	1.32561	0.173805	FOXD4	MEA reentry I
ENSG00000184492_LINE3337_FOXD4L1_I_N1	14	2031	6.73077	5.0775	1.32561	0.173805	FOXD4L1	MEA reentry I
ENSG00000187559_LINE3748_FOXD4L3_I_N1	14	2031	6.73077	5.0775	1.32561	0.173805	FOXD4L3	MEA reentry I
ENSG00000204779_LINE4022_FOXD4L5_I_N1	14	2031	6.73077	5.0775	1.32561	0.173805	FOXD4L5	MEA reentry I
ENSG00000204793_LINE4159_FOXD4L6_I_N1	14	2031	6.73077	5.0775	1.32561	0.173805	FOXD4L6	MEA reentry I
ENSG00000129654_LINE6827_FOXJ1_I_N1	14	2031	6.73077	5.0775	1.32561	0.173805	FOXJ1	MEA reentry I
ENSG00000183770_LINE8818_FOXL2_I_N1	14	2031	6.73077	5.0775	1.32561	0.173805	FOXL2	MEA reentry I
ENSG00000184659_LINE9135_FOXD4L4_I_N1	14	2031	6.73077	5.0775	1.32561	0.173805	FOXD4L4	MEA reentry I
ENSG00000204828_LINE10544_FOXD4L2_I_N1	14	2031	6.73077	5.0775	1.32561	0.173805	FOXD4L2	MEA reentry I
ENSG00000125398_LINE3388_SOX9_D_N1	18	2717	8.65385	6.7925	1.27403	0.174019	SOX9	MEA reentry I
ENSG00000108924_LINE356_HLF_D_N4	8	1038	3.84615	2.595	1.48214	0.174997	HLF	MEA reentry I
ENSG00000138795_LINE3404_LEF1_D_N1	26	4125	12.5	10.3125	1.21212	0.175932	LEF1	MEA reentry I
ENSG00000123358_LINE2973_NR4A1_D	22	3421	10.5769	8.5525	1.23671	0.176527	NR4A1	MEA reentry I
ENSG00000130522_LINE411_JUND_D_N6	23	3597	11.0577	8.9925	1.22966	0.176607	JUND	MEA reentry I
ENSG00000106511_LINE2225_MEOX2_D_N1	12	1704	5.76923	4.26	1.35428	0.178742	MEOX2	MEA reentry I
ENSG00000064195_LINE2175_DLX3_D_N2	10	1373	4.80769	3.4325	1.40064	0.17996	DLX3	MEA reentry I
ENSG00000108813_LINE2252_DLX4_D	10	1373	4.80769	3.4325	1.40064	0.17996	DLX4	MEA reentry I
ENSG00000115844_LINE2275_DLX2_D_N1	10	1373	4.80769	3.4325	1.40064	0.17996	DLX2	MEA reentry I
ENSG00000069667_LINE2896_RORA_D_N5	16	2388	7.69231	5.97	1.28849	0.180388	RORA	MEA reentry I
ENSG00000106852_LINE2233_LHX6_D_N1	9	1211	4.32692	3.0275	1.42921	0.181423	LHX6	MEA reentry I
ENSG00000184271_LINE2532_POU6F1_D_N2	20	3085	9.61538	7.7125	1.24673	0.181644	POU6F1	MEA reentry I
ENSG00000100146_LINE3356_SOX10_D_N1	19	2912	9.13462	7.28	1.25475	0.182209	SOX10	MEA reentry I
ENSG00000096401_LINE2834_CDC5L_D_N2	15	2222	7.21154	5.555	1.29821	0.182806	CDC5L	MEA reentry I
ENSG00000157613_LINE446_CREB3L1_D_N3	7	890	3.36538	2.225	1.51253	0.183129	CREB3L1	MEA reentry I
ENSG00000101412_LINE1750_E2F1_D_N1	3	284	1.44231	0.71	2.03142	0.18454	E2F1	MEA reentry I
ENSG00000119950_LINE154_MXI1_D_N1	11	1548	5.28846	3.87	1.36653	0.184637	MXI1	MEA reentry I
ENSG00000129194_LINE3395_SOX15_D_N1	19	2920	9.13462	7.3	1.25132	0.185272	SOX15	MEA reentry I
ENSG00000137273_LINE1991_FOXF2_D_N1	37	6133	17.7885	15.3325	1.16018	0.185614	FOXF2	MEA reentry I
ENSG00000215397_LINE1563_SCRT2_D	16	2405	7.69231	6.0125	1.27939	0.187556	SCRT2	MEA reentry I
ENSG00000171443_LINE1141_ZNF524_D_N1	14	2062	6.73077	5.155	1.30568	0.187791	ZNF524	MEA reentry I
ENSG00000170689_LINE2481_HOXB9_I	22	3455	10.5769	8.6375	1.22454	0.18851	HOXB9	MEA reentry I
ENSG00000205927_LINE315_OLIG2_D_N2	8	1060	3.84615	2.65	1.45138	0.189011	OLIG2	MEA reentry I
ENSG00000196767_LINE2686_POU3F4_D_N1	38	6329	18.2692	15.8225	1.15464	0.189546	POU3F4	MEA reentry I
ENSG00000206454_LINE6129_AL7735441_I_N2	38	6329	18.2692	15.8225	1.15464	0.189546	AL7735441	MEA reentry I
ENSG00000229094_LINE6145_CR3882292_I_N2	38	6329	18.2692	15.8225	1.15464	0.189546	CR3882292	MEA reentry I
ENSG00000233911_LINE6162_AL6628334_I_N2	38	6329	18.2692	15.8225	1.15464	0.189546	AL6628334	MEA reentry I
ENSG00000235068_LINE6176_CR7598154_I_N2	38	6329	18.2692	15.8225	1.15464	0.189546	CR7598154	MEA reentry I
ENSG00000237582_LINE6190_BX0885802_I_N2	38	6329	18.2692	15.8225	1.15464	0.189546	BX0885802	MEA reentry I
ENSG00000230336_LINE17155_CR8477943_I_N2	38	6329	18.2692	15.8225	1.15464	0.189546	CR8477943	MEA reentry I
ENSG00000151090_LINE3023_THRB_D_N1	11	1561	5.28846	3.9025	1.35515	0.191533	THRB	MEA reentry I
ENSG00000124920_LINE2878_C11orf9_D	12	1732	5.76923	4.33	1.33239	0.192757	C11orf9	MEA reentry I
ENSG00000168779_LINE2469_SHOX2_D	9	1230	4.32692	3.075	1.40713	0.192795	SHOX2	MEA reentry I
ENSG00000160113_LINE3034_NR2F6_D_N1	10	1399	4.80769	3.4975	1.37461	0.194543	NR2F6	MEA reentry I
ENSG00000109705_LINE2257_NKX32_D	16	2424	7.69231	6.06	1.26936	0.195733	NKX32	MEA reentry I
ENSG00000176842_LINE2501_IRX5_D	14	2081	6.73077	5.2025	1.29376	0.196626	IRX5	MEA reentry I
ENSG00000139352_LINE730_ASCL1_I_N2	24	3836	11.5385	9.59	1.20318	0.198014	ASCL1	MEA reentry I
ENSG00000101057_LINE2839_MYBL2_D_N1	13	1913	6.25	4.7825	1.30685	0.198209	MYBL2	MEA reentry I
ENSG00000177468_LINE279_OLIG3_D	9	1239	4.32692	3.0975	1.39691	0.198288	OLIG3	MEA reentry I
ENSG00000198517_LINE543_MAFK_D_N5	22	3484	10.5769	8.71	1.21434	0.199057	MAFK	MEA reentry I
ENSG00000134317_LINE2138_GRHL1_D_N1	6	753	2.88462	1.8825	1.53233	0.199792	GRHL1	MEA reentry I
ENSG00000173153_LINE3073_ESRRA_D_N4	17	2609	8.17308	6.5225	1.25306	0.200552	ESRRA	MEA reentry I
ENSG00000105856_LINE3361_HBP1_D	14	2090	6.73077	5.225	1.28819	0.200879	HBP1	MEA reentry I
ENSG00000177732_LINE3435_SOX12_I	21	3313	10.0962	8.2825	1.21897	0.201251	SOX12	MEA reentry I
ENSG00000206289_LINE3134_AL8445277_I	14	2091	6.73077	5.2275	1.28757	0.201354	AL8445277	MEA reentry I
ENSG00000227322_LINE3135_AL6628245_I	14	2091	6.73077	5.2275	1.28757	0.201354	AL6628245	MEA reentry I
ENSG00000228333_LINE3136_CR7597334_I	14	2091	6.73077	5.2275	1.28757	0.201354	CR7597334	MEA reentry I
ENSG00000231321_LINE3137_CR3545653_I	14	2091	6.73077	5.2275	1.28757	0.201354	CR3545653	MEA reentry I
ENSG00000235712_LINE3138_CR9368773_I	14	2091	6.73077	5.2275	1.28757	0.201354	CR9368773	MEA reentry I
ENSG00000082175_LINE2903_PGR_D_N1	21	3315	10.0962	8.2875	1.21824	0.202012	PGR	MEA reentry I
ENSG00000105991_LINE2206_HOXA1_D_N1	10	1413	4.80769	3.5325	1.36099	0.202606	HOXA1	MEA reentry I
ENSG00000169083_LINE3053_AR_D_N3	7	919	3.36538	2.2975	1.4648	0.203795	AR	MEA reentry I
ENSG00000125798_LINE1969_FOXA2_D_N2	36	6028	17.3077	15.07	1.14849	0.207458	FOXA2	MEA reentry I
ENSG00000187098_LINE295_MITF_D	20	3154	9.61538	7.885	1.21945	0.208107	MITF	MEA reentry I
ENSG00000164853_LINE2433_UNCX_D_N1	12	1762	5.76923	4.405	1.3097	0.208319	UNCX	MEA reentry I
ENSG00000170365_LINE3328_SMAD1_D	30	4950	14.4231	12.375	1.1655	0.210771	SMAD1	MEA reentry I
ENSG00000113658_LINE19374_SMAD5_I_N1	30	4950	14.4231	12.375	1.1655	0.210771	SMAD5	MEA reentry I
ENSG00000120693_LINE19391_SMAD9_I_N1	30	4950	14.4231	12.375	1.1655	0.210771	SMAD9	MEA reentry I
ENSG00000187079_LINE3581_TEAD1_D_N1	18	2813	8.65385	7.0325	1.23055	0.212828	TEAD1	MEA reentry I
ENSG00000075891_LINE2615_PAX2_D_N1	10	1431	4.80769	3.5775	1.34387	0.213181	PAX2	MEA reentry I
ENSG00000187079_LINE3576_TEAD1_D_N3	16	2466	7.69231	6.165	1.24774	0.214406	TEAD1	MEA reentry I
ENSG00000136630_LINE2355_HLX_I	17	2643	8.17308	6.6075	1.23694	0.215267	HLX	MEA reentry I
ENSG00000166478_LINE1066_ZNF143_D_N2	23	3706	11.0577	9.265	1.19349	0.215503	ZNF143	MEA reentry I
ENSG00000117318_LINE151_ID3_I	35	5880	16.8269	14.7	1.14469	0.217756	ID3	MEA reentry I
ENSG00000172201_LINE271_ID4_D	35	5880	16.8269	14.7	1.14469	0.217756	ID4	MEA reentry I
ENSG00000164900_LINE2434_GBX1_D	8	1104	3.84615	2.76	1.39353	0.218397	GBX1	MEA reentry I
ENSG00000115415_LINE3479_STAT1_D_N6	23	3715	11.0577	9.2875	1.1906	0.218889	STAT1	MEA reentry I
ENSG00000180818_LINE2524_HOXC10_D_N1	10	1441	4.80769	3.6025	1.33454	0.219154	HOXC10	MEA reentry I
ENSG00000123268_LINE383_ATF1_D	5	617	2.40385	1.5425	1.55841	0.219401	ATF1	MEA reentry I
ENSG00000126561_LINE3481_STAT5A_D_N2	15	2303	7.21154	5.7575	1.25255	0.219778	STAT5A	MEA reentry I
ENSG00000121068_LINE3534_TBX2_D_N1	34	5706	16.3462	14.265	1.14589	0.220324	TBX2	MEA reentry I
ENSG00000170122_LINE2886_FOXD4_I_N1	13	1957	6.25	4.8925	1.27747	0.220418	FOXD4	MEA reentry I
ENSG00000184492_LINE3331_FOXD4L1_I_N1	13	1957	6.25	4.8925	1.27747	0.220418	FOXD4L1	MEA reentry I
ENSG00000187559_LINE3742_FOXD4L3_I_N1	13	1957	6.25	4.8925	1.27747	0.220418	FOXD4L3	MEA reentry I
ENSG00000204779_LINE4016_FOXD4L5_I_N1	13	1957	6.25	4.8925	1.27747	0.220418	FOXD4L5	MEA reentry I
ENSG00000204793_LINE4153_FOXD4L6_I_N1	13	1957	6.25	4.8925	1.27747	0.220418	FOXD4L6	MEA reentry I
ENSG00000183770_LINE8812_FOXL2_I_N1	13	1957	6.25	4.8925	1.27747	0.220418	FOXL2	MEA reentry I
ENSG00000184659_LINE9129_FOXD4L4_I_N1	13	1957	6.25	4.8925	1.27747	0.220418	FOXD4L4	MEA reentry I
ENSG00000204828_LINE10538_FOXD4L2_I_N1	13	1957	6.25	4.8925	1.27747	0.220418	FOXD4L2	MEA reentry I
ENSG00000092067_LINE337_CEBPE_D_N1	10	1444	4.80769	3.61	1.33177	0.220959	CEBPE	MEA reentry I
ENSG00000080298_LINE3238_RFX3_D_N2	9	1276	4.32692	3.19	1.3564	0.221547	RFX3	MEA reentry I
ENSG00000185507_LINE2764_IRF7_D_N1	40	6809	19.2308	17.0225	1.12973	0.221904	IRF7	MEA reentry I
ENSG00000078900_LINE3147_TP73_D_N1	18	2835	8.65385	7.0875	1.221	0.222257	TP73	MEA reentry I
ENSG00000131668_LINE2330_BARX1_D_N1	9	1279	4.32692	3.1975	1.35322	0.223479	BARX1	MEA reentry I
ENSG00000176165_LINE2025_FOXG1_D_N1	10	1449	4.80769	3.6225	1.32718	0.22398	FOXG1	MEA reentry I
ENSG00000235608_LINE2597_NKX11_I	9	1280	4.32692	3.2	1.35216	0.224124	NKX11	MEA reentry I
ENSG00000168610_LINE3506_STAT3_D_N5	24	3911	11.5385	9.7775	1.1801	0.22525	STAT3	MEA reentry I
ENSG00000153234_LINE3031_NR4A2_D_N1	12	1794	5.76923	4.485	1.28634	0.225506	NR4A2	MEA reentry I
ENSG00000137203_LINE29_TFAP2A_D_N3	13	1968	6.25	4.92	1.27033	0.226132	TFAP2A	MEA reentry I
ENSG00000020633_LINE3274_RUNX3_D_N1	21	3377	10.0962	8.4425	1.19587	0.226291	RUNX3	MEA reentry I
ENSG00000111424_LINE2942_VDR_D_N1	14	2143	6.73077	5.3575	1.25633	0.226765	VDR	MEA reentry I
ENSG00000146618_LINE224_FERD3L_I	24	3918	11.5385	9.795	1.178	0.227879	FERD3L	MEA reentry I
ENSG00000174197_LINE323_MGA_D_N1	9	1287	4.32692	3.2175	1.34481	0.228661	MGA	MEA reentry I
ENSG00000197587_LINE2552_DMBX1_D	7	953	3.36538	2.3825	1.41254	0.229104	DMBX1	MEA reentry I
ENSG00000172216_LINE498_CEBPB_D_N8	13	1975	6.25	4.9375	1.26582	0.229801	CEBPB	MEA reentry I
ENSG00000135903_LINE2627_PAX3_D_N1	6	790	2.88462	1.975	1.46056	0.230146	PAX3	MEA reentry I
ENSG00000123407_LINE2307_HOXC12_D_N1	7	955	3.36538	2.3875	1.40959	0.230626	HOXC12	MEA reentry I
ENSG00000185507_LINE2759_IRF7_D_N1	23	3751	11.0577	9.3775	1.17917	0.232683	IRF7	MEA reentry I
ENSG00000007968_LINE1743_E2F2_D_N1	3	320	1.44231	0.8	1.80288	0.232712	E2F2	MEA reentry I
ENSG00000152284_LINE3420_TCF7L1_D	23	3755	11.0577	9.3875	1.17792	0.234239	TCF7L1	MEA reentry I
ENSG00000163132_LINE2419_MSX1_D_N2	10	1472	4.80769	3.68	1.30644	0.238085	MSX1	MEA reentry I
ENSG00000177463_LINE3101_NR2C2_D_N1	17	2694	8.17308	6.735	1.21352	0.238233	NR2C2	MEA reentry I
ENSG00000151702_LINE1882_FLI1_D_N1	49	8533	23.5577	21.3325	1.10431	0.239255	FLI1	MEA reentry I
ENSG00000091831_LINE2914_ESR1_D_N2	23	3768	11.0577	9.42	1.17385	0.239332	ESR1	MEA reentry I
ENSG00000177932_LINE1220_ZNF354C_D	44	7607	21.1538	19.0175	1.11234	0.23953	ZNF354C	MEA reentry I
ENSG00000221869_LINE558_CEBPD_D_N2	16	2520	7.69231	6.3	1.221	0.23955	CEBPD	MEA reentry I
ENSG00000185697_LINE2871_MYBL1_D_N1	3	325	1.44231	0.8125	1.77515	0.239584	MYBL1	MEA reentry I
ENSG00000147862_LINE3318_NFIB_D	13	1995	6.25	4.9875	1.25313	0.240416	NFIB	MEA reentry I
ENSG00000119950_LINE155_MXI1_D_N1	12	1824	5.76923	4.56	1.26518	0.242131	MXI1	MEA reentry I
ENSG00000007968_LINE1744_E2F2_D_N1	12	1824	5.76923	4.56	1.26518	0.242131	E2F2	MEA reentry I
ENSG00000101076_LINE2935_HNF4A_D_N1	13	2001	6.25	5.0025	1.24938	0.243638	HNF4A	MEA reentry I
ENSG00000124813_LINE3280_RUNX2_D_N1	18	2886	8.65385	7.215	1.19942	0.244818	RUNX2	MEA reentry I
ENSG00000169926_LINE1120_KLF13_D	11	1659	5.28846	4.1475	1.2751	0.247038	KLF13	MEA reentry I
ENSG00000155090_LINE1360_KLF10_I	11	1659	5.28846	4.1475	1.2751	0.247038	KLF10	MEA reentry I
ENSG00000134532_LINE3398_SOX5_D_N2	15	2359	7.21154	5.8975	1.22281	0.247125	SOX5	MEA reentry I
ENSG00000110693_LINE19574_SOX6_I_N7	15	2359	7.21154	5.8975	1.22281	0.247125	SOX6	MEA reentry I
ENSG00000128713_LINE2323_HOXD11_D_N1	25	4151	12.0192	10.3775	1.1582	0.247895	HOXD11	MEA reentry I
ENSG00000118689_LINE1965_FOXO3_D_N1	41	7083	19.7115	17.7075	1.11317	0.248649	FOXO3	MEA reentry I
ENSG00000178573_LINE525_MAF_D	13	2011	6.25	5.0275	1.24316	0.249046	MAF	MEA reentry I
ENSG00000245848_LINE568_CEBPA_D_N4	18	2897	8.65385	7.2425	1.19487	0.249807	CEBPA	MEA reentry I
ENSG00000101076_LINE2936_HNF4A_D_N7	21	3436	10.0962	8.59	1.17534	0.250574	HNF4A	MEA reentry I
ENSG00000151623_LINE3027_NR3C2_D_N1	9	1322	4.32692	3.305	1.30921	0.251844	NR3C2	MEA reentry I
ENSG00000196628_LINE303_TCF4_D_N3	34	5806	16.3462	14.515	1.12616	0.252637	TCF4	MEA reentry I
ENSG00000105967_LINE129_TFEC_D	11	1669	5.28846	4.1725	1.26746	0.253016	TFEC	MEA reentry I
ENSG00000125398_LINE3385_SOX9_D_N1	16	2549	7.69231	6.3725	1.20711	0.25354	SOX9	MEA reentry I
ENSG00000168269_LINE2012_FOXI1_D_N1	15	2372	7.21154	5.93	1.21611	0.253661	FOXI1	MEA reentry I
ENSG00000170122_LINE2909_FOXD4_I_N1	15	2372	7.21154	5.93	1.21611	0.253661	FOXD4	MEA reentry I
ENSG00000184492_LINE3354_FOXD4L1_I_N1	15	2372	7.21154	5.93	1.21611	0.253661	FOXD4L1	MEA reentry I
ENSG00000187559_LINE3765_FOXD4L3_I_N1	15	2372	7.21154	5.93	1.21611	0.253661	FOXD4L3	MEA reentry I
ENSG00000204779_LINE4039_FOXD4L5_I_N1	15	2372	7.21154	5.93	1.21611	0.253661	FOXD4L5	MEA reentry I
ENSG00000204793_LINE4176_FOXD4L6_I_N1	15	2372	7.21154	5.93	1.21611	0.253661	FOXD4L6	MEA reentry I
ENSG00000129654_LINE6844_FOXJ1_I_N1	15	2372	7.21154	5.93	1.21611	0.253661	FOXJ1	MEA reentry I
ENSG00000183770_LINE8835_FOXL2_I_N1	15	2372	7.21154	5.93	1.21611	0.253661	FOXL2	MEA reentry I
ENSG00000184659_LINE9152_FOXD4L4_I_N1	15	2372	7.21154	5.93	1.21611	0.253661	FOXD4L4	MEA reentry I
ENSG00000204828_LINE10561_FOXD4L2_I_N1	15	2372	7.21154	5.93	1.21611	0.253661	FOXD4L2	MEA reentry I
ENSG00000134438_LINE2337_RAX_D	11	1674	5.28846	4.185	1.26367	0.256024	RAX	MEA reentry I
ENSG00000105717_LINE11888_PBX4_I_N1	35	6003	16.8269	15.0075	1.12123	0.257028	PBX4	MEA reentry I
ENSG00000101057_LINE2836_MYBL2_D_N1	4	495	1.92308	1.2375	1.554	0.257524	MYBL2	MEA reentry I
ENSG00000153879_LINE428_CEBPG_D_N2	6	823	2.88462	2.0575	1.402	0.258375	CEBPG	MEA reentry I
ENSG00000171443_LINE1140_ZNF524_D_N1	15	2386	7.21154	5.965	1.20898	0.260775	ZNF524	MEA reentry I
ENSG00000175387_LINE3330_SMAD2_D	18	2921	8.65385	7.3025	1.18505	0.260834	SMAD2	MEA reentry I
ENSG00000135457_LINE2145_TFCP2_D_N1	6	827	2.88462	2.0675	1.39522	0.261861	TFCP2	MEA reentry I
ENSG00000153779_LINE2398_TGIF2LX_D	15	2389	7.21154	5.9725	1.20746	0.262309	TGIF2LX	MEA reentry I
ENSG00000176679_LINE2500_TGIF2LY_I	15	2389	7.21154	5.9725	1.20746	0.262309	TGIF2LY	MEA reentry I
ENSG00000196482_LINE3129_ESRRG_D_N2	16	2567	7.69231	6.4175	1.19865	0.262382	ESRRG	MEA reentry I
ENSG00000012504_LINE2885_NR1H4_D	12	1860	5.76923	4.65	1.24069	0.262679	NR1H4	MEA reentry I
ENSG00000107175_LINE353_CREB3_D_N1	6	828	2.88462	2.07	1.39353	0.262734	CREB3	MEA reentry I
ENSG00000113722_LINE2267_CDX1_D_N1	22	3646	10.5769	9.115	1.16039	0.263047	CDX1	MEA reentry I
ENSG00000078900_LINE3146_TP73_D_N1	18	2927	8.65385	7.3175	1.18262	0.263621	TP73	MEA reentry I
ENSG00000165156_LINE2436_ZHX1_D	3	343	1.44231	0.8575	1.68199	0.264582	ZHX1	MEA reentry I
ENSG00000108511_LINE2245_HOXB6_D	15	2396	7.21154	5.99	1.20393	0.265902	HOXB6	MEA reentry I
ENSG00000115507_LINE2272_OTX1_D_N1	6	832	2.88462	2.08	1.38683	0.266235	OTX1	MEA reentry I
ENSG00000178919_LINE2036_FOXE1_I	46	8075	22.1154	20.1875	1.0955	0.268116	FOXE1	MEA reentry I
ENSG00000170122_LINE2830_FOXD4_I_N2	46	8075	22.1154	20.1875	1.0955	0.268116	FOXD4	MEA reentry I
ENSG00000184492_LINE3271_FOXD4L1_I_N2	46	8075	22.1154	20.1875	1.0955	0.268116	FOXD4L1	MEA reentry I
ENSG00000187559_LINE3690_FOXD4L3_I_N2	46	8075	22.1154	20.1875	1.0955	0.268116	FOXD4L3	MEA reentry I
ENSG00000204779_LINE3964_FOXD4L5_I_N2	46	8075	22.1154	20.1875	1.0955	0.268116	FOXD4L5	MEA reentry I
ENSG00000204793_LINE4101_FOXD4L6_I_N2	46	8075	22.1154	20.1875	1.0955	0.268116	FOXD4L6	MEA reentry I
ENSG00000129654_LINE6765_FOXJ1_I_N2	46	8075	22.1154	20.1875	1.0955	0.268116	FOXJ1	MEA reentry I
ENSG00000183770_LINE8756_FOXL2_I_N2	46	8075	22.1154	20.1875	1.0955	0.268116	FOXL2	MEA reentry I
ENSG00000184659_LINE9077_FOXD4L4_I_N2	46	8075	22.1154	20.1875	1.0955	0.268116	FOXD4L4	MEA reentry I
ENSG00000204828_LINE10486_FOXD4L2_I_N2	46	8075	22.1154	20.1875	1.0955	0.268116	FOXD4L2	MEA reentry I
ENSG00000163792_LINE248_TCF23_I	9	1349	4.32692	3.3725	1.283	0.270248	TCF23	MEA reentry I
ENSG00000078900_LINE3145_TP73_D_N2	17	2763	8.17308	6.9075	1.18322	0.270853	TP73	MEA reentry I
ENSG00000089225_LINE3524_TBX5_D_N1	15	2408	7.21154	6.02	1.19793	0.272102	TBX5	MEA reentry I
ENSG00000120149_LINE2295_MSX2_D_N2	9	1352	4.32692	3.38	1.28015	0.272319	MSX2	MEA reentry I
ENSG00000188909_LINE2550_BSX_D	9	1352	4.32692	3.38	1.28015	0.272319	BSX	MEA reentry I
ENSG00000151650_LINE2396_VENTX_D_N1	8	1180	3.84615	2.95	1.30378	0.272772	VENTX	MEA reentry I
ENSG00000215271_LINE2566_HOMEZ_D	8	1182	3.84615	2.955	1.30157	0.274255	HOMEZ	MEA reentry I
ENSG00000179774_LINE285_ATOH7_I	10	1529	4.80769	3.8225	1.25774	0.274374	ATOH7	MEA reentry I
ENSG00000162599_LINE3320_NFIA_D_N1	12	1881	5.76923	4.7025	1.22684	0.27494	NFIA	MEA reentry I
ENSG00000114126_LINE1740_TFDP2_I	5	675	2.40385	1.6875	1.4245	0.275395	TFDP2	MEA reentry I
ENSG00000183434_LINE1741_TFDP3_I	5	675	2.40385	1.6875	1.4245	0.275395	TFDP3	MEA reentry I
ENSG00000198176_LINE1742_TFDP1_D	5	675	2.40385	1.6875	1.4245	0.275395	TFDP1	MEA reentry I
ENSG00000112242_LINE1768_E2F3_D_N1	9	1358	4.32692	3.395	1.2745	0.276474	E2F3	MEA reentry I
ENSG00000170122_LINE2877_FOXD4_I_N1	28	4773	13.4615	11.9325	1.12814	0.276677	FOXD4	MEA reentry I
ENSG00000184492_LINE3321_FOXD4L1_I_N1	28	4773	13.4615	11.9325	1.12814	0.276677	FOXD4L1	MEA reentry I
ENSG00000187559_LINE3734_FOXD4L3_I_N1	28	4773	13.4615	11.9325	1.12814	0.276677	FOXD4L3	MEA reentry I
ENSG00000204779_LINE4008_FOXD4L5_I_N1	28	4773	13.4615	11.9325	1.12814	0.276677	FOXD4L5	MEA reentry I
ENSG00000204793_LINE4145_FOXD4L6_I_N1	28	4773	13.4615	11.9325	1.12814	0.276677	FOXD4L6	MEA reentry I
ENSG00000129654_LINE6813_FOXJ1_I_N1	28	4773	13.4615	11.9325	1.12814	0.276677	FOXJ1	MEA reentry I
ENSG00000183770_LINE8803_FOXL2_I_N1	28	4773	13.4615	11.9325	1.12814	0.276677	FOXL2	MEA reentry I
ENSG00000184659_LINE9121_FOXD4L4_I_N1	28	4773	13.4615	11.9325	1.12814	0.276677	FOXD4L4	MEA reentry I
ENSG00000204828_LINE10530_FOXD4L2_I_N1	28	4773	13.4615	11.9325	1.12814	0.276677	FOXD4L2	MEA reentry I
ENSG00000115112_LINE11247_TFCP2L1_I_N2	16	2596	7.69231	6.49	1.18526	0.276868	TFCP2L1	MEA reentry I
ENSG00000182759_LINE530_MAFA_D	23	3861	11.0577	9.6525	1.14558	0.277126	MAFA	MEA reentry I
ENSG00000118513_LINE2845_MYB_D_N1	8	1186	3.84615	2.965	1.29719	0.277227	MYB	MEA reentry I
ENSG00000106006_LINE2213_HOXA6_I	12	1885	5.76923	4.7125	1.22424	0.277297	HOXA6	MEA reentry I
ENSG00000123307_LINE286_NEUROD4_I_N2	16	2597	7.69231	6.4925	1.1848	0.277372	NEUROD4	MEA reentry I
ENSG00000164600_LINE423_NEUROD6_I_N2	16	2597	7.69231	6.4925	1.1848	0.277372	NEUROD6	MEA reentry I
ENSG00000125285_LINE3375_SOX21_D_N1	17	2777	8.17308	6.9425	1.17725	0.277668	SOX21	MEA reentry I
ENSG00000185630_LINE2538_PBX1_D_N4	12	1887	5.76923	4.7175	1.22294	0.278478	PBX1	MEA reentry I
ENSG00000105717_LINE11878_PBX4_I_N4	12	1887	5.76923	4.7175	1.22294	0.278478	PBX4	MEA reentry I
ENSG00000106031_LINE2216_HOXA13_D_N3	20	3321	9.61538	8.3025	1.15813	0.279045	HOXA13	MEA reentry I
ENSG00000168269_LINE2013_FOXI1_D_N1	18	2961	8.65385	7.4025	1.16904	0.279622	FOXI1	MEA reentry I
ENSG00000170122_LINE2938_FOXD4_I_N1	18	2961	8.65385	7.4025	1.16904	0.279622	FOXD4	MEA reentry I
ENSG00000184492_LINE3383_FOXD4L1_I_N1	18	2961	8.65385	7.4025	1.16904	0.279622	FOXD4L1	MEA reentry I
ENSG00000187559_LINE3794_FOXD4L3_I_N1	18	2961	8.65385	7.4025	1.16904	0.279622	FOXD4L3	MEA reentry I
ENSG00000204779_LINE4068_FOXD4L5_I_N1	18	2961	8.65385	7.4025	1.16904	0.279622	FOXD4L5	MEA reentry I
ENSG00000204793_LINE4205_FOXD4L6_I_N1	18	2961	8.65385	7.4025	1.16904	0.279622	FOXD4L6	MEA reentry I
ENSG00000129654_LINE6873_FOXJ1_I_N1	18	2961	8.65385	7.4025	1.16904	0.279622	FOXJ1	MEA reentry I
ENSG00000183770_LINE8864_FOXL2_I_N1	18	2961	8.65385	7.4025	1.16904	0.279622	FOXL2	MEA reentry I
ENSG00000184659_LINE9181_FOXD4L4_I_N1	18	2961	8.65385	7.4025	1.16904	0.279622	FOXD4L4	MEA reentry I
ENSG00000204828_LINE10590_FOXD4L2_I_N1	18	2961	8.65385	7.4025	1.16904	0.279622	FOXD4L2	MEA reentry I
ENSG00000115816_LINE3645_CEBPZ_D	16	2602	7.69231	6.505	1.18252	0.2799	CEBPZ	MEA reentry I
ENSG00000133794_LINE180_ARNTL_D_N1	9	1363	4.32692	3.4075	1.26982	0.27995	ARNTL	MEA reentry I
ENSG00000179456_LINE1245_ZNF238_D_N4	22	3686	10.5769	9.215	1.14779	0.280025	ZNF238	MEA reentry I
ENSG00000179627_LINE1250_ZBTB42_I	22	3686	10.5769	9.215	1.14779	0.280025	ZBTB42	MEA reentry I
ENSG00000114861_LINE1957_FOXP1_D_N1	19	3145	9.13462	7.8625	1.1618	0.281271	FOXP1	MEA reentry I
ENSG00000137166_LINE1988_FOXP4_I	19	3145	9.13462	7.8625	1.1618	0.281271	FOXP4	MEA reentry I
ENSG00000150907_LINE2000_FOXO1_D_N3	19	3145	9.13462	7.8625	1.1618	0.281271	FOXO1	MEA reentry I
ENSG00000016082_LINE2169_ISL1_D	12	1892	5.76923	4.73	1.21971	0.281437	ISL1	MEA reentry I
ENSG00000123307_LINE291_NEUROD4_I_N7	8	1192	3.84615	2.98	1.29066	0.281702	NEUROD4	MEA reentry I
ENSG00000164600_LINE428_NEUROD6_I_N7	8	1192	3.84615	2.98	1.29066	0.281702	NEUROD6	MEA reentry I
ENSG00000172238_LINE966_ATOH1_I_N2	8	1192	3.84615	2.98	1.29066	0.281702	ATOH1	MEA reentry I
ENSG00000143390_LINE3258_RFX5_D_N5	19	3148	9.13462	7.87	1.16069	0.282663	RFX5	MEA reentry I
ENSG00000141448_LINE2103_GATA6_D_N2	12	1896	5.76923	4.74	1.21714	0.283812	GATA6	MEA reentry I
ENSG00000001167_LINE1664_NFYA_D_N1	16	2610	7.69231	6.525	1.1789	0.28396	NFYA	MEA reentry I
ENSG00000172818_LINE1168_OVOL1_D	13	2075	6.25	5.1875	1.20482	0.284675	OVOL1	MEA reentry I
ENSG00000137270_LINE2132_GCM1_D_N4	6	853	2.88462	2.1325	1.35269	0.284804	GCM1	MEA reentry I
ENSG00000143032_LINE2381_BARHL2_D_N2	10	1545	4.80769	3.8625	1.24471	0.284861	BARHL2	MEA reentry I
ENSG00000185697_LINE2873_MYBL1_D_N1	4	519	1.92308	1.2975	1.48214	0.285022	MYBL1	MEA reentry I
ENSG00000134046_LINE2819_MBD2_D	6	854	2.88462	2.135	1.35111	0.285695	MBD2	MEA reentry I
ENSG00000184486_LINE2677_POU3F2_D_N1	19	3156	9.13462	7.89	1.15775	0.286387	POU3F2	MEA reentry I
ENSG00000100987_LINE2192_VSX1_D_N2	9	1376	4.32692	3.44	1.25783	0.289048	VSX1	MEA reentry I
ENSG00000134317_LINE2139_GRHL1_D_N2	5	689	2.40385	1.7225	1.39556	0.289357	GRHL1	MEA reentry I
ENSG00000128604_LINE2741_IRF5_D_N1	8	1203	3.84615	3.0075	1.27885	0.289956	IRF5	MEA reentry I
ENSG00000133740_LINE1773_E2F5_D	3	362	1.44231	0.905	1.59371	0.291294	E2F5	MEA reentry I
ENSG00000168826_LINE1113_ZBTB49_D	10	1556	4.80769	3.89	1.23591	0.292138	ZBTB49	MEA reentry I
ENSG00000203883_LINE3461_SOX18_D_N1	19	3169	9.13462	7.9225	1.153	0.292476	SOX18	MEA reentry I
ENSG00000204527_LINE2558_DUXA_D	16	2636	7.69231	6.59	1.16727	0.297294	DUXA	MEA reentry I
ENSG00000148516_LINE575_ZEB1_D_N1	27	4645	12.9808	11.6125	1.11783	0.29831	ZEB1	MEA reentry I
ENSG00000090447_LINE110_TFAP4_D_N1	23	3911	11.0577	9.7775	1.13093	0.298342	TFAP4	MEA reentry I
ENSG00000187140_LINE2054_FOXD3_D_N2	40	7056	19.2308	17.64	1.09018	0.299271	FOXD3	MEA reentry I
ENSG00000138378_LINE3487_STAT4_D_N1	18	3003	8.65385	7.5075	1.15269	0.299852	STAT4	MEA reentry I
ENSG00000116035_LINE2277_VAX2_D	11	1745	5.28846	4.3625	1.21225	0.299997	VAX2	MEA reentry I
ENSG00000101883_LINE2196_RHOXF1_D_N2	13	2103	6.25	5.2575	1.18878	0.300758	RHOXF1	MEA reentry I
ENSG00000164379_LINE2006_FOXQ1_D	27	4655	12.9808	11.6375	1.11543	0.302297	FOXQ1	MEA reentry I
ENSG00000121075_LINE3536_TBX4_D_N1	15	2469	7.21154	6.1725	1.16833	0.304371	TBX4	MEA reentry I
ENSG00000172216_LINE492_CEBPB_D_N1	21	3559	10.0962	8.8975	1.13472	0.304398	CEBPB	MEA reentry I
ENSG00000064835_LINE2642_POU1F1_D_N1	42	7448	20.1923	18.62	1.08444	0.305527	POU1F1	MEA reentry I
ENSG00000111049_LINE470_MYF5_I_N1	20	3379	9.61538	8.4475	1.13825	0.30559	MYF5	MEA reentry I
ENSG00000156273_LINE437_BACH1_D_N1	19	3198	9.13462	7.995	1.14254	0.306213	BACH1	MEA reentry I
ENSG00000112658_LINE2808_SRF_D_N2	8	1226	3.84615	3.065	1.25486	0.307406	SRF	MEA reentry I
ENSG00000125285_LINE3376_SOX21_D_N1	17	2837	8.17308	7.0925	1.15235	0.307531	SOX21	MEA reentry I
ENSG00000164749_LINE3040_HNF4G_D_N1	23	3939	11.0577	9.8475	1.12289	0.310464	HNF4G	MEA reentry I
ENSG00000123095_LINE165_BHLHE41_D_N2	5	711	2.40385	1.7775	1.35237	0.311545	BHLHE41	MEA reentry I
ENSG00000101057_LINE2838_MYBL2_D_N1	3	377	1.44231	0.9425	1.5303	0.312518	MYBL2	MEA reentry I
ENSG00000180828_LINE287_BHLHE22_D	9	1410	4.32692	3.525	1.2275	0.313199	BHLHE22	MEA reentry I
ENSG00000065970_LINE1946_FOXJ2_D_N1	18	3033	8.65385	7.5825	1.14129	0.314584	FOXJ2	MEA reentry I
ENSG00000184895_LINE3448_SRY_D_N3	30	5244	14.4231	13.11	1.10016	0.315907	SRY	MEA reentry I
ENSG00000164683_LINE258_HEY1_D	7	1064	3.36538	2.66	1.26518	0.31791	HEY1	MEA reentry I
ENSG00000198963_LINE18386_RORB_I_N9	13	2133	6.25	5.3325	1.17206	0.318273	RORB	MEA reentry I
ENSG00000167182_LINE1085_SP2_D_N1	13	2142	6.25	5.355	1.16713	0.323578	SP2	MEA reentry I
ENSG00000118513_LINE2848_MYB_D_N2	10	1605	4.80769	4.0125	1.19818	0.325132	MYB	MEA reentry I
ENSG00000020633_LINE3272_RUNX3_D_N1	9	1428	4.32692	3.57	1.21202	0.326166	RUNX3	MEA reentry I
ENSG00000180318_LINE2517_ALX1_D_N1	16	2692	7.69231	6.73	1.14299	0.326645	ALX1	MEA reentry I
ENSG00000082641_LINE332_NFE2L1_D_N2	14	2329	6.73077	5.8225	1.15599	0.327027	NFE2L1	MEA reentry I
ENSG00000050344_LINE1236_NFE2L3_I_N2	14	2329	6.73077	5.8225	1.15599	0.327027	NFE2L3	MEA reentry I
ENSG00000107807_LINE2240_TLX1_D_N1	10	1608	4.80769	4.02	1.19594	0.327179	TLX1	MEA reentry I
ENSG00000164438_LINE2429_TLX3_I	10	1608	4.80769	4.02	1.19594	0.327179	TLX3	MEA reentry I
ENSG00000136944_LINE2356_LMX1B_D_N2	11	1788	5.28846	4.47	1.1831	0.327581	LMX1B	MEA reentry I
ENSG00000162761_LINE2411_LMX1A_D	11	1788	5.28846	4.47	1.1831	0.327581	LMX1A	MEA reentry I
ENSG00000213928_LINE2766_IRF9_D_N1	32	5648	15.3846	14.12	1.08956	0.328344	IRF9	MEA reentry I
ENSG00000112592_LINE3569_TBP_D_N2	17	2879	8.17308	7.1975	1.13554	0.328993	TBP	MEA reentry I
ENSG00000186350_LINE3117_RXRA_D_N2	6	902	2.88462	2.255	1.27921	0.329116	RXRA	MEA reentry I
ENSG00000188290_LINE301_HES4_I	5	729	2.40385	1.8225	1.31898	0.329871	HES4	MEA reentry I
ENSG00000132170_LINE2996_PPARG_D_N1	14	2336	6.73077	5.84	1.15253	0.33102	PPARG	MEA reentry I
ENSG00000110693_LINE19569_SOX6_I_N1	25	4358	12.0192	10.895	1.10319	0.332166	SOX6	MEA reentry I
ENSG00000164920_LINE1051_OSR2_I	9	1439	4.32692	3.5975	1.20276	0.334143	OSR2	MEA reentry I
ENSG00000114315_LINE146_HES1_D	9	1441	4.32692	3.6025	1.20109	0.335597	HES1	MEA reentry I
ENSG00000234254_LINE2595_ENSG00000234254_I	17	2892	8.17308	7.23	1.13044	0.335715	ENSG00000234254	MEA reentry I
ENSG00000111046_LINE137_MYF6_D_N1	32	5674	15.3846	14.185	1.08457	0.338265	MYF6	MEA reentry I
ENSG00000111049_LINE481_MYF5_I_N1	32	5674	15.3846	14.185	1.08457	0.338265	MYF5	MEA reentry I
ENSG00000170122_LINE2821_FOXD4_I_N50	21	3633	10.0962	9.0825	1.11161	0.338475	FOXD4	MEA reentry I
ENSG00000184492_LINE3262_FOXD4L1_I_N53	21	3633	10.0962	9.0825	1.11161	0.338475	FOXD4L1	MEA reentry I
ENSG00000129654_LINE6757_FOXJ1_I_N53	21	3633	10.0962	9.0825	1.11161	0.338475	FOXJ1	MEA reentry I
ENSG00000123095_LINE167_BHLHE41_D_N1	15	2532	7.21154	6.33	1.13926	0.33881	BHLHE41	MEA reentry I
ENSG00000136574_LINE2102_GATA4_D_N2	16	2718	7.69231	6.795	1.13205	0.340527	GATA4	MEA reentry I
ENSG00000143171_LINE3008_RXRG_D_N2	6	915	2.88462	2.2875	1.26103	0.341039	RXRG	MEA reentry I
ENSG00000063438_LINE82_AHRR_I	9	1449	4.32692	3.6225	1.19446	0.341425	AHRR	MEA reentry I
ENSG00000106546_LINE130_AHR_D_N1	9	1449	4.32692	3.6225	1.19446	0.341425	AHR	MEA reentry I
ENSG00000163497_LINE1922_FEV_D_N1	34	6060	16.3462	15.15	1.07895	0.343002	FEV	MEA reentry I
ENSG00000162772_LINE458_ATF3_D_N1	15	2541	7.21154	6.3525	1.13523	0.343805	ATF3	MEA reentry I
ENSG00000157613_LINE447_CREB3L1_D_N3	7	1095	3.36538	2.7375	1.22936	0.343844	CREB3L1	MEA reentry I
ENSG00000204612_LINE2065_FOXB2_I	27	4757	12.9808	11.8925	1.09151	0.34395	FOXB2	MEA reentry I
ENSG00000181690_LINE1280_PLAG1_D_N1	15	2543	7.21154	6.3575	1.13434	0.344917	PLAG1	MEA reentry I
ENSG00000068323_LINE84_TFE3_D_N1	8	1276	3.84615	3.19	1.20569	0.346058	TFE3	MEA reentry I
ENSG00000120837_LINE3650_NFYB_D_N2	14	2363	6.73077	5.9075	1.13936	0.346525	NFYB	MEA reentry I
ENSG00000204304_LINE2556_PBX2_D	17	2913	8.17308	7.2825	1.12229	0.346646	PBX2	MEA reentry I
ENSG00000206315_LINE2562_AL8454643_I	17	2913	8.17308	7.2825	1.12229	0.346646	AL8454643	MEA reentry I
ENSG00000224952_LINE2571_BX2846861_I	17	2913	8.17308	7.2825	1.12229	0.346646	BX2846861	MEA reentry I
ENSG00000225987_LINE2573_CR8124782_I	17	2913	8.17308	7.2825	1.12229	0.346646	CR8124782	MEA reentry I
ENSG00000232005_LINE2588_BX9272396_I	17	2913	8.17308	7.2825	1.12229	0.346646	BX9272396	MEA reentry I
ENSG00000236353_LINE2599_CR9338788_I	17	2913	8.17308	7.2825	1.12229	0.346646	CR9338788	MEA reentry I
ENSG00000237344_LINE2600_AL6628305_I	17	2913	8.17308	7.2825	1.12229	0.346646	AL6628305	MEA reentry I
ENSG00000105717_LINE11892_PBX4_I_N1	17	2913	8.17308	7.2825	1.12229	0.346646	PBX4	MEA reentry I
ENSG00000102145_LINE2075_GATA1_D_N1	9	1458	4.32692	3.645	1.18708	0.348002	GATA1	MEA reentry I
ENSG00000071564_LINE93_TCF3_D_N1	22	3839	10.5769	9.5975	1.10205	0.348294	TCF3	MEA reentry I
ENSG00000185122_LINE2724_HSF1_D_N1	12	2008	5.76923	5.02	1.14925	0.352462	HSF1	MEA reentry I
ENSG00000177606_LINE516_JUN_D_N1	15	2564	7.21154	6.41	1.12505	0.356642	JUN	MEA reentry I
ENSG00000196092_LINE3163_PAX5_D_N1	14	2381	6.73077	5.9525	1.13075	0.356945	PAX5	MEA reentry I
ENSG00000197062_LINE3797_ZNF187_I	7	1112	3.36538	2.78	1.21057	0.358183	ZNF187	MEA reentry I
ENSG00000165891_LINE1775_E2F7_D_N1	5	757	2.40385	1.8925	1.2702	0.358572	E2F7	MEA reentry I
ENSG00000073282_LINE3139_TP63_D_N1	18	3127	8.65385	7.8175	1.10698	0.36198	TP63	MEA reentry I
ENSG00000148516_LINE580_ZEB1_D_N1	28	4994	13.4615	12.485	1.07822	0.36497	ZEB1	MEA reentry I
ENSG00000134852_LINE191_CLOCK_D	5	765	2.40385	1.9125	1.25691	0.366796	CLOCK	MEA reentry I
ENSG00000164299_LINE3670_SPZ1_D_N1	7	1123	3.36538	2.8075	1.19871	0.367492	SPZ1	MEA reentry I
ENSG00000065970_LINE1948_FOXJ2_D_N2	38	6877	18.2692	17.1925	1.06263	0.36758	FOXJ2	MEA reentry I
ENSG00000053254_LINE2567_FOXN3_I_N2	38	6877	18.2692	17.1925	1.06263	0.36758	FOXN3	MEA reentry I
ENSG00000170802_LINE7900_FOXN2_I_N2	38	6877	18.2692	17.1925	1.06263	0.36758	FOXN2	MEA reentry I
ENSG00000183770_LINE8865_FOXL2_I_N10	38	6877	18.2692	17.1925	1.06263	0.36758	FOXL2	MEA reentry I
ENSG00000165891_LINE1774_E2F7_D_N1	9	1487	4.32692	3.7175	1.16393	0.369315	E2F7	MEA reentry I
ENSG00000162992_LINE247_NEUROD1_D	23	4073	11.0577	10.1825	1.08595	0.370402	NEUROD1	MEA reentry I
ENSG00000123307_LINE292_NEUROD4_I_N1	23	4073	11.0577	10.1825	1.08595	0.370402	NEUROD4	MEA reentry I
ENSG00000164600_LINE429_NEUROD6_I_N1	23	4073	11.0577	10.1825	1.08595	0.370402	NEUROD6	MEA reentry I
ENSG00000074800_LINE3611_ENO1_D	16	2774	7.69231	6.935	1.1092	0.370856	ENO1	MEA reentry I
ENSG00000115112_LINE11243_TFCP2L1_I_N1	15	2592	7.21154	6.48	1.11289	0.37239	TFCP2L1	MEA reentry I
ENSG00000170122_LINE2822_FOXD4_I_N1	19	3334	9.13462	8.335	1.09593	0.372964	FOXD4	MEA reentry I
ENSG00000184492_LINE3263_FOXD4L1_I_N1	19	3334	9.13462	8.335	1.09593	0.372964	FOXD4L1	MEA reentry I
ENSG00000187559_LINE3682_FOXD4L3_I_N1	19	3334	9.13462	8.335	1.09593	0.372964	FOXD4L3	MEA reentry I
ENSG00000204779_LINE3956_FOXD4L5_I_N1	19	3334	9.13462	8.335	1.09593	0.372964	FOXD4L5	MEA reentry I
ENSG00000204793_LINE4093_FOXD4L6_I_N1	19	3334	9.13462	8.335	1.09593	0.372964	FOXD4L6	MEA reentry I
ENSG00000129654_LINE6758_FOXJ1_I_N1	19	3334	9.13462	8.335	1.09593	0.372964	FOXJ1	MEA reentry I
ENSG00000183770_LINE8748_FOXL2_I_N1	19	3334	9.13462	8.335	1.09593	0.372964	FOXL2	MEA reentry I
ENSG00000184659_LINE9069_FOXD4L4_I_N1	19	3334	9.13462	8.335	1.09593	0.372964	FOXD4L4	MEA reentry I
ENSG00000204828_LINE10478_FOXD4L2_I_N1	19	3334	9.13462	8.335	1.09593	0.372964	FOXD4L2	MEA reentry I
ENSG00000142025_LINE4260_DMRTC2_I_N1	17	2966	8.17308	7.415	1.10224	0.374563	DMRTC2	MEA reentry I
ENSG00000135111_LINE3538_TBX3_D	23	4097	11.0577	10.2425	1.07959	0.381401	TBX3	MEA reentry I
ENSG00000162772_LINE459_ATF3_D_N1	9	1504	4.32692	3.76	1.15078	0.381875	ATF3	MEA reentry I
ENSG00000112561_LINE140_TFEB_D_N2	9	1506	4.32692	3.765	1.14925	0.383355	TFEB	MEA reentry I
ENSG00000072310_LINE94_SREBF1_D_N3	17	2990	8.17308	7.475	1.09339	0.387331	SREBF1	MEA reentry I
ENSG00000077092_LINE2899_RARB_D_N1	27	4860	12.9808	12.15	1.06838	0.387464	RARB	MEA reentry I
ENSG00000106410_LINE2223_NOBOX_D_N2	10	1695	4.80769	4.2375	1.13456	0.387464	NOBOX	MEA reentry I
ENSG00000105392_LINE2200_CRX_D	6	967	2.88462	2.4175	1.19322	0.389077	CRX	MEA reentry I
ENSG00000106331_LINE2619_PAX4_D_N1	29	5245	13.9423	13.1125	1.06328	0.391329	PAX4	MEA reentry I
ENSG00000176678_LINE2028_FOXL1_D_N1	12	2070	5.76923	5.175	1.11483	0.391707	FOXL1	MEA reentry I
ENSG00000170122_LINE2828_FOXD4_I_N1	12	2070	5.76923	5.175	1.11483	0.391707	FOXD4	MEA reentry I
ENSG00000184492_LINE3269_FOXD4L1_I_N1	12	2070	5.76923	5.175	1.11483	0.391707	FOXD4L1	MEA reentry I
ENSG00000187559_LINE3688_FOXD4L3_I_N1	12	2070	5.76923	5.175	1.11483	0.391707	FOXD4L3	MEA reentry I
ENSG00000204779_LINE3962_FOXD4L5_I_N1	12	2070	5.76923	5.175	1.11483	0.391707	FOXD4L5	MEA reentry I
ENSG00000204793_LINE4099_FOXD4L6_I_N1	12	2070	5.76923	5.175	1.11483	0.391707	FOXD4L6	MEA reentry I
ENSG00000129654_LINE6764_FOXJ1_I_N1	12	2070	5.76923	5.175	1.11483	0.391707	FOXJ1	MEA reentry I
ENSG00000183770_LINE8754_FOXL2_I_N1	12	2070	5.76923	5.175	1.11483	0.391707	FOXL2	MEA reentry I
ENSG00000184659_LINE9075_FOXD4L4_I_N1	12	2070	5.76923	5.175	1.11483	0.391707	FOXD4L4	MEA reentry I
ENSG00000204828_LINE10484_FOXD4L2_I_N1	12	2070	5.76923	5.175	1.11483	0.391707	FOXD4L2	MEA reentry I
ENSG00000148516_LINE576_ZEB1_D_N1	23	4120	11.0577	10.3	1.07356	0.391996	ZEB1	MEA reentry I
ENSG00000007968_LINE1747_E2F2_D_N1	3	434	1.44231	1.085	1.32932	0.393018	E2F2	MEA reentry I
ENSG00000126804_LINE902_ZBTB1_I	4	612	1.92308	1.53	1.25691	0.393968	ZBTB1	MEA reentry I
ENSG00000106546_LINE133_AHR_D_N1	3	435	1.44231	1.0875	1.32626	0.394415	AHR	MEA reentry I
ENSG00000176182_LINE2869_MYPOP_I	4	613	1.92308	1.5325	1.25486	0.395139	MYPOP	MEA reentry I
ENSG00000177485_LINE1208_ZBTB33_D_N1	4	614	1.92308	1.535	1.25282	0.39631	ZBTB33	MEA reentry I
ENSG00000164532_LINE3550_TBX20_D_N1	10	1709	4.80769	4.2725	1.12526	0.397275	TBX20	MEA reentry I
ENSG00000130522_LINE405_JUND_D_N1	25	4507	12.0192	11.2675	1.06672	0.397317	JUND	MEA reentry I
ENSG00000117707_LINE3183_PROX1_D	5	795	2.40385	1.9875	1.20948	0.397638	PROX1	MEA reentry I
ENSG00000124664_LINE1834_SPDEF_D_N2	5	796	2.40385	1.99	1.20796	0.398665	SPDEF	MEA reentry I
ENSG00000173153_LINE3074_ESRRA_D_N2	13	2273	6.25	5.6825	1.09987	0.402694	ESRRA	MEA reentry I
ENSG00000165259_LINE2437_HDX_I	22	3956	10.5769	9.89	1.06946	0.403003	HDX	MEA reentry I
ENSG00000120094_LINE2292_HOXB1_D	11	1906	5.28846	4.765	1.10986	0.405507	HOXB1	MEA reentry I
ENSG00000184221_LINE291_OLIG1_D	6	986	2.88462	2.465	1.17023	0.406665	OLIG1	MEA reentry I
ENSG00000144852_LINE3015_NR1I2_D_N1	21	3776	10.0962	9.44	1.06951	0.406709	NR1I2	MEA reentry I
ENSG00000120093_LINE2291_HOXB3_D	11	1908	5.28846	4.77	1.10869	0.406843	HOXB3	MEA reentry I
ENSG00000183770_LINE8793_FOXL2_I_N3	27	4908	12.9808	12.27	1.05793	0.408086	FOXL2	MEA reentry I
ENSG00000125533_LINE171_BHLHE23_D	6	991	2.88462	2.4775	1.16433	0.411289	BHLHE23	MEA reentry I
ENSG00000152977_LINE989_ZIC1_D_N2	8	1359	3.84615	3.3975	1.13205	0.41141	ZIC1	MEA reentry I
ENSG00000171532_LINE264_NEUROD2_D	5	809	2.40385	2.0225	1.18855	0.411996	NEUROD2	MEA reentry I
ENSG00000164011_LINE1045_ZNF691_I	14	2475	6.73077	6.1875	1.0878	0.412108	ZNF691	MEA reentry I
ENSG00000124813_LINE3279_RUNX2_D_N1	8	1361	3.84615	3.4025	1.13039	0.41299	RUNX2	MEA reentry I
ENSG00000139083_LINE1875_ETV6_D_N1	20	3602	9.61538	9.005	1.06778	0.413499	ETV6	MEA reentry I
ENSG00000092067_LINE336_CEBPE_D_N1	5	811	2.40385	2.0275	1.18562	0.414044	CEBPE	MEA reentry I
ENSG00000135457_LINE2146_TFCP2_D_N1	17	3052	8.17308	7.63	1.07118	0.420553	TFCP2	MEA reentry I
ENSG00000171956_LINE2021_FOXB1_D_N2	29	5316	13.9423	13.29	1.04908	0.420957	FOXB1	MEA reentry I
ENSG00000170122_LINE2894_FOXD4_I_N1	29	5316	13.9423	13.29	1.04908	0.420957	FOXD4	MEA reentry I
ENSG00000184492_LINE3339_FOXD4L1_I_N1	29	5316	13.9423	13.29	1.04908	0.420957	FOXD4L1	MEA reentry I
ENSG00000187559_LINE3750_FOXD4L3_I_N1	29	5316	13.9423	13.29	1.04908	0.420957	FOXD4L3	MEA reentry I
ENSG00000204779_LINE4024_FOXD4L5_I_N1	29	5316	13.9423	13.29	1.04908	0.420957	FOXD4L5	MEA reentry I
ENSG00000204793_LINE4161_FOXD4L6_I_N1	29	5316	13.9423	13.29	1.04908	0.420957	FOXD4L6	MEA reentry I
ENSG00000129654_LINE6829_FOXJ1_I_N1	29	5316	13.9423	13.29	1.04908	0.420957	FOXJ1	MEA reentry I
ENSG00000184659_LINE9137_FOXD4L4_I_N1	29	5316	13.9423	13.29	1.04908	0.420957	FOXD4L4	MEA reentry I
ENSG00000204828_LINE10546_FOXD4L2_I_N1	29	5316	13.9423	13.29	1.04908	0.420957	FOXD4L2	MEA reentry I
ENSG00000198517_LINE545_MAFK_D_N3	17	3054	8.17308	7.635	1.07048	0.421628	MAFK	MEA reentry I
ENSG00000100811_LINE701_YY1_D_N9	12	2118	5.76923	5.295	1.08956	0.422359	YY1	MEA reentry I
ENSG00000128604_LINE2740_IRF5_D_N1	12	2121	5.76923	5.3025	1.08802	0.424278	IRF5	MEA reentry I
ENSG00000124813_LINE3278_RUNX2_D_N1	7	1190	3.36538	2.975	1.13122	0.424378	RUNX2	MEA reentry I
ENSG00000143032_LINE2380_BARHL2_D_N2	5	824	2.40385	2.06	1.16692	0.427327	BARHL2	MEA reentry I
ENSG00000065970_LINE1947_FOXJ2_D_N1	37	6849	17.7885	17.1225	1.03889	0.427482	FOXJ2	MEA reentry I
ENSG00000185507_LINE2762_IRF7_D_N1	28	5146	13.4615	12.865	1.04637	0.429119	IRF7	MEA reentry I
ENSG00000009709_LINE2611_PAX7_D_N2	5	827	2.40385	2.0675	1.16268	0.430384	PAX7	MEA reentry I
ENSG00000204060_LINE2062_FOXO6_D_N1	12	2132	5.76923	5.33	1.08241	0.431313	FOXO6	MEA reentry I
ENSG00000133794_LINE179_ARNTL_D_N1	6	1014	2.88462	2.535	1.13792	0.43251	ARNTL	MEA reentry I
ENSG00000165556_LINE2444_CDX2_D_N3	20	3641	9.61538	9.1025	1.05635	0.432899	CDX2	MEA reentry I
ENSG00000165588_LINE2449_OTX2_D_N2	7	1203	3.36538	3.0075	1.119	0.435391	OTX2	MEA reentry I
ENSG00000166823_LINE260_MESP1_D	28	5164	13.4615	12.91	1.04272	0.436804	MESP1	MEA reentry I
ENSG00000188095_LINE300_MESP2_I	28	5164	13.4615	12.91	1.04272	0.436804	MESP2	MEA reentry I
ENSG00000172273_LINE1164_HINFP_D_N1	3	466	1.44231	1.165	1.23803	0.437266	HINFP	MEA reentry I
ENSG00000007372_LINE2608_PAX6_D_N1	10	1769	4.80769	4.4225	1.0871	0.439396	PAX6	MEA reentry I
ENSG00000125740_LINE393_FOSB_D	19	3472	9.13462	8.68	1.05238	0.44301	FOSB	MEA reentry I
ENSG00000108753_LINE2249_HNF1B_D_N3	12	2151	5.76923	5.3775	1.07285	0.443461	HNF1B	MEA reentry I
ENSG00000006377_LINE2166_DLX6_D	10	1777	4.80769	4.4425	1.0822	0.445004	DLX6	MEA reentry I
ENSG00000204366_LINE1521_ZBTB12_I	11	1968	5.28846	4.92	1.07489	0.44694	ZBTB12	MEA reentry I
ENSG00000206366_LINE1540_AL8448538_I	11	1968	5.28846	4.92	1.07489	0.44694	AL8448538	MEA reentry I
ENSG00000234196_LINE1597_CR7597843_I	11	1968	5.28846	4.92	1.07489	0.44694	CR7597843	MEA reentry I
ENSG00000234852_LINE1601_CR3882194_I	11	1968	5.28846	4.92	1.07489	0.44694	CR3882194	MEA reentry I
ENSG00000237900_LINE1611_AL66283413_I	11	1968	5.28846	4.92	1.07489	0.44694	AL66283413	MEA reentry I
ENSG00000164093_LINE2428_PITX2_D	28	5194	13.4615	12.985	1.0367	0.44963	PITX2	MEA reentry I
ENSG00000170345_LINE484_FOS_D_N1	15	2730	7.21154	6.825	1.05664	0.451067	FOS	MEA reentry I
ENSG00000160961_LINE1026_ZNF333_D	8	1410	3.84615	3.525	1.09111	0.451618	ZNF333	MEA reentry I
ENSG00000156273_LINE439_BACH1_D_N1	20	3681	9.61538	9.2025	1.04487	0.452835	BACH1	MEA reentry I
ENSG00000136352_LINE2353_NKX21_D	14	2553	6.73077	6.3825	1.05457	0.458262	NKX21	MEA reentry I
ENSG00000126456_LINE2737_IRF3_D_N1	35	6550	16.8269	16.375	1.0276	0.458835	IRF3	MEA reentry I
ENSG00000116833_LINE2964_NR5A2_D	17	3124	8.17308	7.81	1.04649	0.459308	NR5A2	MEA reentry I
ENSG00000020633_LINE3270_RUNX3_D_N1	8	1422	3.84615	3.555	1.0819	0.461028	RUNX3	MEA reentry I
ENSG00000115415_LINE3467_STAT1_D_N1	7	1236	3.36538	3.09	1.08912	0.463204	STAT1	MEA reentry I
ENSG00000019549_LINE604_SNAI2_D_N2	32	5993	15.3846	14.9825	1.02684	0.464952	SNAI2	MEA reentry I
ENSG00000177045_LINE2505_SIX5_D_N1	16	2949	7.69231	7.3725	1.04338	0.467521	SIX5	MEA reentry I
ENSG00000120693_LINE19375_SMAD9_I_N1	14	2569	6.73077	6.4225	1.048	0.46771	SMAD9	MEA reentry I
ENSG00000150347_LINE50_ARID5B_D_N1	11	2001	5.28846	5.0025	1.05716	0.468918	ARID5B	MEA reentry I
ENSG00000124813_LINE3275_RUNX2_D_N2	33	6201	15.8654	15.5025	1.02341	0.47178	RUNX2	MEA reentry I
ENSG00000250096_LINE3288_ENSG00000250096_I	33	6201	15.8654	15.5025	1.02341	0.47178	ENSG00000250096	MEA reentry I
ENSG00000131196_LINE3213_NFATC1_D_N1	10	1820	4.80769	4.55	1.05664	0.475036	NFATC1	MEA reentry I
ENSG00000116132_LINE2282_PRRX1_D_N1	12	2208	5.76923	5.52	1.04515	0.479771	PRRX1	MEA reentry I
ENSG00000101057_LINE2835_MYBL2_D_N1	2	310	0.961538	0.775	1.24069	0.480211	MYBL2	MEA reentry I
ENSG00000153234_LINE3030_NR4A2_D_N1	7	1264	3.36538	3.16	1.065	0.48657	NR4A2	MEA reentry I
ENSG00000138083_LINE2358_SIX3_I	8	1456	3.84615	3.64	1.05664	0.487514	SIX3	MEA reentry I
ENSG00000162599_LINE3321_NFIA_D_N1	12	2223	5.76923	5.5575	1.0381	0.489268	NFIA	MEA reentry I
ENSG00000125492_LINE2310_BARHL1_I	8	1460	3.84615	3.65	1.05374	0.490609	BARHL1	MEA reentry I
ENSG00000198911_LINE311_SREBF2_D_N1	6	1082	2.88462	2.705	1.0664	0.494334	SREBF2	MEA reentry I
ENSG00000185669_LINE1323_SNAI3_I	16	2998	7.69231	7.495	1.02633	0.494541	SNAI3	MEA reentry I
ENSG00000151090_LINE3022_THRB_D_N1	8	1466	3.84615	3.665	1.04943	0.495243	THRB	MEA reentry I
ENSG00000120075_LINE2289_HOXB5_D	12	2241	5.76923	5.6025	1.02976	0.500618	HOXB5	MEA reentry I
ENSG00000183770_LINE8815_FOXL2_I_N3	22	4170	10.5769	10.425	1.01457	0.504779	FOXL2	MEA reentry I
ENSG00000178951_LINE1237_ZBTB7A_D_N1	5	905	2.40385	2.2625	1.06247	0.508326	ZBTB7A	MEA reentry I
ENSG00000168610_LINE3504_STAT3_D_N1	18	3411	8.65385	8.5275	1.01482	0.50988	STAT3	MEA reentry I
ENSG00000008441_LINE3303_NFIX_D_N2	11	2066	5.28846	5.165	1.0239	0.511753	NFIX	MEA reentry I
ENSG00000163064_LINE2413_EN1_D_N2	6	1106	2.88462	2.765	1.04326	0.515653	EN1	MEA reentry I
ENSG00000143257_LINE3012_NR1I3_D_N1	16	3037	7.69231	7.5925	1.01315	0.515878	NR1I3	MEA reentry I
ENSG00000183733_LINE289_FIGLA_D	23	4388	11.0577	10.97	1.00799	0.516711	FIGLA	MEA reentry I
ENSG00000187626_LINE1355_ZKSCAN4_I	6	1110	2.88462	2.775	1.0395	0.519174	ZKSCAN4	MEA reentry I
ENSG00000189298_LINE1383_ZKSCAN3_D	6	1110	2.88462	2.775	1.0395	0.519174	ZKSCAN3	MEA reentry I
ENSG00000130182_LINE911_ZSCAN10_I	15	2851	7.21154	7.1275	1.01179	0.519722	ZSCAN10	MEA reentry I
ENSG00000128652_LINE2317_HOXD3_I	9	1692	4.32692	4.23	1.02291	0.520099	HOXD3	MEA reentry I
ENSG00000115415_LINE3478_STAT1_D_N1	26	4977	12.5	12.4425	1.00462	0.521521	STAT1	MEA reentry I
ENSG00000102034_LINE1814_ELF4_D	14	2661	6.73077	6.6525	1.01177	0.521522	ELF4	MEA reentry I
ENSG00000101057_LINE2837_MYBL2_D_N1	2	336	0.961538	0.84	1.14469	0.522818	MYBL2	MEA reentry I
ENSG00000167967_LINE1107_E4F1_D	2	337	0.961538	0.8425	1.14129	0.52441	E4F1	MEA reentry I
ENSG00000196092_LINE3164_PAX5_D_N1	6	1118	2.88462	2.795	1.03206	0.526187	PAX5	MEA reentry I
ENSG00000073282_LINE3141_TP63_D_N1	7	1313	3.36538	3.2825	1.02525	0.526727	TP63	MEA reentry I
ENSG00000156127_LINE436_BATF_D_N1	24	4605	11.5385	11.5125	1.00226	0.527698	BATF	MEA reentry I
ENSG00000010030_LINE1801_ETV7_D	23	4414	11.0577	11.035	1.00206	0.528678	ETV7	MEA reentry I
ENSG00000163666_LINE2422_HESX1_D_N1	7	1319	3.36538	3.2975	1.02059	0.531567	HESX1	MEA reentry I
ENSG00000101216_LINE3292_GMEB2_D_N1	2	344	0.961538	0.86	1.11807	0.535452	GMEB2	MEA reentry I
ENSG00000122859_LINE163_NEUROG3_I	6	1129	2.88462	2.8225	1.02201	0.535762	NEUROG3	MEA reentry I
ENSG00000197063_LINE539_MAFG_D_N1	16	3077	7.69231	7.6925	0.999975	0.53754	MAFG	MEA reentry I
ENSG00000164458_LINE3548_T_D_N2	12	2306	5.76923	5.765	1.00073	0.541065	T	MEA reentry I
ENSG00000177606_LINE517_JUN_D_N5	18	3476	8.65385	8.69	0.99584	0.543218	JUN	MEA reentry I
ENSG00000140968_LINE2752_IRF8_D_N2	22	4266	10.5769	10.665	0.991741	0.549728	IRF8	MEA reentry I
ENSG00000137265_LINE2748_IRF4_D_N1	14	2713	6.73077	6.7825	0.992373	0.551321	IRF4	MEA reentry I
ENSG00000009950_LINE78_MLXIPL_D_N1	4	755	1.92308	1.8875	1.01885	0.554172	MLXIPL	MEA reentry I
ENSG00000128610_LINE909_FEZF1_I	19	3693	9.13462	9.2325	0.989398	0.554537	FEZF1	MEA reentry I
ENSG00000153266_LINE992_FEZF2_I	19	3693	9.13462	9.2325	0.989398	0.554537	FEZF2	MEA reentry I
ENSG00000081059_LINE3348_TCF7_D	14	2720	6.73077	6.8	0.989819	0.555287	TCF7	MEA reentry I
ENSG00000157554_LINE1904_ERG_D_N2	4	759	1.92308	1.8975	1.01348	0.558348	ERG	MEA reentry I
ENSG00000178860_LINE283_MSC_D	16	3118	7.69231	7.795	0.986826	0.559452	MSC	MEA reentry I
ENSG00000120087_LINE2290_HOXB7_D	13	2533	6.25	6.3325	0.986972	0.560132	HOXB7	MEA reentry I
ENSG00000111049_LINE473_MYF5_I_N1	19	3710	9.13462	9.275	0.984864	0.562884	MYF5	MEA reentry I
ENSG00000185697_LINE2872_MYBL1_D_N1	2	362	0.961538	0.905	1.06247	0.563034	MYBL1	MEA reentry I
ENSG00000101076_LINE2929_HNF4A_D_N1	43	8371	20.6731	20.9275	0.987843	0.563494	HNF4A	MEA reentry I
ENSG00000112182_LINE360_BACH2_D	12	2344	5.76923	5.86	0.98451	0.564215	BACH2	MEA reentry I
ENSG00000181965_LINE288_NEUROG1_I	6	1163	2.88462	2.9075	0.992129	0.564832	NEUROG1	MEA reentry I
ENSG00000185697_LINE2870_MYBL1_D_N1	3	575	1.44231	1.4375	1.00334	0.576753	MYBL1	MEA reentry I
ENSG00000229544_LINE2582_ENSG00000229544_I	6	1178	2.88462	2.945	0.979496	0.577382	ENSG00000229544	MEA reentry I
ENSG00000165702_LINE1058_GFI1B_D	16	3154	7.69231	7.885	0.975562	0.578402	GFI1B	MEA reentry I
ENSG00000114439_LINE3367_BBX_I	4	779	1.92308	1.9475	0.987459	0.578909	BBX	MEA reentry I
ENSG00000143437_LINE220_ARNT_D_N2	3	579	1.44231	1.4475	0.996413	0.581455	ARNT	MEA reentry I
ENSG00000126368_LINE2979_NR1D1_D	16	3166	7.69231	7.915	0.971865	0.584651	NR1D1	MEA reentry I
ENSG00000174738_LINE6613_NR1D2_I_N1	16	3166	7.69231	7.915	0.971865	0.584651	NR1D2	MEA reentry I
ENSG00000198353_LINE2554_HOXC5_I	11	2183	5.28846	5.4575	0.969026	0.586138	HOXC5	MEA reentry I
ENSG00000071564_LINE90_TCF3_D_N1	26	5128	12.5	12.82	0.975039	0.586289	TCF3	MEA reentry I
ENSG00000179348_LINE2110_GATA2_D_N1	3	584	1.44231	1.46	0.987882	0.587286	GATA2	MEA reentry I
ENSG00000132604_LINE2851_TERF2_I	8	1590	3.84615	3.975	0.967586	0.58769	TERF2	MEA reentry I
BAD931201_LINE1717_CGBP_D_N3	2	379	0.961538	0.9475	1.01482	0.587993	CGBP	MEA reentry I
ENSG00000120068_LINE2288_HOXB8_D	11	2192	5.28846	5.48	0.965048	0.591665	HOXB8	MEA reentry I
ENSG00000197576_LINE16153_HOXA4_I_N5	11	2192	5.28846	5.48	0.965048	0.591665	HOXA4	MEA reentry I
ENSG00000213928_LINE2765_IRF9_D_N1	20	3967	9.61538	9.9175	0.969537	0.592234	IRF9	MEA reentry I
ENSG00000152804_LINE2397_HHEX_I	8	1599	3.84615	3.9975	0.96214	0.594096	HHEX	MEA reentry I
ENSG00000106004_LINE2212_HOXA5_D_N1	9	1801	4.32692	4.5025	0.961005	0.595812	HOXA5	MEA reentry I
ENSG00000160973_LINE2004_FOXH1_D	13	2599	6.25	6.4975	0.961908	0.597991	FOXH1	MEA reentry I
ENSG00000151650_LINE2395_VENTX_D_N1	4	805	1.92308	2.0125	0.955566	0.604813	VENTX	MEA reentry I
ENSG00000130700_LINE2097_GATA5_D_N1	11	2218	5.28846	5.545	0.953735	0.607447	GATA5	MEA reentry I
ENSG00000143365_LINE3014_RORC_D	12	2419	5.76923	6.0475	0.953986	0.608535	RORC	MEA reentry I
ENSG00000198963_LINE18390_RORB_I_N1	12	2419	5.76923	6.0475	0.953986	0.608535	RORB	MEA reentry I
ENSG00000156127_LINE435_BATF_D_N1	20	4004	9.61538	10.01	0.960578	0.609374	BATF	MEA reentry I
ENSG00000102145_LINE2074_GATA1_D_N1	8	1622	3.84615	4.055	0.948497	0.610248	GATA1	MEA reentry I
ENSG00000069011_LINE2181_PITX1_D_N3	7	1421	3.36538	3.5525	0.947329	0.610551	PITX1	MEA reentry I
ENSG00000071564_LINE91_TCF3_D_N2	24	4795	11.5385	11.9875	0.962541	0.61109	TCF3	MEA reentry I
ENSG00000118260_LINE376_CREB1_D_N1	3	605	1.44231	1.5125	0.953592	0.611205	CREB1	MEA reentry I
ENSG00000230797_LINE1592_YY2_D_N2	7	1424	3.36538	3.56	0.945333	0.612768	YY2	MEA reentry I
ENSG00000170561_LINE2479_IRX2_D	9	1828	4.32692	4.57	0.94681	0.613695	IRX2	MEA reentry I
ENSG00000115507_LINE2273_OTX1_D_N2	1	183	0.480769	0.4575	1.05086	0.615675	OTX1	MEA reentry I
ENSG00000179059_LINE3477_ZFP42_I_N14	14	2837	6.73077	7.0925	0.948998	0.619584	ZFP42	MEA reentry I
ENSG00000175592_LINE505_FOSL1_D_N3	17	3433	8.17308	8.5825	0.952296	0.619694	FOSL1	MEA reentry I
ENSG00000197576_LINE16097_HOXA4_I_N1	7	1434	3.36538	3.585	0.93874	0.62011	HOXA4	MEA reentry I
ENSG00000169057_LINE2826_MECP2_D	6	1238	2.88462	3.095	0.932024	0.62571	MECP2	MEA reentry I
ENSG00000177374_LINE1207_HIC1_D	9	1857	4.32692	4.6425	0.932024	0.632455	HIC1	MEA reentry I
ENSG00000163508_LINE3546_EOMES_D_N1	4	834	1.92308	2.085	0.922339	0.632547	EOMES	MEA reentry I
ENSG00000203883_LINE3462_SOX18_D_N1	15	3063	7.21154	7.6575	0.941761	0.633444	SOX18	MEA reentry I
ENSG00000186766_LINE2049_FOXI2_I	32	6425	15.3846	16.0625	0.957797	0.634148	FOXI2	MEA reentry I
ENSG00000170122_LINE2831_FOXD4_I_N1	32	6425	15.3846	16.0625	0.957797	0.634148	FOXD4	MEA reentry I
ENSG00000184492_LINE3272_FOXD4L1_I_N1	32	6425	15.3846	16.0625	0.957797	0.634148	FOXD4L1	MEA reentry I
ENSG00000187559_LINE3691_FOXD4L3_I_N1	32	6425	15.3846	16.0625	0.957797	0.634148	FOXD4L3	MEA reentry I
ENSG00000204779_LINE3965_FOXD4L5_I_N1	32	6425	15.3846	16.0625	0.957797	0.634148	FOXD4L5	MEA reentry I
ENSG00000204793_LINE4102_FOXD4L6_I_N1	32	6425	15.3846	16.0625	0.957797	0.634148	FOXD4L6	MEA reentry I
ENSG00000129654_LINE6766_FOXJ1_I_N1	32	6425	15.3846	16.0625	0.957797	0.634148	FOXJ1	MEA reentry I
ENSG00000184659_LINE9078_FOXD4L4_I_N1	32	6425	15.3846	16.0625	0.957797	0.634148	FOXD4L4	MEA reentry I
ENSG00000204828_LINE10487_FOXD4L2_I_N1	32	6425	15.3846	16.0625	0.957797	0.634148	FOXD4L2	MEA reentry I
ENSG00000108788_LINE134_MLX_D	4	838	1.92308	2.095	0.917936	0.636274	MLX	MEA reentry I
ENSG00000162624_LINE2410_LHX8_I	8	1667	3.84615	4.1675	0.922892	0.640878	LHX8	MEA reentry I
ENSG00000075426_LINE328_FOSL2_D_N3	16	3283	7.69231	8.2075	0.937229	0.643534	FOSL2	MEA reentry I
ENSG00000170345_LINE476_FOS_D_N4	18	3688	8.65385	9.22	0.938595	0.646318	FOS	MEA reentry I
ENSG00000112333_LINE2946_NR2E1_D_N1	18	3689	8.65385	9.2225	0.938341	0.646778	NR2E1	MEA reentry I
ENSG00000111049_LINE479_MYF5_I_N1	8	1676	3.84615	4.19	0.917936	0.646842	MYF5	MEA reentry I
ENSG00000126767_LINE1848_ELK1_D_N1	3	638	1.44231	1.595	0.904268	0.64689	ELK1	MEA reentry I
ENSG00000183734_LINE290_ASCL2_I	14	2890	6.73077	7.225	0.931594	0.647253	ASCL2	MEA reentry I
ENSG00000136327_LINE2348_NKX28_D	11	2288	5.28846	5.72	0.924556	0.648457	NKX28	MEA reentry I
ENSG00000135374_LINE1873_ELF5_D_N3	26	5303	12.5	13.2575	0.942863	0.65716	ELF5	MEA reentry I
ENSG00000100393_LINE3625_EP300_D	14	2912	6.73077	7.28	0.924556	0.658434	EP300	MEA reentry I
ENSG00000012048_LINE1796_BRCA1_D_N2	2	434	0.961538	1.085	0.886211	0.661452	BRCA1	MEA reentry I
ENSG00000197063_LINE538_MAFG_D_N1	8	1701	3.84615	4.2525	0.904445	0.663112	MAFG	MEA reentry I
ENSG00000111783_LINE3246_RFX4_D_N1	7	1498	3.36538	3.745	0.898634	0.665252	RFX4	MEA reentry I
ENSG00000163435_LINE1919_ELF3_D_N2	14	2927	6.73077	7.3175	0.919818	0.66595	ELF3	MEA reentry I
ENSG00000173473_LINE2867_SMARCC1_D_N2	17	3532	8.17308	8.83	0.925603	0.666516	SMARCC1	MEA reentry I
ENSG00000175197_LINE504_DDIT3_D	13	2729	6.25	6.8225	0.916086	0.668056	DDIT3	MEA reentry I
ENSG00000118526_LINE152_TCF21_I	13	2734	6.25	6.835	0.914411	0.670614	TCF21	MEA reentry I
ENSG00000187728_LINE296_ENSG00000187728_I	13	2734	6.25	6.835	0.914411	0.670614	ENSG00000187728	MEA reentry I
ENSG00000197576_LINE16112_HOXA4_I_N1	6	1299	2.88462	3.2475	0.888257	0.67147	HOXA4	MEA reentry I
ENSG00000111424_LINE2940_VDR_D_N1	9	1920	4.32692	4.8	0.901442	0.671488	VDR	MEA reentry I
ENSG00000139515_LINE2371_PDX1_D_N2	6	1302	2.88462	3.255	0.886211	0.673627	PDX1	MEA reentry I
ENSG00000102145_LINE2081_GATA1_D_N7	11	2338	5.28846	5.845	0.904784	0.676305	GATA1	MEA reentry I
ENSG00000198517_LINE549_MAFK_D_N1	16	3373	7.69231	8.4325	0.912221	0.685887	MAFK	MEA reentry I
ENSG00000107485_LINE2094_GATA3_D_N6	11	2367	5.28846	5.9175	0.893699	0.691864	GATA3	MEA reentry I
ENSG00000111046_LINE136_MYF6_D_N1	12	2574	5.76923	6.435	0.896539	0.69287	MYF6	MEA reentry I
ENSG00000111049_LINE480_MYF5_I_N1	12	2574	5.76923	6.435	0.896539	0.69287	MYF5	MEA reentry I
ENSG00000006047_LINE2211_YBX2_I_N1	15	3186	7.21154	7.965	0.905403	0.693051	YBX2	MEA reentry I
ENSG00000060138_LINE2216_CSDA_I_N1	15	3186	7.21154	7.965	0.905403	0.693051	CSDA	MEA reentry I
ENSG00000131264_LINE2328_CDX4_I	11	2373	5.28846	5.9325	0.891439	0.695028	CDX4	MEA reentry I
ENSG00000118058_LINE1721_MLL_D	2	463	0.961538	1.1575	0.830703	0.695777	MLL	MEA reentry I
ENSG00000171786_LINE269_NHLH1_D_N3	14	2994	6.73077	7.485	0.899234	0.69841	NHLH1	MEA reentry I
ENSG00000104903_LINE202_LYL1_I_N4	14	2994	6.73077	7.485	0.899234	0.69841	LYL1	MEA reentry I
ENSG00000143437_LINE222_ARNT_D_N1	2	467	0.961538	1.1675	0.823588	0.70028	ARNT	MEA reentry I
ENSG00000101412_LINE1765_E2F1_D_N1	4	916	1.92308	2.29	0.839772	0.703993	E2F1	MEA reentry I
ENSG00000107807_LINE2241_TLX1_D_N1	15	3212	7.21154	8.03	0.898075	0.704916	TLX1	MEA reentry I
ENSG00000230797_LINE1593_YY2_D_N1	5	1136	2.40385	2.84	0.846425	0.706805	YY2	MEA reentry I
ENSG00000179059_LINE3476_ZFP42_I_N1	5	1136	2.40385	2.84	0.846425	0.706805	ZFP42	MEA reentry I
ENSG00000075891_LINE2617_PAX2_D_N1	9	1983	4.32692	4.9575	0.872803	0.707993	PAX2	MEA reentry I
ENSG00000074047_LINE633_GLI2_D_N1	6	1353	2.88462	3.3825	0.852806	0.708913	GLI2	MEA reentry I
ENSG00000186130_LINE1341_ZBTB6_D_N2	12	2609	5.76923	6.5225	0.884512	0.710352	ZBTB6	MEA reentry I
ENSG00000184828_LINE1301_ZBTB7C_D	5	1147	2.40385	2.8675	0.838307	0.714711	ZBTB7C	MEA reentry I
ENSG00000177426_LINE2507_TGIF1_D_N1	14	3030	6.73077	7.575	0.88855	0.71507	TGIF1	MEA reentry I
ENSG00000100625_LINE2190_SIX4_I	6	1363	2.88462	3.4075	0.846549	0.715522	SIX4	MEA reentry I
ENSG00000140262_LINE216_TCF12_D_N3	28	5870	13.4615	14.675	0.917311	0.718695	TCF12	MEA reentry I
ENSG00000205250_LINE1791_E2F4_D_N1	3	719	1.44231	1.7975	0.802396	0.724444	E2F4	MEA reentry I
ENSG00000120669_LINE260_SOHLH2_I	2	491	0.961538	1.2275	0.783331	0.726152	SOHLH2	MEA reentry I
ENSG00000250709_LINE562_C13orf38SOHLH2_I	2	491	0.961538	1.2275	0.783331	0.726152	C13orf38SOHLH2	MEA reentry I
ENSG00000122691_LINE162_TWIST1_D	22	4686	10.5769	11.715	0.902853	0.726622	TWIST1	MEA reentry I
ENSG00000106004_LINE2211_HOXA5_D_N1	10	2247	4.80769	5.6175	0.855842	0.736931	HOXA5	MEA reentry I
ENSG00000197576_LINE16098_HOXA4_I_N1	10	2247	4.80769	5.6175	0.855842	0.736931	HOXA4	MEA reentry I
ENSG00000177485_LINE1215_ZBTB33_D_N1	8	1825	3.84615	4.5625	0.842993	0.73702	ZBTB33	MEA reentry I
ENSG00000179348_LINE2112_GATA2_D_N1	12	2665	5.76923	6.6625	0.865926	0.737031	GATA2	MEA reentry I
ENSG00000138336_LINE1723_TET1_D	1	256	0.480769	0.64	0.751202	0.737881	TET1	MEA reentry I
ENSG00000120690_LINE1828_ELF1_D_N8	15	3288	7.21154	8.22	0.877316	0.73802	ELF1	MEA reentry I
ENSG00000043355_LINE608_ZIC2_D_N2	10	2252	4.80769	5.63	0.853942	0.739419	ZIC2	MEA reentry I
ENSG00000090447_LINE108_TFAP4_D_N2	11	2477	5.28846	6.1925	0.854011	0.746702	TFAP4	MEA reentry I
ENSG00000075891_LINE2612_PAX2_D_N1	4	988	1.92308	2.47	0.778574	0.758039	PAX2	MEA reentry I
ENSG00000135457_LINE2144_TFCP2_D_N1	3	761	1.44231	1.9025	0.758112	0.759127	TFCP2	MEA reentry I
ENSG00000184302_LINE2534_SIX6_I	6	1434	2.88462	3.585	0.804635	0.759482	SIX6	MEA reentry I
ENSG00000160967_LINE1705_CUX1_D_N2	2	526	0.961538	1.315	0.731208	0.76049	CUX1	MEA reentry I
ENSG00000129152_LINE176_MYOD1_D_N3	23	4987	11.0577	12.4675	0.886921	0.76106	MYOD1	MEA reentry I
ENSG00000129535_LINE398_NRL_D	12	2720	5.76923	6.8	0.848416	0.761645	NRL	MEA reentry I
ENSG00000126778_LINE2315_SIX1_I	4	995	1.92308	2.4875	0.773096	0.762865	SIX1	MEA reentry I
ENSG00000205250_LINE1790_E2F4_D_N1	4	999	1.92308	2.4975	0.770001	0.765589	E2F4	MEA reentry I
ENSG00000165588_LINE2448_OTX2_D_N1	5	1228	2.40385	3.07	0.783012	0.768312	OTX2	MEA reentry I
ENSG00000198815_LINE2059_FOXJ3_D_N1	29	6244	13.9423	15.61	0.893165	0.773655	FOXJ3	MEA reentry I
ENSG00000053254_LINE2562_FOXN3_I_N3	29	6244	13.9423	15.61	0.893165	0.773655	FOXN3	MEA reentry I
ENSG00000170122_LINE2915_FOXD4_I_N3	29	6244	13.9423	15.61	0.893165	0.773655	FOXD4	MEA reentry I
ENSG00000184492_LINE3360_FOXD4L1_I_N3	29	6244	13.9423	15.61	0.893165	0.773655	FOXD4L1	MEA reentry I
ENSG00000187559_LINE3771_FOXD4L3_I_N3	29	6244	13.9423	15.61	0.893165	0.773655	FOXD4L3	MEA reentry I
ENSG00000204779_LINE4045_FOXD4L5_I_N3	29	6244	13.9423	15.61	0.893165	0.773655	FOXD4L5	MEA reentry I
ENSG00000204793_LINE4182_FOXD4L6_I_N3	29	6244	13.9423	15.61	0.893165	0.773655	FOXD4L6	MEA reentry I
ENSG00000129654_LINE6850_FOXJ1_I_N3	29	6244	13.9423	15.61	0.893165	0.773655	FOXJ1	MEA reentry I
ENSG00000170802_LINE7895_FOXN2_I_N3	29	6244	13.9423	15.61	0.893165	0.773655	FOXN2	MEA reentry I
ENSG00000183770_LINE8841_FOXL2_I_N3	29	6244	13.9423	15.61	0.893165	0.773655	FOXL2	MEA reentry I
ENSG00000184659_LINE9158_FOXD4L4_I_N3	29	6244	13.9423	15.61	0.893165	0.773655	FOXD4L4	MEA reentry I
ENSG00000204828_LINE10567_FOXD4L2_I_N3	29	6244	13.9423	15.61	0.893165	0.773655	FOXD4L2	MEA reentry I
ENSG00000113430_LINE2265_IRX4_I	10	2325	4.80769	5.8125	0.82713	0.773962	IRX4	MEA reentry I
ENSG00000159387_LINE2406_IRX6_I	10	2325	4.80769	5.8125	0.82713	0.773962	IRX6	MEA reentry I
ENSG00000084093_LINE665_REST_D_N10	14	3169	6.73077	7.9225	0.849576	0.773986	REST	MEA reentry I
ENSG00000101412_LINE1763_E2F1_D_N3	1	288	0.480769	0.72	0.667735	0.778412	E2F1	MEA reentry I
ENSG00000123405_LINE389_NFE2_D_N1	11	2557	5.28846	6.3925	0.827292	0.782281	NFE2	MEA reentry I
ENSG00000105672_LINE1815_ETV2_D	12	2776	5.76923	6.94	0.831301	0.785068	ETV2	MEA reentry I
ENSG00000111783_LINE3247_RFX4_D_N1	4	1043	1.92308	2.6075	0.737518	0.793974	RFX4	MEA reentry I
ENSG00000171223_LINE487_JUNB_D_N3	15	3432	7.21154	8.58	0.840506	0.794036	JUNB	MEA reentry I
ENSG00000205250_LINE1789_E2F4_D_N4	5	1282	2.40385	3.205	0.75003	0.799604	E2F4	MEA reentry I
ENSG00000162367_LINE243_TAL1_D_N1	15	3456	7.21154	8.64	0.834669	0.802504	TAL1	MEA reentry I
ENSG00000104903_LINE204_LYL1_I_N1	15	3456	7.21154	8.64	0.834669	0.802504	LYL1	MEA reentry I
ENSG00000186051_LINE511_TAL2_I_N1	15	3456	7.21154	8.64	0.834669	0.802504	TAL2	MEA reentry I
ENSG00000140044_LINE415_JDP2_D_N2	12	2826	5.76923	7.065	0.816593	0.804583	JDP2	MEA reentry I
ENSG00000143190_LINE2653_POU2F1_D_N1	12	2828	5.76923	7.07	0.816016	0.805337	POU2F1	MEA reentry I
ENSG00000168610_LINE3496_STAT3_D_N1	5	1297	2.40385	3.2425	0.741356	0.807685	STAT3	MEA reentry I
ENSG00000135373_LINE1869_EHF_D_N2	12	2839	5.76923	7.0975	0.812854	0.809442	EHF	MEA reentry I
ENSG00000180535_LINE286_BHLHA15_D	4	1070	1.92308	2.675	0.718907	0.809992	BHLHA15	MEA reentry I
ENSG00000150347_LINE49_ARID5B_D_N1	9	2194	4.32692	5.485	0.788865	0.810565	ARID5B	MEA reentry I
ENSG00000198081_LINE3836_ZFP161_I	2	590	0.961538	1.475	0.65189	0.813732	ZFP161	MEA reentry I
ENSG00000125817_LINE1666_CENPB_D	1	335	0.480769	0.8375	0.574053	0.826902	CENPB	MEA reentry I
ENSG00000112242_LINE1771_E2F3_D_N1	1	335	0.480769	0.8375	0.574053	0.826902	E2F3	MEA reentry I
ENSG00000139083_LINE1876_ETV6_D_N1	20	4584	9.61538	11.46	0.839039	0.827512	ETV6	MEA reentry I
ENSG00000179348_LINE2120_GATA2_D_N9	12	2891	5.76923	7.2275	0.798233	0.828003	GATA2	MEA reentry I
ENSG00000111145_LINE1821_ELK3_D_N1	15	3535	7.21154	8.8375	0.816016	0.828637	ELK3	MEA reentry I
ENSG00000160967_LINE1698_CUX1_D_N1	4	1106	1.92308	2.765	0.695507	0.829763	CUX1	MEA reentry I
ENSG00000124216_LINE884_SNAI1_D	24	5434	11.5385	13.585	0.849353	0.832518	SNAI1	MEA reentry I
ENSG00000168269_LINE2010_FOXI1_D_N2	32	7077	15.3846	17.6925	0.869556	0.832654	FOXI1	MEA reentry I
ENSG00000113658_LINE19373_SMAD5_I_N1	2	629	0.961538	1.5725	0.611471	0.840769	SMAD5	MEA reentry I
ENSG00000120693_LINE19389_SMAD9_I_N1	2	629	0.961538	1.5725	0.611471	0.840769	SMAD9	MEA reentry I
ENSG00000160967_LINE1701_CUX1_D_N1	4	1128	1.92308	2.82	0.681942	0.840989	CUX1	MEA reentry I
ENSG00000008441_LINE3305_NFIX_D_N2	9	2281	4.32692	5.7025	0.758777	0.844064	NFIX	MEA reentry I
ENSG00000188786_LINE1372_MTF1_D_N2	5	1372	2.40385	3.43	0.70083	0.844296	MTF1	MEA reentry I
ENSG00000153879_LINE430_CEBPG_D_N1	11	2735	5.28846	6.8375	0.77345	0.848453	CEBPG	MEA reentry I
ENSG00000180806_LINE2521_HOXC9_I	10	2532	4.80769	6.33	0.759509	0.854036	HOXC9	MEA reentry I
ENSG00000130816_LINE1722_DNMT1_D	4	1159	1.92308	2.8975	0.663702	0.855753	DNMT1	MEA reentry I
ENSG00000151702_LINE1885_FLI1_D_N2	2	654	0.961538	1.635	0.588097	0.856187	FLI1	MEA reentry I
ENSG00000100811_LINE705_YY1_D_N1	3	943	1.44231	2.3575	0.611795	0.870729	YY1	MEA reentry I
ENSG00000179059_LINE3473_ZFP42_I_N3	3	943	1.44231	2.3575	0.611795	0.870729	ZFP42	MEA reentry I
ENSG00000112242_LINE1769_E2F3_D_N1	2	683	0.961538	1.7075	0.563126	0.872364	E2F3	MEA reentry I
ENSG00000084093_LINE664_REST_D_N1	8	2149	3.84615	5.3725	0.715896	0.87529	REST	MEA reentry I
ENSG00000158711_LINE1910_ELK4_D_N5	9	2412	4.32692	6.03	0.717566	0.885588	ELK4	MEA reentry I
ENSG00000250542_LINE569_ENSG00000250542_I	1	426	0.480769	1.065	0.451427	0.892782	ENSG00000250542	MEA reentry I
ENSG00000073861_LINE3513_TBX21_D_N2	3	995	1.44231	2.4875	0.579822	0.892883	TBX21	MEA reentry I
ENSG00000126767_LINE1846_ELK1_D_N6	4	1274	1.92308	3.185	0.603792	0.900786	ELK1	MEA reentry I
ENSG00000160967_LINE1706_CUX1_D_N1	1	473	0.480769	1.1825	0.40657	0.916317	CUX1	MEA reentry I
ENSG00000197576_LINE16079_HOXA4_I_N2	5	1595	2.40385	3.9875	0.602845	0.920787	HOXA4	MEA reentry I
ENSG00000101412_LINE1761_E2F1_D_N1	6	1846	2.88462	4.615	0.625052	0.921601	E2F1	MEA reentry I
ENSG00000007968_LINE1745_E2F2_D_N1	2	799	0.961538	1.9975	0.481371	0.921712	E2F2	MEA reentry I
ENSG00000106459_LINE3634_NRF1_D_N3	2	830	0.961538	2.075	0.463392	0.931488	NRF1	MEA reentry I
ENSG00000169953_LINE2710_HSFY2_D_N2	1	524	0.480769	1.31	0.366999	0.93607	HSFY2	MEA reentry I
ENSG00000172468_LINE2715_HSFY1_I	1	524	0.480769	1.31	0.366999	0.93607	HSFY1	MEA reentry I
ENSG00000160685_LINE1022_ZBTB7B_D_N1	2	853	0.961538	2.1325	0.450897	0.937987	ZBTB7B	MEA reentry I
ENSG00000170577_LINE2480_SIX2_I	2	855	0.961538	2.1375	0.449843	0.938523	SIX2	MEA reentry I
ENSG00000196092_LINE3175_PAX5_D_N1	2	858	0.961538	2.145	0.44827	0.93932	PAX5	MEA reentry I
ENSG00000198911_LINE308_SREBF2_D_N1	11	3149	5.28846	7.8725	0.671764	0.942433	SREBF2	MEA reentry I
ENSG00000175832_LINE1926_ETV4_D_N1	3	1178	1.44231	2.945	0.489748	0.946326	ETV4	MEA reentry I
ENSG00000141510_LINE3148_TP53_D_N1	7	2232	3.36538	5.58	0.603116	0.948375	TP53	MEA reentry I
ENSG00000006468_LINE1799_ETV1_D	2	950	0.961538	2.375	0.404858	0.959505	ETV1	MEA reentry I
ENSG00000235187_LINE1928_ENSG00000235187_I	5	1820	2.40385	4.55	0.528318	0.962373	ENSG00000235187	MEA reentry I
ENSG00000154727_LINE1896_GABPA_D_N7	6	2105	2.88462	5.2625	0.548145	0.965176	GABPA	MEA reentry I
ENSG00000113658_LINE19362_SMAD5_I_N1	2	990	0.961538	2.475	0.3885	0.966117	SMAD5	MEA reentry I
ENSG00000120693_LINE19376_SMAD9_I_N1	2	990	0.961538	2.475	0.3885	0.966117	SMAD9	MEA reentry I
ENSG00000117595_LINE2728_IRF6_I	1	712	0.480769	1.78	0.270095	0.976377	IRF6	MEA reentry I
ENSG00000111145_LINE1820_ELK3_D_N1	4	1684	1.92308	4.21	0.456788	0.977176	ELK3	MEA reentry I
ENSG00000179528_LINE2514_LBX2_D_N1	3	1418	1.44231	3.545	0.406857	0.979518	LBX2	MEA reentry I
ENSG00000162367_LINE244_TAL1_D_N1	9	3191	4.32692	7.9775	0.542391	0.98726	TAL1	MEA reentry I
ENSG00000104903_LINE205_LYL1_I_N1	9	3191	4.32692	7.9775	0.542391	0.98726	LYL1	MEA reentry I
ENSG00000186051_LINE512_TAL2_I_N1	9	3191	4.32692	7.9775	0.542391	0.98726	TAL2	MEA reentry I
ENSG00000105722_LINE1816_ERF_D	6	2401	2.88462	6.0025	0.480569	0.987295	ERF	MEA reentry I
ENSG00000163497_LINE1921_FEV_D_N1	3	1605	1.44231	4.0125	0.359454	0.990672	FEV	MEA reentry I
ENSG00000112242_LINE1770_E2F3_D_N1	1	897	0.480769	2.2425	0.21439	0.991173	E2F3	MEA reentry I
ENSG00000151702_LINE1884_FLI1_D_N2	3	1639	1.44231	4.0975	0.351997	0.991939	FLI1	MEA reentry I
ENSG00000244405_LINE1929_ETV5_D_N1	1	921	0.480769	2.3025	0.208803	0.992233	ETV5	MEA reentry I
ENSG00000157554_LINE1903_ERG_D_N3	4	1990	1.92308	4.975	0.386548	0.99315	ERG	MEA reentry I
ENSG00000117036_LINE1822_ETV3_D	2	1418	0.961538	3.545	0.271238	0.995325	ETV3	MEA reentry I
ENSG00000102145_LINE2084_GATA1_D_N1	3	1767	1.44231	4.4175	0.326499	0.99538	GATA1	MEA reentry I
ENSG00000134954_LINE1864_ETS1_D_N5	2	1550	0.961538	3.875	0.248139	0.997517	ETS1	MEA reentry I
ENSG00000124092_LINE881_CTCFL_D	11	6411	5.28846	16.0275	0.329962	1	CTCFL	MEA reentry I
ENSG00000102974_LINE747_CTCF_D_N67	15	9241	7.21154	23.1025	0.312154	1	CTCF	MEA reentry I
ENSG00000112246_LINE139_SIM1_I	0	515	0	1.2875	0	1	SIM1	MEA reentry I
ENSG00000130751_LINE178_NPAS1_I	0	515	0	1.2875	0	1	NPAS1	MEA reentry I
ENSG00000151322_LINE225_NPAS3_I	0	515	0	1.2875	0	1	NPAS3	MEA reentry I
ENSG00000159263_LINE238_SIM2_I	0	515	0	1.2875	0	1	SIM2	MEA reentry I
ENSG00000250811_LINE320_ENSG00000250811_I	0	515	0	1.2875	0	1	ENSG00000250811	MEA reentry I
ENSG00000160967_LINE1700_CUX1_D_N2	0	132	0	0.33	0	1	CUX1	MEA reentry I
ENSG00000089094_LINE1718_KDM2B_D	0	337	0	0.8425	0	1	KDM2B	MEA reentry I
ENSG00000135903_LINE2625_PAX3_D_N1	0	495	0	1.2375	0	1	PAX3	MEA reentry I
ENSG00000162419_LINE3299_GMEB1_D	0	139	0	0.3475	0	1	GMEB1	MEA reentry I
ENSG00000214717_LINE3702_ZBED1_D	0	132	0	0.33	0	1	ZBED1	MEA reentry I
ENSG00000115112_LINE11242_TFCP2L1_I_N1	0	216	0	0.54	0	1	TFCP2L1	MEA reentry I
ENSG00000173039_LINE3227_RELA_D_N13	153	4036	52.2184	10.09	5.17527	9.98056e-74	RELA	MEA reentry II
ENSG00000109320_LINE3202_NFKB1_D_N3	143	4175	48.8055	10.4375	4.67597	4.24439e-62	NFKB1	MEA reentry II
ENSG00000162924_LINE3217_REL_D_N3	111	2733	37.884	6.8325	5.54467	3.13932e-53	REL	MEA reentry II
ENSG00000109320_LINE3203_NFKB1_D_N1	100	2592	34.1297	6.48	5.26693	2.41043e-45	NFKB1	MEA reentry II
ENSG00000104856_LINE3201_RELB_D	107	3197	36.5188	7.9925	4.56913	4.09786e-43	RELB	MEA reentry II
ENSG00000095951_LINE680_HIVEP1_D	112	3742	38.2253	9.355	4.08608	9.42215e-41	HIVEP1	MEA reentry II
ENSG00000127124_LINE1225_HIVEP3_I_N1	112	3742	38.2253	9.355	4.08608	9.42215e-41	HIVEP3	MEA reentry II
ENSG00000109320_LINE3205_NFKB1_D_N1	100	3090	34.1297	7.725	4.41808	1.09395e-38	NFKB1	MEA reentry II
ENSG00000130522_LINE405_JUND_D_N1	114	4401	38.9078	11.0025	3.53627	1.29471e-35	JUND	MEA reentry II
ENSG00000077150_LINE3188_NFKB2_D_N1	75	1909	25.5973	4.7725	5.36349	1.00639e-33	NFKB2	MEA reentry II
ENSG00000156127_LINE436_BATF_D_N1	110	4482	37.5427	11.205	3.35053	4.54449e-32	BATF	MEA reentry II
ENSG00000170345_LINE476_FOS_D_N4	90	3602	30.7167	9.005	3.41107	4.11884e-26	FOS	MEA reentry II
ENSG00000173473_LINE2867_SMARCC1_D_N2	87	3431	29.6928	8.5775	3.46171	1.33488e-25	SMARCC1	MEA reentry II
ENSG00000171223_LINE487_JUNB_D_N3	84	3332	28.6689	8.33	3.44165	1.77732e-24	JUNB	MEA reentry II
ENSG00000175592_LINE505_FOSL1_D_N3	83	3354	28.3276	8.385	3.37837	1.23064e-23	FOSL1	MEA reentry II
ENSG00000162772_LINE458_ATF3_D_N1	71	2492	24.2321	6.23	3.88958	1.75646e-23	ATF3	MEA reentry II
ENSG00000177606_LINE517_JUN_D_N5	82	3429	27.9863	8.5725	3.26467	2.21725e-22	JUN	MEA reentry II
ENSG00000130522_LINE411_JUND_D_N6	83	3515	28.3276	8.7875	3.22363	2.5394e-22	JUND	MEA reentry II
ENSG00000075426_LINE328_FOSL2_D_N3	77	3171	26.2799	7.9275	3.31503	2.52146e-21	FOSL2	MEA reentry II
ENSG00000140044_LINE415_JDP2_D_N2	70	2734	23.8908	6.835	3.49536	1.49853e-20	JDP2	MEA reentry II
ENSG00000156127_LINE435_BATF_D_N1	85	3963	29.0102	9.9075	2.92811	3.30586e-20	BATF	MEA reentry II
ENSG00000156273_LINE437_BACH1_D_N1	71	3083	24.2321	7.7075	3.14396	2.42551e-18	BACH1	MEA reentry II
ENSG00000109320_LINE3207_NFKB1_D_N1	50	1704	17.0648	4.26	4.00583	5.31041e-17	NFKB1	MEA reentry II
ENSG00000077150_LINE3189_NFKB2_D_N1	68	3079	23.2082	7.6975	3.01503	1.27589e-16	NFKB2	MEA reentry II
ENSG00000125740_LINE393_FOSB_D	68	3359	23.2082	8.3975	2.7637	9.40403e-15	FOSB	MEA reentry II
ENSG00000112182_LINE360_BACH2_D	51	2329	17.4061	5.8225	2.98946	2.28467e-12	BACH2	MEA reentry II
ENSG00000123405_LINE389_NFE2_D_N1	50	2502	17.0648	6.255	2.72819	9.97898e-11	NFE2	MEA reentry II
ENSG00000156273_LINE441_BACH1_D_N1	51	2601	17.4061	6.5025	2.67684	1.22559e-10	BACH1	MEA reentry II
ENSG00000131196_LINE3214_NFATC1_D_N1	52	2791	17.7474	6.9775	2.54352	4.74593e-10	NFATC1	MEA reentry II
ENSG00000123405_LINE390_NFE2_D_N3	57	3294	19.4539	8.235	2.36235	9.35304e-10	NFE2	MEA reentry II
ENSG00000164330_LINE251_EBF1_D_N2	81	5706	27.6451	14.265	1.93796	1.71982e-09	EBF1	MEA reentry II
ENSG00000164330_LINE255_EBF1_D_N1	54	3120	18.43	7.8	2.36282	2.82358e-09	EBF1	MEA reentry II
ENSG00000156273_LINE439_BACH1_D_N1	58	3575	19.7952	8.9375	2.21485	6.89494e-09	BACH1	MEA reentry II
ENSG00000102908_LINE3199_NFAT5_D_N1	50	3148	17.0648	7.87	2.16834	1.77481e-07	NFAT5	MEA reentry II
ENSG00000010818_LINE598_HIVEP2_D	36	2002	12.2867	5.005	2.45488	7.12425e-07	HIVEP2	MEA reentry II
ENSG00000127124_LINE1226_HIVEP3_I_N1	36	2002	12.2867	5.005	2.45488	7.12425e-07	HIVEP3	MEA reentry II
ENSG00000072736_LINE3185_NFATC3_D_N2	60	4318	20.4778	10.795	1.89697	8.35632e-07	NFATC3	MEA reentry II
ENSG00000101096_LINE3192_NFATC2_D_N2	65	4880	22.1843	12.2	1.81839	1.13755e-06	NFATC2	MEA reentry II
ENSG00000102908_LINE3198_NFAT5_D_N1	50	3405	17.0648	8.5125	2.00468	1.78309e-06	NFAT5	MEA reentry II
ENSG00000068305_LINE2773_MEF2A_D_N1	62	4712	21.1604	11.78	1.7963	3.21656e-06	MEF2A	MEA reentry II
ENSG00000159184_LINE2405_HOXB13_D_N1	31	1713	10.5802	4.2825	2.47057	3.93435e-06	HOXB13	MEA reentry II
ENSG00000128714_LINE2325_HOXD13_D_N1	29	1560	9.89761	3.9	2.53785	4.93882e-06	HOXD13	MEA reentry II
ENSG00000163848_LINE1042_ZNF148_D	83	7154	28.3276	17.885	1.58388	6.89231e-06	ZNF148	MEA reentry II
ENSG00000198517_LINE549_MAFK_D_N1	47	3328	16.041	8.32	1.928	1.06894e-05	MAFK	MEA reentry II
ENSG00000168610_LINE3504_STAT3_D_N1	47	3380	16.041	8.45	1.89834	1.59059e-05	STAT3	MEA reentry II
ENSG00000118922_LINE842_KLF12_D	57	4470	19.4539	11.175	1.74084	2.20713e-05	KLF12	MEA reentry II
ENSG00000127528_LINE2742_KLF2_I_N1	57	4470	19.4539	11.175	1.74084	2.20713e-05	KLF2	MEA reentry II
ENSG00000130522_LINE409_JUND_D_N1	34	2152	11.6041	5.38	2.1569	2.28974e-05	JUND	MEA reentry II
ENSG00000100146_LINE3356_SOX10_D_N1	41	2833	13.9932	7.0825	1.97574	2.42037e-05	SOX10	MEA reentry II
ENSG00000064835_LINE2641_POU1F1_D_N1	50	3818	17.0648	9.545	1.78783	3.96408e-05	POU1F1	MEA reentry II
ENSG00000184058_LINE3557_TBX1_D_N1	49	3721	16.7235	9.3025	1.79775	4.17475e-05	TBX1	MEA reentry II
ENSG00000137203_LINE21_TFAP2A_D_N1	38	2628	12.9693	6.57	1.97402	5.04354e-05	TFAP2A	MEA reentry II
ENSG00000167182_LINE1077_SP2_D_N1	72	6276	24.5734	15.69	1.56618	5.1381e-05	SP2	MEA reentry II
ENSG00000153234_LINE3032_NR4A2_D_N2	42	3047	14.3345	7.6175	1.88178	5.82244e-05	NR4A2	MEA reentry II
ENSG00000124782_LINE889_RREB1_D_N1	74	6558	25.256	16.395	1.54047	6.7323e-05	RREB1	MEA reentry II
ENSG00000124782_LINE888_RREB1_D_N2	80	7255	27.3038	18.1375	1.50538	6.78595e-05	RREB1	MEA reentry II
ENSG00000087510_LINE8_TFAP2C_D_N1	34	2283	11.6041	5.7075	2.03313	7.36142e-05	TFAP2C	MEA reentry II
ENSG00000116044_LINE367_NFE2L2_D	47	3615	16.041	9.0375	1.77493	8.33829e-05	NFE2L2	MEA reentry II
ENSG00000050344_LINE1238_NFE2L3_I_N1	47	3615	16.041	9.0375	1.77493	8.33829e-05	NFE2L3	MEA reentry II
ENSG00000005513_LINE3335_SOX8_D_N1	43	3200	14.6758	8	1.83447	8.38893e-05	SOX8	MEA reentry II
ENSG00000198911_LINE312_SREBF2_D_N1	60	5034	20.4778	12.585	1.62716	9.10428e-05	SREBF2	MEA reentry II
ENSG00000087510_LINE7_TFAP2C_D_N3	55	4496	18.7713	11.24	1.67005	9.71649e-05	TFAP2C	MEA reentry II
ENSG00000123364_LINE2301_HOXC13_D_N1	26	1574	8.87372	3.935	2.25508	0.000109397	HOXC13	MEA reentry II
ENSG00000119725_LINE845_ZNF410_D	28	1762	9.55631	4.405	2.16942	0.000113801	ZNF410	MEA reentry II
ENSG00000123411_LINE879_IKZF4_I	27	1674	9.21502	4.185	2.20192	0.00011893	IKZF4	MEA reentry II
ENSG00000185811_LINE1326_IKZF1_D_N3	27	1674	9.21502	4.185	2.20192	0.00011893	IKZF1	MEA reentry II
ENSG00000167840_LINE1104_ZNF232_D	37	2653	12.628	6.6325	1.90396	0.000132712	ZNF232	MEA reentry II
ENSG00000164749_LINE3040_HNF4G_D_N1	48	3799	16.3823	9.4975	1.7249	0.000137531	HNF4G	MEA reentry II
ENSG00000162086_LINE1032_ZNF75A_D	47	3696	16.041	9.24	1.73603	0.000140494	ZNF75A	MEA reentry II
ENSG00000186376_LINE1345_ZNF75D_I	47	3696	16.041	9.24	1.73603	0.000140494	ZNF75D	MEA reentry II
ZN75C_HUMAN_LINE4118_ZNF75C_I	47	3696	16.041	9.24	1.73603	0.000140494	LINE4118	MEA reentry II
ENSG00000172845_LINE1171_SP3_D_N1	73	6596	24.9147	16.49	1.5109	0.000142281	SP3	MEA reentry II
ENSG00000100968_LINE3191_NFATC4_D	60	5122	20.4778	12.805	1.5992	0.000147037	NFATC4	MEA reentry II
ENSG00000170265_LINE1127_ZNF282_D	36	2607	12.2867	6.5175	1.88518	0.000199246	ZNF282	MEA reentry II
ENSG00000185551_LINE3109_NR2F2_D_N1	49	3985	16.7235	9.9625	1.67865	0.000221097	NR2F2	MEA reentry II
ENSG00000165891_LINE1774_E2F7_D_N1	24	1470	8.19113	3.675	2.22888	0.000239343	E2F7	MEA reentry II
ENSG00000139651_LINE949_ZNF740_D_N2	41	3162	13.9932	7.905	1.77017	0.000264151	ZNF740	MEA reentry II
ENSG00000118495_LINE840_PLAGL1_D	31	2157	10.5802	5.3925	1.96202	0.000288486	PLAGL1	MEA reentry II
ENSG00000125820_LINE2314_NKX22_D_N2	39	2992	13.3106	7.48	1.77949	0.000340748	NKX22	MEA reentry II
ENSG00000177606_LINE516_JUN_D_N1	34	2484	11.6041	6.21	1.86861	0.000354852	JUN	MEA reentry II
ENSG00000168505_LINE2466_GBX2_D_N2	23	1421	7.84983	3.5525	2.20966	0.000363785	GBX2	MEA reentry II
ENSG00000185129_LINE3691_PURA_D	72	6688	24.5734	16.72	1.4697	0.000370147	PURA	MEA reentry II
ENSG00000168214_LINE1691_RBPJ_D	39	3018	13.3106	7.545	1.76416	0.000403679	RBPJ	MEA reentry II
ENSG00000100105_LINE688_PATZ1_D	46	3768	15.6997	9.42	1.66663	0.000413626	PATZ1	MEA reentry II
ENSG00000137203_LINE28_TFAP2A_D_N2	30	2105	10.2389	5.2625	1.94564	0.000416078	TFAP2A	MEA reentry II
ENSG00000170122_LINE2886_FOXD4_I_N1	28	1910	9.55631	4.775	2.00132	0.000419532	FOXD4	MEA reentry II
ENSG00000184492_LINE3331_FOXD4L1_I_N1	28	1910	9.55631	4.775	2.00132	0.000419532	FOXD4L1	MEA reentry II
ENSG00000187559_LINE3742_FOXD4L3_I_N1	28	1910	9.55631	4.775	2.00132	0.000419532	FOXD4L3	MEA reentry II
ENSG00000204779_LINE4016_FOXD4L5_I_N1	28	1910	9.55631	4.775	2.00132	0.000419532	FOXD4L5	MEA reentry II
ENSG00000204793_LINE4153_FOXD4L6_I_N1	28	1910	9.55631	4.775	2.00132	0.000419532	FOXD4L6	MEA reentry II
ENSG00000183770_LINE8812_FOXL2_I_N1	28	1910	9.55631	4.775	2.00132	0.000419532	FOXL2	MEA reentry II
ENSG00000184659_LINE9129_FOXD4L4_I_N1	28	1910	9.55631	4.775	2.00132	0.000419532	FOXD4L4	MEA reentry II
ENSG00000204828_LINE10538_FOXD4L2_I_N1	28	1910	9.55631	4.775	2.00132	0.000419532	FOXD4L2	MEA reentry II
ENSG00000181690_LINE1275_PLAG1_D_N1	46	3772	15.6997	9.43	1.66486	0.000423253	PLAG1	MEA reentry II
ENSG00000089116_LINE2188_LHX5_I	37	2826	12.628	7.065	1.7874	0.000449848	LHX5	MEA reentry II
ENSG00000132130_LINE2332_LHX1_I	37	2826	12.628	7.065	1.7874	0.000449848	LHX1	MEA reentry II
ENSG00000181690_LINE1279_PLAG1_D_N1	55	4780	18.7713	11.95	1.57082	0.000457654	PLAG1	MEA reentry II
ENSG00000197576_LINE16115_HOXA4_I_N1	98	9880	33.4471	24.7	1.35413	0.000457878	HOXA4	MEA reentry II
ENSG00000164299_LINE3669_SPZ1_D_N1	36	2733	12.2867	6.8325	1.79827	0.00048293	SPZ1	MEA reentry II
ENSG00000128272_LINE397_ATF4_D	26	1735	8.87372	4.3375	2.04581	0.000488278	ATF4	MEA reentry II
ENSG00000064835_LINE2643_POU1F1_D_N1	53	4576	18.0887	11.44	1.58118	0.000506953	POU1F1	MEA reentry II
ENSG00000107249_LINE816_GLIS3_D_N1	28	1935	9.55631	4.8375	1.97547	0.000513821	GLIS3	MEA reentry II
ENSG00000198963_LINE18385_RORB_I_N1	30	2136	10.2389	5.34	1.9174	0.000528036	RORB	MEA reentry II
ENSG00000134438_LINE2337_RAX_D	26	1746	8.87372	4.365	2.03293	0.000536076	RAX	MEA reentry II
ENSG00000227059_LINE2575_AC2261502_D	29	2043	9.89761	5.1075	1.93786	0.000554042	AC2261502	MEA reentry II
ENSG00000009950_LINE79_MLXIPL_D_N1	28	1945	9.55631	4.8625	1.96531	0.000556481	MLXIPL	MEA reentry II
ENSG00000131196_LINE3215_NFATC1_D_N1	51	4380	17.4061	10.95	1.5896	0.000583057	NFATC1	MEA reentry II
ENSG00000162702_LINE1036_ZNF281_I	50	4276	17.0648	10.69	1.59634	0.000605203	ZNF281	MEA reentry II
ENSG00000005889_LINE590_ZFX_D	41	3316	13.9932	8.29	1.68796	0.000686351	ZFX	MEA reentry II
ENSG00000091831_LINE2914_ESR1_D_N2	45	3753	15.3584	9.3825	1.63692	0.000702113	ESR1	MEA reentry II
ENSG00000160113_LINE3036_NR2F6_D_N1	46	3866	15.6997	9.665	1.62438	0.000715816	NR2F6	MEA reentry II
ENSG00000106006_LINE2213_HOXA6_I	27	1882	9.21502	4.705	1.95856	0.000735302	HOXA6	MEA reentry II
ENSG00000106331_LINE2620_PAX4_D_N1	43	3592	14.6758	8.98	1.63427	0.000963368	PAX4	MEA reentry II
ENSG00000079432_LINE3346_CIC_I	37	2946	12.628	7.365	1.71459	0.000963845	CIC	MEA reentry II
ENSG00000143257_LINE3013_NR1I3_D_N1	32	2429	10.9215	6.0725	1.79852	0.00100388	NR1I3	MEA reentry II
ENSG00000144852_LINE3016_NR1I2_D_N1	32	2429	10.9215	6.0725	1.79852	0.00100388	NR1I2	MEA reentry II
ENSG00000168267_LINE261_PTF1A_D	48	4152	16.3823	10.38	1.57825	0.00100679	PTF1A	MEA reentry II
ENSG00000181690_LINE1280_PLAG1_D_N1	33	2546	11.2628	6.365	1.76949	0.00109626	PLAG1	MEA reentry II
ENSG00000114853_LINE833_ZBTB47_I	30	2243	10.2389	5.6075	1.82593	0.00114527	ZBTB47	MEA reentry II
ENSG00000198740_LINE1514_ZNF652_I	30	2243	10.2389	5.6075	1.82593	0.00114527	ZNF652	MEA reentry II
ENSG00000057657_LINE617_PRDM1_D_N1	42	3523	14.3345	8.8075	1.62753	0.00120057	PRDM1	MEA reentry II
ENSG00000171606_LINE1148_ZNF274_D_N1	32	2473	10.9215	6.1825	1.76652	0.00134085	ZNF274	MEA reentry II
ENSG00000120738_LINE864_EGR1_D_N8	28	2072	9.55631	5.18	1.84485	0.001439	EGR1	MEA reentry II
ENSG00000099326_LINE683_MZF1_D_N2	41	3453	13.9932	8.6325	1.62099	0.00148608	MZF1	MEA reentry II
ENSG00000075891_LINE2613_PAX2_D_N1	31	2387	10.5802	5.9675	1.77297	0.00150686	PAX2	MEA reentry II
ENSG00000170653_LINE486_ATF7_D	15	847	5.11945	2.1175	2.41769	0.00161679	ATF7	MEA reentry II
ENSG00000165588_LINE2449_OTX2_D_N2	19	1214	6.48464	3.035	2.13662	0.0017151	OTX2	MEA reentry II
ENSG00000118526_LINE152_TCF21_I	34	2735	11.6041	6.8375	1.69713	0.00184319	TCF21	MEA reentry II
ENSG00000187728_LINE296_ENSG00000187728_I	34	2735	11.6041	6.8375	1.69713	0.00184319	ENSG00000187728	MEA reentry II
ENSG00000115415_LINE3469_STAT1_D_N1	37	3057	12.628	7.6425	1.65234	0.00184392	STAT1	MEA reentry II
ENSG00000144355_LINE2389_DLX1_D	22	1509	7.50853	3.7725	1.99033	0.00185605	DLX1	MEA reentry II
ENSG00000106004_LINE2211_HOXA5_D_N1	30	2322	10.2389	5.805	1.76381	0.00193937	HOXA5	MEA reentry II
ENSG00000197576_LINE16098_HOXA4_I_N1	30	2322	10.2389	5.805	1.76381	0.00193937	HOXA4	MEA reentry II
ENSG00000118689_LINE1964_FOXO3_D_N1	49	4404	16.7235	11.01	1.51894	0.001985	FOXO3	MEA reentry II
ENSG00000197063_LINE539_MAFG_D_N1	37	3071	12.628	7.6775	1.6448	0.0019939	MAFG	MEA reentry II
ENSG00000137203_LINE30_TFAP2A_D_N2	25	1819	8.53242	4.5475	1.87629	0.00205846	TFAP2A	MEA reentry II
ENSG00000043355_LINE608_ZIC2_D_N2	29	2248	9.89761	5.62	1.76114	0.00235356	ZIC2	MEA reentry II
ENSG00000113430_LINE2265_IRX4_I	29	2257	9.89761	5.6425	1.75412	0.00249298	IRX4	MEA reentry II
ENSG00000159387_LINE2406_IRX6_I	29	2257	9.89761	5.6425	1.75412	0.00249298	IRX6	MEA reentry II
ENSG00000125398_LINE3385_SOX9_D_N1	32	2574	10.9215	6.435	1.6972	0.00250749	SOX9	MEA reentry II
ENSG00000182968_LINE3445_SOX1_I	43	3779	14.6758	9.4475	1.5534	0.00254105	SOX1	MEA reentry II
ENSG00000111424_LINE2942_VDR_D_N1	28	2157	9.55631	5.3925	1.77215	0.00255842	VDR	MEA reentry II
ENSG00000162772_LINE459_ATF3_D_N1	22	1551	7.50853	3.8775	1.93644	0.00259108	ATF3	MEA reentry II
ENSG00000197576_LINE16097_HOXA4_I_N1	21	1453	7.16724	3.6325	1.97309	0.00259295	HOXA4	MEA reentry II
ENSG00000099326_LINE684_MZF1_D_N3	45	4016	15.3584	10.04	1.52972	0.00269273	MZF1	MEA reentry II
ENSG00000128652_LINE2317_HOXD3_I	23	1657	7.84983	4.1425	1.89495	0.00272791	HOXD3	MEA reentry II
ENSG00000126746_LINE901_ZNF384_D	37	3129	12.628	7.8225	1.61432	0.00273398	ZNF384	MEA reentry II
ENSG00000125285_LINE3376_SOX21_D_N1	34	2807	11.6041	7.0175	1.65359	0.00279452	SOX21	MEA reentry II
ENSG00000160113_LINE3037_NR2F6_D_N2	30	2391	10.2389	5.9775	1.71291	0.00298474	NR2F6	MEA reentry II
ENSG00000100393_LINE3625_EP300_D	35	2930	11.9454	7.325	1.63077	0.00303115	EP300	MEA reentry II
ENSG00000132005_LINE3252_RFX1_D_N1	26	1977	8.87372	4.9425	1.79539	0.00304907	RFX1	MEA reentry II
ENSG00000090447_LINE103_TFAP4_D_N1	40	3484	13.6519	8.71	1.56738	0.00309281	TFAP4	MEA reentry II
ENSG00000087903_LINE3245_RFX2_D_N1	29	2305	9.89761	5.7625	1.71759	0.00336232	RFX2	MEA reentry II
ENSG00000178573_LINE525_MAF_D	26	1996	8.87372	4.99	1.7783	0.0034577	MAF	MEA reentry II
ENSG00000069667_LINE2895_RORA_D_N1	30	2422	10.2389	6.055	1.69098	0.00359265	RORA	MEA reentry II
ENSG00000198963_LINE18388_RORB_I_N1	30	2422	10.2389	6.055	1.69098	0.00359265	RORB	MEA reentry II
ENSG00000198517_LINE543_MAFK_D_N5	39	3405	13.3106	8.5125	1.56365	0.00363092	MAFK	MEA reentry II
ENSG00000167034_LINE2454_NKX31_D_N3	35	2966	11.9454	7.415	1.61098	0.00367834	NKX31	MEA reentry II
ENSG00000168610_LINE3506_STAT3_D_N5	42	3756	14.3345	9.39	1.52657	0.00389707	STAT3	MEA reentry II
ENSG00000078900_LINE3147_TP73_D_N1	33	2762	11.2628	6.905	1.63111	0.00396581	TP73	MEA reentry II
ENSG00000123685_LINE392_BATF3_D	15	934	5.11945	2.335	2.19249	0.00404277	BATF3	MEA reentry II
ENSG00000168610_LINE3497_STAT3_D_N1	28	2231	9.55631	5.5775	1.71337	0.00407322	STAT3	MEA reentry II
ENSG00000175745_LINE3084_NR2F1_D_N1	44	3993	15.0171	9.9825	1.50434	0.00408658	NR2F1	MEA reentry II
ENSG00000131759_LINE2987_RARA_D_N3	31	2553	10.5802	6.3825	1.65769	0.00412674	RARA	MEA reentry II
ENSG00000173153_LINE3078_ESRRA_D_N2	31	2553	10.5802	6.3825	1.65769	0.00412674	ESRRA	MEA reentry II
ENSG00000128709_LINE2319_HOXD9_D	43	3883	14.6758	9.7075	1.5118	0.00415468	HOXD9	MEA reentry II
ENSG00000123576_LINE2308_ESX1_D_N2	19	1317	6.48464	3.2925	1.96952	0.00416743	ESX1	MEA reentry II
ENSG00000170345_LINE484_FOS_D_N1	33	2772	11.2628	6.93	1.62522	0.0041871	FOS	MEA reentry II
ENSG00000123407_LINE2307_HOXC12_D_N1	15	939	5.11945	2.3475	2.18081	0.00424346	HOXC12	MEA reentry II
ENSG00000124920_LINE2878_C11orf9_D	23	1719	7.84983	4.2975	1.8266	0.00425719	C11orf9	MEA reentry II
ENSG00000150907_LINE2002_FOXO1_D_N1	41	3668	13.9932	9.17	1.52597	0.00437706	FOXO1	MEA reentry II
ENSG00000173253_LINE1736_DMRT2_D	40	3558	13.6519	8.895	1.53478	0.00443133	DMRT2	MEA reentry II
ENSG00000115415_LINE3479_STAT1_D_N6	41	3684	13.9932	9.21	1.51935	0.00471506	STAT1	MEA reentry II
ENSG00000179388_LINE1244_EGR3_D_N1	33	2803	11.2628	7.0075	1.60725	0.00494107	EGR3	MEA reentry II
ENSG00000215612_LINE2567_HMX1_D	31	2591	10.5802	6.4775	1.63338	0.00509766	HMX1	MEA reentry II
ENSG00000186951_LINE3124_PPARA_D_N1	38	3365	12.9693	8.4125	1.54167	0.00514781	PPARA	MEA reentry II
ENSG00000164900_LINE2434_GBX1_D	17	1149	5.80205	2.8725	2.01986	0.00515137	GBX1	MEA reentry II
ENSG00000123358_LINE2973_NR4A1_D	38	3372	12.9693	8.43	1.53847	0.00532279	NR4A1	MEA reentry II
ENSG00000116990_LINE150_MYCL1_I	18	1253	6.14334	3.1325	1.96116	0.00545583	MYCL1	MEA reentry II
ENSG00000137203_LINE20_TFAP2A_D_N2	42	3831	14.3345	9.5775	1.49668	0.00548919	TFAP2A	MEA reentry II
ENSG00000100146_LINE3353_SOX10_D_N1	35	3047	11.9454	7.6175	1.56815	0.00557834	SOX10	MEA reentry II
ENSG00000215754_LINE2568_ENSG00000215754_I	34	2941	11.6041	7.3525	1.57825	0.00571141	ENSG00000215754	MEA reentry II
ENSG00000217642_LINE2569_ENSG00000217642_I	34	2941	11.6041	7.3525	1.57825	0.00571141	ENSG00000217642	MEA reentry II
ENSG00000224558_LINE2570_ENSG00000224558_I	34	2941	11.6041	7.3525	1.57825	0.00571141	ENSG00000224558	MEA reentry II
ENSG00000225958_LINE2572_ENSG00000225958_I	34	2941	11.6041	7.3525	1.57825	0.00571141	ENSG00000225958	MEA reentry II
ENSG00000226866_LINE2574_ENSG00000226866_I	34	2941	11.6041	7.3525	1.57825	0.00571141	ENSG00000226866	MEA reentry II
ENSG00000227476_LINE2576_DUX4L5_I	34	2941	11.6041	7.3525	1.57825	0.00571141	DUX4L5	MEA reentry II
ENSG00000227522_LINE2577_ENSG00000227522_I	34	2941	11.6041	7.3525	1.57825	0.00571141	ENSG00000227522	MEA reentry II
ENSG00000227904_LINE2578_DUX4L2_I	34	2941	11.6041	7.3525	1.57825	0.00571141	DUX4L2	MEA reentry II
ENSG00000228114_LINE2579_DUX4L3_I	34	2941	11.6041	7.3525	1.57825	0.00571141	DUX4L3	MEA reentry II
ENSG00000228188_LINE2580_DUX4L6_I	34	2941	11.6041	7.3525	1.57825	0.00571141	DUX4L6	MEA reentry II
ENSG00000228710_LINE2581_ENSG00000228710_I	34	2941	11.6041	7.3525	1.57825	0.00571141	ENSG00000228710	MEA reentry II
ENSG00000229617_LINE2583_CT4768282_I	34	2941	11.6041	7.3525	1.57825	0.00571141	CT4768282	MEA reentry II
ENSG00000230380_LINE2584_ENSG00000230380_I	34	2941	11.6041	7.3525	1.57825	0.00571141	ENSG00000230380	MEA reentry II
ENSG00000230776_LINE2586_ENSG00000230776_I	34	2941	11.6041	7.3525	1.57825	0.00571141	ENSG00000230776	MEA reentry II
ENSG00000231089_LINE2587_AL5921702_I	34	2941	11.6041	7.3525	1.57825	0.00571141	AL5921702	MEA reentry II
ENSG00000232923_LINE2590_ENSG00000232923_I	34	2941	11.6041	7.3525	1.57825	0.00571141	ENSG00000232923	MEA reentry II
ENSG00000233294_LINE2591_ENSG00000233294_I	34	2941	11.6041	7.3525	1.57825	0.00571141	ENSG00000233294	MEA reentry II
ENSG00000233361_LINE2592_ENSG00000233361_I	34	2941	11.6041	7.3525	1.57825	0.00571141	ENSG00000233361	MEA reentry II
ENSG00000233698_LINE2593_ENSG00000233698_I	34	2941	11.6041	7.3525	1.57825	0.00571141	ENSG00000233698	MEA reentry II
ENSG00000233794_LINE2594_ENSG00000233794_I	34	2941	11.6041	7.3525	1.57825	0.00571141	ENSG00000233794	MEA reentry II
ENSG00000234550_LINE2596_ENSG00000234550_I	34	2941	11.6041	7.3525	1.57825	0.00571141	ENSG00000234550	MEA reentry II
ENSG00000236207_LINE2598_ENSG00000236207_I	34	2941	11.6041	7.3525	1.57825	0.00571141	ENSG00000236207	MEA reentry II
ENSG00000237516_LINE2601_ENSG00000237516_I	34	2941	11.6041	7.3525	1.57825	0.00571141	ENSG00000237516	MEA reentry II
ENSG00000250589_LINE2602_ENSG00000250589_I	34	2941	11.6041	7.3525	1.57825	0.00571141	ENSG00000250589	MEA reentry II
ENSG00000260596_LINE2603_DUX4_D	34	2941	11.6041	7.3525	1.57825	0.00571141	DUX4	MEA reentry II
DUX1_HUMAN_LINE11277_DUX1_I	34	2941	11.6041	7.3525	1.57825	0.00571141	LINE11277	MEA reentry II
DUX3_HUMAN_LINE11282_DUX3_I	34	2941	11.6041	7.3525	1.57825	0.00571141	LINE11282	MEA reentry II
ENSG00000182158_LINE526_CREB3L2_I	16	1066	5.46075	2.665	2.04906	0.00574639	CREB3L2	MEA reentry II
ENSG00000196843_LINE52_ARID5A_I	39	3501	13.3106	8.7525	1.52077	0.0057512	ARID5A	MEA reentry II
ENSG00000078900_LINE3146_TP73_D_N1	33	2847	11.2628	7.1175	1.58241	0.00620644	TP73	MEA reentry II
ENSG00000106038_LINE2221_EVX1_D	15	980	5.11945	2.45	2.08957	0.00621515	EVX1	MEA reentry II
ENSG00000160113_LINE3039_NR2F6_D_N1	56	5507	19.1126	13.7675	1.38824	0.00651803	NR2F6	MEA reentry II
ENSG00000138378_LINE3490_STAT4_D_N1	46	4333	15.6997	10.8325	1.44931	0.00656817	STAT4	MEA reentry II
ENSG00000171443_LINE1140_ZNF524_D_N1	28	2316	9.55631	5.79	1.65049	0.00668842	ZNF524	MEA reentry II
ENSG00000130700_LINE2098_GATA5_D_N1	33	2866	11.2628	7.165	1.57192	0.00683162	GATA5	MEA reentry II
ENSG00000128713_LINE2322_HOXD11_D_N1	17	1187	5.80205	2.9675	1.9552	0.00703048	HOXD11	MEA reentry II
ENSG00000077092_LINE2898_RARB_D_N1	40	3679	13.6519	9.1975	1.4843	0.00768192	RARB	MEA reentry II
ENSG00000182759_LINE530_MAFA_D	42	3909	14.3345	9.7725	1.46682	0.00770221	MAFA	MEA reentry II
ENSG00000175745_LINE3087_NR2F1_D_N4	31	2669	10.5802	6.6725	1.58564	0.00770289	NR2F1	MEA reentry II
ENSG00000115297_LINE2269_TLX2_D_N1	29	2459	9.89761	6.1475	1.61002	0.00807851	TLX2	MEA reentry II
ENSG00000171956_LINE2019_FOXB1_D_N1	24	1922	8.19113	4.805	1.70471	0.00808622	FOXB1	MEA reentry II
ENSG00000170122_LINE2892_FOXD4_I_N1	24	1922	8.19113	4.805	1.70471	0.00808622	FOXD4	MEA reentry II
ENSG00000184492_LINE3337_FOXD4L1_I_N1	24	1922	8.19113	4.805	1.70471	0.00808622	FOXD4L1	MEA reentry II
ENSG00000187559_LINE3748_FOXD4L3_I_N1	24	1922	8.19113	4.805	1.70471	0.00808622	FOXD4L3	MEA reentry II
ENSG00000204779_LINE4022_FOXD4L5_I_N1	24	1922	8.19113	4.805	1.70471	0.00808622	FOXD4L5	MEA reentry II
ENSG00000204793_LINE4159_FOXD4L6_I_N1	24	1922	8.19113	4.805	1.70471	0.00808622	FOXD4L6	MEA reentry II
ENSG00000129654_LINE6827_FOXJ1_I_N1	24	1922	8.19113	4.805	1.70471	0.00808622	FOXJ1	MEA reentry II
ENSG00000183770_LINE8818_FOXL2_I_N1	24	1922	8.19113	4.805	1.70471	0.00808622	FOXL2	MEA reentry II
ENSG00000184659_LINE9135_FOXD4L4_I_N1	24	1922	8.19113	4.805	1.70471	0.00808622	FOXD4L4	MEA reentry II
ENSG00000204828_LINE10544_FOXD4L2_I_N1	24	1922	8.19113	4.805	1.70471	0.00808622	FOXD4L2	MEA reentry II
ENSG00000130522_LINE400_JUND_D_N2	34	3014	11.6041	7.535	1.54003	0.00817682	JUND	MEA reentry II
ENSG00000178951_LINE1238_ZBTB7A_D_N1	31	2686	10.5802	6.715	1.57561	0.00839779	ZBTB7A	MEA reentry II
ENSG00000119919_LINE2287_NKX23_I	25	2035	8.53242	5.0875	1.67713	0.00842232	NKX23	MEA reentry II
[truncated: 3,294 more rows]

## Sheet: PC
Table S5. scATAC Motif analysis for relevant cell types. Related to Figure 5: Motif enrichment analysis for the defined PC Differentially accessible region modules
PC MODULE
motif	observed	background	percent.observed	percent.background	fold.enrichment	pvalue	motif.name	Module
ENSG00000140968_LINE2752_IRF8_D_N2	1334	5427	35.7066	13.5675	2.63178	4.27889e-291	IRF8	PC-module
ENSG00000071564_LINE91_TCF3_D_N2	1079	4049	28.8812	10.1225	2.85316	6.40437e-258	TCF3	PC-module
ENSG00000213928_LINE2765_IRF9_D_N1	1158	4783	30.9957	11.9575	2.59216	6.94993e-239	IRF9	PC-module
ENSG00000166823_LINE260_MESP1_D	1086	4342	29.0685	10.855	2.67789	3.47589e-234	MESP1	PC-module
ENSG00000188095_LINE300_MESP2_I	1086	4342	29.0685	10.855	2.67789	3.47589e-234	MESP2	PC-module
ENSG00000137265_LINE2748_IRF4_D_N1	948	3477	25.3747	8.6925	2.91915	2.09101e-230	IRF4	PC-module
ENSG00000117318_LINE151_ID3_I	1115	4807	29.8448	12.0175	2.48344	1.8772e-211	ID3	PC-module
ENSG00000172201_LINE271_ID4_D	1115	4807	29.8448	12.0175	2.48344	1.8772e-211	ID4	PC-module
ENSG00000128604_LINE2740_IRF5_D_N1	734	2384	19.6467	5.96	3.29642	8.3579e-208	IRF5	PC-module
ENSG00000196628_LINE303_TCF4_D_N3	1100	4780	29.4433	11.95	2.46387	4.69394e-205	TCF4	PC-module
ENSG00000168874_LINE262_ATOH8_I	1007	4218	26.954	10.545	2.55609	1.04123e-197	ATOH8	PC-module
ENSG00000140262_LINE216_TCF12_D_N3	1161	5327	31.076	13.3175	2.33347	4.76985e-197	TCF12	PC-module
ENSG00000148516_LINE581_ZEB1_D_N5	1080	4894	28.9079	12.235	2.36272	3.29702e-185	ZEB1	PC-module
ENSG00000071564_LINE90_TCF3_D_N1	999	4426	26.7398	11.065	2.41661	1.51991e-176	TCF3	PC-module
ENSG00000170581_LINE3510_STAT2_D_N2	2004	12927	53.6403	32.3175	1.65979	2.52565e-176	STAT2	PC-module
ENSG00000185507_LINE2762_IRF7_D_N1	1195	5904	31.9861	14.76	2.16708	5.13347e-175	IRF7	PC-module
ENSG00000129152_LINE176_MYOD1_D_N3	978	4299	26.1777	10.7475	2.4357	7.61177e-175	MYOD1	PC-module
ENSG00000019549_LINE604_SNAI2_D_N2	1116	5331	29.8715	13.3275	2.24134	4.26659e-173	SNAI2	PC-module
ENSG00000126456_LINE2737_IRF3_D_N1	1322	6955	35.3854	17.3875	2.03511	4.01236e-172	IRF3	PC-module
ENSG00000148516_LINE575_ZEB1_D_N1	892	3777	23.8758	9.4425	2.52855	1.14224e-168	ZEB1	PC-module
ENSG00000135363_LINE3654_LMO2_D_N1	958	4244	25.6424	10.61	2.41681	3.38204e-168	LMO2	PC-module
ENSG00000125347_LINE2729_IRF1_D_N2	2337	16526	62.5535	41.315	1.51406	5.01525e-166	IRF1	PC-module
ENSG00000126456_LINE2738_IRF3_D_N1	1750	10777	46.8415	26.9425	1.73857	1.48381e-165	IRF3	PC-module
ENSG00000111046_LINE137_MYF6_D_N1	1083	5222	28.9882	13.055	2.22047	1.0005e-163	MYF6	PC-module
ENSG00000111049_LINE481_MYF5_I_N1	1083	5222	28.9882	13.055	2.22047	1.0005e-163	MYF5	PC-module
ENSG00000139352_LINE730_ASCL1_I_N2	877	3738	23.4743	9.345	2.51196	1.81072e-163	ASCL1	PC-module
ENSG00000185507_LINE2764_IRF7_D_N1	1321	7109	35.3587	17.7725	1.98952	8.17937e-163	IRF7	PC-module
ENSG00000122180_LINE160_MYOG_D	1002	4781	26.8201	11.9525	2.24389	1.09025e-152	MYOG	PC-module
ENSG00000111049_LINE483_MYF5_I_N1	1002	4781	26.8201	11.9525	2.24389	1.09025e-152	MYF5	PC-module
ENSG00000125347_LINE2730_IRF1_D_N1	1166	6090	31.2099	15.225	2.04991	1.08129e-149	IRF1	PC-module
ENSG00000159216_LINE3282_RUNX1_D_N2	1934	12915	51.7666	32.2875	1.6033	4.70865e-148	RUNX1	PC-module
ENSG00000213928_LINE2766_IRF9_D_N1	1200	6414	32.1199	16.035	2.00311	1.02378e-146	IRF9	PC-module
ENSG00000183733_LINE289_FIGLA_D	854	3805	22.8587	9.5125	2.40301	7.20589e-146	FIGLA	PC-module
ENSG00000090447_LINE107_TFAP4_D_N2	861	3949	23.046	9.8725	2.33437	4.92209e-139	TFAP4	PC-module
ENSG00000140968_LINE2754_IRF8_D_N1	1755	11442	46.9754	28.605	1.64221	1.67704e-138	IRF8	PC-module
ENSG00000177551_LINE280_NHLH2_I	798	3578	21.3597	8.945	2.3879	1.72207e-133	NHLH2	PC-module
ENSG00000115415_LINE3478_STAT1_D_N1	1074	5650	28.7473	14.125	2.03521	3.5307e-133	STAT1	PC-module
ENSG00000111049_LINE482_MYF5_I_N8	784	3513	20.985	8.7825	2.38941	4.89888e-131	MYF5	PC-module
ENSG00000071564_LINE93_TCF3_D_N1	766	3433	20.5032	8.5825	2.38896	1.22417e-127	TCF3	PC-module
ENSG00000178860_LINE283_MSC_D	707	3028	18.924	7.57	2.49987	2.103e-127	MSC	PC-module
ENSG00000111049_LINE473_MYF5_I_N1	751	3342	20.1017	8.355	2.40595	1.32129e-126	MYF5	PC-module
ENSG00000183734_LINE290_ASCL2_I	638	2594	17.0771	6.485	2.63332	3.53312e-125	ASCL2	PC-module
ENSG00000162992_LINE247_NEUROD1_D	756	3486	20.2355	8.715	2.32192	7.71142e-119	NEUROD1	PC-module
ENSG00000123307_LINE292_NEUROD4_I_N1	756	3486	20.2355	8.715	2.32192	7.71142e-119	NEUROD4	PC-module
ENSG00000164600_LINE429_NEUROD6_I_N1	756	3486	20.2355	8.715	2.32192	7.71142e-119	NEUROD6	PC-module
ENSG00000123307_LINE282_NEUROD4_I_N1	731	3328	19.5664	8.32	2.35173	1.79962e-117	NEUROD4	PC-module
ENSG00000164600_LINE419_NEUROD6_I_N1	731	3328	19.5664	8.32	2.35173	1.79962e-117	NEUROD6	PC-module
ENSG00000172238_LINE957_ATOH1_I_N1	731	3328	19.5664	8.32	2.35173	1.79962e-117	ATOH1	PC-module
ENSG00000162367_LINE244_TAL1_D_N1	651	2810	17.4251	7.025	2.48043	9.86128e-115	TAL1	PC-module
ENSG00000104903_LINE205_LYL1_I_N1	651	2810	17.4251	7.025	2.48043	9.86128e-115	LYL1	PC-module
ENSG00000186051_LINE512_TAL2_I_N1	651	2810	17.4251	7.025	2.48043	9.86128e-115	TAL2	PC-module
ENSG00000081189_LINE2787_MEF2C_D_N3	1324	8200	35.439	20.5	1.72873	1.06925e-110	MEF2C	PC-module
ENSG00000148516_LINE580_ZEB1_D_N1	779	3812	20.8512	9.53	2.18795	2.10418e-108	ZEB1	PC-module
ENSG00000137265_LINE2749_IRF4_D_N1	2498	19957	66.863	49.8925	1.34014	3.23411e-107	IRF4	PC-module
ENSG00000124216_LINE884_SNAI1_D	747	3608	19.9946	9.02	2.2167	2.02041e-106	SNAI1	PC-module
ENSG00000184895_LINE3447_SRY_D_N1	1301	8126	34.8233	20.315	1.71417	2.37966e-105	SRY	PC-module
ENSG00000090447_LINE110_TFAP4_D_N1	733	3531	19.6199	8.8275	2.22259	8.35093e-105	TFAP4	PC-module
ENSG00000122691_LINE162_TWIST1_D	791	3995	21.1724	9.9875	2.11989	9.54352e-103	TWIST1	PC-module
ENSG00000150907_LINE2003_FOXO1_D_N1	1417	9258	37.9283	23.145	1.63872	1.5376e-101	FOXO1	PC-module
ENSG00000111049_LINE470_MYF5_I_N1	646	2960	17.2912	7.4	2.33665	2.92105e-101	MYF5	PC-module
ENSG00000118526_LINE152_TCF21_I	575	2488	15.3908	6.22	2.4744	6.76113e-100	TCF21	PC-module
ENSG00000187728_LINE296_ENSG00000187728_I	575	2488	15.3908	6.22	2.4744	6.76113e-100	ENSG00000187728	PC-module
ENSG00000168310_LINE2755_IRF2_D_N2	977	5512	26.151	13.78	1.89775	1.30705e-99	IRF2	PC-module
ENSG00000146618_LINE224_FERD3L_I	722	3540	19.3255	8.85	2.18367	3.53537e-99	FERD3L	PC-module
ENSG00000162367_LINE243_TAL1_D_N1	665	3159	17.7998	7.8975	2.25385	5.33661e-97	TAL1	PC-module
ENSG00000104903_LINE204_LYL1_I_N1	665	3159	17.7998	7.8975	2.25385	5.33661e-97	LYL1	PC-module
ENSG00000186051_LINE511_TAL2_I_N1	665	3159	17.7998	7.8975	2.25385	5.33661e-97	TAL2	PC-module
ENSG00000179456_LINE1245_ZNF238_D_N4	655	3171	17.5321	7.9275	2.21156	1.29093e-91	ZNF238	PC-module
ENSG00000179627_LINE1250_ZBTB42_I	655	3171	17.5321	7.9275	2.21156	1.29093e-91	ZBTB42	PC-module
ENSG00000163884_LINE1044_KLF15_D	887	5001	23.742	12.5025	1.89898	3.99645e-89	KLF15	PC-module
ENSG00000118689_LINE1965_FOXO3_D_N1	1033	6212	27.6499	15.53	1.78042	7.93342e-89	FOXO3	PC-module
ENSG00000171786_LINE269_NHLH1_D_N3	545	2474	14.5878	6.185	2.35858	6.1745e-86	NHLH1	PC-module
ENSG00000104903_LINE202_LYL1_I_N4	545	2474	14.5878	6.185	2.35858	6.1745e-86	LYL1	PC-module
ENSG00000187140_LINE2054_FOXD3_D_N2	1000	6025	26.7666	15.0625	1.77704	5.99334e-85	FOXD3	PC-module
ENSG00000128604_LINE2742_IRF5_D_N1	1591	11395	42.5857	28.4875	1.49489	9.03489e-84	IRF5	PC-module
ENSG00000136826_LINE939_KLF4_D	895	5183	23.9561	12.9575	1.84882	1.16836e-83	KLF4	PC-module
ENSG00000114861_LINE1958_FOXP1_D_N1	1640	11878	43.8972	29.695	1.47827	2.04714e-83	FOXP1	PC-module
ENSG00000067955_LINE3606_CBFB_D	798	4440	21.3597	11.1	1.9243	8.21364e-82	CBFB	PC-module
ENSG00000168310_LINE2756_IRF2_D_N1	865	4985	23.1531	12.4625	1.85782	1.57805e-81	IRF2	PC-module
ENSG00000170122_LINE2808_FOXD4_I_N1	1082	6839	28.9615	17.0975	1.6939	2.26659e-80	FOXD4	PC-module
ENSG00000184492_LINE3248_FOXD4L1_I_N1	1082	6839	28.9615	17.0975	1.6939	2.26659e-80	FOXD4L1	PC-module
ENSG00000187559_LINE3670_FOXD4L3_I_N1	1082	6839	28.9615	17.0975	1.6939	2.26659e-80	FOXD4L3	PC-module
ENSG00000204779_LINE3944_FOXD4L5_I_N1	1082	6839	28.9615	17.0975	1.6939	2.26659e-80	FOXD4L5	PC-module
ENSG00000204793_LINE4081_FOXD4L6_I_N1	1082	6839	28.9615	17.0975	1.6939	2.26659e-80	FOXD4L6	PC-module
ENSG00000129654_LINE6742_FOXJ1_I_N1	1082	6839	28.9615	17.0975	1.6939	2.26659e-80	FOXJ1	PC-module
ENSG00000184659_LINE9057_FOXD4L4_I_N1	1082	6839	28.9615	17.0975	1.6939	2.26659e-80	FOXD4L4	PC-module
ENSG00000204828_LINE10466_FOXD4L2_I_N1	1082	6839	28.9615	17.0975	1.6939	2.26659e-80	FOXD4L2	PC-module
ENSG00000124813_LINE3275_RUNX2_D_N2	963	5885	25.7762	14.7125	1.752	8.76499e-78	RUNX2	PC-module
ENSG00000250096_LINE3288_ENSG00000250096_I	963	5885	25.7762	14.7125	1.752	8.76499e-78	ENSG00000250096	PC-module
ENSG00000172238_LINE964_ATOH1_I_N6	630	3223	16.863	8.0575	2.09283	1.46369e-77	ATOH1	PC-module
ENSG00000127528_LINE2754_KLF2_I_N15	631	3235	16.8897	8.0875	2.08837	2.61849e-77	KLF2	PC-module
ENSG00000105610_LINE802_KLF1_D	790	4484	21.1456	11.21	1.88632	1.13928e-76	KLF1	PC-module
ENSG00000127528_LINE2759_KLF2_I_N1	790	4484	21.1456	11.21	1.88632	1.13928e-76	KLF2	PC-module
ENSG00000163848_LINE1042_ZNF148_D	1003	6258	26.8469	15.645	1.716	1.77678e-76	ZNF148	PC-module
ENSG00000124782_LINE888_RREB1_D_N2	978	6047	26.1777	15.1175	1.73162	2.22404e-76	RREB1	PC-module
ENSG00000185129_LINE3691_PURA_D	926	5616	24.7859	14.04	1.76538	4.95907e-76	PURA	PC-module
ENSG00000198815_LINE2061_FOXJ3_D_N1	1570	11454	42.0236	28.635	1.46756	8.94036e-76	FOXJ3	PC-module
ENSG00000053254_LINE2569_FOXN3_I_N1	1570	11454	42.0236	28.635	1.46756	8.94036e-76	FOXN3	PC-module
ENSG00000170122_LINE2941_FOXD4_I_N1	1570	11454	42.0236	28.635	1.46756	8.94036e-76	FOXD4	PC-module
ENSG00000184492_LINE3386_FOXD4L1_I_N1	1570	11454	42.0236	28.635	1.46756	8.94036e-76	FOXD4L1	PC-module
ENSG00000187559_LINE3797_FOXD4L3_I_N1	1570	11454	42.0236	28.635	1.46756	8.94036e-76	FOXD4L3	PC-module
ENSG00000204779_LINE4071_FOXD4L5_I_N1	1570	11454	42.0236	28.635	1.46756	8.94036e-76	FOXD4L5	PC-module
ENSG00000204793_LINE4208_FOXD4L6_I_N1	1570	11454	42.0236	28.635	1.46756	8.94036e-76	FOXD4L6	PC-module
ENSG00000129654_LINE6876_FOXJ1_I_N1	1570	11454	42.0236	28.635	1.46756	8.94036e-76	FOXJ1	PC-module
ENSG00000170802_LINE7902_FOXN2_I_N1	1570	11454	42.0236	28.635	1.46756	8.94036e-76	FOXN2	PC-module
ENSG00000183770_LINE8867_FOXL2_I_N1	1570	11454	42.0236	28.635	1.46756	8.94036e-76	FOXL2	PC-module
ENSG00000184659_LINE9184_FOXD4L4_I_N1	1570	11454	42.0236	28.635	1.46756	8.94036e-76	FOXD4L4	PC-module
ENSG00000204828_LINE10593_FOXD4L2_I_N1	1570	11454	42.0236	28.635	1.46756	8.94036e-76	FOXD4L2	PC-module
ENSG00000102554_LINE710_KLF5_D	938	5727	25.1071	14.3175	1.75359	1.2809e-75	KLF5	PC-module
ENSG00000127528_LINE2741_KLF2_I_N1	938	5727	25.1071	14.3175	1.75359	1.2809e-75	KLF2	PC-module
ENSG00000103495_LINE797_MAZ_D	1192	7963	31.9058	19.9075	1.6027	8.37242e-75	MAZ	PC-module
ENSG00000111046_LINE136_MYF6_D_N1	510	2409	13.651	6.0225	2.26666	8.08822e-74	MYF6	PC-module
ENSG00000111049_LINE480_MYF5_I_N1	510	2409	13.651	6.0225	2.26666	8.08822e-74	MYF5	PC-module
ENSG00000198815_LINE2060_FOXJ3_D_N1	1647	12301	44.0846	30.7525	1.43353	6.99089e-73	FOXJ3	PC-module
ENSG00000053254_LINE2568_FOXN3_I_N1	1647	12301	44.0846	30.7525	1.43353	6.99089e-73	FOXN3	PC-module
ENSG00000170122_LINE2940_FOXD4_I_N1	1647	12301	44.0846	30.7525	1.43353	6.99089e-73	FOXD4	PC-module
ENSG00000184492_LINE3385_FOXD4L1_I_N1	1647	12301	44.0846	30.7525	1.43353	6.99089e-73	FOXD4L1	PC-module
ENSG00000187559_LINE3796_FOXD4L3_I_N1	1647	12301	44.0846	30.7525	1.43353	6.99089e-73	FOXD4L3	PC-module
ENSG00000204779_LINE4070_FOXD4L5_I_N1	1647	12301	44.0846	30.7525	1.43353	6.99089e-73	FOXD4L5	PC-module
ENSG00000204793_LINE4207_FOXD4L6_I_N1	1647	12301	44.0846	30.7525	1.43353	6.99089e-73	FOXD4L6	PC-module
ENSG00000129654_LINE6875_FOXJ1_I_N1	1647	12301	44.0846	30.7525	1.43353	6.99089e-73	FOXJ1	PC-module
ENSG00000170802_LINE7901_FOXN2_I_N1	1647	12301	44.0846	30.7525	1.43353	6.99089e-73	FOXN2	PC-module
ENSG00000183770_LINE8866_FOXL2_I_N1	1647	12301	44.0846	30.7525	1.43353	6.99089e-73	FOXL2	PC-module
ENSG00000184659_LINE9183_FOXD4L4_I_N1	1647	12301	44.0846	30.7525	1.43353	6.99089e-73	FOXD4L4	PC-module
ENSG00000204828_LINE10592_FOXD4L2_I_N1	1647	12301	44.0846	30.7525	1.43353	6.99089e-73	FOXD4L2	PC-module
ENSG00000148516_LINE576_ZEB1_D_N1	685	3745	18.3351	9.3625	1.95836	3.17904e-72	ZEB1	PC-module
ENSG00000170616_LINE1130_SCRT1_D	476	2198	12.7409	5.495	2.31864	5.96158e-72	SCRT1	PC-module
ENSG00000068305_LINE2786_MEF2A_D_N8	932	5776	24.9465	14.44	1.72759	1.2756e-71	MEF2A	PC-module
ENSG00000184481_LINE2039_FOXO4_D_N3	773	4458	20.6906	11.145	1.85649	1.38149e-71	FOXO4	PC-module
ENSG00000176692_LINE2033_FOXC2_D_N1	1071	6983	28.667	17.4575	1.6421	1.96432e-71	FOXC2	PC-module
ENSG00000170122_LINE2900_FOXD4_I_N8	1071	6983	28.667	17.4575	1.6421	1.96432e-71	FOXD4	PC-module
ENSG00000184492_LINE3345_FOXD4L1_I_N8	1071	6983	28.667	17.4575	1.6421	1.96432e-71	FOXD4L1	PC-module
ENSG00000187559_LINE3756_FOXD4L3_I_N8	1071	6983	28.667	17.4575	1.6421	1.96432e-71	FOXD4L3	PC-module
ENSG00000204779_LINE4030_FOXD4L5_I_N8	1071	6983	28.667	17.4575	1.6421	1.96432e-71	FOXD4L5	PC-module
ENSG00000204793_LINE4167_FOXD4L6_I_N8	1071	6983	28.667	17.4575	1.6421	1.96432e-71	FOXD4L6	PC-module
ENSG00000129654_LINE6835_FOXJ1_I_N8	1071	6983	28.667	17.4575	1.6421	1.96432e-71	FOXJ1	PC-module
ENSG00000184659_LINE9143_FOXD4L4_I_N8	1071	6983	28.667	17.4575	1.6421	1.96432e-71	FOXD4L4	PC-module
ENSG00000204828_LINE10552_FOXD4L2_I_N8	1071	6983	28.667	17.4575	1.6421	1.96432e-71	FOXD4L2	PC-module
ENSG00000116604_LINE2813_MEF2D_D_N2	876	5316	23.4475	13.29	1.7643	3.8743e-71	MEF2D	PC-module
ENSG00000105419_LINE2202_MEIS3_D_N1	583	2992	15.6049	7.48	2.08622	8.39243e-71	MEIS3	PC-module
ENSG00000124782_LINE889_RREB1_D_N1	881	5411	23.5814	13.5275	1.74322	5.36665e-69	RREB1	PC-module
ENSG00000111206_LINE1956_FOXM1_D	988	6329	26.4454	15.8225	1.67138	7.33661e-69	FOXM1	PC-module
ENSG00000137203_LINE21_TFAP2A_D_N1	507	2469	13.5707	6.1725	2.19857	1.02674e-68	TFAP2A	PC-module
ENSG00000064489_LINE2769_AC0021266_I	792	4680	21.1991	11.7	1.81189	1.23848e-68	AC0021266	PC-module
ENSG00000213999_LINE2814_MEF2B_D	792	4680	21.1991	11.7	1.81189	1.23848e-68	MEF2B	PC-module
ENSG00000165495_LINE2439_PKNOX2_D	552	2801	14.7752	7.0025	2.10998	1.45181e-68	PKNOX2	PC-module
ENSG00000167182_LINE1077_SP2_D_N1	890	5509	23.8223	13.7725	1.7297	3.9905e-68	SP2	PC-module
ENSG00000100105_LINE688_PATZ1_D	601	3181	16.0867	7.9525	2.02285	6.12277e-68	PATZ1	PC-module
ENSG00000215397_LINE1563_SCRT2_D	447	2060	11.9647	5.15	2.32324	1.1982e-67	SCRT2	PC-module
ENSG00000129911_LINE910_KLF16_D	729	4192	19.5128	10.48	1.86191	1.37703e-67	KLF16	PC-module
ENSG00000135625_LINE933_EGR4_D_N1	651	3581	17.4251	8.9525	1.94639	3.15425e-67	EGR4	PC-module
ENSG00000065970_LINE1945_FOXJ2_D_N1	1039	6855	27.8105	17.1375	1.62279	5.20017e-66	FOXJ2	PC-module
ENSG00000053254_LINE2557_FOXN3_I_N3	1039	6855	27.8105	17.1375	1.62279	5.20017e-66	FOXN3	PC-module
ENSG00000170122_LINE2910_FOXD4_I_N3	1039	6855	27.8105	17.1375	1.62279	5.20017e-66	FOXD4	PC-module
ENSG00000184492_LINE3355_FOXD4L1_I_N3	1039	6855	27.8105	17.1375	1.62279	5.20017e-66	FOXD4L1	PC-module
ENSG00000187559_LINE3766_FOXD4L3_I_N3	1039	6855	27.8105	17.1375	1.62279	5.20017e-66	FOXD4L3	PC-module
ENSG00000204779_LINE4040_FOXD4L5_I_N3	1039	6855	27.8105	17.1375	1.62279	5.20017e-66	FOXD4L5	PC-module
ENSG00000204793_LINE4177_FOXD4L6_I_N3	1039	6855	27.8105	17.1375	1.62279	5.20017e-66	FOXD4L6	PC-module
ENSG00000129654_LINE6845_FOXJ1_I_N3	1039	6855	27.8105	17.1375	1.62279	5.20017e-66	FOXJ1	PC-module
ENSG00000170802_LINE7890_FOXN2_I_N3	1039	6855	27.8105	17.1375	1.62279	5.20017e-66	FOXN2	PC-module
ENSG00000183770_LINE8836_FOXL2_I_N3	1039	6855	27.8105	17.1375	1.62279	5.20017e-66	FOXL2	PC-module
ENSG00000184659_LINE9153_FOXD4L4_I_N3	1039	6855	27.8105	17.1375	1.62279	5.20017e-66	FOXD4L4	PC-module
ENSG00000204828_LINE10562_FOXD4L2_I_N3	1039	6855	27.8105	17.1375	1.62279	5.20017e-66	FOXD4L2	PC-module
ENSG00000198911_LINE312_SREBF2_D_N1	707	4073	18.924	10.1825	1.85848	5.45309e-65	SREBF2	PC-module
ENSG00000176678_LINE2031_FOXL1_D_N1	968	6268	25.9101	15.67	1.65348	9.00023e-65	FOXL1	PC-module
ENSG00000125878_LINE172_TCF15_I	553	2889	14.8019	7.2225	2.04942	3.88804e-64	TCF15	PC-module
ENSG00000187786_LINE297_SCXB_I	553	2889	14.8019	7.2225	2.04942	3.88804e-64	SCXB	PC-module
ENSG00000188686_LINE302_SCXA_I	553	2889	14.8019	7.2225	2.04942	3.88804e-64	SCXA	PC-module
ENSG00000008197_LINE6_TFAP2D_D	493	2450	13.1959	6.125	2.15444	8.74356e-64	TFAP2D	PC-module
ENSG00000168269_LINE2010_FOXI1_D_N2	938	6041	25.1071	15.1025	1.66244	1.41994e-63	FOXI1	PC-module
ENSG00000090447_LINE108_TFAP4_D_N2	473	2322	12.6606	5.805	2.18098	9.27039e-63	TFAP4	PC-module
ENSG00000186766_LINE2049_FOXI2_I	859	5391	22.9925	13.4775	1.70599	1.50349e-62	FOXI2	PC-module
ENSG00000170122_LINE2831_FOXD4_I_N1	859	5391	22.9925	13.4775	1.70599	1.50349e-62	FOXD4	PC-module
ENSG00000184492_LINE3272_FOXD4L1_I_N1	859	5391	22.9925	13.4775	1.70599	1.50349e-62	FOXD4L1	PC-module
ENSG00000187559_LINE3691_FOXD4L3_I_N1	859	5391	22.9925	13.4775	1.70599	1.50349e-62	FOXD4L3	PC-module
ENSG00000204779_LINE3965_FOXD4L5_I_N1	859	5391	22.9925	13.4775	1.70599	1.50349e-62	FOXD4L5	PC-module
ENSG00000204793_LINE4102_FOXD4L6_I_N1	859	5391	22.9925	13.4775	1.70599	1.50349e-62	FOXD4L6	PC-module
ENSG00000129654_LINE6766_FOXJ1_I_N1	859	5391	22.9925	13.4775	1.70599	1.50349e-62	FOXJ1	PC-module
ENSG00000184659_LINE9078_FOXD4L4_I_N1	859	5391	22.9925	13.4775	1.70599	1.50349e-62	FOXD4L4	PC-module
ENSG00000204828_LINE10487_FOXD4L2_I_N1	859	5391	22.9925	13.4775	1.70599	1.50349e-62	FOXD4L2	PC-module
ENSG00000172845_LINE1170_SP3_D_N1	738	4386	19.7537	10.965	1.80153	2.45407e-62	SP3	PC-module
ENSG00000053254_LINE2539_FOXN3_I_N1	713	4187	19.0846	10.4675	1.82322	4.00143e-62	FOXN3	PC-module
ENSG00000170122_LINE2823_FOXD4_I_N1	713	4187	19.0846	10.4675	1.82322	4.00143e-62	FOXD4	PC-module
ENSG00000184492_LINE3264_FOXD4L1_I_N1	713	4187	19.0846	10.4675	1.82322	4.00143e-62	FOXD4L1	PC-module
ENSG00000187559_LINE3683_FOXD4L3_I_N1	713	4187	19.0846	10.4675	1.82322	4.00143e-62	FOXD4L3	PC-module
ENSG00000204779_LINE3957_FOXD4L5_I_N1	713	4187	19.0846	10.4675	1.82322	4.00143e-62	FOXD4L5	PC-module
ENSG00000204793_LINE4094_FOXD4L6_I_N1	713	4187	19.0846	10.4675	1.82322	4.00143e-62	FOXD4L6	PC-module
ENSG00000129654_LINE6759_FOXJ1_I_N1	713	4187	19.0846	10.4675	1.82322	4.00143e-62	FOXJ1	PC-module
ENSG00000170802_LINE7875_FOXN2_I_N1	713	4187	19.0846	10.4675	1.82322	4.00143e-62	FOXN2	PC-module
ENSG00000183770_LINE8749_FOXL2_I_N1	713	4187	19.0846	10.4675	1.82322	4.00143e-62	FOXL2	PC-module
ENSG00000184659_LINE9070_FOXD4L4_I_N1	713	4187	19.0846	10.4675	1.82322	4.00143e-62	FOXD4L4	PC-module
ENSG00000204828_LINE10479_FOXD4L2_I_N1	713	4187	19.0846	10.4675	1.82322	4.00143e-62	FOXD4L2	PC-module
ENSG00000170122_LINE2878_FOXD4_I_N1	860	5427	23.0193	13.5675	1.69665	1.61835e-61	FOXD4	PC-module
ENSG00000184492_LINE3323_FOXD4L1_I_N1	860	5427	23.0193	13.5675	1.69665	1.61835e-61	FOXD4L1	PC-module
ENSG00000129654_LINE6815_FOXJ1_I_N1	860	5427	23.0193	13.5675	1.69665	1.61835e-61	FOXJ1	PC-module
ENSG00000160199_LINE2408_PKNOX1_D_N1	503	2564	13.4636	6.41	2.10041	1.78248e-61	PKNOX1	PC-module
ENSG00000006194_LINE591_ZNF263_D_N1	1575	12016	42.1574	30.04	1.40338	2.06678e-61	ZNF263	PC-module
ENSG00000185591_LINE1312_SP1_D_N1	612	3398	16.3812	8.495	1.92833	2.40523e-61	SP1	PC-module
ENSG00000184937_LINE1305_WT1_D	670	3878	17.9336	9.695	1.84978	1.89985e-60	WT1	PC-module
ENSG00000005889_LINE590_ZFX_D	564	3071	15.0964	7.6775	1.96631	4.17043e-59	ZFX	PC-module
ENSG00000186350_LINE3115_RXRA_D_N2	611	3440	16.3544	8.6	1.90167	5.25329e-59	RXRA	PC-module
ENSG00000176692_LINE2034_FOXC2_D_N1	935	6150	25.0268	15.375	1.62776	7.8655e-59	FOXC2	PC-module
ENSG00000123307_LINE286_NEUROD4_I_N2	454	2252	12.152	5.63	2.15844	9.37973e-59	NEUROD4	PC-module
ENSG00000164600_LINE423_NEUROD6_I_N2	454	2252	12.152	5.63	2.15844	9.37973e-59	NEUROD6	PC-module
ENSG00000065970_LINE1948_FOXJ2_D_N2	899	5840	24.0632	14.6	1.64816	1.04062e-58	FOXJ2	PC-module
ENSG00000053254_LINE2567_FOXN3_I_N2	899	5840	24.0632	14.6	1.64816	1.04062e-58	FOXN3	PC-module
ENSG00000170802_LINE7900_FOXN2_I_N2	899	5840	24.0632	14.6	1.64816	1.04062e-58	FOXN2	PC-module
ENSG00000183770_LINE8865_FOXL2_I_N10	899	5840	24.0632	14.6	1.64816	1.04062e-58	FOXL2	PC-module
ENSG00000124766_LINE3373_SOX4_D_N1	537	2872	14.3737	7.18	2.0019	1.07928e-58	SOX4	PC-module
ENSG00000137265_LINE2747_IRF4_D_N1	1006	6786	26.9272	16.965	1.58722	1.64181e-58	IRF4	PC-module
ENSG00000068305_LINE2776_MEF2A_D_N1	1026	6970	27.4625	17.425	1.57604	2.49396e-58	MEF2A	PC-module
ENSG00000125798_LINE1969_FOXA2_D_N2	827	5234	22.136	13.085	1.69171	2.99513e-58	FOXA2	PC-module
ENSG00000128604_LINE2741_IRF5_D_N1	316	1308	8.45824	3.27	2.58662	3.33179e-58	IRF5	PC-module
ENSG00000185507_LINE2759_IRF7_D_N1	634	3643	16.97	9.1075	1.8633	4.409e-58	IRF7	PC-module
ENSG00000160685_LINE1023_ZBTB7B_D_N1	766	4727	20.5032	11.8175	1.73499	6.05535e-58	ZBTB7B	PC-module
ENSG00000198815_LINE2059_FOXJ3_D_N1	866	5587	23.1799	13.9675	1.65956	1.43179e-57	FOXJ3	PC-module
ENSG00000053254_LINE2562_FOXN3_I_N3	866	5587	23.1799	13.9675	1.65956	1.43179e-57	FOXN3	PC-module
ENSG00000170122_LINE2915_FOXD4_I_N3	866	5587	23.1799	13.9675	1.65956	1.43179e-57	FOXD4	PC-module
ENSG00000184492_LINE3360_FOXD4L1_I_N3	866	5587	23.1799	13.9675	1.65956	1.43179e-57	FOXD4L1	PC-module
ENSG00000187559_LINE3771_FOXD4L3_I_N3	866	5587	23.1799	13.9675	1.65956	1.43179e-57	FOXD4L3	PC-module
ENSG00000204779_LINE4045_FOXD4L5_I_N3	866	5587	23.1799	13.9675	1.65956	1.43179e-57	FOXD4L5	PC-module
ENSG00000204793_LINE4182_FOXD4L6_I_N3	866	5587	23.1799	13.9675	1.65956	1.43179e-57	FOXD4L6	PC-module
ENSG00000129654_LINE6850_FOXJ1_I_N3	866	5587	23.1799	13.9675	1.65956	1.43179e-57	FOXJ1	PC-module
ENSG00000170802_LINE7895_FOXN2_I_N3	866	5587	23.1799	13.9675	1.65956	1.43179e-57	FOXN2	PC-module
ENSG00000183770_LINE8841_FOXL2_I_N3	866	5587	23.1799	13.9675	1.65956	1.43179e-57	FOXL2	PC-module
ENSG00000184659_LINE9158_FOXD4L4_I_N3	866	5587	23.1799	13.9675	1.65956	1.43179e-57	FOXD4L4	PC-module
ENSG00000204828_LINE10567_FOXD4L2_I_N3	866	5587	23.1799	13.9675	1.65956	1.43179e-57	FOXD4L2	PC-module
ENSG00000171786_LINE267_NHLH1_D_N3	520	2771	13.9186	6.9275	2.00919	3.07208e-57	NHLH1	PC-module
ENSG00000104903_LINE195_LYL1_I_N3	520	2771	13.9186	6.9275	2.00919	3.07208e-57	LYL1	PC-module
ENSG00000169981_LINE1124_ZNF35_I	937	6216	25.0803	15.54	1.61392	3.43763e-57	ZNF35	PC-module
ENSG00000065970_LINE1947_FOXJ2_D_N1	911	5993	24.3844	14.9825	1.62752	4.9555e-57	FOXJ2	PC-module
ENSG00000103241_LINE1950_FOXF1_D_N2	710	4288	19.0043	10.72	1.77279	6.61635e-57	FOXF1	PC-module
ENSG00000170122_LINE2870_FOXD4_I_N7	710	4288	19.0043	10.72	1.77279	6.61635e-57	FOXD4	PC-module
ENSG00000184492_LINE3314_FOXD4L1_I_N7	710	4288	19.0043	10.72	1.77279	6.61635e-57	FOXD4L1	PC-module
ENSG00000187559_LINE3727_FOXD4L3_I_N7	710	4288	19.0043	10.72	1.77279	6.61635e-57	FOXD4L3	PC-module
ENSG00000204779_LINE4001_FOXD4L5_I_N7	710	4288	19.0043	10.72	1.77279	6.61635e-57	FOXD4L5	PC-module
ENSG00000204793_LINE4138_FOXD4L6_I_N7	710	4288	19.0043	10.72	1.77279	6.61635e-57	FOXD4L6	PC-module
ENSG00000129654_LINE6807_FOXJ1_I_N3	710	4288	19.0043	10.72	1.77279	6.61635e-57	FOXJ1	PC-module
ENSG00000184659_LINE9114_FOXD4L4_I_N7	710	4288	19.0043	10.72	1.77279	6.61635e-57	FOXD4L4	PC-module
ENSG00000204828_LINE10523_FOXD4L2_I_N7	710	4288	19.0043	10.72	1.77279	6.61635e-57	FOXD4L2	PC-module
ENSG00000185591_LINE1321_SP1_D_N5	890	5814	23.8223	14.535	1.63896	6.75335e-57	SP1	PC-module
ENSG00000105866_LINE808_SP4_D_N1	642	3748	17.1842	9.37	1.83395	2.67022e-56	SP4	PC-module
ENSG00000178919_LINE2036_FOXE1_I	995	6757	26.6328	16.8925	1.5766	2.73963e-56	FOXE1	PC-module
ENSG00000170122_LINE2830_FOXD4_I_N2	995	6757	26.6328	16.8925	1.5766	2.73963e-56	FOXD4	PC-module
ENSG00000184492_LINE3271_FOXD4L1_I_N2	995	6757	26.6328	16.8925	1.5766	2.73963e-56	FOXD4L1	PC-module
ENSG00000187559_LINE3690_FOXD4L3_I_N2	995	6757	26.6328	16.8925	1.5766	2.73963e-56	FOXD4L3	PC-module
ENSG00000204779_LINE3964_FOXD4L5_I_N2	995	6757	26.6328	16.8925	1.5766	2.73963e-56	FOXD4L5	PC-module
ENSG00000204793_LINE4101_FOXD4L6_I_N2	995	6757	26.6328	16.8925	1.5766	2.73963e-56	FOXD4L6	PC-module
ENSG00000129654_LINE6765_FOXJ1_I_N2	995	6757	26.6328	16.8925	1.5766	2.73963e-56	FOXJ1	PC-module
ENSG00000183770_LINE8756_FOXL2_I_N2	995	6757	26.6328	16.8925	1.5766	2.73963e-56	FOXL2	PC-module
ENSG00000184659_LINE9077_FOXD4L4_I_N2	995	6757	26.6328	16.8925	1.5766	2.73963e-56	FOXD4L4	PC-module
ENSG00000204828_LINE10486_FOXD4L2_I_N2	995	6757	26.6328	16.8925	1.5766	2.73963e-56	FOXD4L2	PC-module
ENSG00000172845_LINE1171_SP3_D_N1	896	5886	23.9829	14.715	1.62982	3.21916e-56	SP3	PC-module
ENSG00000125798_LINE1966_FOXA2_D_N1	901	5933	24.1167	14.8325	1.62594	4.19484e-56	FOXA2	PC-module
ENSG00000087510_LINE8_TFAP2C_D_N1	434	2153	11.6167	5.3825	2.15824	4.71412e-56	TFAP2C	PC-module
ENSG00000170608_LINE2016_FOXA3_D	862	5600	23.0728	14	1.64806	6.68443e-56	FOXA3	PC-module
ENSG00000167182_LINE1086_SP2_D_N1	584	3318	15.6317	8.295	1.88447	7.85008e-55	SP2	PC-module
ENSG00000170365_LINE3328_SMAD1_D	657	3906	17.5857	9.765	1.80089	9.16327e-55	SMAD1	PC-module
ENSG00000113658_LINE19374_SMAD5_I_N1	657	3906	17.5857	9.765	1.80089	9.16327e-55	SMAD5	PC-module
ENSG00000120693_LINE19391_SMAD9_I_N1	657	3906	17.5857	9.765	1.80089	9.16327e-55	SMAD9	PC-module
ENSG00000171634_LINE3686_BPTF_D_N1	1215	8818	32.5214	22.045	1.47523	9.20846e-55	BPTF	PC-module
ENSG00000162613_LINE3668_FUBP1_D	1103	7787	29.5236	19.4675	1.51656	1.23334e-54	FUBP1	PC-module
ENSG00000057657_LINE611_PRDM1_D_N4	1324	9854	35.439	24.635	1.43856	1.57237e-54	PRDM1	PC-module
ENSG00000164651_LINE1050_SP8_D	621	3621	16.6221	9.0525	1.83618	1.72154e-54	SP8	PC-module
ENSG00000170374_LINE1129_SP7_I	621	3621	16.6221	9.0525	1.83618	1.72154e-54	SP7	PC-module
ENSG00000217236_LINE1567_SP9_I	621	3621	16.6221	9.0525	1.83618	1.72154e-54	SP9	PC-module
ENSG00000118263_LINE839_KLF7_I	499	2670	13.3565	6.675	2.00098	3.00494e-54	KLF7	PC-module
ENSG00000119866_LINE848_BCL11A_D	1584	12413	42.3983	31.0325	1.36625	1.15885e-53	BCL11A	PC-module
ENSG00000127152_LINE1229_BCL11B_I	1584	12413	42.3983	31.0325	1.36625	1.15885e-53	BCL11B	PC-module
ENSG00000184481_LINE2040_FOXO4_D_N1	672	4061	17.9872	10.1525	1.7717	1.86504e-53	FOXO4	PC-module
ENSG00000109787_LINE818_KLF3_D	500	2706	13.3833	6.765	1.97831	7.87534e-53	KLF3	PC-module
ENSG00000127528_LINE2760_KLF2_I_N1	500	2706	13.3833	6.765	1.97831	7.87534e-53	KLF2	PC-module
ENSG00000171056_LINE3432_SOX7_D_N1	555	3137	14.8555	7.8425	1.89423	1.1696e-52	SOX7	PC-module
ENSG00000128573_LINE1970_FOXP2_D_N2	719	4472	19.2452	11.18	1.72139	1.18893e-52	FOXP2	PC-module
ENSG00000170122_LINE2930_FOXD4_I_N8	912	6136	24.4111	15.34	1.59134	1.37125e-52	FOXD4	PC-module
ENSG00000184492_LINE3375_FOXD4L1_I_N8	912	6136	24.4111	15.34	1.59134	1.37125e-52	FOXD4L1	PC-module
ENSG00000187559_LINE3786_FOXD4L3_I_N10	912	6136	24.4111	15.34	1.59134	1.37125e-52	FOXD4L3	PC-module
ENSG00000204779_LINE4060_FOXD4L5_I_N10	912	6136	24.4111	15.34	1.59134	1.37125e-52	FOXD4L5	PC-module
ENSG00000204793_LINE4197_FOXD4L6_I_N10	912	6136	24.4111	15.34	1.59134	1.37125e-52	FOXD4L6	PC-module
ENSG00000129654_LINE6865_FOXJ1_I_N8	912	6136	24.4111	15.34	1.59134	1.37125e-52	FOXJ1	PC-module
ENSG00000184659_LINE9173_FOXD4L4_I_N10	912	6136	24.4111	15.34	1.59134	1.37125e-52	FOXD4L4	PC-module
ENSG00000204828_LINE10582_FOXD4L2_I_N10	912	6136	24.4111	15.34	1.59134	1.37125e-52	FOXD4L2	PC-module
ENSG00000177463_LINE3089_NR2C2_D_N3	526	2915	14.0792	7.2875	1.93197	1.98474e-52	NR2C2	PC-module
ENSG00000101076_LINE2929_HNF4A_D_N1	982	6766	26.2848	16.915	1.55393	2.26367e-52	HNF4A	PC-module
ENSG00000125398_LINE3387_SOX9_D_N1	544	3064	14.561	7.66	1.90092	4.83813e-52	SOX9	PC-module
ENSG00000162702_LINE1036_ZNF281_I	615	3634	16.4615	9.085	1.81194	6.83955e-52	ZNF281	PC-module
ENSG00000053254_LINE2536_FOXN3_I_N9	578	3344	15.4711	8.36	1.85061	1.44328e-51	FOXN3	PC-module
ENSG00000170802_LINE7873_FOXN2_I_N8	578	3344	15.4711	8.36	1.85061	1.44328e-51	FOXN2	PC-module
ENSG00000183770_LINE8732_FOXL2_I_N51	578	3344	15.4711	8.36	1.85061	1.44328e-51	FOXL2	PC-module
ENSG00000198815_LINE2058_FOXJ3_D_N1	773	4969	20.6906	12.4225	1.66557	3.35211e-51	FOXJ3	PC-module
ENSG00000150907_LINE2000_FOXO1_D_N3	569	3282	15.2302	8.205	1.85621	3.85801e-51	FOXO1	PC-module
ENSG00000006194_LINE594_ZNF263_D_N2	1076	7686	28.8009	19.215	1.49887	2.06518e-50	ZNF263	PC-module
ENSG00000185669_LINE1323_SNAI3_I	456	2420	12.2056	6.05	2.01745	2.23133e-50	SNAI3	PC-module
ENSG00000170122_LINE2877_FOXD4_I_N1	680	4211	18.2013	10.5275	1.72893	3.37202e-50	FOXD4	PC-module
ENSG00000184492_LINE3321_FOXD4L1_I_N1	680	4211	18.2013	10.5275	1.72893	3.37202e-50	FOXD4L1	PC-module
ENSG00000187559_LINE3734_FOXD4L3_I_N1	680	4211	18.2013	10.5275	1.72893	3.37202e-50	FOXD4L3	PC-module
ENSG00000204779_LINE4008_FOXD4L5_I_N1	680	4211	18.2013	10.5275	1.72893	3.37202e-50	FOXD4L5	PC-module
ENSG00000204793_LINE4145_FOXD4L6_I_N1	680	4211	18.2013	10.5275	1.72893	3.37202e-50	FOXD4L6	PC-module
ENSG00000129654_LINE6813_FOXJ1_I_N1	680	4211	18.2013	10.5275	1.72893	3.37202e-50	FOXJ1	PC-module
ENSG00000183770_LINE8803_FOXL2_I_N1	680	4211	18.2013	10.5275	1.72893	3.37202e-50	FOXL2	PC-module
ENSG00000184659_LINE9121_FOXD4L4_I_N1	680	4211	18.2013	10.5275	1.72893	3.37202e-50	FOXD4L4	PC-module
ENSG00000204828_LINE10530_FOXD4L2_I_N1	680	4211	18.2013	10.5275	1.72893	3.37202e-50	FOXD4L2	PC-module
ENSG00000068305_LINE2773_MEF2A_D_N1	676	4180	18.0942	10.45	1.7315	4.13273e-50	MEF2A	PC-module
ENSG00000129514_LINE1982_FOXA1_D_N7	673	4170	18.0139	10.425	1.72795	1.52697e-49	FOXA1	PC-module
ENSG00000183770_LINE8806_FOXL2_I_N17	673	4170	18.0139	10.425	1.72795	1.52697e-49	FOXL2	PC-module
ENSG00000184895_LINE3448_SRY_D_N3	748	4803	20.0214	12.0075	1.66741	1.56828e-49	SRY	PC-module
ENSG00000137273_LINE1991_FOXF2_D_N1	800	5253	21.4133	13.1325	1.63056	1.99103e-49	FOXF2	PC-module
ENSG00000054598_LINE1941_FOXC1_D_N1	754	4859	20.182	12.1475	1.66141	2.29925e-49	FOXC1	PC-module
ENSG00000168267_LINE261_PTF1A_D	583	3436	15.6049	8.59	1.81664	2.32325e-49	PTF1A	PC-module
ENSG00000170122_LINE2821_FOXD4_I_N50	529	3013	14.1595	7.5325	1.87979	5.21033e-49	FOXD4	PC-module
ENSG00000184492_LINE3262_FOXD4L1_I_N53	529	3013	14.1595	7.5325	1.87979	5.21033e-49	FOXD4L1	PC-module
ENSG00000129654_LINE6757_FOXJ1_I_N53	529	3013	14.1595	7.5325	1.87979	5.21033e-49	FOXJ1	PC-module
ENSG00000183770_LINE8802_FOXL2_I_N1	807	5329	21.6006	13.3225	1.62137	6.43437e-49	FOXL2	PC-module
ENSG00000112033_LINE2943_PPARD_D	462	2496	12.3662	6.24	1.98176	7.54826e-49	PPARD	PC-module
ENSG00000105717_LINE11888_PBX4_I_N1	891	6073	23.849	15.1825	1.57082	1.0354e-48	PBX4	PC-module
ENSG00000171634_LINE3685_BPTF_D_N1	758	4930	20.2891	12.325	1.64617	4.23147e-48	BPTF	PC-module
ENSG00000090447_LINE103_TFAP4_D_N1	533	3066	14.2666	7.665	1.86126	4.55312e-48	TFAP4	PC-module
ENSG00000087510_LINE7_TFAP2C_D_N3	612	3708	16.3812	9.27	1.76712	6.66827e-48	TFAP2C	PC-module
ENSG00000106331_LINE2620_PAX4_D_N1	541	3140	14.4807	7.85	1.84468	1.27267e-47	PAX4	PC-module
ENSG00000118707_LINE2283_TGIF2_D	375	1871	10.0375	4.6775	2.14591	1.30415e-47	TGIF2	PC-module
ENSG00000164916_LINE2007_FOXK1_D_N1	555	3253	14.8555	8.1325	1.82668	1.39026e-47	FOXK1	PC-module
ENSG00000242802_LINE2069_KIAA0415_I	555	3253	14.8555	8.1325	1.82668	1.39026e-47	KIAA0415	PC-module
ENSG00000049768_LINE1933_FOXP3_D_N1	474	2620	12.6874	6.55	1.937	2.57415e-47	FOXP3	PC-module
ENSG00000168269_LINE2011_FOXI1_D_N1	474	2620	12.6874	6.55	1.937	2.57415e-47	FOXI1	PC-module
ENSG00000176678_LINE2030_FOXL1_D_N1	474	2620	12.6874	6.55	1.937	2.57415e-47	FOXL1	PC-module
ENSG00000186564_LINE2048_FOXD2_D_N1	474	2620	12.6874	6.55	1.937	2.57415e-47	FOXD2	PC-module
ENSG00000187140_LINE2053_FOXD3_D_N1	474	2620	12.6874	6.55	1.937	2.57415e-47	FOXD3	PC-module
ENSG00000204060_LINE2063_FOXO6_D_N1	474	2620	12.6874	6.55	1.937	2.57415e-47	FOXO6	PC-module
ENSG00000187559_LINE3779_FOXD4L3_I_N47	474	2620	12.6874	6.55	1.937	2.57415e-47	FOXD4L3	PC-module
ENSG00000204779_LINE4053_FOXD4L5_I_N47	474	2620	12.6874	6.55	1.937	2.57415e-47	FOXD4L5	PC-module
ENSG00000204793_LINE4190_FOXD4L6_I_N47	474	2620	12.6874	6.55	1.937	2.57415e-47	FOXD4L6	PC-module
ENSG00000184659_LINE9166_FOXD4L4_I_N47	474	2620	12.6874	6.55	1.937	2.57415e-47	FOXD4L4	PC-module
ENSG00000204828_LINE10575_FOXD4L2_I_N47	474	2620	12.6874	6.55	1.937	2.57415e-47	FOXD4L2	PC-module
ENSG00000089225_LINE3523_TBX5_D_N2	496	2798	13.2762	6.995	1.89796	5.24273e-47	TBX5	PC-module
ENSG00000121075_LINE3535_TBX4_D_N1	496	2798	13.2762	6.995	1.89796	5.24273e-47	TBX4	PC-module
ENSG00000174197_LINE321_MGA_D_N1	483	2706	12.9283	6.765	1.91105	1.44149e-46	MGA	PC-module
ENSG00000092607_LINE3529_TBX15_D_N1	483	2706	12.9283	6.765	1.91105	1.44149e-46	TBX15	PC-module
ENSG00000112837_LINE19950_TBX18_I_N1	483	2706	12.9283	6.765	1.91105	1.44149e-46	TBX18	PC-module
ENSG00000122145_LINE20003_TBX22_I_N1	483	2706	12.9283	6.765	1.91105	1.44149e-46	TBX22	PC-module
ENSG00000181690_LINE1279_PLAG1_D_N1	656	4108	17.5589	10.27	1.70973	1.45631e-46	PLAG1	PC-module
ENSG00000197905_LINE3585_TEAD4_D_N1	665	4197	17.7998	10.4925	1.69643	4.50603e-46	TEAD4	PC-module
ENSG00000178951_LINE1236_ZBTB7A_D_N1	506	2900	13.5439	7.25	1.86812	5.71466e-46	ZBTB7A	PC-module
ENSG00000068305_LINE2784_MEF2A_D_N1	810	5447	21.6809	13.6175	1.59214	6.00285e-46	MEF2A	PC-module
ENSG00000164749_LINE3044_HNF4G_D_N1	463	2570	12.3929	6.425	1.92886	1.1513e-45	HNF4G	PC-module
ENSG00000141905_LINE3315_NFIC_D	1102	8101	29.4968	20.2525	1.45645	1.15958e-45	NFIC	PC-module
ENSG00000176678_LINE2029_FOXL1_D_N1	795	5330	21.2794	13.325	1.59696	1.70819e-45	FOXL1	PC-module
ENSG00000183770_LINE8792_FOXL2_I_N1	795	5330	21.2794	13.325	1.59696	1.70819e-45	FOXL2	PC-module
ENSG00000198815_LINE2057_FOXJ3_D_N1	490	2785	13.1156	6.9625	1.88375	1.78593e-45	FOXJ3	PC-module
ENSG00000067646_LINE629_ZFY_I	573	3453	15.3373	8.6325	1.77669	2.27905e-45	ZFY	PC-module
ENSG00000067082_LINE628_KLF6_D	462	2572	12.3662	6.43	1.9232	3.2744e-45	KLF6	PC-module
ENSG00000127528_LINE2762_KLF2_I_N1	462	2572	12.3662	6.43	1.9232	3.2744e-45	KLF2	PC-module
ENSG00000176165_LINE2024_FOXG1_D_N1	793	5322	21.2259	13.305	1.59533	3.41702e-45	FOXG1	PC-module
ENSG00000170122_LINE2906_FOXD4_I_N2	793	5322	21.2259	13.305	1.59533	3.41702e-45	FOXD4	PC-module
ENSG00000184492_LINE3351_FOXD4L1_I_N2	793	5322	21.2259	13.305	1.59533	3.41702e-45	FOXD4L1	PC-module
ENSG00000187559_LINE3762_FOXD4L3_I_N2	793	5322	21.2259	13.305	1.59533	3.41702e-45	FOXD4L3	PC-module
ENSG00000204779_LINE4036_FOXD4L5_I_N2	793	5322	21.2259	13.305	1.59533	3.41702e-45	FOXD4L5	PC-module
ENSG00000204793_LINE4173_FOXD4L6_I_N2	793	5322	21.2259	13.305	1.59533	3.41702e-45	FOXD4L6	PC-module
ENSG00000129654_LINE6841_FOXJ1_I_N2	793	5322	21.2259	13.305	1.59533	3.41702e-45	FOXJ1	PC-module
ENSG00000183770_LINE8832_FOXL2_I_N2	793	5322	21.2259	13.305	1.59533	3.41702e-45	FOXL2	PC-module
ENSG00000184659_LINE9149_FOXD4L4_I_N2	793	5322	21.2259	13.305	1.59533	3.41702e-45	FOXD4L4	PC-module
ENSG00000204828_LINE10558_FOXD4L2_I_N2	793	5322	21.2259	13.305	1.59533	3.41702e-45	FOXD4L2	PC-module
ENSG00000163792_LINE248_TCF23_I	266	1151	7.11991	2.8775	2.47434	4.0724e-45	TCF23	PC-module
ENSG00000124813_LINE3280_RUNX2_D_N1	410	2186	10.9743	5.465	2.00811	1.28202e-44	RUNX2	PC-module
ENSG00000005513_LINE3333_SOX8_D_N2	503	2909	13.4636	7.2725	1.8513	1.51529e-44	SOX8	PC-module
ENSG00000065970_LINE1946_FOXJ2_D_N1	448	2482	11.9914	6.205	1.93254	2.37368e-44	FOXJ2	PC-module
ENSG00000123095_LINE167_BHLHE41_D_N1	400	2116	10.7066	5.29	2.02394	2.38819e-44	BHLHE41	PC-module
ENSG00000110693_LINE19569_SOX6_I_N1	587	3594	15.712	8.985	1.74869	2.39076e-44	SOX6	PC-module
ENSG00000116017_LINE44_ARID3A_D_N1	1388	10903	37.152	27.2575	1.363	6.38547e-44	ARID3A	PC-module
ENSG00000173404_LINE1178_INSM1_D_N2	459	2583	12.2859	6.4575	1.90257	1.23077e-43	INSM1	PC-module
ENSG00000121068_LINE3534_TBX2_D_N1	655	4184	17.5321	10.46	1.67611	1.54916e-43	TBX2	PC-module
ENSG00000168610_LINE3504_STAT3_D_N1	496	2886	13.2762	7.215	1.84009	3.7705e-43	STAT3	PC-module
ENSG00000054598_LINE1942_FOXC1_D_N1	581	3579	15.5514	8.9475	1.73807	4.8915e-43	FOXC1	PC-module
ENSG00000008196_LINE5_TFAP2B_D_N1	380	1992	10.1713	4.98	2.04243	5.08953e-43	TFAP2B	PC-module
ENSG00000020633_LINE3271_RUNX3_D_N2	465	2653	12.4465	6.6325	1.87659	1.30766e-42	RUNX3	PC-module
ENSG00000151090_LINE3024_THRB_D_N1	523	3120	13.9989	7.8	1.79473	1.9282e-42	THRB	PC-module
ENSG00000114861_LINE1957_FOXP1_D_N1	443	2489	11.8576	6.2225	1.9056	3.06281e-42	FOXP1	PC-module
ENSG00000137166_LINE1988_FOXP4_I	443	2489	11.8576	6.2225	1.9056	3.06281e-42	FOXP4	PC-module
ENSG00000176165_LINE2023_FOXG1_D_N1	443	2489	11.8576	6.2225	1.9056	3.06281e-42	FOXG1	PC-module
ENSG00000196092_LINE3178_PAX5_D_N1	756	5104	20.2355	12.76	1.58586	7.03017e-42	PAX5	PC-module
ENSG00000131759_LINE2988_RARA_D_N1	602	3793	16.1135	9.4825	1.69929	1.37229e-41	RARA	PC-module
ENSG00000181690_LINE1275_PLAG1_D_N1	504	2996	13.4904	7.49	1.80112	2.98605e-41	PLAG1	PC-module
ENSG00000183770_LINE8793_FOXL2_I_N3	662	4313	17.7195	10.7825	1.64336	3.67517e-41	FOXL2	PC-module
ENSG00000204612_LINE2065_FOXB2_I	638	4112	17.0771	10.28	1.6612	4.79802e-41	FOXB2	PC-module
ENSG00000179772_LINE2037_FOXS1_I	669	4377	17.9069	10.9425	1.63645	5.02512e-41	FOXS1	PC-module
ENSG00000234254_LINE2595_ENSG00000234254_I	432	2443	11.5632	6.1075	1.89327	1.90391e-40	ENSG00000234254	PC-module
ENSG00000100146_LINE3352_SOX10_D_N1	479	2823	12.8212	7.0575	1.81668	4.14692e-40	SOX10	PC-module
ENSG00000164379_LINE2006_FOXQ1_D	615	3947	16.4615	9.8675	1.66825	5.06348e-40	FOXQ1	PC-module
ENSG00000170122_LINE2840_FOXD4_I_N1	717	4825	19.1916	12.0625	1.59102	5.74429e-40	FOXD4	PC-module
ENSG00000184492_LINE3284_FOXD4L1_I_N1	717	4825	19.1916	12.0625	1.59102	5.74429e-40	FOXD4L1	PC-module
ENSG00000187559_LINE3697_FOXD4L3_I_N1	717	4825	19.1916	12.0625	1.59102	5.74429e-40	FOXD4L3	PC-module
ENSG00000204779_LINE3971_FOXD4L5_I_N1	717	4825	19.1916	12.0625	1.59102	5.74429e-40	FOXD4L5	PC-module
ENSG00000204793_LINE4108_FOXD4L6_I_N1	717	4825	19.1916	12.0625	1.59102	5.74429e-40	FOXD4L6	PC-module
ENSG00000129654_LINE6778_FOXJ1_I_N1	717	4825	19.1916	12.0625	1.59102	5.74429e-40	FOXJ1	PC-module
ENSG00000183770_LINE8766_FOXL2_I_N1	717	4825	19.1916	12.0625	1.59102	5.74429e-40	FOXL2	PC-module
ENSG00000184659_LINE9084_FOXD4L4_I_N1	717	4825	19.1916	12.0625	1.59102	5.74429e-40	FOXD4L4	PC-module
ENSG00000204828_LINE10493_FOXD4L2_I_N1	717	4825	19.1916	12.0625	1.59102	5.74429e-40	FOXD4L2	PC-module
ENSG00000185551_LINE3109_NR2F2_D_N1	514	3122	13.758	7.805	1.76272	1.76428e-39	NR2F2	PC-module
ENSG00000171956_LINE2021_FOXB1_D_N2	674	4482	18.0407	11.205	1.61006	5.12178e-39	FOXB1	PC-module
ENSG00000170122_LINE2894_FOXD4_I_N1	674	4482	18.0407	11.205	1.61006	5.12178e-39	FOXD4	PC-module
ENSG00000184492_LINE3339_FOXD4L1_I_N1	674	4482	18.0407	11.205	1.61006	5.12178e-39	FOXD4L1	PC-module
ENSG00000187559_LINE3750_FOXD4L3_I_N1	674	4482	18.0407	11.205	1.61006	5.12178e-39	FOXD4L3	PC-module
ENSG00000204779_LINE4024_FOXD4L5_I_N1	674	4482	18.0407	11.205	1.61006	5.12178e-39	FOXD4L5	PC-module
ENSG00000204793_LINE4161_FOXD4L6_I_N1	674	4482	18.0407	11.205	1.61006	5.12178e-39	FOXD4L6	PC-module
ENSG00000129654_LINE6829_FOXJ1_I_N1	674	4482	18.0407	11.205	1.61006	5.12178e-39	FOXJ1	PC-module
ENSG00000184659_LINE9137_FOXD4L4_I_N1	674	4482	18.0407	11.205	1.61006	5.12178e-39	FOXD4L4	PC-module
ENSG00000204828_LINE10546_FOXD4L2_I_N1	674	4482	18.0407	11.205	1.61006	5.12178e-39	FOXD4L2	PC-module
ENSG00000170122_LINE2864_FOXD4_I_N2	485	2903	12.9818	7.2575	1.78874	7.90928e-39	FOXD4	PC-module
ENSG00000184492_LINE3308_FOXD4L1_I_N2	485	2903	12.9818	7.2575	1.78874	7.90928e-39	FOXD4L1	PC-module
ENSG00000187559_LINE3721_FOXD4L3_I_N2	485	2903	12.9818	7.2575	1.78874	7.90928e-39	FOXD4L3	PC-module
ENSG00000204779_LINE3995_FOXD4L5_I_N2	485	2903	12.9818	7.2575	1.78874	7.90928e-39	FOXD4L5	PC-module
ENSG00000204793_LINE4132_FOXD4L6_I_N2	485	2903	12.9818	7.2575	1.78874	7.90928e-39	FOXD4L6	PC-module
ENSG00000129654_LINE6802_FOXJ1_I_N2	485	2903	12.9818	7.2575	1.78874	7.90928e-39	FOXJ1	PC-module
ENSG00000184659_LINE9108_FOXD4L4_I_N2	485	2903	12.9818	7.2575	1.78874	7.90928e-39	FOXD4L4	PC-module
ENSG00000204828_LINE10517_FOXD4L2_I_N2	485	2903	12.9818	7.2575	1.78874	7.90928e-39	FOXD4L2	PC-module
ENSG00000092607_LINE3528_TBX15_D_N1	332	1716	8.88651	4.29	2.07145	8.44731e-39	TBX15	PC-module
ENSG00000112837_LINE19949_TBX18_I_N1	332	1716	8.88651	4.29	2.07145	8.44731e-39	TBX18	PC-module
ENSG00000122145_LINE20002_TBX22_I_N1	332	1716	8.88651	4.29	2.07145	8.44731e-39	TBX22	PC-module
ENSG00000156273_LINE439_BACH1_D_N1	511	3116	13.6777	7.79	1.75581	9.06735e-39	BACH1	PC-module
ENSG00000168610_LINE3506_STAT3_D_N5	527	3249	14.106	8.1225	1.73666	1.04807e-38	STAT3	PC-module
ENSG00000115415_LINE3479_STAT1_D_N6	515	3151	13.7848	7.8775	1.74989	1.10401e-38	STAT1	PC-module
ENSG00000118689_LINE1963_FOXO3_D_N2	384	2113	10.2784	5.2825	1.94574	1.55956e-38	FOXO3	PC-module
ENSG00000186790_LINE2050_FOXE3_I	384	2113	10.2784	5.2825	1.94574	1.55956e-38	FOXE3	PC-module
ENSG00000251493_LINE2070_FOXD1_D	384	2113	10.2784	5.2825	1.94574	1.55956e-38	FOXD1	PC-module
ENSG00000153779_LINE2398_TGIF2LX_D	368	1994	9.85011	4.985	1.97595	2.21314e-38	TGIF2LX	PC-module
ENSG00000176679_LINE2500_TGIF2LY_I	368	1994	9.85011	4.985	1.97595	2.21314e-38	TGIF2LY	PC-module
ENSG00000137203_LINE20_TFAP2A_D_N2	502	3059	13.4368	7.6475	1.75702	3.90276e-38	TFAP2A	PC-module
ENSG00000137273_LINE1989_FOXF2_D_N2	431	2489	11.5364	6.2225	1.85398	4.28883e-38	FOXF2	PC-module
ENSG00000176083_LINE1197_ZNF683_I	1081	8212	28.9347	20.53	1.40939	5.17016e-38	ZNF683	PC-module
ENSG00000165804_LINE1060_ZNF219_D	559	3534	14.9625	8.835	1.69355	5.30676e-38	ZNF219	PC-module
ENSG00000077092_LINE2899_RARB_D_N1	576	3677	15.4176	9.1925	1.67719	5.48168e-38	RARB	PC-module
ENSG00000126561_LINE3484_STAT5A_D_N1	623	4078	16.6756	10.195	1.63566	6.58588e-38	STAT5A	PC-module
ENSG00000115112_LINE11247_TFCP2L1_I_N2	380	2096	10.1713	5.24	1.94109	6.85868e-38	TFCP2L1	PC-module
ENSG00000091831_LINE2916_ESR1_D_N4	382	2113	10.2248	5.2825	1.93561	8.16665e-38	ESR1	PC-module
ENSG00000177426_LINE2507_TGIF1_D_N1	454	2681	12.152	6.7025	1.81306	1.01356e-37	TGIF1	PC-module
ENSG00000112333_LINE2944_NR2E1_D_N1	533	3331	14.2666	8.3275	1.71319	1.62604e-37	NR2E1	PC-module
ENSG00000085276_LINE670_MECOM_D_N1	936	6885	25.0535	17.2125	1.45554	2.20954e-37	MECOM	PC-module
ENSG00000186951_LINE3124_PPARA_D_N1	450	2660	12.045	6.65	1.81127	2.85615e-37	PPARA	PC-module
ENSG00000105866_LINE807_SP4_D_N1	472	2839	12.6338	7.0975	1.78004	3.34685e-37	SP4	PC-module
ENSG00000167800_LINE3554_TBX10_I	510	3153	13.651	7.8825	1.73181	4.54316e-37	TBX10	PC-module
ENSG00000198517_LINE543_MAFK_D_N5	465	2794	12.4465	6.985	1.78189	9.61162e-37	MAFK	PC-module
ENSG00000121075_LINE3536_TBX4_D_N1	339	1809	9.07388	4.5225	2.00638	1.06821e-36	TBX4	PC-module
ENSG00000120798_LINE2970_NR2C1_D	399	2272	10.6799	5.68	1.88026	1.36041e-36	NR2C1	PC-module
ENSG00000141568_LINE1994_FOXK2_I	408	2343	10.9208	5.8575	1.86441	1.41166e-36	FOXK2	PC-module
ENSG00000125952_LINE61_MAX_D_N1	438	2585	11.7238	6.4625	1.81412	2.06109e-36	MAX	PC-module
ENSG00000020633_LINE3274_RUNX3_D_N1	479	2917	12.8212	7.2925	1.75813	2.18937e-36	RUNX3	PC-module
ENSG00000135547_LINE194_HEY2_D_N1	364	2009	9.74304	5.0225	1.93988	3.24631e-36	HEY2	PC-module
ENSG00000203883_LINE3459_SOX18_D_N1	411	2387	11.0011	5.9675	1.8435	1.03434e-35	SOX18	PC-module
ENSG00000082175_LINE2904_PGR_D_N1	682	4664	18.2548	11.66	1.56559	1.41666e-35	PGR	PC-module
ENSG00000113580_LINE2961_NR3C1_D_N1	682	4664	18.2548	11.66	1.56559	1.41666e-35	NR3C1	PC-module
ENSG00000137309_LINE57_HMGA1_D	727	5067	19.4593	12.6675	1.53616	2.10536e-35	HMGA1	PC-module
ENSG00000099326_LINE684_MZF1_D_N3	540	3453	14.454	8.6325	1.67437	2.81279e-35	MZF1	PC-module
ENSG00000028277_LINE2631_POU2F2_D_N7	992	7499	26.5525	18.7475	1.41632	4.14598e-35	POU2F2	PC-module
ENSG00000126351_LINE2977_THRA_D_N1	565	3671	15.1231	9.1775	1.64785	4.7997e-35	THRA	PC-module
ENSG00000182759_LINE530_MAFA_D	523	3318	13.9989	8.295	1.68763	5.09985e-35	MAFA	PC-module
ENSG00000173153_LINE3072_ESRRA_D_N2	337	1830	9.02034	4.575	1.97166	6.26828e-35	ESRRA	PC-module
ENSG00000091831_LINE2914_ESR1_D_N2	485	3008	12.9818	7.52	1.7263	7.97659e-35	ESR1	PC-module
ENSG00000198963_LINE18376_RORB_I_N3	521	3310	13.9454	8.275	1.68524	1.02564e-34	RORB	PC-module
ENSG00000101412_LINE1761_E2F1_D_N1	368	2074	9.85011	5.185	1.89973	1.169e-34	E2F1	PC-module
ENSG00000132170_LINE2995_PPARG_D_N1	468	2874	12.5268	7.185	1.74346	1.29152e-34	PPARG	PC-module
ENSG00000174282_LINE1184_ZBTB4_D_N1	345	1902	9.23448	4.755	1.94206	2.0744e-34	ZBTB4	PC-module
ENSG00000177426_LINE2509_TGIF1_D_N1	454	2766	12.152	6.915	1.75734	2.24216e-34	TGIF1	PC-module
ENSG00000183770_LINE8815_FOXL2_I_N3	555	3623	14.8555	9.0575	1.64013	7.84329e-34	FOXL2	PC-module
ENSG00000174595_LINE1187_KLF14_D	393	2300	10.5193	5.75	1.82944	2.17079e-33	KLF14	PC-module
ENSG00000172059_LINE3300_KLF11_I_N3	393	2300	10.5193	5.75	1.82944	2.17079e-33	KLF11	PC-module
ENSG00000186951_LINE3121_PPARA_D_N1	402	2377	10.7602	5.9425	1.81071	3.56872e-33	PPARA	PC-module
ENSG00000177932_LINE1220_ZNF354C_D	818	5970	21.8951	14.925	1.46701	3.61236e-33	ZNF354C	PC-module
ENSG00000134138_LINE2334_MEIS2_D_N2	303	1615	8.11028	4.0375	2.00874	6.77799e-33	MEIS2	PC-module
ENSG00000172819_LINE3064_RARG_D_N1	501	3196	13.4101	7.99	1.67836	7.10863e-33	RARG	PC-module
ENSG00000160113_LINE3039_NR2F6_D_N1	644	4430	17.2377	11.075	1.55645	1.13139e-32	NR2F6	PC-module
ENSG00000126561_LINE3481_STAT5A_D_N2	352	1997	9.42184	4.9925	1.8872	1.47489e-32	STAT5A	PC-module
ENSG00000177426_LINE2508_TGIF1_D_N1	315	1713	8.43148	4.2825	1.96882	1.56829e-32	TGIF1	PC-module
ENSG00000143995_LINE2388_MEIS1_D_N1	445	2744	11.9111	6.86	1.73632	1.9025e-32	MEIS1	PC-module
ENSG00000153560_LINE2149_UBP1_D	640	4405	17.1306	11.0125	1.55556	2.21349e-32	UBP1	PC-module
ENSG00000115112_LINE11249_TFCP2L1_I_N1	640	4405	17.1306	11.0125	1.55556	2.21349e-32	TFCP2L1	PC-module
ENSG00000143190_LINE2655_POU2F1_D_N1	1093	8589	29.2559	21.4725	1.36248	3.72046e-32	POU2F1	PC-module
ENSG00000118922_LINE842_KLF12_D	546	3606	14.6146	9.015	1.62114	6.50646e-32	KLF12	PC-module
ENSG00000127528_LINE2742_KLF2_I_N1	546	3606	14.6146	9.015	1.62114	6.50646e-32	KLF2	PC-module
ENSG00000177426_LINE2510_TGIF1_D_N1	626	4303	16.7559	10.7575	1.5576	8.79141e-32	TGIF1	PC-module
ENSG00000171956_LINE2020_FOXB1_D_N1	508	3290	13.5974	8.225	1.65318	1.08229e-31	FOXB1	PC-module
ENSG00000175745_LINE3087_NR2F1_D_N4	367	2137	9.82334	5.3425	1.83872	1.31757e-31	NR2F1	PC-module
ENSG00000178403_LINE282_NEUROG2_D_N2	268	1381	7.17345	3.4525	2.07775	1.4198e-31	NEUROG2	PC-module
ENSG00000113580_LINE2948_NR3C1_D_N1	468	2962	12.5268	7.405	1.69166	1.91603e-31	NR3C1	PC-module
ENSG00000189120_LINE1378_SP6_I	454	2852	12.152	7.13	1.70435	3.16629e-31	SP6	PC-module
ENSG00000204335_LINE1520_SP5_I	454	2852	12.152	7.13	1.70435	3.16629e-31	SP5	PC-module
ENSG00000130522_LINE405_JUND_D_N1	550	3663	14.7216	9.1575	1.6076	3.34894e-31	JUND	PC-module
ENSG00000157613_LINE447_CREB3L1_D_N3	193	860	5.16595	2.15	2.40277	4.00715e-31	CREB3L1	PC-module
ENSG00000204231_LINE3133_RXRB_D_N1	523	3435	13.9989	8.5875	1.63015	4.11223e-31	RXRB	PC-module
ENSG00000126351_LINE2976_THRA_D_N1	486	3124	13.0086	7.81	1.66563	4.73603e-31	THRA	PC-module
ENSG00000113580_LINE2958_NR3C1_D_N3	394	2369	10.546	5.9225	1.78067	5.9889e-31	NR3C1	PC-module
ENSG00000170122_LINE2822_FOXD4_I_N1	462	2930	12.3662	7.325	1.68821	8.02339e-31	FOXD4	PC-module
ENSG00000184492_LINE3263_FOXD4L1_I_N1	462	2930	12.3662	7.325	1.68821	8.02339e-31	FOXD4L1	PC-module
ENSG00000187559_LINE3682_FOXD4L3_I_N1	462	2930	12.3662	7.325	1.68821	8.02339e-31	FOXD4L3	PC-module
ENSG00000204779_LINE3956_FOXD4L5_I_N1	462	2930	12.3662	7.325	1.68821	8.02339e-31	FOXD4L5	PC-module
ENSG00000204793_LINE4093_FOXD4L6_I_N1	462	2930	12.3662	7.325	1.68821	8.02339e-31	FOXD4L6	PC-module
ENSG00000129654_LINE6758_FOXJ1_I_N1	462	2930	12.3662	7.325	1.68821	8.02339e-31	FOXJ1	PC-module
ENSG00000183770_LINE8748_FOXL2_I_N1	462	2930	12.3662	7.325	1.68821	8.02339e-31	FOXL2	PC-module
ENSG00000184659_LINE9069_FOXD4L4_I_N1	462	2930	12.3662	7.325	1.68821	8.02339e-31	FOXD4L4	PC-module
ENSG00000204828_LINE10478_FOXD4L2_I_N1	462	2930	12.3662	7.325	1.68821	8.02339e-31	FOXD4L2	PC-module
ENSG00000031544_LINE2888_NR2E3_D	793	5838	21.2259	14.595	1.45433	8.88595e-31	NR2E3	PC-module
ENSG00000135111_LINE3538_TBX3_D	518	3403	13.8651	8.5075	1.62975	8.93784e-31	TBX3	PC-module
ENSG00000143390_LINE3258_RFX5_D_N5	420	2586	11.242	6.465	1.7389	9.99144e-31	RFX5	PC-module
ENSG00000125285_LINE3375_SOX21_D_N1	397	2400	10.6263	6	1.77106	1.09358e-30	SOX21	PC-module
ENSG00000137203_LINE28_TFAP2A_D_N2	312	1731	8.35118	4.3275	1.92979	1.28869e-30	TFAP2A	PC-module
ENSG00000100219_LINE344_XBP1_D_N4	158	639	4.22912	1.5975	2.64734	1.38e-30	XBP1	PC-module
ENSG00000125285_LINE3376_SOX21_D_N1	384	2303	10.2784	5.7575	1.78521	2.20044e-30	SOX21	PC-module
ENSG00000148516_LINE573_ZEB1_D_N1	365	2151	9.76981	5.3775	1.81679	2.2113e-30	ZEB1	PC-module
ENSG00000197579_LINE3699_TOPORS_D	609	4207	16.3009	10.5175	1.54988	2.90367e-30	TOPORS	PC-module
ENSG00000120738_LINE864_EGR1_D_N8	376	2243	10.0642	5.6075	1.79478	3.23004e-30	EGR1	PC-module
ENSG00000176692_LINE2035_FOXC2_D_N1	628	4376	16.8094	10.94	1.53651	3.25987e-30	FOXC2	PC-module
ENSG00000170122_LINE2934_FOXD4_I_N1	628	4376	16.8094	10.94	1.53651	3.25987e-30	FOXD4	PC-module
ENSG00000184492_LINE3379_FOXD4L1_I_N1	628	4376	16.8094	10.94	1.53651	3.25987e-30	FOXD4L1	PC-module
ENSG00000187559_LINE3790_FOXD4L3_I_N1	628	4376	16.8094	10.94	1.53651	3.25987e-30	FOXD4L3	PC-module
ENSG00000204779_LINE4064_FOXD4L5_I_N1	628	4376	16.8094	10.94	1.53651	3.25987e-30	FOXD4L5	PC-module
ENSG00000204793_LINE4201_FOXD4L6_I_N1	628	4376	16.8094	10.94	1.53651	3.25987e-30	FOXD4L6	PC-module
ENSG00000129654_LINE6869_FOXJ1_I_N1	628	4376	16.8094	10.94	1.53651	3.25987e-30	FOXJ1	PC-module
ENSG00000183770_LINE8860_FOXL2_I_N1	628	4376	16.8094	10.94	1.53651	3.25987e-30	FOXL2	PC-module
ENSG00000184659_LINE9177_FOXD4L4_I_N1	628	4376	16.8094	10.94	1.53651	3.25987e-30	FOXD4L4	PC-module
ENSG00000204828_LINE10586_FOXD4L2_I_N1	628	4376	16.8094	10.94	1.53651	3.25987e-30	FOXD4L2	PC-module
ENSG00000151090_LINE3025_THRB_D_N1	444	2798	11.8844	6.995	1.69898	3.27563e-30	THRB	PC-module
ENSG00000020633_LINE3272_RUNX3_D_N1	260	1349	6.95931	3.3725	2.06355	3.67361e-30	RUNX3	PC-module
ENSG00000175592_LINE505_FOSL1_D_N3	437	2743	11.697	6.8575	1.70572	4.16373e-30	FOSL1	PC-module
ENSG00000185551_LINE3106_NR2F2_D_N2	425	2647	11.3758	6.6175	1.71905	5.3261e-30	NR2F2	PC-module
ENSG00000054598_LINE1938_FOXC1_D_N2	490	3195	13.1156	7.9875	1.64202	8.02007e-30	FOXC1	PC-module
ENSG00000183770_LINE8789_FOXL2_I_N1	490	3195	13.1156	7.9875	1.64202	8.02007e-30	FOXL2	PC-module
ENSG00000100146_LINE3357_SOX10_D_N1	572	3901	15.3105	9.7525	1.5699	9.17687e-30	SOX10	PC-module
ENSG00000089225_LINE3524_TBX5_D_N1	324	1843	8.67238	4.6075	1.88223	9.30745e-30	TBX5	PC-module
ENSG00000117595_LINE2728_IRF6_I	157	643	4.20236	1.6075	2.61422	9.56367e-30	IRF6	PC-module
ENSG00000143995_LINE2386_MEIS1_D_N2	407	2507	10.894	6.2675	1.73817	1.00848e-29	MEIS1	PC-module
ENSG00000170122_LINE2875_FOXD4_I_N1	601	4163	16.0867	10.4075	1.54569	1.60066e-29	FOXD4	PC-module
ENSG00000184492_LINE3319_FOXD4L1_I_N1	601	4163	16.0867	10.4075	1.54569	1.60066e-29	FOXD4L1	PC-module
ENSG00000187559_LINE3732_FOXD4L3_I_N1	601	4163	16.0867	10.4075	1.54569	1.60066e-29	FOXD4L3	PC-module
ENSG00000204779_LINE4006_FOXD4L5_I_N1	601	4163	16.0867	10.4075	1.54569	1.60066e-29	FOXD4L5	PC-module
ENSG00000204793_LINE4143_FOXD4L6_I_N1	601	4163	16.0867	10.4075	1.54569	1.60066e-29	FOXD4L6	PC-module
ENSG00000129654_LINE6812_FOXJ1_I_N1	601	4163	16.0867	10.4075	1.54569	1.60066e-29	FOXJ1	PC-module
ENSG00000183770_LINE8801_FOXL2_I_N1	601	4163	16.0867	10.4075	1.54569	1.60066e-29	FOXL2	PC-module
ENSG00000184659_LINE9119_FOXD4L4_I_N1	601	4163	16.0867	10.4075	1.54569	1.60066e-29	FOXD4L4	PC-module
ENSG00000204828_LINE10528_FOXD4L2_I_N1	601	4163	16.0867	10.4075	1.54569	1.60066e-29	FOXD4L2	PC-module
ENSG00000130522_LINE411_JUND_D_N6	452	2885	12.0985	7.2125	1.67744	1.65805e-29	JUND	PC-module
ENSG00000185551_LINE3107_NR2F2_D_N1	343	2000	9.18094	5	1.83619	2.01855e-29	NR2F2	PC-module
ENSG00000111049_LINE479_MYF5_I_N1	274	1468	7.33405	3.67	1.99838	2.08556e-29	MYF5	PC-module
ENSG00000143190_LINE2658_POU2F1_D_N1	631	4436	16.8897	11.09	1.52297	2.7047e-29	POU2F1	PC-module
ENSG00000137203_LINE29_TFAP2A_D_N3	301	1676	8.05675	4.19	1.92285	2.84937e-29	TFAP2A	PC-module
ENSG00000136931_LINE3001_NR5A1_D	403	2488	10.7869	6.22	1.73423	3.20651e-29	NR5A1	PC-module
ENSG00000135457_LINE2146_TFCP2_D_N1	398	2449	10.6531	6.1225	1.73999	3.75278e-29	TFCP2	PC-module
ENSG00000160113_LINE3036_NR2F6_D_N1	438	2780	11.7238	6.95	1.68687	4.1604e-29	NR2F6	PC-module
ENSG00000101076_LINE2936_HNF4A_D_N7	427	2689	11.4293	6.7225	1.70016	4.26061e-29	HNF4A	PC-module
ENSG00000185022_LINE534_MAFF_D_N2	415	2590	11.1081	6.475	1.71554	4.29093e-29	MAFF	PC-module
ENSG00000152977_LINE990_ZIC1_D_N1	307	1729	8.21734	4.3225	1.90106	5.71835e-29	ZIC1	PC-module
ENSG00000171606_LINE1147_ZNF274_D_N1	482	3154	12.9015	7.885	1.63621	5.83941e-29	ZNF274	PC-module
ENSG00000156127_LINE436_BATF_D_N1	543	3682	14.5343	9.205	1.57895	8.41035e-29	BATF	PC-module
ENSG00000184058_LINE3556_TBX1_D_N1	294	1634	7.86938	4.085	1.92641	9.75645e-29	TBX1	PC-module
ENSG00000160113_LINE3037_NR2F6_D_N2	331	1922	8.85974	4.805	1.84386	9.93847e-29	NR2F6	PC-module
ENSG00000173757_LINE3511_STAT5B_D_N2	367	2209	9.82334	5.5225	1.77879	1.0078e-28	STAT5B	PC-module
ENSG00000134046_LINE2819_MBD2_D	212	1029	5.67452	2.5725	2.20584	1.10608e-28	MBD2	PC-module
ENSG00000198517_LINE549_MAFK_D_N1	410	2562	10.9743	6.405	1.7134	1.26415e-28	MAFK	PC-module
ENSG00000111424_LINE2942_VDR_D_N1	296	1653	7.92291	4.1325	1.91722	1.42559e-28	VDR	PC-module
ENSG00000123307_LINE291_NEUROD4_I_N7	244	1262	6.53105	3.155	2.07006	1.48911e-28	NEUROD4	PC-module
ENSG00000164600_LINE428_NEUROD6_I_N7	244	1262	6.53105	3.155	2.07006	1.48911e-28	NEUROD6	PC-module
ENSG00000172238_LINE966_ATOH1_I_N2	244	1262	6.53105	3.155	2.07006	1.48911e-28	ATOH1	PC-module
ENSG00000138378_LINE3490_STAT4_D_N1	549	3745	14.6949	9.3625	1.56954	1.75831e-28	STAT4	PC-module
ENSG00000119547_LINE1697_ONECUT2_D_N1	672	4835	17.9872	12.0875	1.48808	2.00113e-28	ONECUT2	PC-module
ENSG00000074047_LINE632_GLI2_D_N2	313	1789	8.37794	4.4725	1.87321	2.19693e-28	GLI2	PC-module
ENSG00000131931_LINE3588_THAP1_D_N1	340	2004	9.10064	5.01	1.8165	2.74521e-28	THAP1	PC-module
ENSG00000116833_LINE2964_NR5A2_D	393	2432	10.5193	6.08	1.73014	2.79799e-28	NR5A2	PC-module
ENSG00000176887_LINE3434_SOX11_I	412	2589	11.0278	6.4725	1.7038	2.96786e-28	SOX11	PC-module
ENSG00000187140_LINE2052_FOXD3_D_N1	515	3459	13.7848	8.6475	1.59408	3.05067e-28	FOXD3	PC-module
ENSG00000008196_LINE3_TFAP2B_D_N1	279	1531	7.46788	3.8275	1.95111	3.35867e-28	TFAP2B	PC-module
ENSG00000172819_LINE3061_RARG_D_N2	431	2750	11.5364	6.875	1.67802	3.84612e-28	RARG	PC-module
ENSG00000175745_LINE3084_NR2F1_D_N1	440	2828	11.7773	7.07	1.66581	4.76872e-28	NR2F1	PC-module
ENSG00000185811_LINE1331_IKZF1_D_N2	716	5248	19.1649	13.12	1.46074	4.82258e-28	IKZF1	PC-module
ENSG00000171443_LINE1140_ZNF524_D_N1	300	1696	8.02998	4.24	1.89386	4.9368e-28	ZNF524	PC-module
ENSG00000113580_LINE2951_NR3C1_D_N1	448	2896	11.9914	7.24	1.65628	5.09734e-28	NR3C1	PC-module
ENSG00000164749_LINE3040_HNF4G_D_N1	476	3133	12.7409	7.8325	1.62667	5.22458e-28	HNF4G	PC-module
ENSG00000206289_LINE3134_AL8445277_I	302	1713	8.08351	4.2825	1.88757	5.73555e-28	AL8445277	PC-module
ENSG00000227322_LINE3135_AL6628245_I	302	1713	8.08351	4.2825	1.88757	5.73555e-28	AL6628245	PC-module
ENSG00000228333_LINE3136_CR7597334_I	302	1713	8.08351	4.2825	1.88757	5.73555e-28	CR7597334	PC-module
ENSG00000231321_LINE3137_CR3545653_I	302	1713	8.08351	4.2825	1.88757	5.73555e-28	CR3545653	PC-module
ENSG00000235712_LINE3138_CR9368773_I	302	1713	8.08351	4.2825	1.88757	5.73555e-28	CR9368773	PC-module
ENSG00000115112_LINE11243_TFCP2L1_I_N1	356	2142	9.52891	5.355	1.77944	6.82435e-28	TFCP2L1	PC-module
ENSG00000178951_LINE1238_ZBTB7A_D_N1	368	2240	9.85011	5.6	1.75895	7.51932e-28	ZBTB7A	PC-module
ENSG00000177463_LINE3101_NR2C2_D_N1	365	2223	9.76981	5.5575	1.75795	1.4147e-27	NR2C2	PC-module
ENSG00000143190_LINE2661_POU2F1_D_N1	817	6197	21.8683	15.4925	1.41154	1.46729e-27	POU2F1	PC-module
ENSG00000064835_LINE2642_POU1F1_D_N1	917	7134	24.545	17.835	1.37622	1.48451e-27	POU1F1	PC-module
ENSG00000160224_LINE3298_AIRE_D	375	2307	10.0375	5.7675	1.74035	1.78466e-27	AIRE	PC-module
ENSG00000156925_LINE1001_ZIC3_D_N1	285	1595	7.62848	3.9875	1.9131	2.25575e-27	ZIC3	PC-module
ENSG00000186564_LINE2047_FOXD2_D_N1	563	3908	15.0696	9.77	1.54244	2.52424e-27	FOXD2	PC-module
ENSG00000106331_LINE2621_PAX4_D_N1	719	5306	19.2452	13.265	1.45082	2.65334e-27	PAX4	PC-module
ENSG00000171606_LINE1149_ZNF274_D_N2	506	3414	13.5439	8.535	1.58687	2.8689e-27	ZNF274	PC-module
ENSG00000173473_LINE2867_SMARCC1_D_N2	429	2760	11.4829	6.9	1.66418	3.026e-27	SMARCC1	PC-module
ENSG00000078900_LINE3146_TP73_D_N1	378	2339	10.1178	5.8475	1.73027	3.35002e-27	TP73	PC-module
ENSG00000185668_LINE2683_POU3F1_D_N1	928	7267	24.8394	18.1675	1.36724	5.90636e-27	POU3F1	PC-module
ENSG00000172379_LINE273_ARNT2_D	335	2000	8.96681	5	1.79336	7.304e-27	ARNT2	PC-module
ENSG00000132170_LINE2993_PPARG_D_N1	345	2081	9.23448	5.2025	1.77501	7.79358e-27	PPARG	PC-module
ENSG00000113580_LINE2960_NR3C1_D_N1	520	3551	13.9186	8.8775	1.56785	8.35689e-27	NR3C1	PC-module
ENSG00000164299_LINE3669_SPZ1_D_N1	375	2326	10.0375	5.815	1.72613	8.75169e-27	SPZ1	PC-module
ENSG00000143190_LINE2665_POU2F1_D_N5	864	6675	23.1263	16.6875	1.38585	1.03931e-26	POU2F1	PC-module
ENSG00000168269_LINE2012_FOXI1_D_N1	331	1972	8.85974	4.93	1.79711	1.04688e-26	FOXI1	PC-module
ENSG00000170122_LINE2909_FOXD4_I_N1	331	1972	8.85974	4.93	1.79711	1.04688e-26	FOXD4	PC-module
ENSG00000184492_LINE3354_FOXD4L1_I_N1	331	1972	8.85974	4.93	1.79711	1.04688e-26	FOXD4L1	PC-module
ENSG00000187559_LINE3765_FOXD4L3_I_N1	331	1972	8.85974	4.93	1.79711	1.04688e-26	FOXD4L3	PC-module
ENSG00000204779_LINE4039_FOXD4L5_I_N1	331	1972	8.85974	4.93	1.79711	1.04688e-26	FOXD4L5	PC-module
ENSG00000204793_LINE4176_FOXD4L6_I_N1	331	1972	8.85974	4.93	1.79711	1.04688e-26	FOXD4L6	PC-module
ENSG00000129654_LINE6844_FOXJ1_I_N1	331	1972	8.85974	4.93	1.79711	1.04688e-26	FOXJ1	PC-module
ENSG00000183770_LINE8835_FOXL2_I_N1	331	1972	8.85974	4.93	1.79711	1.04688e-26	FOXL2	PC-module
ENSG00000184659_LINE9152_FOXD4L4_I_N1	331	1972	8.85974	4.93	1.79711	1.04688e-26	FOXD4L4	PC-module
ENSG00000204828_LINE10561_FOXD4L2_I_N1	331	1972	8.85974	4.93	1.79711	1.04688e-26	FOXD4L2	PC-module
ENSG00000174963_LINE1189_ZIC4_D	297	1705	7.94968	4.2625	1.86503	1.23546e-26	ZIC4	PC-module
ENSG00000185551_LINE3104_NR2F2_D_N1	505	3428	13.5171	8.57	1.57726	1.33325e-26	NR2F2	PC-module
ENSG00000184058_LINE3557_TBX1_D_N1	458	3026	12.2591	7.565	1.6205	1.4516e-26	TBX1	PC-module
ENSG00000129194_LINE3392_SOX15_D_N1	373	2317	9.98394	5.7925	1.7236	1.61176e-26	SOX15	PC-module
ENSG00000153234_LINE3032_NR4A2_D_N2	402	2557	10.7602	6.3925	1.68325	1.69586e-26	NR4A2	PC-module
ENSG00000111087_LINE825_GLI1_D	360	2212	9.63597	5.53	1.74249	1.77785e-26	GLI1	PC-module
ENSG00000184895_LINE3450_SRY_D_N1	367	2270	9.82334	5.675	1.73099	1.91837e-26	SRY	PC-module
ENSG00000206454_LINE6122_AL7735441_I_N5	713	5289	19.0846	13.2225	1.44334	2.0822e-26	AL7735441	PC-module
ENSG00000229094_LINE6138_CR3882292_I_N5	713	5289	19.0846	13.2225	1.44334	2.0822e-26	CR3882292	PC-module
ENSG00000233911_LINE6155_AL6628334_I_N5	713	5289	19.0846	13.2225	1.44334	2.0822e-26	AL6628334	PC-module
ENSG00000235068_LINE6169_CR7598154_I_N5	713	5289	19.0846	13.2225	1.44334	2.0822e-26	CR7598154	PC-module
ENSG00000237582_LINE6183_BX0885802_I_N5	713	5289	19.0846	13.2225	1.44334	2.0822e-26	BX0885802	PC-module
ENSG00000230336_LINE17148_CR8477943_I_N5	713	5289	19.0846	13.2225	1.44334	2.0822e-26	CR8477943	PC-module
ENSG00000005513_LINE3331_SOX8_D_N1	419	2702	11.2152	6.755	1.66028	2.15408e-26	SOX8	PC-module
ENSG00000118689_LINE1964_FOXO3_D_N1	528	3637	14.1328	9.0925	1.55433	2.44831e-26	FOXO3	PC-module
ENSG00000128710_LINE2321_HOXD10_D	639	4621	17.1039	11.5525	1.48053	2.46425e-26	HOXD10	PC-module
ENSG00000119508_LINE2965_NR4A3_D	450	2969	12.045	7.4225	1.62276	3.20196e-26	NR4A3	PC-module
ENSG00000137709_LINE2649_POU2F3_D_N1	880	6852	23.5546	17.13	1.37505	3.72478e-26	POU2F3	PC-module
ENSG00000212993_LINE2696_POU5F1B_D_N1	880	6852	23.5546	17.13	1.37505	3.72478e-26	POU5F1B	PC-module
ENSG00000184058_LINE3555_TBX1_D_N1	546	3802	14.6146	9.505	1.53757	3.94335e-26	TBX1	PC-module
ENSG00000168875_LINE3428_SOX14_D_N1	359	2214	9.60921	5.535	1.73608	4.17803e-26	SOX14	PC-module
ENSG00000008441_LINE3303_NFIX_D_N2	279	1578	7.46788	3.945	1.893	4.49852e-26	NFIX	PC-module
ENSG00000184486_LINE2679_POU3F2_D_N1	895	6999	23.9561	17.4975	1.36912	4.80234e-26	POU3F2	PC-module
ENSG00000156273_LINE437_BACH1_D_N1	395	2513	10.5728	6.2825	1.6829	5.14041e-26	BACH1	PC-module
ENSG00000135457_LINE2141_TFCP2_D_N1	366	2274	9.79657	5.685	1.72323	5.26567e-26	TFCP2	PC-module
ENSG00000057657_LINE618_PRDM1_D_N1	623	4493	16.6756	11.2325	1.48458	6.11249e-26	PRDM1	PC-module
ENSG00000169016_LINE1781_E2F6_D_N5	349	2138	9.34154	5.345	1.74772	6.58484e-26	E2F6	PC-module
ENSG00000123405_LINE390_NFE2_D_N3	422	2743	11.2955	6.8575	1.64718	7.05967e-26	NFE2	PC-module
ENSG00000116044_LINE367_NFE2L2_D	459	3057	12.2859	7.6425	1.60757	7.16045e-26	NFE2L2	PC-module
ENSG00000050344_LINE1238_NFE2L3_I_N1	459	3057	12.2859	7.6425	1.60757	7.16045e-26	NFE2L3	PC-module
ENSG00000091831_LINE2909_ESR1_D_N1	421	2744	11.2687	6.86	1.64267	1.41952e-25	ESR1	PC-module
ENSG00000143257_LINE3012_NR1I3_D_N1	388	2468	10.3854	6.17	1.68322	1.43683e-25	NR1I3	PC-module
ENSG00000130816_LINE1722_DNMT1_D	266	1490	7.11991	3.725	1.91139	1.57965e-25	DNMT1	PC-module
ENSG00000139651_LINE949_ZNF740_D_N2	355	2198	9.50214	5.495	1.72923	1.67601e-25	ZNF740	PC-module
ENSG00000167182_LINE1085_SP2_D_N1	298	1740	7.97645	4.35	1.83367	1.67705e-25	SP2	PC-module
ENSG00000169136_LINE475_ATF5_D	686	5084	18.3619	12.71	1.44468	1.96234e-25	ATF5	PC-module
ENSG00000132170_LINE2996_PPARG_D_N1	319	1910	8.53854	4.775	1.78818	2.22383e-25	PPARG	PC-module
ENSG00000180532_LINE1261_ZSCAN4_D	453	3022	12.1253	7.555	1.60493	2.23976e-25	ZSCAN4	PC-module
ENSG00000181690_LINE1280_PLAG1_D_N1	331	2009	8.85974	5.0225	1.76401	2.77484e-25	PLAG1	PC-module
ENSG00000123358_LINE2973_NR4A1_D	401	2588	10.7334	6.47	1.65895	3.4922e-25	NR4A1	PC-module
ENSG00000064835_LINE2643_POU1F1_D_N1	560	3962	14.9893	9.905	1.51331	3.77581e-25	POU1F1	PC-module
ENSG00000025156_LINE2707_HSF2_D_N2	379	2407	10.1445	6.0175	1.68584	4.19612e-25	HSF2	PC-module
ENSG00000121068_LINE3532_TBX2_D_N1	265	1493	7.09315	3.7325	1.90037	4.71816e-25	TBX2	PC-module
ENSG00000074800_LINE3611_ENO1_D	329	2000	8.80621	5	1.76124	5.15195e-25	ENO1	PC-module
ENSG00000181449_LINE3441_SOX2_D_N2	363	2279	9.71627	5.6975	1.70536	5.87952e-25	SOX2	PC-module
ENSG00000008196_LINE4_TFAP2B_D_N1	258	1445	6.90578	3.6125	1.91164	8.64645e-25	TFAP2B	PC-module
ENSG00000126368_LINE2979_NR1D1_D	416	2729	11.1349	6.8225	1.63209	1.04129e-24	NR1D1	PC-module
ENSG00000174738_LINE6613_NR1D2_I_N1	416	2729	11.1349	6.8225	1.63209	1.04129e-24	NR1D2	PC-module
ENSG00000124813_LINE3279_RUNX2_D_N1	237	1287	6.34368	3.2175	1.97162	1.07131e-24	RUNX2	PC-module
ENSG00000177732_LINE3435_SOX12_I	398	2579	10.6531	6.4475	1.65228	1.17474e-24	SOX12	PC-module
ENSG00000180828_LINE287_BHLHE22_D	220	1161	5.88865	2.9025	2.02882	1.23068e-24	BHLHE22	PC-module
ENSG00000124664_LINE1836_SPDEF_D_N2	566	4035	15.1499	10.0875	1.50185	1.23241e-24	SPDEF	PC-module
ENSG00000174738_LINE6612_NR1D2_I_N1	279	1612	7.46788	4.03	1.85307	1.28396e-24	NR1D2	PC-module
ENSG00000132005_LINE3252_RFX1_D_N1	287	1678	7.68201	4.195	1.83123	1.72525e-24	RFX1	PC-module
ENSG00000171056_LINE3431_SOX7_D_N1	387	2493	10.3587	6.2325	1.66204	1.86505e-24	SOX7	PC-module
ENSG00000101096_LINE3192_NFATC2_D_N2	587	4238	15.712	10.595	1.48296	3.0439e-24	NFATC2	PC-module
ENSG00000118495_LINE840_PLAGL1_D	299	1781	8.00321	4.4525	1.79746	3.53773e-24	PLAGL1	PC-module
ENSG00000197576_LINE16115_HOXA4_I_N1	958	7697	25.6424	19.2425	1.33259	3.97093e-24	HOXA4	PC-module
ENSG00000189308_LINE1715_LIN54_I	618	4523	16.5418	11.3075	1.4629	4.27738e-24	LIN54	PC-module
ENSG00000205927_LINE315_OLIG2_D_N2	190	954	5.08565	2.385	2.13235	5.50113e-24	OLIG2	PC-module
ENSG00000169083_LINE3045_AR_D_N1	464	3164	12.4197	7.91	1.57013	5.6158e-24	AR	PC-module
ENSG00000185002_LINE3265_RFX6_I	501	3487	13.4101	8.7175	1.53829	5.95666e-24	RFX6	PC-module
ENSG00000177468_LINE279_OLIG3_D	205	1064	5.48715	2.66	2.06284	6.18357e-24	OLIG3	PC-module
ENSG00000049768_LINE1934_FOXP3_D_N1	510	3568	13.651	8.92	1.53038	6.77064e-24	FOXP3	PC-module
ENSG00000124766_LINE3374_SOX4_D_N1	399	2613	10.6799	6.5325	1.63488	7.7441e-24	SOX4	PC-module
ENSG00000084093_LINE665_REST_D_N10	379	2446	10.1445	6.115	1.65896	8.38074e-24	REST	PC-module
ENSG00000181965_LINE288_NEUROG1_I	193	979	5.16595	2.4475	2.11071	8.39558e-24	NEUROG1	PC-module
ENSG00000136997_LINE202_MYC_D_N7	205	1067	5.48715	2.6675	2.05704	8.84566e-24	MYC	PC-module
ENSG00000113916_LINE832_BCL6_D	486	3363	13.0086	8.4075	1.54726	9.34978e-24	BCL6	PC-module
ENSG00000116016_LINE149_EPAS1_D	419	2786	11.2152	6.965	1.61022	9.88808e-24	EPAS1	PC-module
ENSG00000198914_LINE2689_POU3F3_D_N1	866	6842	23.1799	17.105	1.35515	1.09411e-23	POU3F3	PC-module
ENSG00000073282_LINE3139_TP63_D_N1	374	2409	10.0107	6.0225	1.66222	1.20382e-23	TP63	PC-module
ENSG00000135625_LINE931_EGR4_D_N3	276	1612	7.38758	4.03	1.83315	1.20883e-23	EGR4	PC-module
ENSG00000204531_LINE2693_POU5F1_D_N2	601	4390	16.0867	10.975	1.46576	1.32986e-23	POU5F1	PC-module
ENSG00000140009_LINE3006_ESR2_D_N1	404	2663	10.8137	6.6575	1.62429	1.35186e-23	ESR2	PC-module
ENSG00000140009_LINE3002_ESR2_D_N2	343	2156	9.18094	5.39	1.70333	1.66049e-23	ESR2	PC-module
ENSG00000156925_LINE999_ZIC3_D_N2	272	1585	7.28051	3.9625	1.83735	1.84599e-23	ZIC3	PC-module
ENSG00000181449_LINE3444_SOX2_D_N1	540	3852	14.454	9.63	1.50093	2.12308e-23	SOX2	PC-module
ENSG00000100393_LINE3625_EP300_D	367	2361	9.82334	5.9025	1.66427	2.65481e-23	EP300	PC-module
ENSG00000107807_LINE2241_TLX1_D_N1	363	2329	9.71627	5.8225	1.66875	2.94321e-23	TLX1	PC-module
ENSG00000196812_LINE1427_ZSCAN16_D	347	2197	9.28801	5.4925	1.69103	3.13027e-23	ZSCAN16	PC-module
ENSG00000110851_LINE821_PRDM4_D	343	2164	9.18094	5.41	1.69703	3.13785e-23	PRDM4	PC-module
ENSG00000144852_LINE3015_NR1I2_D_N1	442	3000	11.8308	7.5	1.57744	3.14403e-23	NR1I2	PC-module
ENSG00000179774_LINE285_ATOH7_I	218	1176	5.83512	2.94	1.98473	3.65605e-23	ATOH7	PC-module
ENSG00000156127_LINE435_BATF_D_N1	486	3387	13.0086	8.4675	1.53629	4.24535e-23	BATF	PC-module
ENSG00000171223_LINE487_JUNB_D_N3	415	2773	11.1081	6.9325	1.60233	4.30309e-23	JUNB	PC-module
ENSG00000112592_LINE3562_TBP_D_N1	538	3850	14.4004	9.625	1.49615	5.35774e-23	TBP	PC-module
ENSG00000143842_LINE3408_SOX13_D	293	1764	7.84261	4.41	1.77837	5.58277e-23	SOX13	PC-module
ENSG00000125285_LINE3378_SOX21_D_N1	334	2098	8.94004	5.245	1.70449	5.99431e-23	SOX21	PC-module
ENSG00000170345_LINE476_FOS_D_N4	444	3033	11.8844	7.5825	1.56734	8.89223e-23	FOS	PC-module
ENSG00000161940_LINE1031_BCL6B_D	360	2320	9.63597	5.8	1.66137	9.91022e-23	BCL6B	PC-module
ENSG00000131759_LINE2985_RARA_D_N2	367	2380	9.82334	5.95	1.65098	1.10326e-22	RARA	PC-module
ENSG00000186951_LINE3123_PPARA_D_N1	424	2864	11.349	7.16	1.58506	1.11355e-22	PPARA	PC-module
ENSG00000165702_LINE1058_GFI1B_D	385	2532	10.3051	6.33	1.62798	1.14287e-22	GFI1B	PC-module
ENSG00000106571_LINE813_GLI3_D	377	2466	10.091	6.165	1.63682	1.2746e-22	GLI3	PC-module
ENSG00000172819_LINE3060_RARG_D_N2	412	2765	11.0278	6.9125	1.59535	1.44777e-22	RARG	PC-module
ENSG00000064961_LINE3344_HMG20B_I	509	3610	13.6242	9.025	1.50961	1.48691e-22	HMG20B	PC-module
ENSG00000196092_LINE3163_PAX5_D_N1	326	2045	8.72591	5.1125	1.70678	1.66504e-22	PAX5	PC-module
ENSG00000082175_LINE2903_PGR_D_N1	408	2733	10.9208	6.8325	1.59836	1.68334e-22	PGR	PC-module
ENSG00000084093_LINE664_REST_D_N1	292	1772	7.81585	4.43	1.7643	2.25677e-22	REST	PC-module
ENSG00000163623_LINE2421_NKX61_D	598	4416	16.0064	11.04	1.44986	2.41447e-22	NKX61	PC-module
ENSG00000148826_LINE14169_NKX62_I_N1	598	4416	16.0064	11.04	1.44986	2.41447e-22	NKX62	PC-module
ENSG00000186350_LINE3116_RXRA_D_N3	307	1896	8.21734	4.74	1.73362	2.79958e-22	RXRA	PC-module
ENSG00000140836_LINE2376_ZFHX3_D_N1	476	3331	12.7409	8.3275	1.52998	3.01995e-22	ZFHX3	PC-module
ENSG00000122859_LINE163_NEUROG3_I	190	987	5.08565	2.4675	2.06105	3.23048e-22	NEUROG3	PC-module
ENSG00000087510_LINE14_TFAP2C_D_N2	222	1228	5.94218	3.07	1.93556	3.8164e-22	TFAP2C	PC-module
ENSG00000078399_LINE2185_HOXA9_D_N1	453	3136	12.1253	7.84	1.54659	4.40997e-22	HOXA9	PC-module
ENSG00000150907_LINE2002_FOXO1_D_N1	430	2937	11.5096	7.3425	1.56754	4.57842e-22	FOXO1	PC-module
ENSG00000128714_LINE2326_HOXD13_D_N1	383	2535	10.2516	6.3375	1.61761	4.7243e-22	HOXD13	PC-module
ENSG00000008196_LINE2_TFAP2B_D_N1	261	1535	6.98608	3.8375	1.82048	5.70611e-22	TFAP2B	PC-module
ENSG00000185668_LINE2684_POU3F1_D_N1	597	4425	15.9797	11.0625	1.44449	6.32919e-22	POU3F1	PC-module
ENSG00000129194_LINE3395_SOX15_D_N1	357	2322	9.55567	5.805	1.64611	7.45782e-22	SOX15	PC-module
ENSG00000137203_LINE30_TFAP2A_D_N2	254	1484	6.79872	3.71	1.83254	8.44176e-22	TFAP2A	PC-module
ENSG00000168875_LINE3427_SOX14_D_N1	294	1807	7.86938	4.5175	1.74198	1.1194e-21	SOX14	PC-module
ENSG00000204060_LINE2064_FOXO6_D_N1	349	2261	9.34154	5.6525	1.65264	1.16529e-21	FOXO6	PC-module
ENSG00000134595_LINE3399_SOX3_I	370	2438	9.90364	6.095	1.62488	1.19445e-21	SOX3	PC-module
ENSG00000125398_LINE3384_SOX9_D_N1	393	2636	10.5193	6.59	1.59625	1.4225e-21	SOX9	PC-module
ENSG00000214575_LINE3701_CPEB1_D	740	5764	19.8073	14.41	1.37455	1.63107e-21	CPEB1	PC-module
ENSG00000166949_LINE3325_SMAD3_D_N1	409	2779	10.9475	6.9475	1.57575	2.09614e-21	SMAD3	PC-module
ENSG00000120693_LINE19392_SMAD9_I_N1	409	2779	10.9475	6.9475	1.57575	2.09614e-21	SMAD9	PC-module
ENSG00000078900_LINE3145_TP73_D_N2	338	2177	9.04711	5.4425	1.66231	2.10161e-21	TP73	PC-module
ENSG00000087510_LINE13_TFAP2C_D_N2	253	1487	6.77195	3.7175	1.82164	2.32387e-21	TFAP2C	PC-module
ENSG00000172216_LINE492_CEBPB_D_N1	440	3051	11.7773	7.6275	1.54406	2.62103e-21	CEBPB	PC-module
ENSG00000197757_LINE2553_HOXC6_D	661	5040	17.6927	12.6	1.40418	2.72999e-21	HOXC6	PC-module
ENSG00000197576_LINE16154_HOXA4_I_N1	661	5040	17.6927	12.6	1.40418	2.72999e-21	HOXA4	PC-module
ENSG00000065970_LINE1944_FOXJ2_D_N1	420	2878	11.242	7.195	1.56247	2.73439e-21	FOXJ2	PC-module
ENSG00000053254_LINE2545_FOXN3_I_N1	420	2878	11.242	7.195	1.56247	2.73439e-21	FOXN3	PC-module
ENSG00000170122_LINE2856_FOXD4_I_N1	420	2878	11.242	7.195	1.56247	2.73439e-21	FOXD4	PC-module
ENSG00000184492_LINE3300_FOXD4L1_I_N1	420	2878	11.242	7.195	1.56247	2.73439e-21	FOXD4L1	PC-module
ENSG00000187559_LINE3713_FOXD4L3_I_N1	420	2878	11.242	7.195	1.56247	2.73439e-21	FOXD4L3	PC-module
ENSG00000204779_LINE3987_FOXD4L5_I_N1	420	2878	11.242	7.195	1.56247	2.73439e-21	FOXD4L5	PC-module
ENSG00000204793_LINE4124_FOXD4L6_I_N1	420	2878	11.242	7.195	1.56247	2.73439e-21	FOXD4L6	PC-module
ENSG00000129654_LINE6794_FOXJ1_I_N1	420	2878	11.242	7.195	1.56247	2.73439e-21	FOXJ1	PC-module
ENSG00000170802_LINE7879_FOXN2_I_N1	420	2878	11.242	7.195	1.56247	2.73439e-21	FOXN2	PC-module
ENSG00000183770_LINE8782_FOXL2_I_N1	420	2878	11.242	7.195	1.56247	2.73439e-21	FOXL2	PC-module
ENSG00000184659_LINE9100_FOXD4L4_I_N1	420	2878	11.242	7.195	1.56247	2.73439e-21	FOXD4L4	PC-module
ENSG00000204828_LINE10509_FOXD4L2_I_N1	420	2878	11.242	7.195	1.56247	2.73439e-21	FOXD4L2	PC-module
ENSG00000113722_LINE2268_CDX1_D_N1	368	2433	9.85011	6.0825	1.61942	2.78384e-21	CDX1	PC-module
ENSG00000162772_LINE458_ATF3_D_N1	322	2049	8.61884	5.1225	1.68255	3.06131e-21	ATF3	PC-module
ENSG00000100146_LINE3353_SOX10_D_N1	368	2435	9.85011	6.0875	1.61809	3.20586e-21	SOX10	PC-module
ENSG00000075426_LINE328_FOSL2_D_N3	388	2606	10.3854	6.515	1.59408	3.38623e-21	FOSL2	PC-module
ENSG00000180818_LINE2522_HOXC10_D_N2	504	3621	13.4904	9.0525	1.49024	3.78655e-21	HOXC10	PC-module
ENSG00000143171_LINE3007_RXRG_D_N3	306	1920	8.19058	4.8	1.70637	3.84192e-21	RXRG	PC-module
ENSG00000169297_LINE3679_NR0B1_D	299	1863	8.00321	4.6575	1.71835	3.94773e-21	NR0B1	PC-module
ENSG00000180535_LINE286_BHLHA15_D	176	906	4.71092	2.265	2.07988	4.2617e-21	BHLHA15	PC-module
ENSG00000196460_LINE3266_RFX8_I	259	1542	6.93255	3.855	1.79833	4.57734e-21	RFX8	PC-module
ENSG00000166888_LINE3494_STAT6_D_N1	401	2724	10.7334	6.81	1.57612	5.23735e-21	STAT6	PC-module
ENSG00000138795_LINE3404_LEF1_D_N1	496	3556	13.2762	8.89	1.49339	5.39502e-21	LEF1	PC-module
ENSG00000087510_LINE12_TFAP2C_D_N2	260	1552	6.95931	3.88	1.79364	5.49397e-21	TFAP2C	PC-module
ENSG00000184895_LINE3453_SRY_D_N1	342	2226	9.15418	5.565	1.64496	6.66513e-21	SRY	PC-module
ENSG00000128272_LINE397_ATF4_D	240	1397	6.42398	3.4925	1.83937	7.35979e-21	ATF4	PC-module
ENSG00000078900_LINE3147_TP73_D_N1	335	2171	8.96681	5.4275	1.65211	8.70839e-21	TP73	PC-module
ENSG00000203883_LINE3460_SOX18_D_N1	315	2005	8.43148	5.0125	1.68209	8.98555e-21	SOX18	PC-module
ENSG00000105419_LINE2201_MEIS3_D_N1	318	2031	8.51178	5.0775	1.67637	9.81501e-21	MEIS3	PC-module
ENSG00000069667_LINE2896_RORA_D_N5	306	1933	8.19058	4.8325	1.69489	1.07585e-20	RORA	PC-module
ENSG00000113658_LINE19362_SMAD5_I_N1	228	1309	6.10278	3.2725	1.86487	1.28192e-20	SMAD5	PC-module
ENSG00000120693_LINE19376_SMAD9_I_N1	228	1309	6.10278	3.2725	1.86487	1.28192e-20	SMAD9	PC-module
ENSG00000112592_LINE3568_TBP_D_N1	787	6253	21.0653	15.6325	1.34753	1.30008e-20	TBP	PC-module
ENSG00000087903_LINE3242_RFX2_D_N2	308	1955	8.24411	4.8875	1.68677	1.65343e-20	RFX2	PC-module
ENSG00000087903_LINE3245_RFX2_D_N1	300	1891	8.02998	4.7275	1.69857	1.92529e-20	RFX2	PC-module
ENSG00000177606_LINE517_JUN_D_N5	410	2822	10.9743	7.055	1.55554	1.95427e-20	JUN	PC-module
ENSG00000125398_LINE3388_SOX9_D_N1	336	2192	8.99358	5.48	1.64116	2.19898e-20	SOX9	PC-module
ENSG00000178665_LINE1229_ZNF713_D	434	3036	11.6167	7.59	1.53053	2.66625e-20	ZNF713	PC-module
ENSG00000184895_LINE3451_SRY_D_N1	332	2162	8.88651	5.405	1.64413	2.85072e-20	SRY	PC-module
ENSG00000205922_LINE1713_ONECUT3_D	427	2977	11.4293	7.4425	1.53569	3.05095e-20	ONECUT3	PC-module
ENSG00000077092_LINE2898_RARB_D_N1	420	2916	11.242	7.29	1.54211	3.06077e-20	RARB	PC-module
ENSG00000181449_LINE3439_SOX2_D_N2	324	2098	8.67238	5.245	1.65346	3.54541e-20	SOX2	PC-module
ENSG00000141448_LINE2103_GATA6_D_N2	232	1351	6.20985	3.3775	1.83859	3.57792e-20	GATA6	PC-module
ENSG00000111424_LINE2941_VDR_D_N1	297	1876	7.94968	4.69	1.69503	4.12723e-20	VDR	PC-module
ENSG00000125398_LINE3380_SOX9_D_N4	327	2128	8.75268	5.32	1.64524	5.08366e-20	SOX9	PC-module
ENSG00000179348_LINE2112_GATA2_D_N1	366	2458	9.79657	6.145	1.59423	5.09569e-20	GATA2	PC-module
ENSG00000196767_LINE2686_POU3F4_D_N1	755	5983	20.2088	14.9575	1.35108	5.39512e-20	POU3F4	PC-module
ENSG00000206454_LINE6129_AL7735441_I_N2	755	5983	20.2088	14.9575	1.35108	5.39512e-20	AL7735441	PC-module
ENSG00000229094_LINE6145_CR3882292_I_N2	755	5983	20.2088	14.9575	1.35108	5.39512e-20	CR3882292	PC-module
ENSG00000233911_LINE6162_AL6628334_I_N2	755	5983	20.2088	14.9575	1.35108	5.39512e-20	AL6628334	PC-module
ENSG00000235068_LINE6176_CR7598154_I_N2	755	5983	20.2088	14.9575	1.35108	5.39512e-20	CR7598154	PC-module
ENSG00000237582_LINE6190_BX0885802_I_N2	755	5983	20.2088	14.9575	1.35108	5.39512e-20	BX0885802	PC-module
ENSG00000230336_LINE17155_CR8477943_I_N2	755	5983	20.2088	14.9575	1.35108	5.39512e-20	CR8477943	PC-module
ENSG00000116990_LINE150_MYCL1_I	204	1139	5.46039	2.8475	1.91761	5.89522e-20	MYCL1	PC-module
ENSG00000205143_LINE53_ARID3C_I	570	4268	15.257	10.67	1.42989	6.38178e-20	ARID3C	PC-module
ENSG00000128610_LINE909_FEZF1_I	438	3091	11.7238	7.7275	1.51715	8.89372e-20	FEZF1	PC-module
ENSG00000153266_LINE992_FEZF2_I	438	3091	11.7238	7.7275	1.51715	8.89372e-20	FEZF2	PC-module
ENSG00000160973_LINE2004_FOXH1_D	331	2170	8.85974	5.425	1.63313	9.35358e-20	FOXH1	PC-module
ENSG00000184271_LINE2532_POU6F1_D_N2	391	2682	10.4657	6.705	1.56089	9.35769e-20	POU6F1	PC-module
ENSG00000123388_LINE2303_HOXC11_D_N2	499	3634	13.3565	9.085	1.47017	9.65098e-20	HOXC11	PC-module
ENSG00000198914_LINE2690_POU3F3_D_N1	589	4450	15.7655	11.125	1.41713	9.72151e-20	POU3F3	PC-module
ENSG00000147862_LINE3318_NFIB_D	253	1530	6.77195	3.825	1.77044	1.08898e-19	NFIB	PC-module
ENSG00000064835_LINE2641_POU1F1_D_N1	431	3035	11.5364	7.5875	1.52045	1.23639e-19	POU1F1	PC-module
ENSG00000005513_LINE3334_SOX8_D_N2	318	2067	8.51178	5.1675	1.64718	1.45648e-19	SOX8	PC-module
ENSG00000172273_LINE1163_HINFP_D_N1	137	656	3.66702	1.64	2.23599	1.74771e-19	HINFP	PC-module
ENSG00000184486_LINE2675_POU3F2_D_N1	322	2106	8.61884	5.265	1.63701	2.16634e-19	POU3F2	PC-module
ENSG00000054598_LINE1940_FOXC1_D_N1	354	2377	9.47537	5.9425	1.59451	2.1738e-19	FOXC1	PC-module
ENSG00000170122_LINE2897_FOXD4_I_N5	354	2377	9.47537	5.9425	1.59451	2.1738e-19	FOXD4	PC-module
ENSG00000184492_LINE3342_FOXD4L1_I_N5	354	2377	9.47537	5.9425	1.59451	2.1738e-19	FOXD4L1	PC-module
ENSG00000187559_LINE3753_FOXD4L3_I_N5	354	2377	9.47537	5.9425	1.59451	2.1738e-19	FOXD4L3	PC-module
ENSG00000204779_LINE4027_FOXD4L5_I_N5	354	2377	9.47537	5.9425	1.59451	2.1738e-19	FOXD4L5	PC-module
ENSG00000204793_LINE4164_FOXD4L6_I_N5	354	2377	9.47537	5.9425	1.59451	2.1738e-19	FOXD4L6	PC-module
ENSG00000129654_LINE6832_FOXJ1_I_N5	354	2377	9.47537	5.9425	1.59451	2.1738e-19	FOXJ1	PC-module
ENSG00000183770_LINE8823_FOXL2_I_N5	354	2377	9.47537	5.9425	1.59451	2.1738e-19	FOXL2	PC-module
ENSG00000184659_LINE9140_FOXD4L4_I_N5	354	2377	9.47537	5.9425	1.59451	2.1738e-19	FOXD4L4	PC-module
ENSG00000204828_LINE10549_FOXD4L2_I_N5	354	2377	9.47537	5.9425	1.59451	2.1738e-19	FOXD4L2	PC-module
ENSG00000107175_LINE353_CREB3_D_N1	142	694	3.80086	1.735	2.1907	2.594e-19	CREB3	PC-module
ENSG00000179059_LINE3470_ZFP42_I_N1	242	1453	6.47752	3.6325	1.78321	2.85396e-19	ZFP42	PC-module
ENSG00000164532_LINE3550_TBX20_D_N1	228	1342	6.10278	3.355	1.81901	2.89381e-19	TBX20	PC-module
ENSG00000164011_LINE1045_ZNF691_I	250	1519	6.69165	3.7975	1.76212	3.36261e-19	ZNF691	PC-module
ENSG00000168468_LINE473_CR7538031_I	117	524	3.13169	1.31	2.3906	3.59305e-19	CR7538031	PC-module
ENSG00000213676_LINE554_ATF6B_I	117	524	3.13169	1.31	2.3906	3.59305e-19	ATF6B	PC-module
ENSG00000228628_LINE559_CR9257962_I	117	524	3.13169	1.31	2.3906	3.59305e-19	CR9257962	PC-module
ENSG00000234539_LINE560_AL6628286_I	117	524	3.13169	1.31	2.3906	3.59305e-19	AL6628286	PC-module
ENSG00000043355_LINE608_ZIC2_D_N2	279	1758	7.46788	4.395	1.69918	4.37922e-19	ZIC2	PC-module
ENSG00000141646_LINE3314_SMAD4_D	378	2595	10.1178	6.4875	1.55958	4.75535e-19	SMAD4	PC-module
ENSG00000128713_LINE2323_HOXD11_D_N1	479	3485	12.8212	8.7125	1.47159	5.04182e-19	HOXD11	PC-module
ENSG00000101076_LINE2931_HNF4A_D_N1	256	1573	6.85225	3.9325	1.74247	5.39536e-19	HNF4A	PC-module
ENSG00000176692_LINE2032_FOXC2_D_N1	329	2179	8.80621	5.4475	1.61656	5.85372e-19	FOXC2	PC-module
ENSG00000101076_LINE2935_HNF4A_D_N1	263	1631	7.03961	4.0775	1.72645	5.95277e-19	HNF4A	PC-module
ENSG00000256683_LINE3706_ZNF350_D	352	2376	9.42184	5.94	1.58617	6.40855e-19	ZNF350	PC-module
ENSG00000185122_LINE2726_HSF1_D_N4	312	2039	8.35118	5.0975	1.63829	7.37081e-19	HSF1	PC-module
ENSG00000087903_LINE3241_RFX2_D_N1	230	1370	6.15632	3.425	1.79746	8.71355e-19	RFX2	PC-module
ENSG00000177045_LINE2506_SIX5_D_N1	323	2134	8.64561	5.335	1.62055	8.73958e-19	SIX5	PC-module
ENSG00000107249_LINE816_GLIS3_D_N1	235	1410	6.29015	3.525	1.78444	8.85936e-19	GLIS3	PC-module
ENSG00000133794_LINE180_ARNTL_D_N1	197	1112	5.27302	2.78	1.89677	8.91942e-19	ARNTL	PC-module
ENSG00000143190_LINE2666_POU2F1_D_N1	476	3470	12.7409	8.675	1.46869	9.6521e-19	POU2F1	PC-module
ENSG00000123407_LINE2306_HOXC12_D_N1	444	3186	11.8844	7.965	1.49207	1.03226e-18	HOXC12	PC-module
ENSG00000184486_LINE2678_POU3F2_D_N1	572	4343	15.3105	10.8575	1.41013	1.08266e-18	POU3F2	PC-module
ENSG00000204231_LINE3132_RXRB_D_N1	305	1990	8.16381	4.975	1.64097	1.48772e-18	RXRB	PC-module
ENSG00000079432_LINE3346_CIC_I	380	2632	10.1713	6.58	1.54579	1.64926e-18	CIC	PC-module
ENSG00000100146_LINE3354_SOX10_D_N1	316	2086	8.45824	5.215	1.62191	1.90806e-18	SOX10	PC-module
ENSG00000197576_LINE16137_HOXA4_I_N1	499	3690	13.3565	9.225	1.44786	1.95477e-18	HOXA4	PC-module
ENSG00000125740_LINE393_FOSB_D	396	2776	10.5996	6.94	1.52732	2.18612e-18	FOSB	PC-module
ENSG00000012504_LINE2885_NR1H4_D	242	1477	6.47752	3.6925	1.75424	2.26307e-18	NR1H4	PC-module
ENSG00000171056_LINE3433_SOX7_D_N1	407	2873	10.894	7.1825	1.51674	2.26889e-18	SOX7	PC-module
ENSG00000136535_LINE3540_TBR1_D_N2	361	2473	9.66274	6.1825	1.56292	2.32521e-18	TBR1	PC-module
ENSG00000198081_LINE3836_ZFP161_I	146	740	3.90792	1.85	2.11239	2.47281e-18	ZFP161	PC-module
ENSG00000116819_LINE19_TFAP2E_I	251	1551	6.71842	3.8775	1.73267	2.50438e-18	TFAP2E	PC-module
ENSG00000204103_LINE553_MAFB_D	289	1866	7.73555	4.665	1.65821	3.02656e-18	MAFB	PC-module
ENSG00000184486_LINE2677_POU3F2_D_N1	391	2739	10.4657	6.8475	1.5284	3.28079e-18	POU3F2	PC-module
ENSG00000028277_LINE2636_POU2F2_D_N1	481	3542	12.8747	8.855	1.45395	4.14901e-18	POU2F2	PC-module
ENSG00000233608_LINE317_TWIST2_I	266	1681	7.11991	4.2025	1.69421	4.54913e-18	TWIST2	PC-module
ENSG00000162676_LINE1033_GFI1_D_N2	398	2806	10.6531	7.015	1.51862	4.62547e-18	GFI1	PC-module
ENSG00000135100_LINE2342_HNF1A_D_N1	390	2736	10.439	6.84	1.52617	4.64209e-18	HNF1A	PC-module
ENSG00000131759_LINE2986_RARA_D_N2	376	2614	10.0642	6.535	1.54005	4.66993e-18	RARA	PC-module
ENSG00000162599_LINE3320_NFIA_D_N1	236	1438	6.31692	3.595	1.75714	4.98592e-18	NFIA	PC-module
ENSG00000184221_LINE291_OLIG1_D	168	908	4.49679	2.27	1.98096	4.9992e-18	OLIG1	PC-module
ENSG00000169057_LINE2826_MECP2_D	236	1440	6.31692	3.6	1.7547	5.90719e-18	MECP2	PC-module
ENSG00000007866_LINE3572_TEAD3_D_N1	307	2031	8.21734	5.0775	1.61838	8.31491e-18	TEAD3	PC-module
ENSG00000143365_LINE3014_RORC_D	306	2025	8.19058	5.0625	1.61789	9.86478e-18	RORC	PC-module
ENSG00000198963_LINE18390_RORB_I_N1	306	2025	8.19058	5.0625	1.61789	9.86478e-18	RORB	PC-module
ENSG00000072736_LINE3185_NFATC3_D_N2	499	3722	13.3565	9.305	1.43541	1.02379e-17	NFATC3	PC-module
ENSG00000141510_LINE3148_TP53_D_N1	270	1725	7.22698	4.3125	1.67582	1.06262e-17	TP53	PC-module
ENSG00000173153_LINE3073_ESRRA_D_N4	312	2077	8.35118	5.1925	1.60832	1.07489e-17	ESRRA	PC-module
ENSG00000163508_LINE3544_EOMES_D_N1	351	2411	9.39507	6.0275	1.5587	1.09793e-17	EOMES	PC-module
ENSG00000005513_LINE3332_SOX8_D_N2	328	2215	8.77944	5.5375	1.58545	1.21602e-17	SOX8	PC-module
ENSG00000196843_LINE52_ARID5A_I	414	2964	11.0814	7.41	1.49546	1.25032e-17	ARID5A	PC-module
ENSG00000124766_LINE3370_SOX4_D_N1	384	2701	10.2784	6.7525	1.52216	1.32773e-17	SOX4	PC-module
ENSG00000137709_LINE2650_POU2F3_D_N1	483	3586	12.9283	8.965	1.44208	1.61333e-17	POU2F3	PC-module
ENSG00000151615_LINE2669_POU4F2_D_N2	488	3632	13.0621	9.08	1.43856	1.67842e-17	POU4F2	PC-module
ENSG00000169635_LINE1117_HIC2_D	317	2127	8.48501	5.3175	1.59568	1.79585e-17	HIC2	PC-module
ENSG00000184058_LINE3559_TBX1_D_N1	252	1584	6.74518	3.96	1.70333	1.85638e-17	TBX1	PC-module
ENSG00000164532_LINE3549_TBX20_D_N2	336	2290	8.99358	5.725	1.57093	1.85694e-17	TBX20	PC-module
ENSG00000156273_LINE440_BACH1_D_N1	538	4091	14.4004	10.2275	1.40801	1.9835e-17	BACH1	PC-module
ENSG00000114315_LINE146_HES1_D	198	1152	5.29979	2.88	1.8402	2.04506e-17	HES1	PC-module
ENSG00000204366_LINE1521_ZBTB12_I	270	1736	7.22698	4.34	1.6652	2.4369e-17	ZBTB12	PC-module
ENSG00000206366_LINE1540_AL8448538_I	270	1736	7.22698	4.34	1.6652	2.4369e-17	AL8448538	PC-module
ENSG00000234196_LINE1597_CR7597843_I	270	1736	7.22698	4.34	1.6652	2.4369e-17	CR7597843	PC-module
ENSG00000234852_LINE1601_CR3882194_I	270	1736	7.22698	4.34	1.6652	2.4369e-17	CR3882194	PC-module
ENSG00000237900_LINE1611_AL66283413_I	270	1736	7.22698	4.34	1.6652	2.4369e-17	AL66283413	PC-module
ENSG00000177606_LINE516_JUN_D_N1	296	1954	7.92291	4.885	1.62189	2.51842e-17	JUN	PC-module
ENSG00000119950_LINE155_MXI1_D_N1	247	1547	6.61135	3.8675	1.70946	2.53289e-17	MXI1	PC-module
ENSG00000139800_LINE950_ZIC5_I	219	1321	5.86188	3.3025	1.77498	2.63127e-17	ZIC5	PC-module
ENSG00000164736_LINE3425_SOX17_D	358	2486	9.58244	6.215	1.54182	2.70618e-17	SOX17	PC-module
ENSG00000166478_LINE1069_ZNF143_D_N1	397	2828	10.6263	7.07	1.50302	2.81572e-17	ZNF143	PC-module
ENSG00000125285_LINE3377_SOX21_D_N1	273	1764	7.30728	4.41	1.65698	3.06023e-17	SOX21	PC-module
ENSG00000143190_LINE2651_POU2F1_D_N1	458	3373	12.2591	8.4325	1.45379	3.08383e-17	POU2F1	PC-module
ENSG00000162086_LINE1032_ZNF75A_D	436	3176	11.6702	7.94	1.4698	3.11732e-17	ZNF75A	PC-module
ENSG00000186376_LINE1345_ZNF75D_I	436	3176	11.6702	7.94	1.4698	3.11732e-17	ZNF75D	PC-module
ZN75C_HUMAN_LINE4118_ZNF75C_I	436	3176	11.6702	7.94	1.4698	3.11732e-17	LINE4118	PC-module
ENSG00000184486_LINE2680_POU3F2_D_N1	481	3586	12.8747	8.965	1.43611	4.08274e-17	POU3F2	PC-module
ENSG00000203883_LINE3462_SOX18_D_N1	357	2486	9.55567	6.215	1.53752	4.62007e-17	SOX18	PC-module
ENSG00000185507_LINE2763_IRF7_D_N1	340	2340	9.10064	5.85	1.55567	5.02296e-17	IRF7	PC-module
ENSG00000166261_LINE1063_ZNF202_I	225	1377	6.02248	3.4425	1.74945	5.12957e-17	ZNF202	PC-module
ENSG00000167074_LINE471_TEF_D_N1	366	2568	9.79657	6.42	1.52595	5.73229e-17	TEF	PC-module
ENSG00000158773_LINE230_USF1_D_N2	199	1171	5.32655	2.9275	1.81949	5.75377e-17	USF1	PC-module
ENSG00000102349_LINE709_KLF8_D	352	2447	9.42184	6.1175	1.54015	6.07632e-17	KLF8	PC-module
ENSG00000127528_LINE2763_KLF2_I_N1	352	2447	9.42184	6.1175	1.54015	6.07632e-17	KLF2	PC-module
ENSG00000134323_LINE186_MYCN_D_N2	189	1094	5.05889	2.735	1.84968	6.56571e-17	MYCN	PC-module
ENSG00000142700_LINE1734_DMRTA2_D	296	1968	7.92291	4.92	1.61035	6.67033e-17	DMRTA2	PC-module
ENSG00000112333_LINE2945_NR2E1_D_N1	451	3326	12.0717	8.315	1.4518	7.14162e-17	NR2E1	PC-module
ENSG00000150907_LINE2001_FOXO1_D_N1	293	1945	7.84261	4.8625	1.61288	7.85915e-17	FOXO1	PC-module
ENSG00000152284_LINE3420_TCF7L1_D	446	3283	11.9379	8.2075	1.45451	7.91467e-17	TCF7L1	PC-module
ENSG00000118513_LINE2848_MYB_D_N2	210	1262	5.62099	3.155	1.78161	8.07737e-17	MYB	PC-module
ENSG00000125533_LINE171_BHLHE23_D	153	821	4.09529	2.0525	1.99527	8.11363e-17	BHLHE23	PC-module
ENSG00000122877_LINE877_EGR2_D_N4	235	1464	6.29015	3.66	1.71862	8.36886e-17	EGR2	PC-module
ENSG00000164093_LINE2428_PITX2_D	485	3637	12.9818	9.0925	1.42775	8.58263e-17	PITX2	PC-module
ENSG00000106331_LINE2619_PAX4_D_N1	503	3802	13.4636	9.505	1.41648	9.04787e-17	PAX4	PC-module
ENSG00000115738_LINE147_ID2_I	158	860	4.22912	2.15	1.96703	9.59969e-17	ID2	PC-module
ENSG00000125968_LINE173_ID1_I	158	860	4.22912	2.15	1.96703	9.59969e-17	ID1	PC-module
ENSG00000151090_LINE3023_THRB_D_N1	202	1202	5.40685	3.005	1.79929	1.11268e-16	THRB	PC-module
ENSG00000198914_LINE2691_POU3F3_D_N1	572	4443	15.3105	11.1075	1.37839	1.18625e-16	POU3F3	PC-module
ENSG00000175745_LINE3085_NR2F1_D_N2	273	1783	7.30728	4.4575	1.63932	1.2241e-16	NR2F1	PC-module
ENSG00000185122_LINE2724_HSF1_D_N1	235	1469	6.29015	3.6725	1.71277	1.2499e-16	HSF1	PC-module
ENSG00000101412_LINE1748_E2F1_D_N1	249	1586	6.66488	3.965	1.68093	1.47418e-16	E2F1	PC-module
ENSG00000170689_LINE2481_HOXB9_I	363	2559	9.71627	6.3975	1.51876	1.60283e-16	HOXB9	PC-module
ENSG00000168875_LINE3429_SOX14_D_N1	305	2059	8.16381	5.1475	1.58598	1.77826e-16	SOX14	PC-module
ENSG00000187626_LINE1355_ZKSCAN4_I	158	866	4.22912	2.165	1.95341	1.8281e-16	ZKSCAN4	PC-module
ENSG00000189298_LINE1383_ZKSCAN3_D	158	866	4.22912	2.165	1.95341	1.8281e-16	ZKSCAN3	PC-module
ENSG00000175325_LINE2494_PROP1_D_N1	536	4120	14.3469	10.3	1.3929	1.873e-16	PROP1	PC-module
ENSG00000125952_LINE73_MAX_D_N10	201	1200	5.38009	3	1.79336	1.88766e-16	MAX	PC-module
ENSG00000167034_LINE2454_NKX31_D_N3	351	2457	9.39507	6.1425	1.52952	1.89961e-16	NKX31	PC-module
ENSG00000162772_LINE459_ATF3_D_N1	205	1233	5.48715	3.0825	1.7801	2.08995e-16	ATF3	PC-module
ENSG00000185022_LINE531_MAFF_D_N1	447	3312	11.9647	8.28	1.44501	2.24807e-16	MAFF	PC-module
ENSG00000123405_LINE389_NFE2_D_N1	301	2030	8.05675	5.075	1.58754	2.49884e-16	NFE2	PC-module
ENSG00000126561_LINE3482_STAT5A_D_N1	241	1527	6.45075	3.8175	1.68978	2.50538e-16	STAT5A	PC-module
ENSG00000169926_LINE1120_KLF13_D	235	1480	6.29015	3.7	1.70004	2.98628e-16	KLF13	PC-module
ENSG00000155090_LINE1360_KLF10_I	235	1480	6.29015	3.7	1.70004	2.98628e-16	KLF10	PC-module
ENSG00000151623_LINE3026_NR3C2_D_N1	223	1385	5.96895	3.4625	1.72388	3.77295e-16	NR3C2	PC-module
ENSG00000166478_LINE1066_ZNF143_D_N2	405	2947	10.8405	7.3675	1.47139	4.15636e-16	ZNF143	PC-module
ENSG00000100811_LINE690_YY1_D_N1	319	2196	8.53854	5.49	1.55529	5.27751e-16	YY1	PC-module
ENSG00000179059_LINE3454_ZFP42_I_N1	319	2196	8.53854	5.49	1.55529	5.27751e-16	ZFP42	PC-module
ENSG00000203883_LINE3461_SOX18_D_N1	362	2571	9.68951	6.4275	1.50751	5.41456e-16	SOX18	PC-module
ENSG00000140044_LINE415_JDP2_D_N2	297	2009	7.94968	5.0225	1.58281	5.95794e-16	JDP2	PC-module
ENSG00000084093_LINE656_REST_D_N1	366	2608	9.79657	6.52	1.50254	6.01168e-16	REST	PC-module
ENSG00000170549_LINE2478_IRX1_I	402	2929	10.7602	7.3225	1.46947	6.67821e-16	IRX1	PC-module
ENSG00000177508_LINE2511_IRX3_I	402	2929	10.7602	7.3225	1.46947	6.67821e-16	IRX3	PC-module
ENSG00000102145_LINE2081_GATA1_D_N7	273	1807	7.30728	4.5175	1.61755	6.68695e-16	GATA1	PC-module
ENSG00000181827_LINE3264_RFX7_I	281	1875	7.52141	4.6875	1.60457	6.86318e-16	RFX7	PC-module
ENSG00000085276_LINE669_MECOM_D_N5	326	2261	8.72591	5.6525	1.54373	6.97177e-16	MECOM	PC-module
ENSG00000112182_LINE360_BACH2_D	286	1918	7.65525	4.795	1.59651	7.13593e-16	BACH2	PC-module
ENSG00000102878_LINE2709_HSF4_D	286	1918	7.65525	4.795	1.59651	7.13593e-16	HSF4	PC-module
ENSG00000132005_LINE3250_RFX1_D_N1	248	1599	6.63812	3.9975	1.66057	7.31542e-16	RFX1	PC-module
ENSG00000170370_LINE2477_EMX2_D_N1	332	2314	8.88651	5.785	1.53613	7.38082e-16	EMX2	PC-module
ENSG00000245848_LINE566_CEBPA_D_N1	236	1501	6.31692	3.7525	1.68339	8.04561e-16	CEBPA	PC-module
ENSG00000106689_LINE2230_LHX2_D_N1	278	1853	7.44111	4.6325	1.60628	8.66002e-16	LHX2	PC-module
ENSG00000143190_LINE2657_POU2F1_D_N1	475	3593	12.7141	8.9825	1.41543	8.72097e-16	POU2F1	PC-module
ENSG00000156273_LINE441_BACH1_D_N1	309	2118	8.27088	5.295	1.56202	8.85296e-16	BACH1	PC-module
ENSG00000184481_LINE2043_FOXO4_D_N1	320	2213	8.56531	5.5325	1.54818	8.90373e-16	FOXO4	PC-module
ENSG00000196482_LINE3129_ESRRG_D_N2	307	2101	8.21734	5.2525	1.56446	8.96833e-16	ESRRG	PC-module
ENSG00000039600_LINE3341_SOX30_I	341	2397	9.12741	5.9925	1.52314	9.73224e-16	SOX30	PC-module
ENSG00000189079_LINE54_ARID2_I	178	1038	4.76445	2.595	1.83601	1.10569e-15	ARID2	PC-module
ENSG00000178573_LINE525_MAF_D	261	1714	6.98608	4.285	1.63036	1.1686e-15	MAF	PC-module
ENSG00000152192_LINE2674_POU4F1_D	470	3554	12.5803	8.885	1.4159	1.20127e-15	POU4F1	PC-module
ENSG00000172819_LINE3062_RARG_D_N2	296	2012	7.92291	5.03	1.57513	1.2684e-15	RARG	PC-module
ENSG00000072310_LINE96_SREBF1_D_N1	270	1791	7.22698	4.4775	1.61407	1.27515e-15	SREBF1	PC-module
ENSG00000131196_LINE3211_NFATC1_D_N1	429	3187	11.4829	7.9675	1.44121	1.52941e-15	NFATC1	PC-module
ENSG00000196482_LINE3128_ESRRG_D_N1	304	2084	8.13704	5.21	1.56181	1.57143e-15	ESRRG	PC-module
ENSG00000119950_LINE154_MXI1_D_N1	205	1257	5.48715	3.1425	1.74611	1.61902e-15	MXI1	PC-module
ENSG00000245848_LINE568_CEBPA_D_N4	334	2345	8.94004	5.8625	1.52495	1.67439e-15	CEBPA	PC-module
ENSG00000113658_LINE19373_SMAD5_I_N1	160	903	4.28266	2.2575	1.89708	1.73203e-15	SMAD5	PC-module
ENSG00000120693_LINE19389_SMAD9_I_N1	160	903	4.28266	2.2575	1.89708	1.73203e-15	SMAD9	PC-module
ENSG00000071794_LINE3610_HLTF_D	407	2995	10.894	7.4875	1.45496	2.07302e-15	HLTF	PC-module
ENSG00000173153_LINE3074_ESRRA_D_N2	279	1875	7.46788	4.6875	1.59315	2.1586e-15	ESRRA	PC-module
ENSG00000085276_LINE672_MECOM_D_N1	315	2186	8.43148	5.465	1.54281	2.43781e-15	MECOM	PC-module
ENSG00000107485_LINE2094_GATA3_D_N6	282	1903	7.54818	4.7575	1.58659	2.54196e-15	GATA3	PC-module
ENSG00000112333_LINE2946_NR2E1_D_N1	409	3018	10.9475	7.545	1.45097	2.69878e-15	NR2E1	PC-module
ENSG00000113196_LINE142_HAND1_D	308	2128	8.24411	5.32	1.54964	2.85771e-15	HAND1	PC-module
ENSG00000164107_LINE250_HAND2_I	308	2128	8.24411	5.32	1.54964	2.85771e-15	HAND2	PC-module
ENSG00000069667_LINE2894_RORA_D_N1	301	2068	8.05675	5.17	1.55836	2.92831e-15	RORA	PC-module
ENSG00000198963_LINE18387_RORB_I_N1	301	2068	8.05675	5.17	1.55836	2.92831e-15	RORB	PC-module
ENSG00000171532_LINE264_NEUROD2_D	131	690	3.50642	1.725	2.03271	3.12968e-15	NEUROD2	PC-module
ENSG00000135547_LINE193_HEY2_D_N2	144	787	3.85439	1.9675	1.95903	3.14854e-15	HEY2	PC-module
ENSG00000105717_LINE11890_PBX4_I_N5	279	1881	7.46788	4.7025	1.58807	3.21832e-15	PBX4	PC-module
ENSG00000132170_LINE2991_PPARG_D_N1	291	1984	7.78908	4.96	1.57038	3.31291e-15	PPARG	PC-module
ENSG00000020633_LINE3270_RUNX3_D_N1	215	1349	5.75482	3.3725	1.7064	3.90008e-15	RUNX3	PC-module
ENSG00000164683_LINE258_HEY1_D	141	767	3.77409	1.9175	1.96823	4.15575e-15	HEY1	PC-module
ENSG00000132170_LINE2990_PPARG_D_N2	241	1565	6.45075	3.9125	1.64875	4.33791e-15	PPARG	PC-module
ENSG00000198963_LINE18386_RORB_I_N9	269	1802	7.20021	4.505	1.59827	4.81134e-15	RORB	PC-module
ENSG00000124813_LINE3278_RUNX2_D_N1	186	1118	4.97859	2.795	1.78125	5.03351e-15	RUNX2	PC-module
ENSG00000142611_LINE960_PRDM16_I	384	2806	10.2784	7.015	1.4652	5.04222e-15	PRDM16	PC-module
ENSG00000112592_LINE3563_TBP_D_N1	399	2941	10.6799	7.3525	1.45255	5.24654e-15	TBP	PC-module
ENSG00000171443_LINE1141_ZNF524_D_N1	214	1346	5.72805	3.365	1.70224	5.86278e-15	ZNF524	PC-module
ENSG00000134138_LINE2335_MEIS2_D_N1	273	1840	7.30728	4.6	1.58854	6.28541e-15	MEIS2	PC-module
ENSG00000188816_LINE2549_HMX2_D	302	2089	8.08351	5.2225	1.54782	6.34947e-15	HMX2	PC-module
ENSG00000204060_LINE2062_FOXO6_D_N1	271	1825	7.25375	4.5625	1.58986	7.18904e-15	FOXO6	PC-module
ENSG00000143032_LINE2379_BARHL2_D_N2	309	2152	8.27088	5.38	1.53734	7.34572e-15	BARHL2	PC-module
ENSG00000175879_LINE2498_HOXD8_D	445	3364	11.9111	8.41	1.41631	7.50387e-15	HOXD8	PC-module
ENSG00000197576_LINE16144_HOXA4_I_N1	445	3364	11.9111	8.41	1.41631	7.50387e-15	HOXA4	PC-module
ENSG00000101076_LINE2933_HNF4A_D_N1	265	1775	7.09315	4.4375	1.59846	7.67572e-15	HNF4A	PC-module
ENSG00000164048_LINE1047_ZNF589_D	165	960	4.41649	2.4	1.8402	1.01523e-14	ZNF589	PC-module
ENSG00000131668_LINE2329_BARX1_D_N1	377	2760	10.091	6.9	1.46246	1.21395e-14	BARX1	PC-module
ENSG00000025434_LINE2886_NR1H3_I	286	1964	7.65525	4.91	1.55911	1.43072e-14	NR1H3	PC-module
ENSG00000131408_LINE2980_NR1H2_D	286	1964	7.65525	4.91	1.55911	1.43072e-14	NR1H2	PC-module
ENSG00000197063_LINE539_MAFG_D_N1	338	2418	9.04711	6.045	1.49663	1.51662e-14	MAFG	PC-module
ENSG00000172819_LINE3056_RARG_D_N2	207	1301	5.54069	3.2525	1.70352	1.53365e-14	RARG	PC-module
ENSG00000197063_LINE538_MAFG_D_N1	220	1408	5.88865	3.52	1.67291	1.5543e-14	MAFG	PC-module
ENSG00000148200_LINE3017_NR6A1_D_N2	364	2651	9.74304	6.6275	1.47009	1.75833e-14	NR6A1	PC-module
ENSG00000131931_LINE3591_THAP1_D_N1	256	1711	6.85225	4.2775	1.60193	1.75896e-14	THAP1	PC-module
ENSG00000130700_LINE2097_GATA5_D_N1	260	1745	6.95931	4.3625	1.59526	1.76848e-14	GATA5	PC-module
ENSG00000106031_LINE2216_HOXA13_D_N3	376	2763	10.0642	6.9075	1.457	2.27856e-14	HOXA13	PC-module
ENSG00000136327_LINE2348_NKX28_D	258	1732	6.90578	4.33	1.59487	2.30811e-14	NKX28	PC-module
ENSG00000070444_LINE87_MNT_D	155	892	4.14882	2.23	1.86046	2.59678e-14	MNT	PC-module
ENSG00000130522_LINE400_JUND_D_N2	340	2449	9.10064	6.1225	1.48643	3.20139e-14	JUND	PC-module
ENSG00000116017_LINE45_ARID3A_D_N1	535	4227	14.3201	10.5675	1.35511	3.24331e-14	ARID3A	PC-module
ENSG00000175387_LINE3330_SMAD2_D	340	2450	9.10064	6.125	1.48582	3.38372e-14	SMAD2	PC-module
ENSG00000119950_LINE156_MXI1_D_N1	109	550	2.91756	1.375	2.12186	3.57749e-14	MXI1	PC-module
ENSG00000091010_LINE2645_POU4F3_D	451	3452	12.0717	8.63	1.39881	3.62238e-14	POU4F3	PC-module
ENSG00000158773_LINE237_USF1_D_N10	235	1545	6.29015	3.8625	1.62852	3.76027e-14	USF1	PC-module
ENSG00000085276_LINE667_MECOM_D_N1	402	3007	10.7602	7.5175	1.43135	3.81899e-14	MECOM	PC-module
ENSG00000184481_LINE2041_FOXO4_D_N1	241	1599	6.45075	3.9975	1.6137	4.8138e-14	FOXO4	PC-module
ENSG00000150347_LINE49_ARID5B_D_N1	272	1863	7.28051	4.6575	1.56318	4.86482e-14	ARID5B	PC-module
ENSG00000168826_LINE1113_ZBTB49_D	183	1121	4.89829	2.8025	1.74783	5.04875e-14	ZBTB49	PC-module
ENSG00000167074_LINE470_TEF_D_N3	204	1292	5.46039	3.23	1.69052	5.1572e-14	TEF	PC-module
ENSG00000119715_LINE2968_ESRRB_D_N2	294	2055	7.86938	5.1375	1.53175	5.48767e-14	ESRRB	PC-module
ENSG00000184486_LINE2676_POU3F2_D_N1	544	4327	14.561	10.8175	1.34606	6.262e-14	POU3F2	PC-module
ENSG00000135100_LINE2344_HNF1A_D_N4	386	2873	10.3319	7.1825	1.43848	6.43524e-14	HNF1A	PC-module
ENSG00000153234_LINE3030_NR4A2_D_N1	168	1004	4.49679	2.51	1.79155	6.47531e-14	NR4A2	PC-module
ENSG00000182158_LINE526_CREB3L2_I	160	941	4.28266	2.3525	1.82047	6.58525e-14	CREB3L2	PC-module
ENSG00000081059_LINE3348_TCF7_D	304	2147	8.13704	5.3675	1.51598	7.31931e-14	TCF7	PC-module
ENSG00000012048_LINE1793_BRCA1_D_N2	289	2019	7.73555	5.0475	1.53255	8.5796e-14	BRCA1	PC-module
ENSG00000100146_LINE3355_SOX10_D_N1	345	2512	9.23448	6.28	1.47046	8.85554e-14	SOX10	PC-module
ENSG00000165030_LINE463_NFIL3_D_N4	180	1105	4.81799	2.7625	1.74407	9.95704e-14	NFIL3	PC-module
ENSG00000129194_LINE3394_SOX15_D_N1	338	2452	9.04711	6.13	1.47587	9.96959e-14	SOX15	PC-module
ENSG00000185668_LINE2685_POU3F1_D_N1	450	3467	12.045	8.6675	1.38967	1.10052e-13	POU3F1	PC-module
ENSG00000135457_LINE2144_TFCP2_D_N1	118	626	3.15846	1.565	2.01818	1.23175e-13	TFCP2	PC-module
ENSG00000131196_LINE3215_NFATC1_D_N1	476	3712	12.7409	9.28	1.37294	1.38145e-13	NFATC1	PC-module
ENSG00000139515_LINE2370_PDX1_D_N1	277	1923	7.41435	4.8075	1.54225	1.39445e-13	PDX1	PC-module
ENSG00000197576_LINE16145_HOXA4_I_N1	277	1923	7.41435	4.8075	1.54225	1.39445e-13	HOXA4	PC-module
ENSG00000073861_LINE3517_TBX21_D_N2	328	2370	8.77944	5.925	1.48176	1.43209e-13	TBX21	PC-module
ENSG00000196482_LINE3127_ESRRG_D_N1	254	1727	6.79872	4.3175	1.57469	1.56031e-13	ESRRG	PC-module
ENSG00000126603_LINE899_GLIS2_D	146	842	3.90792	2.105	1.8565	1.74493e-13	GLIS2	PC-module
ENSG00000121068_LINE3533_TBX2_D_N1	343	2508	9.18094	6.27	1.46427	1.84932e-13	TBX2	PC-module
ENSG00000157613_LINE446_CREB3L1_D_N3	128	705	3.42612	1.7625	1.9439	1.94185e-13	CREB3L1	PC-module
ENSG00000007866_LINE3574_TEAD3_D_N1	455	3527	12.1788	8.8175	1.38121	2.06161e-13	TEAD3	PC-module
ENSG00000196767_LINE2687_POU3F4_D_N1	436	3354	11.6702	8.385	1.3918	2.24111e-13	POU3F4	PC-module
ENSG00000206454_LINE6130_AL7735441_I_N1	436	3354	11.6702	8.385	1.3918	2.24111e-13	AL7735441	PC-module
ENSG00000229094_LINE6146_CR3882292_I_N1	436	3354	11.6702	8.385	1.3918	2.24111e-13	CR3882292	PC-module
ENSG00000233911_LINE6163_AL6628334_I_N1	436	3354	11.6702	8.385	1.3918	2.24111e-13	AL6628334	PC-module
ENSG00000235068_LINE6177_CR7598154_I_N1	436	3354	11.6702	8.385	1.3918	2.24111e-13	CR7598154	PC-module
ENSG00000237582_LINE6191_BX0885802_I_N1	436	3354	11.6702	8.385	1.3918	2.24111e-13	BX0885802	PC-module
ENSG00000230336_LINE17156_CR8477943_I_N1	436	3354	11.6702	8.385	1.3918	2.24111e-13	CR8477943	PC-module
ENSG00000136352_LINE2353_NKX21_D	290	2044	7.76231	5.11	1.51904	2.25924e-13	NKX21	PC-module
ENSG00000164330_LINE251_EBF1_D_N2	577	4674	15.4443	11.685	1.32172	2.64132e-13	EBF1	PC-module
ENSG00000179348_LINE2120_GATA2_D_N9	317	2286	8.48501	5.715	1.48469	2.97537e-13	GATA2	PC-module
ENSG00000107249_LINE815_GLIS3_D_N1	152	895	4.06852	2.2375	1.81833	3.08132e-13	GLIS3	PC-module
ENSG00000009950_LINE79_MLXIPL_D_N1	232	1551	6.20985	3.8775	1.60151	3.24599e-13	MLXIPL	PC-module
ENSG00000170178_LINE2472_HOXD12_D_N2	404	3071	10.8137	7.6775	1.40849	3.5235e-13	HOXD12	PC-module
ENSG00000198911_LINE308_SREBF2_D_N1	314	2264	8.40471	5.66	1.48493	3.81535e-13	SREBF2	PC-module
ENSG00000163909_LINE249_HEYL_I	141	812	3.77409	2.03	1.85916	4.0588e-13	HEYL	PC-module
ENSG00000212993_LINE2697_POU5F1B_D_N1	424	3257	11.349	8.1425	1.3938	4.07707e-13	POU5F1B	PC-module
ENSG00000206454_LINE6132_AL7735441_I_N1	424	3257	11.349	8.1425	1.3938	4.07707e-13	AL7735441	PC-module
ENSG00000229094_LINE6148_CR3882292_I_N1	424	3257	11.349	8.1425	1.3938	4.07707e-13	CR3882292	PC-module
ENSG00000233911_LINE6165_AL6628334_I_N1	424	3257	11.349	8.1425	1.3938	4.07707e-13	AL6628334	PC-module
ENSG00000235068_LINE6179_CR7598154_I_N1	424	3257	11.349	8.1425	1.3938	4.07707e-13	CR7598154	PC-module
ENSG00000237582_LINE6193_BX0885802_I_N1	424	3257	11.349	8.1425	1.3938	4.07707e-13	BX0885802	PC-module
ENSG00000230336_LINE17158_CR8477943_I_N1	424	3257	11.349	8.1425	1.3938	4.07707e-13	CR8477943	PC-module
ENSG00000060566_LINE327_CREB3L3_I	155	923	4.14882	2.3075	1.79797	4.55155e-13	CREB3L3	PC-module
ENSG00000107175_LINE352_CREB3_D_N1	155	923	4.14882	2.3075	1.79797	4.55155e-13	CREB3	PC-module
ENSG00000143578_LINE419_CREB3L4_I	155	923	4.14882	2.3075	1.79797	4.55155e-13	CREB3L4	PC-module
ENSG00000100811_LINE691_YY1_D_N1	285	2013	7.62848	5.0325	1.51584	4.73176e-13	YY1	PC-module
ENSG00000179059_LINE3455_ZFP42_I_N1	285	2013	7.62848	5.0325	1.51584	4.73176e-13	ZFP42	PC-module
ENSG00000151623_LINE3028_NR3C2_D_N1	350	2589	9.36831	6.4725	1.4474	4.82147e-13	NR3C2	PC-module
ENSG00000184895_LINE3452_SRY_D_N1	267	1857	7.14668	4.6425	1.5394	4.8733e-13	SRY	PC-module
ENSG00000151623_LINE3027_NR3C2_D_N1	175	1084	4.68415	2.71	1.72847	4.89e-13	NR3C2	PC-module
ENSG00000173153_LINE3078_ESRRA_D_N2	287	2032	7.68201	5.08	1.51221	5.16956e-13	ESRRA	PC-module
ENSG00000118217_LINE369_ATF6_D_N2	156	933	4.17559	2.3325	1.79018	5.46911e-13	ATF6	PC-module
ENSG00000185670_LINE1324_ZBTB3_I	760	6455	20.3426	16.1375	1.26058	5.65045e-13	ZBTB3	PC-module
ENSG00000205250_LINE1789_E2F4_D_N4	203	1316	5.43362	3.29	1.65156	5.78752e-13	E2F4	PC-module
ENSG00000164458_LINE3548_T_D_N2	272	1907	7.28051	4.7675	1.52711	7.25815e-13	T	PC-module
ENSG00000143390_LINE3262_RFX5_D_N3	195	1253	5.21949	3.1325	1.66624	7.38738e-13	RFX5	PC-module
ENSG00000168214_LINE1691_RBPJ_D	340	2511	9.10064	6.2775	1.44972	8.75197e-13	RBPJ	PC-module
ENSG00000162599_LINE3321_NFIA_D_N1	247	1695	6.61135	4.2375	1.5602	9.28026e-13	NFIA	PC-module
ENSG00000175197_LINE504_DDIT3_D	278	1964	7.44111	4.91	1.5155	9.58418e-13	DDIT3	PC-module
ENSG00000176678_LINE2028_FOXL1_D_N1	228	1535	6.10278	3.8375	1.5903	1.07311e-12	FOXL1	PC-module
ENSG00000170122_LINE2828_FOXD4_I_N1	228	1535	6.10278	3.8375	1.5903	1.07311e-12	FOXD4	PC-module
ENSG00000184492_LINE3269_FOXD4L1_I_N1	228	1535	6.10278	3.8375	1.5903	1.07311e-12	FOXD4L1	PC-module
ENSG00000187559_LINE3688_FOXD4L3_I_N1	228	1535	6.10278	3.8375	1.5903	1.07311e-12	FOXD4L3	PC-module
ENSG00000204779_LINE3962_FOXD4L5_I_N1	228	1535	6.10278	3.8375	1.5903	1.07311e-12	FOXD4L5	PC-module
ENSG00000204793_LINE4099_FOXD4L6_I_N1	228	1535	6.10278	3.8375	1.5903	1.07311e-12	FOXD4L6	PC-module
ENSG00000129654_LINE6764_FOXJ1_I_N1	228	1535	6.10278	3.8375	1.5903	1.07311e-12	FOXJ1	PC-module
ENSG00000183770_LINE8754_FOXL2_I_N1	228	1535	6.10278	3.8375	1.5903	1.07311e-12	FOXL2	PC-module
ENSG00000184659_LINE9075_FOXD4L4_I_N1	228	1535	6.10278	3.8375	1.5903	1.07311e-12	FOXD4L4	PC-module
ENSG00000204828_LINE10484_FOXD4L2_I_N1	228	1535	6.10278	3.8375	1.5903	1.07311e-12	FOXD4L2	PC-module
ENSG00000169740_LINE1118_ZNF32_I	258	1794	6.90578	4.485	1.53975	1.20293e-12	ZNF32	PC-module
ENSG00000065029_LINE624_ZNF76_I	424	3282	11.349	8.205	1.38319	1.25921e-12	ZNF76	PC-module
ENSG00000168610_LINE3497_STAT3_D_N1	239	1633	6.39722	4.0825	1.56699	1.40873e-12	STAT3	PC-module
ENSG00000183072_LINE2526_NKX25_D_N2	418	3231	11.1884	8.0775	1.38514	1.51902e-12	NKX25	PC-module
ENSG00000120093_LINE2291_HOXB3_D	234	1592	6.26338	3.98	1.57371	1.57681e-12	HOXB3	PC-module
ENSG00000105516_LINE351_DBP_D_N1	284	2028	7.60171	5.07	1.49935	1.8484e-12	DBP	PC-module
ENSG00000113722_LINE2267_CDX1_D_N1	390	2980	10.439	7.45	1.4012	1.96218e-12	CDX1	PC-module
ENSG00000125398_LINE3389_SOX9_D_N1	356	2672	9.52891	6.68	1.42648	2.05254e-12	SOX9	PC-module
ENSG00000162772_LINE455_ATF3_D_N5	162	997	4.33619	2.4925	1.73969	2.1374e-12	ATF3	PC-module
ENSG00000151615_LINE2671_POU4F2_D_N1	303	2199	8.11028	5.4975	1.47527	2.22402e-12	POU4F2	PC-module
ENSG00000105996_LINE2208_HOXA2_D_N2	223	1504	5.96895	3.76	1.58749	2.28745e-12	HOXA2	PC-module
ENSG00000197905_LINE3584_TEAD4_D_N1	252	1753	6.74518	4.3825	1.53912	2.33084e-12	TEAD4	PC-module
ENSG00000170485_LINE263_NPAS2_I	176	1112	4.71092	2.78	1.69458	2.36163e-12	NPAS2	PC-module
ENSG00000072310_LINE94_SREBF1_D_N3	303	2201	8.11028	5.5025	1.47393	2.47681e-12	SREBF1	PC-module
ENSG00000129173_LINE1772_E2F8_D	238	1635	6.37045	4.0875	1.55852	2.74713e-12	E2F8	PC-module
ENSG00000131264_LINE2328_CDX4_I	297	2150	7.94968	5.375	1.47901	2.78219e-12	CDX4	PC-module
ENSG00000132005_LINE3249_RFX1_D_N1	195	1274	5.21949	3.185	1.63877	3.41006e-12	RFX1	PC-module
ENSG00000106006_LINE2213_HOXA6_I	246	1709	6.58458	4.2725	1.54115	3.75973e-12	HOXA6	PC-module
ENSG00000131759_LINE2987_RARA_D_N3	291	2105	7.78908	5.2625	1.48011	4.31521e-12	RARA	PC-module
ENSG00000007866_LINE3573_TEAD3_D_N1	254	1786	6.79872	4.465	1.52267	5.93458e-12	TEAD3	PC-module
ENSG00000179922_LINE1252_ZNF784_D	175	1116	4.68415	2.79	1.67891	6.01108e-12	ZNF784	PC-module
ENSG00000111704_LINE2264_NANOG_D	220	1495	5.88865	3.7375	1.57556	6.71795e-12	NANOG	PC-module
ENSG00000176654_LINE5450_NANOGP1_I_N1	220	1495	5.88865	3.7375	1.57556	6.71795e-12	NANOGP1	PC-module
ENSG00000130182_LINE911_ZSCAN10_I	309	2274	8.27088	5.685	1.45486	6.96104e-12	ZSCAN10	PC-module
ENSG00000128709_LINE2319_HOXD9_D	413	3220	11.0546	8.05	1.37324	7.11034e-12	HOXD9	PC-module
ENSG00000106331_LINE2618_PAX4_D_N1	162	1012	4.33619	2.53	1.71391	7.19691e-12	PAX4	PC-module
ENSG00000006047_LINE2211_YBX2_I_N1	347	2618	9.28801	6.545	1.4191	7.74793e-12	YBX2	PC-module
ENSG00000060138_LINE2216_CSDA_I_N1	347	2618	9.28801	6.545	1.4191	7.74793e-12	CSDA	PC-module
ENSG00000151090_LINE3021_THRB_D_N1	170	1079	4.55032	2.6975	1.68687	8.19607e-12	THRB	PC-module
ENSG00000152977_LINE989_ZIC1_D_N2	159	990	4.25589	2.475	1.71955	8.69118e-12	ZIC1	PC-module
ENSG00000179388_LINE1244_EGR3_D_N1	317	2350	8.48501	5.875	1.44426	8.72251e-12	EGR3	PC-module
ENSG00000164532_LINE3551_TBX20_D_N2	345	2603	9.23448	6.5075	1.41905	8.99723e-12	TBX20	PC-module
ENSG00000107485_LINE2093_GATA3_D_N1	282	2040	7.54818	5.1	1.48004	9.52761e-12	GATA3	PC-module
ENSG00000137090_LINE1730_DMRT1_D_N1	254	1795	6.79872	4.4875	1.51503	1.00376e-11	DMRT1	PC-module
ENSG00000075891_LINE2613_PAX2_D_N1	292	2133	7.81585	5.3325	1.4657	1.20234e-11	PAX2	PC-module
ENSG00000128652_LINE2317_HOXD3_I	183	1192	4.89829	2.98	1.64372	1.23687e-11	HOXD3	PC-module
ENSG00000115844_LINE2276_DLX2_D_N1	254	1800	6.79872	4.5	1.51083	1.3397e-11	DLX2	PC-module
ENSG00000198963_LINE18385_RORB_I_N1	253	1792	6.77195	4.48	1.5116	1.39752e-11	RORB	PC-module
ENSG00000106261_LINE809_ZKSCAN1_I	145	886	3.88116	2.215	1.75222	1.81242e-11	ZKSCAN1	PC-module
ENSG00000134532_LINE3398_SOX5_D_N2	260	1858	6.95931	4.645	1.49824	1.82743e-11	SOX5	PC-module
ENSG00000110693_LINE19574_SOX6_I_N7	260	1858	6.95931	4.645	1.49824	1.82743e-11	SOX6	PC-module
ENSG00000100146_LINE3356_SOX10_D_N1	326	2448	8.72591	6.12	1.4258	2.02708e-11	SOX10	PC-module
ENSG00000102908_LINE3198_NFAT5_D_N1	383	2968	10.2516	7.42	1.38162	2.06828e-11	NFAT5	PC-module
ENSG00000197576_LINE16079_HOXA4_I_N2	187	1233	5.00535	3.0825	1.6238	2.11472e-11	HOXA4	PC-module
ENSG00000075891_LINE2617_PAX2_D_N1	235	1643	6.29015	4.1075	1.53138	2.18208e-11	PAX2	PC-module
ENSG00000106031_LINE2219_HOXA13_D_N2	234	1636	6.26338	4.09	1.53139	2.41013e-11	HOXA13	PC-module
ENSG00000182742_LINE2525_HOXB4_I	245	1732	6.55782	4.33	1.51451	2.46274e-11	HOXB4	PC-module
ENSG00000159184_LINE2403_HOXB13_D_N2	304	2256	8.13704	5.64	1.44274	2.7218e-11	HOXB13	PC-module
ENSG00000187079_LINE3576_TEAD1_D_N3	263	1893	7.03961	4.7325	1.4875	2.95021e-11	TEAD1	PC-module
ENSG00000198353_LINE2554_HOXC5_I	235	1649	6.29015	4.1225	1.52581	3.11547e-11	HOXC5	PC-module
ENSG00000010818_LINE598_HIVEP2_D	244	1728	6.53105	4.32	1.51182	3.23466e-11	HIVEP2	PC-module
ENSG00000127124_LINE1226_HIVEP3_I_N1	244	1728	6.53105	4.32	1.51182	3.23466e-11	HIVEP3	PC-module
ENSG00000101057_LINE2839_MYBL2_D_N1	221	1529	5.91542	3.8225	1.54753	3.32501e-11	MYBL2	PC-module
ENSG00000095794_LINE339_CREM_D	188	1248	5.03212	3.12	1.61286	3.33525e-11	CREM	PC-module
ENSG00000130522_LINE409_JUND_D_N1	247	1756	6.61135	4.39	1.506	3.58267e-11	JUND	PC-module
ENSG00000148737_LINE3416_TCF7L2_D_N2	374	2899	10.0107	7.2475	1.38126	3.78693e-11	TCF7L2	PC-module
ENSG00000164299_LINE3670_SPZ1_D_N1	140	855	3.74732	2.1375	1.75313	3.88781e-11	SPZ1	PC-module
ENSG00000156273_LINE438_BACH1_D_N1	219	1516	5.86188	3.79	1.54667	4.30891e-11	BACH1	PC-module
ENSG00000005513_LINE3335_SOX8_D_N1	343	2619	9.18094	6.5475	1.40221	4.48446e-11	SOX8	PC-module
ENSG00000138378_LINE3487_STAT4_D_N1	328	2483	8.77944	6.2075	1.41433	4.55837e-11	STAT4	PC-module
ENSG00000106689_LINE2231_LHX2_D_N1	258	1857	6.90578	4.6425	1.48751	4.59178e-11	LHX2	PC-module
ENSG00000101076_LINE2930_HNF4A_D_N2	219	1518	5.86188	3.795	1.54463	4.86937e-11	HNF4A	PC-module
ENSG00000167840_LINE1104_ZNF232_D	295	2188	7.89615	5.47	1.44354	5.1497e-11	ZNF232	PC-module
ENSG00000186350_LINE3117_RXRA_D_N2	118	686	3.15846	1.715	1.84167	6.08996e-11	RXRA	PC-module
ENSG00000111424_LINE2940_VDR_D_N1	216	1496	5.78158	3.74	1.54588	6.16267e-11	VDR	PC-module
ENSG00000174197_LINE323_MGA_D_N1	165	1065	4.41649	2.6625	1.65877	6.2955e-11	MGA	PC-module
ENSG00000007968_LINE1744_E2F2_D_N1	211	1454	5.64775	3.635	1.55371	6.56164e-11	E2F2	PC-module
ENSG00000187098_LINE295_MITF_D	354	2728	9.47537	6.82	1.38935	6.5972e-11	MITF	PC-module
ENSG00000101883_LINE2196_RHOXF1_D_N2	173	1133	4.63062	2.8325	1.63482	7.01721e-11	RHOXF1	PC-module
ENSG00000169856_LINE1708_ONECUT1_D_N3	288	2132	7.70878	5.33	1.4463	7.21579e-11	ONECUT1	PC-module
ENSG00000107187_LINE2239_LHX3_D	376	2934	10.0642	7.335	1.37208	7.78267e-11	LHX3	PC-module
ENSG00000116132_LINE2282_PRRX1_D_N1	219	1526	5.86188	3.815	1.53654	7.90586e-11	PRRX1	PC-module
ENSG00000125820_LINE2314_NKX22_D_N2	329	2505	8.80621	6.2625	1.40618	8.35139e-11	NKX22	PC-module
ENSG00000180318_LINE2517_ALX1_D_N1	307	2306	8.21734	5.765	1.42539	8.47382e-11	ALX1	PC-module
ENSG00000180806_LINE2521_HOXC9_I	283	2091	7.57495	5.2275	1.44906	8.71437e-11	HOXC9	PC-module
ENSG00000082641_LINE332_NFE2L1_D_N2	241	1721	6.45075	4.3025	1.4993	9.65911e-11	NFE2L1	PC-module
ENSG00000050344_LINE1236_NFE2L3_I_N2	241	1721	6.45075	4.3025	1.4993	9.65911e-11	NFE2L3	PC-module
ENSG00000128714_LINE2324_HOXD13_D_N1	400	3162	10.7066	7.905	1.35441	9.9217e-11	HOXD13	PC-module
ENSG00000119725_LINE845_ZNF410_D	199	1358	5.32655	3.395	1.56894	1.00584e-10	ZNF410	PC-module
ENSG00000181449_LINE3440_SOX2_D_N2	255	1845	6.82548	4.6125	1.47978	1.0101e-10	SOX2	PC-module
ENSG00000177485_LINE1215_ZBTB33_D_N1	225	1583	6.02248	3.9575	1.52179	1.06292e-10	ZBTB33	PC-module
ENSG00000126351_LINE2975_THRA_D_N1	171	1123	4.57709	2.8075	1.63031	1.12568e-10	THRA	PC-module
ENSG00000073282_LINE3142_TP63_D_N1	251	1812	6.71842	4.53	1.48309	1.14451e-10	TP63	PC-module
ENSG00000143190_LINE2653_POU2F1_D_N1	316	2395	8.45824	5.9875	1.41265	1.21699e-10	POU2F1	PC-module
ENSG00000106511_LINE2224_MEOX2_D_N1	254	1840	6.79872	4.6	1.47798	1.24238e-10	MEOX2	PC-module
ENSG00000105856_LINE3361_HBP1_D	223	1569	5.96895	3.9225	1.52172	1.29565e-10	HBP1	PC-module
ENSG00000105880_LINE2205_DLX5_D	196	1340	5.24625	3.35	1.56605	1.63284e-10	DLX5	PC-module
ENSG00000100968_LINE3191_NFATC4_D	498	4098	13.3298	10.245	1.3011	1.70071e-10	NFATC4	PC-module
ENSG00000175325_LINE2492_PROP1_D_N2	351	2722	9.39507	6.805	1.38061	1.70847e-10	PROP1	PC-module
ENSG00000174332_LINE1185_GLIS1_D	121	722	3.23876	1.805	1.79433	1.88857e-10	GLIS1	PC-module
ENSG00000126804_LINE902_ZBTB1_I	110	636	2.94433	1.59	1.85178	1.93377e-10	ZBTB1	PC-module
ENSG00000170265_LINE1127_ZNF282_D	282	2099	7.54818	5.2475	1.43843	2.04389e-10	ZNF282	PC-module
ENSG00000134317_LINE2139_GRHL1_D_N2	107	614	2.86403	1.535	1.86581	2.18065e-10	GRHL1	PC-module
ENSG00000170345_LINE484_FOS_D_N1	301	2274	8.05675	5.685	1.41719	2.45759e-10	FOS	PC-module
ENSG00000186130_LINE1341_ZBTB6_D_N2	268	1978	7.17345	4.945	1.45065	2.53827e-10	ZBTB6	PC-module
ENSG00000179361_LINE51_ARID3B_I	398	3168	10.6531	7.92	1.34509	2.69538e-10	ARID3B	PC-module
ENSG00000068323_LINE85_TFE3_D_N1	271	2006	7.25375	5.015	1.44641	2.69673e-10	TFE3	PC-module
ENSG00000065978_LINE1683_YBX1_D	214	1504	5.72805	3.76	1.52342	2.80486e-10	YBX1	PC-module
ENSG00000006047_LINE2214_YBX2_I_N1	214	1504	5.72805	3.76	1.52342	2.80486e-10	YBX2	PC-module
ENSG00000060138_LINE2219_CSDA_I_N1	214	1504	5.72805	3.76	1.52342	2.80486e-10	CSDA	PC-module
ENSG00000074047_LINE633_GLI2_D_N1	161	1053	4.30942	2.6325	1.63701	2.91235e-10	GLI2	PC-module
ENSG00000171606_LINE1148_ZNF274_D_N1	283	2116	7.57495	5.29	1.43194	3.03545e-10	ZNF274	PC-module
ENSG00000078399_LINE2187_HOXA9_D_N1	306	2324	8.19058	5.81	1.40974	3.06517e-10	HOXA9	PC-module
ENSG00000187079_LINE3581_TEAD1_D_N1	301	2279	8.05675	5.6975	1.41408	3.11313e-10	TEAD1	PC-module
ENSG00000150347_LINE50_ARID5B_D_N1	231	1655	6.18308	4.1375	1.4944	3.24895e-10	ARID5B	PC-module
ENSG00000129194_LINE3393_SOX15_D_N1	260	1912	6.95931	4.78	1.45592	3.33778e-10	SOX15	PC-module
ENSG00000134852_LINE191_CLOCK_D	113	666	3.02463	1.665	1.81659	3.55638e-10	CLOCK	PC-module
ENSG00000245848_LINE562_CEBPA_D_N1	354	2767	9.47537	6.9175	1.36977	3.61584e-10	CEBPA	PC-module
ENSG00000131196_LINE3213_NFATC1_D_N1	213	1501	5.70128	3.7525	1.51933	3.9109e-10	NFATC1	PC-module
ENSG00000177606_LINE518_JUN_D_N2	254	1862	6.79872	4.655	1.46052	3.97956e-10	JUN	PC-module
ENSG00000080298_LINE3238_RFX3_D_N2	174	1168	4.65739	2.92	1.595	4.34395e-10	RFX3	PC-module
ENSG00000107485_LINE2090_GATA3_D_N1	342	2665	9.15418	6.6625	1.37399	5.21823e-10	GATA3	PC-module
ENSG00000111783_LINE3246_RFX4_D_N1	186	1275	4.97859	3.1875	1.56191	5.95698e-10	RFX4	PC-module
ENSG00000064218_LINE1728_DMRT3_D	214	1520	5.72805	3.8	1.50738	7.06951e-10	DMRT3	PC-module
ENSG00000165462_LINE2438_PHOX2A_D	315	2430	8.43148	6.075	1.3879	9.12511e-10	PHOX2A	PC-module
ENSG00000131196_LINE3212_NFATC1_D_N1	203	1429	5.43362	3.5725	1.52096	9.32085e-10	NFATC1	PC-module
ENSG00000163666_LINE2424_HESX1_D_N1	170	1146	4.55032	2.865	1.58824	9.50557e-10	HESX1	PC-module
ENSG00000174282_LINE1183_ZBTB4_D_N1	176	1198	4.71092	2.995	1.57293	1.01442e-09	ZBTB4	PC-module
ENSG00000126746_LINE901_ZNF384_D	342	2681	9.15418	6.7025	1.36579	1.0297e-09	ZNF384	PC-module
ENSG00000184828_LINE1301_ZBTB7C_D	145	938	3.88116	2.345	1.65508	1.05732e-09	ZBTB7C	PC-module
ENSG00000120149_LINE2294_MSX2_D_N1	366	2906	9.79657	7.265	1.34846	1.14438e-09	MSX2	PC-module
ENSG00000171956_LINE2019_FOXB1_D_N1	217	1556	5.80835	3.89	1.49315	1.22107e-09	FOXB1	PC-module
ENSG00000170122_LINE2892_FOXD4_I_N1	217	1556	5.80835	3.89	1.49315	1.22107e-09	FOXD4	PC-module
ENSG00000184492_LINE3337_FOXD4L1_I_N1	217	1556	5.80835	3.89	1.49315	1.22107e-09	FOXD4L1	PC-module
ENSG00000187559_LINE3748_FOXD4L3_I_N1	217	1556	5.80835	3.89	1.49315	1.22107e-09	FOXD4L3	PC-module
ENSG00000204779_LINE4022_FOXD4L5_I_N1	217	1556	5.80835	3.89	1.49315	1.22107e-09	FOXD4L5	PC-module
ENSG00000204793_LINE4159_FOXD4L6_I_N1	217	1556	5.80835	3.89	1.49315	1.22107e-09	FOXD4L6	PC-module
ENSG00000129654_LINE6827_FOXJ1_I_N1	217	1556	5.80835	3.89	1.49315	1.22107e-09	FOXJ1	PC-module
ENSG00000183770_LINE8818_FOXL2_I_N1	217	1556	5.80835	3.89	1.49315	1.22107e-09	FOXL2	PC-module
ENSG00000184659_LINE9135_FOXD4L4_I_N1	217	1556	5.80835	3.89	1.49315	1.22107e-09	FOXD4L4	PC-module
ENSG00000204828_LINE10544_FOXD4L2_I_N1	217	1556	5.80835	3.89	1.49315	1.22107e-09	FOXD4L2	PC-module
ENSG00000177374_LINE1207_HIC1_D	204	1444	5.46039	3.61	1.51257	1.34227e-09	HIC1	PC-module
ENSG00000106511_LINE2225_MEOX2_D_N1	200	1410	5.35332	3.525	1.51867	1.40639e-09	MEOX2	PC-module
ENSG00000073861_LINE3515_TBX21_D_N2	146	951	3.90792	2.3775	1.64371	1.48549e-09	TBX21	PC-module
ENSG00000229544_LINE2582_ENSG00000229544_I	155	1028	4.14882	2.57	1.61433	1.68597e-09	ENSG00000229544	PC-module
ENSG00000109705_LINE2257_NKX32_D	267	2009	7.14668	5.0225	1.42293	1.8298e-09	NKX32	PC-module
ENSG00000168610_LINE3496_STAT3_D_N1	163	1097	4.36296	2.7425	1.59087	1.87044e-09	STAT3	PC-module
ENSG00000119547_LINE1696_ONECUT2_D_N1	267	2010	7.14668	5.025	1.42223	1.9195e-09	ONECUT2	PC-module
ENSG00000125398_LINE3386_SOX9_D_N1	322	2512	8.61884	6.28	1.37243	1.97484e-09	SOX9	PC-module
ENSG00000069667_LINE2895_RORA_D_N1	249	1849	6.66488	4.6225	1.44183	1.98924e-09	RORA	PC-module
ENSG00000198963_LINE18388_RORB_I_N1	249	1849	6.66488	4.6225	1.44183	1.98924e-09	RORB	PC-module
ENSG00000174279_LINE2489_EVX2_D	136	873	3.64026	2.1825	1.66793	2.10442e-09	EVX2	PC-module
ENSG00000188786_LINE1372_MTF1_D_N2	161	1082	4.30942	2.705	1.59313	2.12378e-09	MTF1	PC-module
ENSG00000100644_LINE115_HIF1A_D	82	446	2.19486	1.115	1.96849	2.17095e-09	HIF1A	PC-module
ENSG00000105698_LINE126_USF2_D_N7	197	1392	5.27302	3.48	1.51524	2.2463e-09	USF2	PC-module
ENSG00000153879_LINE430_CEBPG_D_N1	298	2295	7.97645	5.7375	1.39023	2.26004e-09	CEBPG	PC-module
ENSG00000008441_LINE3305_NFIX_D_N2	226	1647	6.04925	4.1175	1.46916	2.29271e-09	NFIX	PC-module
ENSG00000123685_LINE392_BATF3_D	124	776	3.31906	1.94	1.71085	2.30919e-09	BATF3	PC-module
ENSG00000180053_LINE2516_NKX26_I	228	1665	6.10278	4.1625	1.46613	2.32685e-09	NKX26	PC-module
ENSG00000101190_LINE116_TCFL5_I	95	546	2.54283	1.365	1.86288	2.38276e-09	TCFL5	PC-module
ENSG00000131196_LINE3214_NFATC1_D_N1	306	2371	8.19058	5.9275	1.38179	2.55503e-09	NFATC1	PC-module
ENSG00000148704_LINE2391_VAX1_D	264	1989	7.06638	4.9725	1.42109	2.56397e-09	VAX1	PC-module
ENSG00000165556_LINE2444_CDX2_D_N3	368	2946	9.85011	7.365	1.33742	2.66875e-09	CDX2	PC-module
ENSG00000175329_LINE2495_ISX_D_N1	313	2438	8.37794	6.095	1.37456	2.87561e-09	ISX	PC-module
ENSG00000134954_LINE1860_ETS1_D_N2	312	2431	8.35118	6.0775	1.37411	3.15883e-09	ETS1	PC-module
ENSG00000112592_LINE3569_TBP_D_N2	316	2470	8.45824	6.175	1.36976	3.46688e-09	TBP	PC-module
ENSG00000107859_LINE2244_PITX3_D	169	1158	4.52355	2.895	1.56254	3.5463e-09	PITX3	PC-module
ENSG00000182968_LINE3445_SOX1_I	331	2610	8.85974	6.525	1.35782	3.68805e-09	SOX1	PC-module
ENSG00000153234_LINE3031_NR4A2_D_N1	210	1516	5.62099	3.79	1.48311	3.97292e-09	NR4A2	PC-module
ENSG00000111249_LINE1692_CUX2_D_N1	111	679	2.97109	1.6975	1.75028	4.40017e-09	CUX2	PC-module
ENSG00000108753_LINE2249_HNF1B_D_N3	237	1758	6.34368	4.395	1.44339	4.49816e-09	HNF1B	PC-module
ENSG00000106852_LINE2234_LHX6_D_N1	189	1336	5.05889	3.34	1.51464	4.92127e-09	LHX6	PC-module
ENSG00000118689_LINE1962_FOXO3_D_N1	189	1337	5.05889	3.3425	1.5135	5.21268e-09	FOXO3	PC-module
ENSG00000120149_LINE2295_MSX2_D_N2	153	1029	4.09529	2.5725	1.59195	5.59688e-09	MSX2	PC-module
ENSG00000188909_LINE2550_BSX_D	153	1029	4.09529	2.5725	1.59195	5.59688e-09	BSX	PC-module
ENSG00000135638_LINE2346_EMX1_D_N2	140	920	3.74732	2.3	1.62927	5.702e-09	EMX1	PC-module
ENSG00000100219_LINE343_XBP1_D_N1	98	579	2.62313	1.4475	1.81218	5.83005e-09	XBP1	PC-module
ENSG00000179111_LINE284_HES7_D	139	915	3.72056	2.2875	1.62647	7.20816e-09	HES7	PC-module
ENSG00000125398_LINE3385_SOX9_D_N1	276	2121	7.38758	5.3025	1.39323	7.46427e-09	SOX9	PC-module
ENSG00000188620_LINE2548_HMX3_D	231	1715	6.18308	4.2875	1.44212	7.65309e-09	HMX3	PC-module
ENSG00000188290_LINE301_HES4_I	100	598	2.67666	1.495	1.79041	7.77245e-09	HES4	PC-module
ENSG00000160967_LINE1701_CUX1_D_N1	136	892	3.64026	2.23	1.6324	8.31874e-09	CUX1	PC-module
ENSG00000163132_LINE2419_MSX1_D_N2	200	1442	5.35332	3.605	1.48497	8.49869e-09	MSX1	PC-module
ENSG00000111783_LINE3247_RFX4_D_N1	140	926	3.74732	2.315	1.61871	8.65076e-09	RFX4	PC-module
ENSG00000130700_LINE2098_GATA5_D_N1	297	2320	7.94968	5.8	1.37063	9.95427e-09	GATA5	PC-module
ENSG00000123364_LINE2301_HOXC13_D_N1	184	1305	4.92505	3.2625	1.50959	1.00944e-08	HOXC13	PC-module
ENSG00000123364_LINE2300_HOXC13_D_N1	432	3587	11.5632	8.9675	1.28945	1.02427e-08	HOXC13	PC-module
ENSG00000099326_LINE683_MZF1_D_N2	348	2795	9.31478	6.9875	1.33306	1.07179e-08	MZF1	PC-module
ENSG00000160685_LINE1022_ZBTB7B_D_N1	109	674	2.91756	1.685	1.73149	1.09698e-08	ZBTB7B	PC-module
ENSG00000163064_LINE2412_EN1_D_N1	188	1342	5.03212	3.355	1.49989	1.13536e-08	EN1	PC-module
ENSG00000173917_LINE2486_HOXB2_D	198	1430	5.29979	3.575	1.48246	1.15145e-08	HOXB2	PC-module
ENSG00000151090_LINE3022_THRB_D_N1	165	1143	4.41649	2.8575	1.54558	1.16973e-08	THRB	PC-module
ENSG00000142025_LINE4261_DMRTC2_I_N1	212	1556	5.67452	3.89	1.45875	1.29284e-08	DMRTC2	PC-module
ENSG00000169083_LINE3053_AR_D_N3	117	745	3.13169	1.8625	1.68145	1.74731e-08	AR	PC-module
ENSG00000105516_LINE349_DBP_D_N2	104	640	2.78373	1.6	1.73983	1.8329e-08	DBP	PC-module
ENSG00000139613_LINE2855_SMARCC2_D	286	2234	7.65525	5.585	1.37068	1.89311e-08	SMARCC2	PC-module
ENSG00000135638_LINE2347_EMX1_D_N1	255	1951	6.82548	4.8775	1.39938	1.93657e-08	EMX1	PC-module
ENSG00000163666_LINE2422_HESX1_D_N1	159	1100	4.25589	2.75	1.5476	1.9732e-08	HESX1	PC-module
ENSG00000168505_LINE2466_GBX2_D_N2	170	1197	4.55032	2.9925	1.52058	2.22634e-08	GBX2	PC-module
ENSG00000063438_LINE82_AHRR_I	159	1102	4.25589	2.755	1.54479	2.22907e-08	AHRR	PC-module
ENSG00000106546_LINE130_AHR_D_N1	159	1102	4.25589	2.755	1.54479	2.22907e-08	AHR	PC-module
ENSG00000069812_LINE86_HES2_I	137	915	3.66702	2.2875	1.60307	2.27343e-08	HES2	PC-module
ENSG00000120693_LINE19375_SMAD9_I_N1	273	2121	7.30728	5.3025	1.37808	2.48535e-08	SMAD9	PC-module
ENSG00000172273_LINE1164_HINFP_D_N1	102	629	2.73019	1.5725	1.73621	2.78513e-08	HINFP	PC-module
ENSG00000227059_LINE2575_AC2261502_D	218	1625	5.83512	4.0625	1.43634	2.81835e-08	AC2261502	PC-module
ENSG00000163132_LINE2418_MSX1_D_N1	326	2615	8.72591	6.5375	1.33475	2.86192e-08	MSX1	PC-module
ENSG00000073861_LINE3513_TBX21_D_N2	122	793	3.26552	1.9825	1.64718	2.87991e-08	TBX21	PC-module
ENSG00000105991_LINE2206_HOXA1_D_N1	172	1219	4.60385	3.0475	1.5107	2.90528e-08	HOXA1	PC-module
ENSG00000118260_LINE377_CREB1_D_N1	135	902	3.61349	2.255	1.60243	2.94324e-08	CREB1	PC-module
ENSG00000118513_LINE2845_MYB_D_N1	149	1021	3.98822	2.5525	1.56248	2.98334e-08	MYB	PC-module
ENSG00000136574_LINE2102_GATA4_D_N2	295	2328	7.89615	5.82	1.35673	2.9874e-08	GATA4	PC-module
ENSG00000102935_LINE713_ZNF423_D_N2	181	1299	4.84475	3.2475	1.49184	3.13573e-08	ZNF423	PC-module
ENSG00000168269_LINE2013_FOXI1_D_N1	320	2562	8.56531	6.405	1.33729	3.21116e-08	FOXI1	PC-module
ENSG00000170122_LINE2938_FOXD4_I_N1	320	2562	8.56531	6.405	1.33729	3.21116e-08	FOXD4	PC-module
ENSG00000184492_LINE3383_FOXD4L1_I_N1	320	2562	8.56531	6.405	1.33729	3.21116e-08	FOXD4L1	PC-module
ENSG00000187559_LINE3794_FOXD4L3_I_N1	320	2562	8.56531	6.405	1.33729	3.21116e-08	FOXD4L3	PC-module
ENSG00000204779_LINE4068_FOXD4L5_I_N1	320	2562	8.56531	6.405	1.33729	3.21116e-08	FOXD4L5	PC-module
ENSG00000204793_LINE4205_FOXD4L6_I_N1	320	2562	8.56531	6.405	1.33729	3.21116e-08	FOXD4L6	PC-module
ENSG00000129654_LINE6873_FOXJ1_I_N1	320	2562	8.56531	6.405	1.33729	3.21116e-08	FOXJ1	PC-module
ENSG00000183770_LINE8864_FOXL2_I_N1	320	2562	8.56531	6.405	1.33729	3.21116e-08	FOXL2	PC-module
ENSG00000184659_LINE9181_FOXD4L4_I_N1	320	2562	8.56531	6.405	1.33729	3.21116e-08	FOXD4L4	PC-module
ENSG00000204828_LINE10590_FOXD4L2_I_N1	320	2562	8.56531	6.405	1.33729	3.21116e-08	FOXD4L2	PC-module
ENSG00000054598_LINE1936_FOXC1_D_N1	148	1014	3.96146	2.535	1.5627	3.28667e-08	FOXC1	PC-module
ENSG00000170122_LINE2827_FOXD4_I_N1	148	1014	3.96146	2.535	1.5627	3.28667e-08	FOXD4	PC-module
ENSG00000184492_LINE3268_FOXD4L1_I_N1	148	1014	3.96146	2.535	1.5627	3.28667e-08	FOXD4L1	PC-module
ENSG00000187559_LINE3687_FOXD4L3_I_N1	148	1014	3.96146	2.535	1.5627	3.28667e-08	FOXD4L3	PC-module
ENSG00000204779_LINE3961_FOXD4L5_I_N1	148	1014	3.96146	2.535	1.5627	3.28667e-08	FOXD4L5	PC-module
ENSG00000204793_LINE4098_FOXD4L6_I_N1	148	1014	3.96146	2.535	1.5627	3.28667e-08	FOXD4L6	PC-module
ENSG00000129654_LINE6763_FOXJ1_I_N1	148	1014	3.96146	2.535	1.5627	3.28667e-08	FOXJ1	PC-module
ENSG00000183770_LINE8753_FOXL2_I_N1	148	1014	3.96146	2.535	1.5627	3.28667e-08	FOXL2	PC-module
ENSG00000184659_LINE9074_FOXD4L4_I_N1	148	1014	3.96146	2.535	1.5627	3.28667e-08	FOXD4L4	PC-module
ENSG00000204828_LINE10483_FOXD4L2_I_N1	148	1014	3.96146	2.535	1.5627	3.28667e-08	FOXD4L2	PC-module
ENSG00000087903_LINE3244_RFX2_D_N1	165	1161	4.41649	2.9025	1.52162	3.41925e-08	RFX2	PC-module
ENSG00000102145_LINE2073_GATA1_D_N1	135	906	3.61349	2.265	1.59536	3.84348e-08	GATA1	PC-module
ENSG00000185697_LINE2873_MYBL1_D_N1	77	436	2.06103	1.09	1.89085	3.93066e-08	MYBL1	PC-module
ENSG00000100625_LINE2190_SIX4_I	146	1000	3.90792	2.5	1.56317	3.98869e-08	SIX4	PC-module
ENSG00000166949_LINE3324_SMAD3_D_N1	104	650	2.78373	1.625	1.71306	4.11319e-08	SMAD3	PC-module
ENSG00000120693_LINE19390_SMAD9_I_N1	104	650	2.78373	1.625	1.71306	4.11319e-08	SMAD9	PC-module
ENSG00000128645_LINE2316_HOXD1_I	162	1139	4.33619	2.8475	1.52281	4.31977e-08	HOXD1	PC-module
ENSG00000114853_LINE833_ZBTB47_I	242	1851	6.47752	4.6275	1.39979	4.40195e-08	ZBTB47	PC-module
ENSG00000198740_LINE1514_ZNF652_I	242	1851	6.47752	4.6275	1.39979	4.40195e-08	ZNF652	PC-module
ENSG00000185668_LINE2682_POU3F1_D_N1	238	1815	6.37045	4.5375	1.40396	4.46444e-08	POU3F1	PC-module
ENSG00000106852_LINE2232_LHX6_D_N1	133	892	3.55996	2.23	1.59639	4.65454e-08	LHX6	PC-module
ENSG00000185610_LINE2537_DBX2_I	188	1368	5.03212	3.42	1.47138	4.67206e-08	DBX2	PC-module
ENSG00000080298_LINE3239_RFX3_D_N1	161	1132	4.30942	2.83	1.52276	4.76139e-08	RFX3	PC-module
ENSG00000137090_LINE1731_DMRT1_D_N1	175	1254	4.68415	3.135	1.49415	4.76471e-08	DMRT1	PC-module
ENSG00000115297_LINE2269_TLX2_D_N1	221	1663	5.91542	4.1575	1.42283	4.81468e-08	TLX2	PC-module
ENSG00000130675_LINE2327_MNX1_D	306	2443	8.19058	6.1075	1.34107	5.00945e-08	MNX1	PC-module
ENSG00000160967_LINE1705_CUX1_D_N2	71	393	1.90043	0.9825	1.93428	5.18831e-08	CUX1	PC-module
ENSG00000184058_LINE3558_TBX1_D_N1	228	1728	6.10278	4.32	1.41268	5.25626e-08	TBX1	PC-module
ENSG00000133794_LINE179_ARNTL_D_N1	123	811	3.29229	2.0275	1.62382	5.70883e-08	ARNTL	PC-module
ENSG00000204304_LINE2556_PBX2_D	297	2364	7.94968	5.91	1.34512	6.02247e-08	PBX2	PC-module
ENSG00000206315_LINE2562_AL8454643_I	297	2364	7.94968	5.91	1.34512	6.02247e-08	AL8454643	PC-module
ENSG00000224952_LINE2571_BX2846861_I	297	2364	7.94968	5.91	1.34512	6.02247e-08	BX2846861	PC-module
ENSG00000225987_LINE2573_CR8124782_I	297	2364	7.94968	5.91	1.34512	6.02247e-08	CR8124782	PC-module
ENSG00000232005_LINE2588_BX9272396_I	297	2364	7.94968	5.91	1.34512	6.02247e-08	BX9272396	PC-module
ENSG00000236353_LINE2599_CR9338788_I	297	2364	7.94968	5.91	1.34512	6.02247e-08	CR9338788	PC-module
ENSG00000237344_LINE2600_AL6628305_I	297	2364	7.94968	5.91	1.34512	6.02247e-08	AL6628305	PC-module
ENSG00000105717_LINE11892_PBX4_I_N1	297	2364	7.94968	5.91	1.34512	6.02247e-08	PBX4	PC-module
ENSG00000112658_LINE2795_SRF_D_N1	210	1572	5.62099	3.93	1.43028	7.02728e-08	SRF	PC-module
ENSG00000185122_LINE2718_HSF1_D_N1	163	1157	4.36296	2.8925	1.50837	7.38738e-08	HSF1	PC-module
ENSG00000134317_LINE2138_GRHL1_D_N1	95	585	2.54283	1.4625	1.73868	7.66505e-08	GRHL1	PC-module
ENSG00000106038_LINE2221_EVX1_D	128	858	3.42612	2.145	1.59726	8.02465e-08	EVX1	PC-module
ENSG00000101412_LINE1766_E2F1_D_N1	211	1584	5.64775	3.96	1.4262	8.12912e-08	E2F1	PC-module
ENSG00000172818_LINE1168_OVOL1_D	247	1911	6.61135	4.7775	1.38385	8.35478e-08	OVOL1	PC-module
ENSG00000111249_LINE1693_CUX2_D_N1	80	468	2.14133	1.17	1.83019	9.11904e-08	CUX2	PC-module
ENSG00000184302_LINE2534_SIX6_I	150	1049	4.01499	2.6225	1.53098	9.74719e-08	SIX6	PC-module
ENSG00000064195_LINE2175_DLX3_D_N2	146	1015	3.90792	2.5375	1.54007	1.00398e-07	DLX3	PC-module
ENSG00000108813_LINE2252_DLX4_D	146	1015	3.90792	2.5375	1.54007	1.00398e-07	DLX4	PC-module
ENSG00000115844_LINE2275_DLX2_D_N1	146	1015	3.90792	2.5375	1.54007	1.00398e-07	DLX2	PC-module
ENSG00000116132_LINE2281_PRRX1_D_N1	289	2303	7.73555	5.7575	1.34356	1.0185e-07	PRRX1	PC-module
ENSG00000142025_LINE4258_DMRTC2_I_N2	192	1419	5.13919	3.5475	1.44868	1.04074e-07	DMRTC2	PC-module
ENSG00000105717_LINE11877_PBX4_I_N1	213	1608	5.70128	4.02	1.41823	1.08146e-07	PBX4	PC-module
ENSG00000174197_LINE322_MGA_D_N1	147	1026	3.93469	2.565	1.53399	1.15807e-07	MGA	PC-module
ENSG00000143867_LINE963_OSR1_I	141	975	3.77409	2.4375	1.54834	1.20327e-07	OSR1	PC-module
ENSG00000163508_LINE3545_EOMES_D_N1	125	839	3.34582	2.0975	1.59515	1.22086e-07	EOMES	PC-module
ENSG00000143178_LINE3541_TBX19_D	148	1036	3.96146	2.59	1.52952	1.25586e-07	TBX19	PC-module
ENSG00000151650_LINE2394_VENTX_D_N1	261	2050	6.98608	5.125	1.36314	1.30432e-07	VENTX	PC-module
ENSG00000109132_LINE2255_PHOX2B_D_N2	290	2319	7.76231	5.7975	1.33891	1.32319e-07	PHOX2B	PC-module
ENSG00000138083_LINE2358_SIX3_I	161	1150	4.30942	2.875	1.49893	1.33089e-07	SIX3	PC-module
ENSG00000160961_LINE1026_ZNF333_D	164	1178	4.38972	2.945	1.49057	1.46558e-07	ZNF333	PC-module
ENSG00000196233_LINE3181_LCOR_I	339	2782	9.07388	6.955	1.30466	1.49939e-07	LCOR	PC-module
ENSG00000007968_LINE1747_E2F2_D_N1	79	466	2.11456	1.165	1.81507	1.55687e-07	E2F2	PC-module
ENSG00000141510_LINE3150_TP53_D_N1	210	1589	5.62099	3.9725	1.41497	1.57908e-07	TP53	PC-module
ENSG00000163064_LINE2414_EN1_D_N2	236	1826	6.31692	4.565	1.38377	1.64189e-07	EN1	PC-module
ENSG00000005102_LINE2165_MEOX1_D	175	1278	4.68415	3.195	1.46609	1.73218e-07	MEOX1	PC-module
ENSG00000166888_LINE3492_STAT6_D_N1	427	3627	11.4293	9.0675	1.26047	1.77259e-07	STAT6	PC-module
ENSG00000137270_LINE2133_GCM1_D_N1	169	1226	4.52355	3.065	1.47587	1.82448e-07	GCM1	PC-module
ENSG00000172216_LINE498_CEBPB_D_N8	204	1539	5.46039	3.8475	1.4192	1.91453e-07	CEBPB	PC-module
ENSG00000105967_LINE129_TFEC_D	177	1298	4.73769	3.245	1.46	1.95054e-07	TFEC	PC-module
ENSG00000106511_LINE2226_MEOX2_D_N1	301	2435	8.05675	6.0875	1.32349	2.19124e-07	MEOX2	PC-module
ENSG00000119919_LINE2287_NKX23_I	205	1551	5.48715	3.8775	1.41513	2.20302e-07	NKX23	PC-module
ENSG00000120669_LINE260_SOHLH2_I	80	478	2.14133	1.195	1.79191	2.25235e-07	SOHLH2	PC-module
ENSG00000250709_LINE562_C13orf38SOHLH2_I	80	478	2.14133	1.195	1.79191	2.25235e-07	C13orf38SOHLH2	PC-module
ENSG00000131668_LINE2330_BARX1_D_N1	187	1391	5.00535	3.4775	1.43935	2.38418e-07	BARX1	PC-module
ENSG00000114126_LINE1740_TFDP2_I	108	708	2.89079	1.77	1.63322	2.69386e-07	TFDP2	PC-module
ENSG00000183434_LINE1741_TFDP3_I	108	708	2.89079	1.77	1.63322	2.69386e-07	TFDP3	PC-module
ENSG00000198176_LINE1742_TFDP1_D	108	708	2.89079	1.77	1.63322	2.69386e-07	TFDP1	PC-module
ENSG00000107807_LINE2240_TLX1_D_N1	173	1270	4.63062	3.175	1.45846	2.86696e-07	TLX1	PC-module
ENSG00000164438_LINE2429_TLX3_I	173	1270	4.63062	3.175	1.45846	2.86696e-07	TLX3	PC-module
ENSG00000009709_LINE2611_PAX7_D_N2	122	828	3.26552	2.07	1.57755	3.12913e-07	PAX7	PC-module
ENSG00000198517_LINE545_MAFK_D_N3	320	2624	8.56531	6.56	1.30569	3.18916e-07	MAFK	PC-module
ENSG00000221869_LINE558_CEBPD_D_N2	265	2110	7.09315	5.275	1.34467	3.299e-07	CEBPD	PC-module
ENSG00000156150_LINE2400_ALX3_D_N2	158	1141	4.22912	2.8525	1.4826	3.44095e-07	ALX3	PC-module
ENSG00000126778_LINE2315_SIX1_I	108	712	2.89079	1.78	1.62404	3.56501e-07	SIX1	PC-module
ENSG00000182521_LINE3570_TBPL2_I	362	3026	9.68951	7.565	1.28083	3.58652e-07	TBPL2	PC-module
ENSG00000176654_LINE5444_NANOGP1_I_N1	173	1279	4.63062	3.1975	1.4482	4.5321e-07	NANOGP1	PC-module
ENSG00000089116_LINE2188_LHX5_I	284	2296	7.60171	5.74	1.32434	4.63903e-07	LHX5	PC-module
ENSG00000132130_LINE2332_LHX1_I	284	2296	7.60171	5.74	1.32434	4.63903e-07	LHX1	PC-module
ENSG00000168505_LINE2467_GBX2_D_N1	170	1253	4.55032	3.1325	1.45262	4.69259e-07	GBX2	PC-module
ENSG00000115415_LINE3467_STAT1_D_N1	153	1103	4.09529	2.7575	1.48515	4.743e-07	STAT1	PC-module
ENSG00000175727_LINE276_MLXIP_I	135	947	3.61349	2.3675	1.52629	4.98509e-07	MLXIP	PC-module
ENSG00000125816_LINE2311_NKX24_I	241	1899	6.45075	4.7475	1.35877	5.14143e-07	NKX24	PC-module
ENSG00000178951_LINE1237_ZBTB7A_D_N1	114	768	3.05139	1.92	1.58927	5.19353e-07	ZBTB7A	PC-module
ENSG00000165259_LINE2437_HDX_I	212	1636	5.67452	4.09	1.38741	5.83564e-07	HDX	PC-module
ENSG00000180613_LINE2520_GSX2_D	265	2126	7.09315	5.315	1.33455	6.13717e-07	GSX2	PC-module
ENSG00000166478_LINE1065_ZNF143_D_N2	257	2052	6.87901	5.13	1.34094	6.24065e-07	ZNF143	PC-module
ENSG00000125952_LINE74_MAX_D_N1	114	771	3.05139	1.9275	1.58308	6.319e-07	MAX	PC-module
ENSG00000115415_LINE3469_STAT1_D_N1	338	2824	9.04711	7.06	1.28146	8.63439e-07	STAT1	PC-module
ENSG00000113430_LINE2265_IRX4_I	149	1079	3.98822	2.6975	1.47849	8.66101e-07	IRX4	PC-module
ENSG00000159387_LINE2406_IRX6_I	149	1079	3.98822	2.6975	1.47849	8.66101e-07	IRX6	PC-module
ENSG00000123268_LINE383_ATF1_D	91	584	2.43576	1.46	1.66833	9.07788e-07	ATF1	PC-module
ENSG00000102145_LINE2074_GATA1_D_N1	165	1222	4.41649	3.055	1.44566	9.26717e-07	GATA1	PC-module
ENSG00000006377_LINE2166_DLX6_D	147	1064	3.93469	2.66	1.47921	9.95534e-07	DLX6	PC-module
ENSG00000143190_LINE2654_POU2F1_D_N1	177	1331	4.73769	3.3275	1.4238	1.00346e-06	POU2F1	PC-module
ENSG00000163666_LINE2423_HESX1_D_N1	262	2112	7.01285	5.28	1.32819	1.04258e-06	HESX1	PC-module
ENSG00000160199_LINE2409_PKNOX1_D_N1	213	1660	5.70128	4.15	1.3738	1.10693e-06	PKNOX1	PC-module
ENSG00000173253_LINE1736_DMRT2_D	333	2784	8.91328	6.96	1.28064	1.10878e-06	DMRT2	PC-module
ENSG00000215612_LINE2567_HMX1_D	260	2096	6.95931	5.24	1.32811	1.15277e-06	HMX1	PC-module
ENSG00000143171_LINE3008_RXRG_D_N2	107	721	2.86403	1.8025	1.58892	1.15666e-06	RXRG	PC-module
ENSG00000197576_LINE16097_HOXA4_I_N1	157	1156	4.20236	2.89	1.4541	1.20246e-06	HOXA4	PC-module
ENSG00000177045_LINE2505_SIX5_D_N1	294	2418	7.86938	6.045	1.3018	1.27008e-06	SIX5	PC-module
ENSG00000153879_LINE428_CEBPG_D_N2	96	631	2.56959	1.5775	1.6289	1.35898e-06	CEBPG	PC-module
ENSG00000120068_LINE2288_HOXB8_D	231	1832	6.18308	4.58	1.35002	1.43035e-06	HOXB8	PC-module
ENSG00000197576_LINE16153_HOXA4_I_N5	231	1832	6.18308	4.58	1.35002	1.43035e-06	HOXA4	PC-module
ENSG00000135373_LINE1867_EHF_D_N1	698	6383	18.6831	15.9575	1.1708	1.52309e-06	EHF	PC-module
ENSG00000115966_LINE363_ATF2_D_N1	81	509	2.16809	1.2725	1.70381	1.52836e-06	ATF2	PC-module
ENSG00000185630_LINE2538_PBX1_D_N4	204	1586	5.46039	3.965	1.37715	1.58293e-06	PBX1	PC-module
ENSG00000105717_LINE11878_PBX4_I_N4	204	1586	5.46039	3.965	1.37715	1.58293e-06	PBX4	PC-module
ENSG00000106536_LINE2647_POU6F2_D_N1	236	1881	6.31692	4.7025	1.34331	1.58981e-06	POU6F2	PC-module
ENSG00000197921_LINE306_HES5_D_N2	141	1020	3.77409	2.55	1.48004	1.59461e-06	HES5	PC-module
ENSG00000160113_LINE3034_NR2F6_D_N1	121	846	3.23876	2.115	1.53133	1.61877e-06	NR2F6	PC-module
ENSG00000119614_LINE2284_VSX2_D_N3	161	1198	4.30942	2.995	1.43887	1.65565e-06	VSX2	PC-module
ENSG00000057657_LINE617_PRDM1_D_N1	363	3086	9.71627	7.715	1.2594	1.76336e-06	PRDM1	PC-module
ENSG00000128714_LINE2325_HOXD13_D_N1	174	1318	4.65739	3.295	1.41347	1.94173e-06	HOXD13	PC-module
ENSG00000069011_LINE2181_PITX1_D_N3	146	1068	3.90792	2.67	1.46364	1.96021e-06	PITX1	PC-module
ENSG00000143257_LINE3013_NR1I3_D_N1	250	2017	6.69165	5.0425	1.32705	1.97588e-06	NR1I3	PC-module
ENSG00000125492_LINE2310_BARHL1_I	168	1265	4.49679	3.1625	1.42191	2.03702e-06	BARHL1	PC-module
ENSG00000112242_LINE1768_E2F3_D_N1	149	1096	3.98822	2.74	1.45556	2.10935e-06	E2F3	PC-module
ENSG00000197576_LINE16096_HOXA4_I_N1	238	1908	6.37045	4.77	1.33552	2.20197e-06	HOXA4	PC-module
ENSG00000160967_LINE1698_CUX1_D_N1	128	915	3.42612	2.2875	1.49776	2.59893e-06	CUX1	PC-module
ENSG00000148826_LINE14172_NKX62_I_N5	308	2579	8.24411	6.4475	1.27865	3.26764e-06	NKX62	PC-module
ENSG00000138136_LINE2359_LBX1_D	181	1393	4.84475	3.4825	1.39117	3.28689e-06	LBX1	PC-module
ENSG00000106004_LINE2211_HOXA5_D_N1	226	1807	6.04925	4.5175	1.33907	3.30551e-06	HOXA5	PC-module
ENSG00000197576_LINE16098_HOXA4_I_N1	226	1807	6.04925	4.5175	1.33907	3.30551e-06	HOXA4	PC-module
ENSG00000121454_LINE2297_LHX4_I	201	1576	5.38009	3.94	1.3655	3.30635e-06	LHX4	PC-module
ENSG00000167157_LINE2464_PRRX2_D_N2	167	1267	4.47002	3.1675	1.41121	3.41385e-06	PRRX2	PC-module
ENSG00000173976_LINE2487_RAX2_D	167	1267	4.47002	3.1675	1.41121	3.41385e-06	RAX2	PC-module
ENSG00000175329_LINE2496_ISX_D_N2	167	1267	4.47002	3.1675	1.41121	3.41385e-06	ISX	PC-module
ENSG00000185960_LINE2546_SHOX_D_N2	167	1267	4.47002	3.1675	1.41121	3.41385e-06	SHOX	PC-module
ENSG00000043039_LINE2171_BARX2_D	249	2023	6.66488	5.0575	1.31782	3.48175e-06	BARX2	PC-module
ENSG00000135903_LINE2627_PAX3_D_N1	100	679	2.67666	1.6975	1.57682	3.56635e-06	PAX3	PC-module
ENSG00000004848_LINE2163_ARX_D	285	2364	7.62848	5.91	1.29077	3.68366e-06	ARX	PC-module
ENSG00000105392_LINE2200_CRX_D	104	714	2.78373	1.785	1.55951	3.78669e-06	CRX	PC-module
ENSG00000108511_LINE2245_HOXB6_D	248	2017	6.63812	5.0425	1.31643	3.93564e-06	HOXB6	PC-module
ENSG00000143355_LINE2383_LHX9_D_N1	186	1444	4.97859	3.61	1.37911	4.16122e-06	LHX9	PC-module
ENSG00000162624_LINE2410_LHX8_I	168	1283	4.49679	3.2075	1.40196	4.6972e-06	LHX8	PC-module
ENSG00000138795_LINE3405_LEF1_D_N1	262	2154	7.01285	5.385	1.30229	4.75732e-06	LEF1	PC-module
ENSG00000170561_LINE2479_IRX2_D	187	1458	5.00535	3.645	1.37321	5.11613e-06	IRX2	PC-module
ENSG00000164916_LINE2008_FOXK1_D_N1	118	840	3.15846	2.1	1.50403	5.15896e-06	FOXK1	PC-module
ENSG00000170122_LINE2916_FOXD4_I_N5	118	840	3.15846	2.1	1.50403	5.15896e-06	FOXD4	PC-module
ENSG00000184492_LINE3361_FOXD4L1_I_N5	118	840	3.15846	2.1	1.50403	5.15896e-06	FOXD4L1	PC-module
ENSG00000187559_LINE3772_FOXD4L3_I_N5	118	840	3.15846	2.1	1.50403	5.15896e-06	FOXD4L3	PC-module
ENSG00000204779_LINE4046_FOXD4L5_I_N5	118	840	3.15846	2.1	1.50403	5.15896e-06	FOXD4L5	PC-module
ENSG00000204793_LINE4183_FOXD4L6_I_N5	118	840	3.15846	2.1	1.50403	5.15896e-06	FOXD4L6	PC-module
ENSG00000129654_LINE6851_FOXJ1_I_N5	118	840	3.15846	2.1	1.50403	5.15896e-06	FOXJ1	PC-module
ENSG00000183770_LINE8842_FOXL2_I_N5	118	840	3.15846	2.1	1.50403	5.15896e-06	FOXL2	PC-module
ENSG00000184659_LINE9159_FOXD4L4_I_N5	118	840	3.15846	2.1	1.50403	5.15896e-06	FOXD4L4	PC-module
ENSG00000204828_LINE10568_FOXD4L2_I_N5	118	840	3.15846	2.1	1.50403	5.15896e-06	FOXD4L2	PC-module
ENSG00000143355_LINE2384_LHX9_D_N1	245	1998	6.55782	4.995	1.31288	5.47289e-06	LHX9	PC-module
ENSG00000001167_LINE1664_NFYA_D_N1	261	2151	6.98608	5.3775	1.29913	5.94348e-06	NFYA	PC-module
ENSG00000129535_LINE398_NRL_D	280	2331	7.49465	5.8275	1.28608	5.95903e-06	NRL	PC-module
BAD931201_LINE4238_CGBP_I_N1	86	569	2.30193	1.4225	1.61823	6.08345e-06	CGBP	PC-module
ENSG00000154832_LINE1724_CXXC1_D	86	569	2.30193	1.4225	1.61823	6.08345e-06	CXXC1	PC-module
ENSG00000108788_LINE134_MLX_D	97	662	2.59636	1.655	1.5688	6.14615e-06	MLX	PC-module
ENSG00000124920_LINE2878_C11orf9_D	172	1326	4.60385	3.315	1.38879	6.33158e-06	C11orf9	PC-module
ENSG00000143032_LINE2381_BARHL2_D_N2	166	1273	4.44325	3.1825	1.39615	6.77388e-06	BARHL2	PC-module
ENSG00000141510_LINE3149_TP53_D_N2	142	1057	3.80086	2.6425	1.43836	6.79586e-06	TP53	PC-module
ENSG00000073282_LINE3141_TP63_D_N1	144	1076	3.85439	2.69	1.43286	7.18218e-06	TP63	PC-module
ENSG00000168779_LINE2469_SHOX2_D	128	934	3.42612	2.335	1.46729	7.26279e-06	SHOX2	PC-module
ENSG00000068323_LINE84_TFE3_D_N1	131	961	3.50642	2.4025	1.45949	7.4439e-06	TFE3	PC-module
ENSG00000106410_LINE2223_NOBOX_D_N2	196	1550	5.24625	3.875	1.35387	7.49283e-06	NOBOX	PC-module
ENSG00000078399_LINE2186_HOXA9_D_N1	302	2548	8.08351	6.37	1.269	7.53804e-06	HOXA9	PC-module
ENSG00000176842_LINE2501_IRX5_D	211	1690	5.64775	4.225	1.33675	7.81914e-06	IRX5	PC-module
ENSG00000164900_LINE2434_GBX1_D	131	962	3.50642	2.405	1.45797	7.83753e-06	GBX1	PC-module
ENSG00000159556_LINE2407_ISL2_D	170	1313	4.55032	3.2825	1.38624	7.95429e-06	ISL2	PC-module
ENSG00000140044_LINE418_JDP2_D_N2	127	928	3.39936	2.32	1.46524	8.42373e-06	JDP2	PC-module
ENSG00000159184_LINE2405_HOXB13_D_N1	181	1415	4.84475	3.5375	1.36954	8.46925e-06	HOXB13	PC-module
ENSG00000111145_LINE1821_ELK3_D_N1	327	2793	8.75268	6.9825	1.25352	8.78848e-06	ELK3	PC-module
ENSG00000143437_LINE222_ARNT_D_N1	63	386	1.6863	0.965	1.74746	9.36207e-06	ARNT	PC-module
ENSG00000092067_LINE336_CEBPE_D_N1	96	661	2.56959	1.6525	1.55497	9.8695e-06	CEBPE	PC-module
ENSG00000165066_LINE2435_NKX63_I	240	1969	6.42398	4.9225	1.30502	1.0359e-05	NKX63	PC-module
ENSG00000112658_LINE2806_SRF_D_N9	296	2501	7.92291	6.2525	1.26716	1.04252e-05	SRF	PC-module
ENSG00000101216_LINE3292_GMEB2_D_N1	54	316	1.4454	0.79	1.82962	1.04663e-05	GMEB2	PC-module
ENSG00000132604_LINE2851_TERF2_I	162	1250	4.33619	3.125	1.38758	1.22339e-05	TERF2	PC-module
ENSG00000165606_LINE2451_DRGX_D	291	2459	7.78908	6.1475	1.26703	1.25008e-05	DRGX	PC-module
ENSG00000172789_LINE2485_AC0125311_I	276	2316	7.38758	5.79	1.27592	1.26065e-05	AC0125311	PC-module
ENSG00000197576_LINE16129_HOXA4_I_N70	276	2316	7.38758	5.79	1.27592	1.26065e-05	HOXA4	PC-module
ENSG00000235608_LINE2597_NKX11_I	138	1035	3.69379	2.5875	1.42755	1.32979e-05	NKX11	PC-module
ENSG00000151650_LINE2396_VENTX_D_N1	125	920	3.34582	2.3	1.45471	1.39108e-05	VENTX	PC-module
ENSG00000124827_LINE2128_GCM2_D	64	399	1.71306	0.9975	1.71736	1.40468e-05	GCM2	PC-module
ENSG00000164920_LINE1051_OSR2_I	149	1138	3.98822	2.845	1.40184	1.59798e-05	OSR2	PC-module
ENSG00000142025_LINE4260_DMRTC2_I_N1	281	2372	7.52141	5.93	1.26837	1.63611e-05	DMRTC2	PC-module
ENSG00000163132_LINE2417_MSX1_D_N1	136	1023	3.64026	2.5575	1.42337	1.76752e-05	MSX1	PC-module
ENSG00000170370_LINE2476_EMX2_D_N1	120	882	3.21199	2.205	1.45669	1.92374e-05	EMX2	PC-module
ENSG00000156150_LINE2402_ALX3_D_N1	258	2158	6.90578	5.395	1.28003	1.93953e-05	ALX3	PC-module
ENSG00000197576_LINE16121_HOXA4_I_N1	136	1026	3.64026	2.565	1.4192	2.03823e-05	HOXA4	PC-module
ENSG00000135457_LINE2145_TFCP2_D_N1	99	699	2.64989	1.7475	1.51639	2.04881e-05	TFCP2	PC-module
ENSG00000118260_LINE378_CREB1_D_N5	83	563	2.22163	1.4075	1.57842	2.21197e-05	CREB1	PC-module
ENSG00000029153_LINE80_ARNTL2_I	118	868	3.15846	2.17	1.45551	2.32911e-05	ARNTL2	PC-module
ENSG00000179528_LINE2515_LBX2_D_N1	167	1312	4.47002	3.28	1.36281	2.44201e-05	LBX2	PC-module
ENSG00000120075_LINE2289_HOXB5_D	236	1957	6.31692	4.8925	1.29114	2.5038e-05	HOXB5	PC-module
ENSG00000196092_LINE3175_PAX5_D_N1	102	730	2.73019	1.825	1.496	2.7065e-05	PAX5	PC-module
ENSG00000205250_LINE1790_E2F4_D_N1	108	784	2.89079	1.96	1.47489	2.92129e-05	E2F4	PC-module
ENSG00000136630_LINE2355_HLX_I	241	2012	6.45075	5.03	1.28246	3.21781e-05	HLX	PC-module
ENSG00000009950_LINE78_MLXIPL_D_N1	90	629	2.40899	1.5725	1.53195	3.24198e-05	MLXIPL	PC-module
ENSG00000005073_LINE2164_HOXA11_I	147	1137	3.93469	2.8425	1.38424	3.42569e-05	HOXA11	PC-module
ENSG00000163064_LINE2413_EN1_D_N2	124	931	3.31906	2.3275	1.42602	3.73522e-05	EN1	PC-module
ENSG00000106852_LINE2235_LHX6_D_N1	142	1094	3.80086	2.735	1.38971	3.82161e-05	LHX6	PC-module
ENSG00000114439_LINE3367_BBX_I	87	606	2.32869	1.515	1.53709	3.84349e-05	BBX	PC-module
ENSG00000170653_LINE486_ATF7_D	104	754	2.78373	1.885	1.47678	3.85649e-05	ATF7	PC-module
ENSG00000077150_LINE3189_NFKB2_D_N1	300	2584	8.02998	6.46	1.24303	3.92025e-05	NFKB2	PC-module
ENSG00000066136_LINE3604_NFYC_D	234	1952	6.26338	4.88	1.28348	3.97449e-05	NFYC	PC-module
ENSG00000152804_LINE2397_HHEX_I	146	1134	3.90792	2.835	1.37846	4.46236e-05	HHEX	PC-module
ENSG00000124664_LINE1835_SPDEF_D_N2	68	448	1.82013	1.12	1.62511	4.71552e-05	SPDEF	PC-module
ENSG00000133937_LINE2333_GSC_D	120	901	3.21199	2.2525	1.42597	4.94841e-05	GSC	PC-module
ENSG00000139515_LINE2371_PDX1_D_N2	188	1525	5.03212	3.8125	1.3199	4.97086e-05	PDX1	PC-module
ENSG00000180818_LINE2524_HOXC10_D_N1	162	1284	4.33619	3.21	1.35084	5.07554e-05	HOXC10	PC-module
ENSG00000134107_LINE183_BHLHE40_D_N3	97	699	2.59636	1.7475	1.48576	5.46978e-05	BHLHE40	PC-module
ENSG00000001167_LINE1661_NFYA_D_N2	222	1848	5.94218	4.62	1.28619	5.48955e-05	NFYA	PC-module
ENSG00000096401_LINE2834_CDC5L_D_N2	222	1849	5.94218	4.6225	1.28549	5.67341e-05	CDC5L	PC-module
ENSG00000180318_LINE2519_ALX1_D_N2	276	2368	7.38758	5.92	1.2479	6.1359e-05	ALX1	PC-module
ENSG00000123411_LINE879_IKZF4_I	180	1458	4.81799	3.645	1.32181	6.60295e-05	IKZF4	PC-module
ENSG00000185811_LINE1326_IKZF1_D_N3	180	1458	4.81799	3.645	1.32181	6.60295e-05	IKZF1	PC-module
ENSG00000147421_LINE2390_HMBOX1_D	136	1053	3.64026	2.6325	1.38281	6.93058e-05	HMBOX1	PC-module
ENSG00000140836_LINE2374_ZFHX3_D_N1	167	1341	4.47002	3.3525	1.33334	7.69915e-05	ZFHX3	PC-module
ENSG00000171540_LINE2483_OTP_I	193	1587	5.16595	3.9675	1.30207	8.51137e-05	OTP	PC-module
ENSG00000164853_LINE2432_UNCX_D_N1	300	2621	8.02998	6.5525	1.22548	0.00010851	UNCX	PC-module
ENSG00000135363_LINE3655_LMO2_D_N1	96	705	2.56959	1.7625	1.45793	0.000120312	LMO2	PC-module
ENSG00000165588_LINE2448_OTX2_D_N1	126	977	3.37259	2.4425	1.38079	0.000133566	OTX2	PC-module
ENSG00000169953_LINE2710_HSFY2_D_N2	61	405	1.63276	1.0125	1.6126	0.000139225	HSFY2	PC-module
ENSG00000172468_LINE2715_HSFY1_I	61	405	1.63276	1.0125	1.6126	0.000139225	HSFY1	PC-module
ENSG00000197576_LINE16095_HOXA4_I_N1	133	1042	3.55996	2.605	1.36659	0.000139404	HOXA4	PC-module
ENSG00000104856_LINE3201_RELB_D	327	2895	8.75268	7.2375	1.20935	0.000141507	RELB	PC-module
ENSG00000116035_LINE2277_VAX2_D	130	1016	3.47966	2.54	1.36994	0.00014834	VAX2	PC-module
ENSG00000122592_LINE2299_HOXA7_D	120	925	3.21199	2.3125	1.38897	0.000149705	HOXA7	PC-module
ENSG00000197576_LINE16150_HOXA4_I_N1	120	925	3.21199	2.3125	1.38897	0.000149705	HOXA4	PC-module
ENSG00000146592_LINE421_CREB5_I	126	980	3.37259	2.45	1.37657	0.000151979	CREB5	PC-module
ENSG00000016082_LINE2169_ISL1_D	183	1510	4.89829	3.775	1.29756	0.000153969	ISL1	PC-module
ENSG00000123576_LINE2308_ESX1_D_N2	129	1009	3.45289	2.5225	1.36884	0.000162417	ESX1	PC-module
ENSG00000112561_LINE140_TFEB_D_N2	147	1176	3.93469	2.94	1.33833	0.000169852	TFEB	PC-module
ENSG00000170122_LINE2886_FOXD4_I_N1	202	1696	5.40685	4.24	1.2752	0.000187801	FOXD4	PC-module
ENSG00000184492_LINE3331_FOXD4L1_I_N1	202	1696	5.40685	4.24	1.2752	0.000187801	FOXD4L1	PC-module
ENSG00000187559_LINE3742_FOXD4L3_I_N1	202	1696	5.40685	4.24	1.2752	0.000187801	FOXD4L3	PC-module
ENSG00000204779_LINE4016_FOXD4L5_I_N1	202	1696	5.40685	4.24	1.2752	0.000187801	FOXD4L5	PC-module
ENSG00000204793_LINE4153_FOXD4L6_I_N1	202	1696	5.40685	4.24	1.2752	0.000187801	FOXD4L6	PC-module
ENSG00000183770_LINE8812_FOXL2_I_N1	202	1696	5.40685	4.24	1.2752	0.000187801	FOXL2	PC-module
ENSG00000184659_LINE9129_FOXD4L4_I_N1	202	1696	5.40685	4.24	1.2752	0.000187801	FOXD4L4	PC-module
ENSG00000204828_LINE10538_FOXD4L2_I_N1	202	1696	5.40685	4.24	1.2752	0.000187801	FOXD4L2	PC-module
ENSG00000149948_LINE59_HMGA2_D	174	1432	4.65739	3.58	1.30095	0.000194444	HMGA2	PC-module
ENSG00000100987_LINE2192_VSX1_D_N2	142	1136	3.80086	2.84	1.33833	0.000217117	VSX1	PC-module
ENSG00000134438_LINE2337_RAX_D	171	1407	4.57709	3.5175	1.30123	0.000217498	RAX	PC-module
ENSG00000106536_LINE2646_POU6F2_D_N2	232	1988	6.20985	4.97	1.24947	0.00021796	POU6F2	PC-module
ENSG00000095951_LINE680_HIVEP1_D	363	3270	9.71627	8.175	1.18854	0.000230567	HIVEP1	PC-module
ENSG00000127124_LINE1225_HIVEP3_I_N1	363	3270	9.71627	8.175	1.18854	0.000230567	HIVEP3	PC-module
ENSG00000165588_LINE2449_OTX2_D_N2	120	936	3.21199	2.34	1.37265	0.000241105	OTX2	PC-module
ENSG00000134954_LINE1865_ETS1_D_N2	121	946	3.23876	2.365	1.36945	0.000249945	ETS1	PC-module
ENSG00000143032_LINE2380_BARHL2_D_N2	85	623	2.27516	1.5575	1.46078	0.000266833	BARHL2	PC-module
ENSG00000102145_LINE2075_GATA1_D_N1	142	1143	3.80086	2.8575	1.33013	0.000283789	GATA1	PC-module
ENSG00000125618_LINE3159_PAX8_D	153	1248	4.09529	3.12	1.31259	0.000309394	PAX8	PC-module
ENSG00000165891_LINE1774_E2F7_D_N1	154	1260	4.12206	3.15	1.30859	0.000339831	E2F7	PC-module
ENSG00000010030_LINE1801_ETV7_D	399	3649	10.6799	9.1225	1.17072	0.000368083	ETV7	PC-module
ENSG00000115297_LINE2270_TLX2_D_N1	101	774	2.70343	1.935	1.39712	0.000388903	TLX2	PC-module
ENSG00000101883_LINE2195_RHOXF1_D_N2	90	675	2.40899	1.6875	1.42755	0.000389789	RHOXF1	PC-module
ENSG00000196092_LINE3164_PAX5_D_N1	115	902	3.07816	2.255	1.36504	0.000395878	PAX5	PC-module
ENSG00000144355_LINE2389_DLX1_D	155	1275	4.14882	3.1875	1.30159	0.000413814	DLX1	PC-module
ENSG00000185697_LINE2870_MYBL1_D_N1	66	466	1.7666	1.165	1.51639	0.000448649	MYBL1	PC-module
ENSG00000118260_LINE376_CREB1_D_N1	76	554	2.03426	1.385	1.46878	0.000463349	CREB1	PC-module
ENSG00000109381_LINE1818_ELF2_D	611	5800	16.3544	14.5	1.12789	0.000464795	ELF2	PC-module
ENSG00000151650_LINE2395_VENTX_D_N1	98	751	2.62313	1.8775	1.39714	0.000469647	VENTX	PC-module
ENSG00000102908_LINE3199_NFAT5_D_N1	297	2652	7.94968	6.63	1.19905	0.000495406	NFAT5	PC-module
ENSG00000025156_LINE2705_HSF2_D_N1	115	908	3.07816	2.27	1.35602	0.000507059	HSF2	PC-module
ENSG00000109320_LINE3203_NFKB1_D_N1	270	2389	7.22698	5.9725	1.21004	0.000518201	NFKB1	PC-module
ENSG00000123095_LINE165_BHLHE41_D_N2	72	521	1.92719	1.3025	1.47961	0.000521466	BHLHE41	PC-module
ENSG00000179388_LINE1241_EGR3_D_N2	108	845	2.89079	2.1125	1.36842	0.000533988	EGR3	PC-module
ENSG00000250542_LINE569_ENSG00000250542_I	63	443	1.6863	1.1075	1.52261	0.000534533	ENSG00000250542	PC-module
ENSG00000115507_LINE2272_OTX1_D_N1	85	637	2.27516	1.5925	1.42867	0.000541594	OTX1	PC-module
ENSG00000167967_LINE1107_E4F1_D	48	316	1.2848	0.79	1.62632	0.00055457	E4F1	PC-module
ENSG00000170577_LINE2480_SIX2_I	83	622	2.22163	1.555	1.4287	0.000623911	SIX2	PC-module
ENSG00000151702_LINE1888_FLI1_D_N1	399	3677	10.6799	9.1925	1.1618	0.000651294	FLI1	PC-module
ENSG00000063515_LINE2174_GSC2_D	110	869	2.94433	2.1725	1.35527	0.000674736	GSC2	PC-module
ENSG00000179528_LINE2514_LBX2_D_N1	131	1066	3.50642	2.665	1.31573	0.000732935	LBX2	PC-module
ENSG00000197587_LINE2552_DMBX1_D	99	771	2.64989	1.9275	1.37478	0.000760071	DMBX1	PC-module
ENSG00000108924_LINE356_HLF_D_N4	108	854	2.89079	2.135	1.354	0.00077519	HLF	PC-module
ENSG00000120094_LINE2292_HOXB1_D	170	1438	4.55032	3.595	1.26574	0.000819809	HOXB1	PC-module
ENSG00000176165_LINE2025_FOXG1_D_N1	147	1221	3.93469	3.0525	1.28901	0.000859921	FOXG1	PC-module
ENSG00000037965_LINE2170_HOXC8_D	187	1603	5.00535	4.0075	1.249	0.000874569	HOXC8	PC-module
ENSG00000167081_LINE2461_PBX3_D_N2	216	1889	5.78158	4.7225	1.22426	0.00102416	PBX3	PC-module
ENSG00000105717_LINE11886_PBX4_I_N1	216	1889	5.78158	4.7225	1.22426	0.00102416	PBX4	PC-module
ENSG00000052850_LINE2173_ALX4_D	242	2144	6.47752	5.36	1.20849	0.0010638	ALX4	PC-module
ENSG00000215271_LINE2566_HOMEZ_D	132	1086	3.53319	2.715	1.30136	0.00107054	HOMEZ	PC-module
ENSG00000198911_LINE311_SREBF2_D_N1	99	781	2.64989	1.9525	1.35718	0.00115742	SREBF2	PC-module
ENSG00000106689_LINE2227_LHX2_D_N2	141	1174	3.77409	2.935	1.28589	0.00119008	LHX2	PC-module
ENSG00000120087_LINE2290_HOXB7_D	238	2111	6.37045	5.2775	1.2071	0.00123822	HOXB7	PC-module
ENSG00000204595_LINE2559_DPRX_D_N2	88	682	2.35546	1.705	1.3815	0.00124236	DPRX	PC-module
ENSG00000177485_LINE1208_ZBTB33_D_N1	72	538	1.92719	1.345	1.43286	0.0012645	ZBTB33	PC-module
ENSG00000137492_LINE3592_PRKRIR_D	116	942	3.10493	2.355	1.31844	0.00132368	PRKRIR	PC-module
ENSG00000169840_LINE2470_GSX1_D	187	1618	5.00535	4.045	1.23742	0.00134167	GSX1	PC-module
ENSG00000128713_LINE2322_HOXD11_D_N1	120	980	3.21199	2.45	1.31102	0.00135292	HOXD11	PC-module
ENSG00000066336_LINE1813_SPI1_D_N5	1436	14474	38.4368	36.185	1.06223	0.00144015	SPI1	PC-module
ENSG00000164853_LINE2433_UNCX_D_N1	175	1506	4.68415	3.765	1.24413	0.00149068	UNCX	PC-module
ENSG00000174576_LINE275_NPAS4_I	51	358	1.3651	0.895	1.52525	0.00163796	NPAS4	PC-module
ENSG00000116132_LINE2279_PRRX1_D_N2	136	1138	3.64026	2.845	1.27953	0.00173021	PRRX1	PC-module
ENSG00000157557_LINE1909_ETS2_D	451	4263	12.0717	10.6575	1.1327	0.00203704	ETS2	PC-module
ENSG00000164778_LINE2430_EN2_D_N2	166	1433	4.44325	3.5825	1.24027	0.00220421	EN2	PC-module
ENSG00000136944_LINE2356_LMX1B_D_N2	280	2551	7.49465	6.3775	1.17517	0.0022369	LMX1B	PC-module
ENSG00000184271_LINE2531_POU6F1_D_N1	116	957	3.10493	2.3925	1.29777	0.00226439	POU6F1	PC-module
ENSG00000125817_LINE1666_CENPB_D	42	286	1.1242	0.715	1.5723	0.00226713	CENPB	PC-module
ENSG00000112242_LINE1771_E2F3_D_N1	47	329	1.25803	0.8225	1.52952	0.00229141	E2F3	PC-module
ENSG00000162761_LINE2411_LMX1A_D	160	1377	4.28266	3.4425	1.24405	0.00232082	LMX1A	PC-module
ENSG00000078399_LINE2184_HOXA9_D_N1	141	1195	3.77409	2.9875	1.26329	0.00233308	HOXA9	PC-module
ENSG00000112246_LINE139_SIM1_I	56	408	1.49893	1.02	1.46954	0.00235547	SIM1	PC-module
ENSG00000130751_LINE178_NPAS1_I	56	408	1.49893	1.02	1.46954	0.00235547	NPAS1	PC-module
ENSG00000151322_LINE225_NPAS3_I	56	408	1.49893	1.02	1.46954	0.00235547	NPAS3	PC-module
ENSG00000159263_LINE238_SIM2_I	56	408	1.49893	1.02	1.46954	0.00235547	SIM2	PC-module
ENSG00000250811_LINE320_ENSG00000250811_I	56	408	1.49893	1.02	1.46954	0.00235547	ENSG00000250811	PC-module
ENSG00000144852_LINE3016_NR1I2_D_N1	191	1681	5.11242	4.2025	1.21652	0.00256829	NR1I2	PC-module
ENSG00000183072_LINE2527_NKX25_D_N1	140	1189	3.74732	2.9725	1.26066	0.0026026	NKX25	PC-module
ENSG00000163435_LINE1920_ELF3_D_N1	573	5527	15.3373	13.8175	1.10999	0.002799	ELF3	PC-module
ENSG00000112242_LINE1770_E2F3_D_N1	88	706	2.35546	1.765	1.33454	0.0033583	E2F3	PC-module
ENSG00000115966_LINE362_ATF2_D_N1	33	216	0.883298	0.54	1.63574	0.00338567	ATF2	PC-module
ENSG00000160967_LINE1703_CUX1_D_N1	68	523	1.82013	1.3075	1.39207	0.00343869	CUX1	PC-module
ENSG00000185155_LINE2536_MIXL1_D	175	1538	4.68415	3.845	1.21825	0.00357545	MIXL1	PC-module
ENSG00000102145_LINE2084_GATA1_D_N1	183	1616	4.89829	4.04	1.21245	0.00357996	GATA1	PC-module
ENSG00000215754_LINE2568_ENSG00000215754_I	263	2410	7.03961	6.025	1.1684	0.00401479	ENSG00000215754	PC-module
ENSG00000217642_LINE2569_ENSG00000217642_I	263	2410	7.03961	6.025	1.1684	0.00401479	ENSG00000217642	PC-module
ENSG00000224558_LINE2570_ENSG00000224558_I	263	2410	7.03961	6.025	1.1684	0.00401479	ENSG00000224558	PC-module
ENSG00000225958_LINE2572_ENSG00000225958_I	263	2410	7.03961	6.025	1.1684	0.00401479	ENSG00000225958	PC-module
ENSG00000226866_LINE2574_ENSG00000226866_I	263	2410	7.03961	6.025	1.1684	0.00401479	ENSG00000226866	PC-module
ENSG00000227476_LINE2576_DUX4L5_I	263	2410	7.03961	6.025	1.1684	0.00401479	DUX4L5	PC-module
ENSG00000227522_LINE2577_ENSG00000227522_I	263	2410	7.03961	6.025	1.1684	0.00401479	ENSG00000227522	PC-module
ENSG00000227904_LINE2578_DUX4L2_I	263	2410	7.03961	6.025	1.1684	0.00401479	DUX4L2	PC-module
ENSG00000228114_LINE2579_DUX4L3_I	263	2410	7.03961	6.025	1.1684	0.00401479	DUX4L3	PC-module
ENSG00000228188_LINE2580_DUX4L6_I	263	2410	7.03961	6.025	1.1684	0.00401479	DUX4L6	PC-module
ENSG00000228710_LINE2581_ENSG00000228710_I	263	2410	7.03961	6.025	1.1684	0.00401479	ENSG00000228710	PC-module
ENSG00000229617_LINE2583_CT4768282_I	263	2410	7.03961	6.025	1.1684	0.00401479	CT4768282	PC-module
ENSG00000230380_LINE2584_ENSG00000230380_I	263	2410	7.03961	6.025	1.1684	0.00401479	ENSG00000230380	PC-module
ENSG00000230776_LINE2586_ENSG00000230776_I	263	2410	7.03961	6.025	1.1684	0.00401479	ENSG00000230776	PC-module
ENSG00000231089_LINE2587_AL5921702_I	263	2410	7.03961	6.025	1.1684	0.00401479	AL5921702	PC-module
ENSG00000232923_LINE2590_ENSG00000232923_I	263	2410	7.03961	6.025	1.1684	0.00401479	ENSG00000232923	PC-module
ENSG00000233294_LINE2591_ENSG00000233294_I	263	2410	7.03961	6.025	1.1684	0.00401479	ENSG00000233294	PC-module
ENSG00000233361_LINE2592_ENSG00000233361_I	263	2410	7.03961	6.025	1.1684	0.00401479	ENSG00000233361	PC-module
ENSG00000233698_LINE2593_ENSG00000233698_I	263	2410	7.03961	6.025	1.1684	0.00401479	ENSG00000233698	PC-module
ENSG00000233794_LINE2594_ENSG00000233794_I	263	2410	7.03961	6.025	1.1684	0.00401479	ENSG00000233794	PC-module
ENSG00000234550_LINE2596_ENSG00000234550_I	263	2410	7.03961	6.025	1.1684	0.00401479	ENSG00000234550	PC-module
ENSG00000236207_LINE2598_ENSG00000236207_I	263	2410	7.03961	6.025	1.1684	0.00401479	ENSG00000236207	PC-module
ENSG00000237516_LINE2601_ENSG00000237516_I	263	2410	7.03961	6.025	1.1684	0.00401479	ENSG00000237516	PC-module
ENSG00000250589_LINE2602_ENSG00000250589_I	263	2410	7.03961	6.025	1.1684	0.00401479	ENSG00000250589	PC-module
ENSG00000260596_LINE2603_DUX4_D	263	2410	7.03961	6.025	1.1684	0.00401479	DUX4	PC-module
DUX1_HUMAN_LINE11277_DUX1_I	263	2410	7.03961	6.025	1.1684	0.00401479	LINE11277	PC-module
DUX3_HUMAN_LINE11282_DUX3_I	263	2410	7.03961	6.025	1.1684	0.00401479	LINE11282	PC-module
ENSG00000115816_LINE3645_CEBPZ_D	238	2162	6.37045	5.405	1.17862	0.00403222	CEBPZ	PC-module
ENSG00000160967_LINE1704_CUX1_D_N1	76	600	2.03426	1.5	1.35617	0.00407947	CUX1	PC-module
ENSG00000053254_LINE2563_FOXN3_I_N1	138	1185	3.69379	2.9625	1.24685	0.00409887	FOXN3	PC-module
ENSG00000170802_LINE7896_FOXN2_I_N1	138	1185	3.69379	2.9625	1.24685	0.00409887	FOXN2	PC-module
ENSG00000197576_LINE16112_HOXA4_I_N1	118	998	3.15846	2.495	1.26592	0.00469511	HOXA4	PC-module
ENSG00000117707_LINE3183_PROX1_D	91	747	2.43576	1.8675	1.30429	0.00546541	PROX1	PC-module
ENSG00000109072_LINE2253_VTN_I	188	1684	5.03212	4.21	1.19528	0.00570562	VTN	PC-module
ENSG00000204527_LINE2558_DUXA_D	220	2000	5.88865	5	1.17773	0.00573814	DUXA	PC-module
ENSG00000106852_LINE2233_LHX6_D_N1	121	1035	3.23876	2.5875	1.25169	0.00605996	LHX6	PC-module
ENSG00000105997_LINE2210_HOXA3_D	72	573	1.92719	1.4325	1.34534	0.00611919	HOXA3	PC-module
ENSG00000197576_LINE16099_HOXA4_I_N1	72	573	1.92719	1.4325	1.34534	0.00611919	HOXA4	PC-module
ENSG00000179348_LINE2110_GATA2_D_N1	54	410	1.4454	1.025	1.41014	0.00649107	GATA2	PC-module
ENSG00000101216_LINE3293_GMEB2_D_N1	26	167	0.695931	0.4175	1.6669	0.00670613	GMEB2	PC-module
ENSG00000163508_LINE3546_EOMES_D_N1	82	669	2.19486	1.6725	1.31232	0.00688226	EOMES	PC-module
ENSG00000162924_LINE3217_REL_D_N3	264	2448	7.06638	6.12	1.15464	0.00700517	REL	PC-module
ENSG00000106004_LINE2212_HOXA5_D_N1	168	1499	4.49679	3.7475	1.19994	0.00747677	HOXA5	PC-module
ENSG00000123388_LINE2302_HOXC11_D_N2	132	1155	3.53319	2.8875	1.22362	0.0089896	HOXC11	PC-module
ENSG00000143437_LINE220_ARNT_D_N2	60	474	1.606	1.185	1.35527	0.00989387	ARNT	PC-module
ENSG00000160967_LINE1706_CUX1_D_N1	48	365	1.2848	0.9125	1.408	0.0100616	CUX1	PC-module
ENSG00000142539_LINE1877_SPIB_D_N1	820	8187	21.9486	20.4675	1.07236	0.0101532	SPIB	PC-module
ENSG00000137270_LINE2132_GCM1_D_N4	82	680	2.19486	1.7	1.29109	0.0102105	GCM1	PC-module
ENSG00000109320_LINE3205_NFKB1_D_N1	281	2648	7.52141	6.62	1.13617	0.0119007	NFKB1	PC-module
ENSG00000214513_LINE2565_NOTO_D	142	1273	3.80086	3.1825	1.1943	0.0150743	NOTO	PC-module
ENSG00000092067_LINE337_CEBPE_D_N1	146	1313	3.90792	3.2825	1.19053	0.0153166	CEBPE	PC-module
ENSG00000133740_LINE1773_E2F5_D	42	324	1.1242	0.81	1.3879	0.0189715	E2F5	PC-module
ENSG00000075891_LINE2616_PAX2_D_N1	145	1313	3.88116	3.2825	1.18238	0.0192291	PAX2	PC-module
ENSG00000007968_LINE1745_E2F2_D_N1	78	663	2.08779	1.6575	1.2596	0.0205275	E2F2	PC-module
ENSG00000197062_LINE3797_ZNF187_I	86	743	2.30193	1.8575	1.23926	0.0226565	ZNF187	PC-module
ENSG00000185697_LINE2871_MYBL1_D_N1	39	301	1.0439	0.7525	1.38724	0.0231948	MYBL1	PC-module
ENSG00000105991_LINE2207_HOXA1_D_N1	184	1710	4.92505	4.275	1.15206	0.0232858	HOXA1	PC-module
ENSG00000176182_LINE2869_MYPOP_I	60	496	1.606	1.24	1.29516	0.0233947	MYPOP	PC-module
ENSG00000170166_LINE2471_HOXD4_D	245	2326	6.55782	5.815	1.12774	0.0240765	HOXD4	PC-module
ENSG00000197576_LINE16156_HOXA4_I_N1	245	2326	6.55782	5.815	1.12774	0.0240765	HOXA4	PC-module
ENSG00000012048_LINE1796_BRCA1_D_N2	46	367	1.23126	0.9175	1.34198	0.0250747	BRCA1	PC-module
ENSG00000135903_LINE2625_PAX3_D_N1	52	423	1.39186	1.0575	1.31618	0.0252795	PAX3	PC-module
ENSG00000151702_LINE1885_FLI1_D_N2	61	509	1.63276	1.2725	1.28311	0.0265447	FLI1	PC-module
ENSG00000244405_LINE1930_ETV5_D_N1	327	3169	8.75268	7.9225	1.10479	0.027287	ETV5	PC-module
ENSG00000100811_LINE705_YY1_D_N1	98	868	2.62313	2.17	1.20881	0.0287638	YY1	PC-module
ENSG00000179059_LINE3473_ZFP42_I_N3	98	868	2.62313	2.17	1.20881	0.0287638	ZFP42	PC-module
ENSG00000151702_LINE1884_FLI1_D_N2	132	1203	3.53319	3.0075	1.17479	0.029137	FLI1	PC-module
BAD931201_LINE1717_CGBP_D_N3	43	344	1.15096	0.86	1.33833	0.0306167	CGBP	PC-module
ENSG00000205250_LINE1791_E2F4_D_N1	68	581	1.82013	1.4525	1.2531	0.0316665	E2F4	PC-module
ENSG00000007968_LINE1746_E2F2_D_N1	85	748	2.27516	1.87	1.21666	0.0343741	E2F2	PC-module
ENSG00000101057_LINE2838_MYBL2_D_N1	40	321	1.07066	0.8025	1.33416	0.0374439	MYBL2	PC-module
ENSG00000157554_LINE1904_ERG_D_N2	68	588	1.82013	1.47	1.23818	0.0392955	ERG	PC-module
ENSG00000106331_LINE2623_PAX4_D_N2	81	717	2.16809	1.7925	1.20954	0.0426359	PAX4	PC-module
ENSG00000170178_LINE2473_HOXD12_D_N2	83	738	2.22163	1.845	1.20413	0.0443197	HOXD12	PC-module
ENSG00000101057_LINE2836_MYBL2_D_N1	48	403	1.2848	1.0075	1.27523	0.0485633	MYBL2	PC-module
ENSG00000164330_LINE255_EBF1_D_N1	264	2568	7.06638	6.42	1.10068	0.0500773	EBF1	PC-module
ENSG00000162419_LINE3299_GMEB1_D	21	154	0.562099	0.385	1.46	0.0504699	GMEB1	PC-module
ENSG00000117036_LINE1822_ETV3_D	145	1360	3.88116	3.4	1.14152	0.0507611	ETV3	PC-module
ENSG00000112658_LINE2808_SRF_D_N2	108	995	2.89079	2.4875	1.16213	0.0563143	SRF	PC-module
ENSG00000120837_LINE3650_NFYB_D_N2	210	2027	5.62099	5.0675	1.10922	0.0585226	NFYB	PC-module
ENSG00000165156_LINE2436_ZHX1_D	37	307	0.990364	0.7675	1.29038	0.0655318	ZHX1	PC-module
ENSG00000101057_LINE2837_MYBL2_D_N1	37	311	0.990364	0.7775	1.27378	0.0759613	MYBL2	PC-module
ENSG00000185697_LINE2872_MYBL1_D_N1	36	305	0.963597	0.7625	1.26373	0.0861833	MYBL1	PC-module
ENSG00000136367_LINE2354_ZFHX2_D	107	1008	2.86403	2.52	1.13652	0.0895573	ZFHX2	PC-module
ENSG00000173039_LINE3227_RELA_D_N13	349	3500	9.34154	8.75	1.0676	0.0953055	RELA	PC-module
ENSG00000101412_LINE1763_E2F1_D_N3	32	270	0.856531	0.675	1.26893	0.0966348	E2F1	PC-module
ENSG00000179059_LINE3477_ZFP42_I_N14	228	2252	6.10278	5.63	1.08398	0.10132	ZFP42	PC-module
ENSG00000006468_LINE1799_ETV1_D	99	942	2.64989	2.355	1.12522	0.117766	ETV1	PC-module
ENSG00000157554_LINE1903_ERG_D_N3	185	1822	4.95182	4.555	1.08712	0.119631	ERG	PC-module
ENSG00000101412_LINE1765_E2F1_D_N1	81	764	2.16809	1.91	1.13513	0.126477	E2F1	PC-module
ENSG00000163497_LINE1922_FEV_D_N1	500	5112	13.3833	12.78	1.04721	0.12864	FEV	PC-module
ENSG00000101216_LINE3291_GMEB2_D_N2	24	206	0.642398	0.515	1.24738	0.153218	GMEB2	PC-module
ENSG00000123407_LINE2307_HOXC12_D_N1	83	797	2.22163	1.9925	1.11499	0.160666	HOXC12	PC-module
ENSG00000138336_LINE1723_TET1_D	24	208	0.642398	0.52	1.23538	0.164522	TET1	PC-module
ENSG00000109320_LINE3207_NFKB1_D_N1	142	1405	3.80086	3.5125	1.08209	0.168541	NFKB1	PC-module
ENSG00000118058_LINE1721_MLL_D	56	528	1.49893	1.32	1.13555	0.175102	MLL	PC-module
ENSG00000100811_LINE701_YY1_D_N9	165	1646	4.41649	4.115	1.07327	0.175505	YY1	PC-module
ENSG00000109320_LINE3202_NFKB1_D_N3	359	3685	9.60921	9.2125	1.04306	0.196913	NFKB1	PC-module
ENSG00000101412_LINE1750_E2F1_D_N1	31	284	0.829764	0.71	1.16868	0.205257	E2F1	PC-module
ENSG00000075891_LINE2612_PAX2_D_N1	81	791	2.16809	1.9775	1.09638	0.205383	PAX2	PC-module
ENSG00000106459_LINE3634_NRF1_D_N3	82	804	2.19486	2.01	1.09197	0.214596	NRF1	PC-module
ENSG00000119138_LINE843_KLF9_I	25	226	0.669165	0.565	1.18436	0.214759	KLF9	PC-module
ENSG00000175832_LINE1926_ETV4_D_N1	113	1125	3.02463	2.8125	1.07542	0.218549	ETV4	PC-module
ENSG00000007372_LINE2605_PAX6_D_N3	134	1343	3.58672	3.3575	1.06827	0.219418	PAX6	PC-module
ENSG00000160967_LINE1700_CUX1_D_N2	14	119	0.374732	0.2975	1.2596	0.220165	CUX1	PC-module
ENSG00000196092_LINE3170_PAX5_D_N8	228	2329	6.10278	5.8225	1.04814	0.230938	PAX5	PC-module
ENSG00000101412_LINE1749_E2F1_D_N1	46	447	1.23126	1.1175	1.1018	0.265498	E2F1	PC-module
ENSG00000101057_LINE2835_MYBL2_D_N1	31	295	0.829764	0.7375	1.1251	0.271197	MYBL2	PC-module
ENSG00000154727_LINE1896_GABPA_D_N7	179	1838	4.79122	4.595	1.0427	0.285197	GABPA	PC-module
ENSG00000163497_LINE1921_FEV_D_N1	140	1434	3.74732	3.585	1.04528	0.300563	FEV	PC-module
ENSG00000177463_LINE3097_NR2C2_D_N4	145	1495	3.88116	3.7375	1.03844	0.326355	NR2C2	PC-module
ENSG00000126767_LINE1848_ELK1_D_N1	58	584	1.55246	1.46	1.06333	0.330473	ELK1	PC-module
ENSG00000126767_LINE1846_ELK1_D_N6	95	978	2.54283	2.445	1.04001	0.358113	ELK1	PC-module
ENSG00000134954_LINE1864_ETS1_D_N5	110	1138	2.94433	2.845	1.03491	0.365594	ETS1	PC-module
ENSG00000007372_LINE2608_PAX6_D_N1	139	1446	3.72056	3.615	1.0292	0.371698	PAX6	PC-module
ENSG00000115507_LINE2273_OTX1_D_N2	17	167	0.455032	0.4175	1.0899	0.392017	OTX1	PC-module
ENSG00000169953_LINE2711_HSFY2_D_N1	22	219	0.588865	0.5475	1.07555	0.392546	HSFY2	PC-module
ENSG00000139083_LINE1875_ETV6_D_N1	281	2970	7.52141	7.425	1.01298	0.416625	ETV6	PC-module
ENSG00000106546_LINE133_AHR_D_N1	36	373	0.963597	0.9325	1.03335	0.443639	AHR	PC-module
ENSG00000230797_LINE1592_YY2_D_N2	108	1139	2.89079	2.8475	1.0152	0.448896	YY2	PC-module
ENSG00000077150_LINE3188_NFKB2_D_N1	162	1721	4.33619	4.3025	1.00783	0.470234	NFKB2	PC-module
ENSG00000244405_LINE1929_ETV5_D_N1	87	921	2.32869	2.3025	1.01138	0.472255	ETV5	PC-module
ENSG00000124664_LINE1834_SPDEF_D_N2	74	786	1.98073	1.965	1.008	0.489235	SPDEF	PC-module
ENSG00000171169_LINE2768_NAIF1_I	28	295	0.749465	0.7375	1.01622	0.493495	NAIF1	PC-module
ENSG00000105722_LINE1816_ERF_D	188	2010	5.03212	5.025	1.00142	0.503515	ERF	PC-module
ENSG00000158711_LINE1910_ELK4_D_N5	195	2096	5.21949	5.24	0.996085	0.535207	ELK4	PC-module
ENSG00000165891_LINE1775_E2F7_D_N1	59	640	1.57923	1.6	0.987018	0.562457	E2F7	PC-module
ENSG00000111145_LINE1820_ELK3_D_N1	107	1173	2.86403	2.9325	0.97665	0.617776	ELK3	PC-module
ENSG00000105672_LINE1815_ETV2_D	229	2498	6.12955	6.245	0.981513	0.630929	ETV2	PC-module
ENSG00000115112_LINE11242_TFCP2L1_I_N1	13	148	0.347966	0.37	0.940448	0.633365	TFCP2L1	PC-module
ENSG00000214717_LINE3702_ZBED1_D	12	144	0.321199	0.36	0.89222	0.702614	ZBED1	PC-module
ENSG00000230797_LINE1593_YY2_D_N1	79	896	2.11456	2.24	0.944	0.72326	YY2	PC-module
ENSG00000179059_LINE3476_ZFP42_I_N1	79	896	2.11456	2.24	0.944	0.72326	ZFP42	PC-module
ENSG00000089094_LINE1718_KDM2B_D	24	287	0.642398	0.7175	0.895329	0.74471	KDM2B	PC-module
ENSG00000112242_LINE1769_E2F3_D_N1	52	606	1.39186	1.515	0.918721	0.760674	E2F3	PC-module
ENSG00000235187_LINE1928_ENSG00000235187_I	144	1662	3.85439	4.155	0.927651	0.843861	ENSG00000235187	PC-module
ENSG00000198807_LINE3179_PAX9_D	102	1195	2.73019	2.9875	0.913872	0.846496	PAX9	PC-module
ENSG00000125813_LINE3161_PAX1_D	85	1028	2.27516	2.57	0.885276	0.895999	PAX1	PC-module
ENSG00000151702_LINE1882_FLI1_D_N1	660	7425	17.666	18.5625	0.951701	0.934125	FLI1	PC-module
ENSG00000102034_LINE1814_ELF4_D	170	2025	4.55032	5.0625	0.898829	0.939769	ELF4	PC-module
ENSG00000172273_LINE1160_HINFP_D_N3	17	251	0.455032	0.6275	0.725151	0.940159	HINFP	PC-module
ENSG00000007968_LINE1743_E2F2_D_N1	19	319	0.508565	0.7975	0.637699	0.989327	E2F2	PC-module
ENSG00000075891_LINE2615_PAX2_D_N1	83	1133	2.22163	2.8325	0.784334	0.993564	PAX2	PC-module
ENSG00000120690_LINE1828_ELF1_D_N8	218	2717	5.83512	6.7925	0.859053	0.994146	ELF1	PC-module
ENSG00000175832_LINE1927_ETV4_D_N1	632	7387	16.9165	18.4675	0.916014	0.995481	ETV4	PC-module
ENSG00000166211_LINE1923_SPIC_D	681	7935	18.2281	19.8375	0.918868	0.995779	SPIC	PC-module
ENSG00000163435_LINE1919_ELF3_D_N2	190	2428	5.08565	6.07	0.837834	0.996928	ELF3	PC-module
ENSG00000135373_LINE1869_EHF_D_N2	169	2324	4.52355	5.81	0.778581	0.999884	EHF	PC-module
ENSG00000139083_LINE1876_ETV6_D_N1	299	3974	8.00321	9.935	0.805557	0.999991	ETV6	PC-module
ENSG00000135374_LINE1873_ELF5_D_N3	303	4250	8.11028	10.625	0.76332	1	ELF5	PC-module
ENSG00000066336_LINE1811_SPI1_D_N1	681	9015	18.2281	22.5375	0.808788	1	SPI1	PC-module
ENSG00000142539_LINE1880_SPIB_D_N2	692	9584	18.5225	23.96	0.773059	1	SPIB	PC-module
ENSG00000124092_LINE881_CTCFL_D	395	6172	10.5728	15.43	0.685211	1	CTCFL	PC-module
ENSG00000102974_LINE747_CTCF_D_N67	510	8894	13.651	22.235	0.61394	1	CTCF	PC-module
GCBC MODULE
motif	observed	background	percent.observed	percent.background	fold.enrichment	pvalue	motif.name	Module
ENSG00000028277_LINE2631_POU2F2_D_N7	1348	7380	43.8517	18.45	2.37678	4.69172e-254	POU2F2	GCBC-Module
ENSG00000137709_LINE2649_POU2F3_D_N1	1229	6723	39.9805	16.8075	2.37873	2.40556e-225	POU2F3	GCBC-Module
ENSG00000212993_LINE2696_POU5F1B_D_N1	1229	6723	39.9805	16.8075	2.37873	2.40556e-225	POU5F1B	GCBC-Module
ENSG00000164330_LINE251_EBF1_D_N2	950	4392	30.9044	10.98	2.8146	2.9992e-219	EBF1	GCBC-Module
ENSG00000184486_LINE2679_POU3F2_D_N1	1203	6917	39.1347	17.2925	2.2631	5.39097e-199	POU3F2	GCBC-Module
ENSG00000143190_LINE2665_POU2F1_D_N5	1159	6527	37.7033	16.3175	2.31061	1.11934e-197	POU2F1	GCBC-Module
ENSG00000112592_LINE3568_TBP_D_N1	1120	6173	36.4346	15.4325	2.3609	2.35413e-197	TBP	GCBC-Module
ENSG00000064835_LINE2642_POU1F1_D_N1	1212	7064	39.4275	17.66	2.23259	1.75865e-195	POU1F1	GCBC-Module
ENSG00000185668_LINE2683_POU3F1_D_N1	1222	7180	39.7528	17.95	2.21464	2.44259e-194	POU3F1	GCBC-Module
ENSG00000143190_LINE2655_POU2F1_D_N1	1359	8759	44.2095	21.8975	2.01893	5.58205e-183	POU2F1	GCBC-Module
ENSG00000143190_LINE2661_POU2F1_D_N1	1086	6168	35.3286	15.42	2.29109	4.57321e-179	POU2F1	GCBC-Module
ENSG00000196767_LINE2686_POU3F4_D_N1	1054	5911	34.2876	14.7775	2.32026	6.7548e-177	POU3F4	GCBC-Module
ENSG00000206454_LINE6129_AL7735441_I_N2	1054	5911	34.2876	14.7775	2.32026	6.7548e-177	AL7735441	GCBC-Module
ENSG00000229094_LINE6145_CR3882292_I_N2	1054	5911	34.2876	14.7775	2.32026	6.7548e-177	CR3882292	GCBC-Module
ENSG00000233911_LINE6162_AL6628334_I_N2	1054	5911	34.2876	14.7775	2.32026	6.7548e-177	AL6628334	GCBC-Module
ENSG00000235068_LINE6176_CR7598154_I_N2	1054	5911	34.2876	14.7775	2.32026	6.7548e-177	CR7598154	GCBC-Module
ENSG00000237582_LINE6190_BX0885802_I_N2	1054	5911	34.2876	14.7775	2.32026	6.7548e-177	BX0885802	GCBC-Module
ENSG00000230336_LINE17155_CR8477943_I_N2	1054	5911	34.2876	14.7775	2.32026	6.7548e-177	CR8477943	GCBC-Module
ENSG00000198914_LINE2689_POU3F3_D_N1	1136	6779	36.9551	16.9475	2.18056	3.15936e-171	POU3F3	GCBC-Module
ENSG00000164330_LINE255_EBF1_D_N1	594	2404	19.3234	6.01	3.2152	1.27911e-157	EBF1	GCBC-Module
ENSG00000081189_LINE2787_MEF2C_D_N3	1213	8276	39.46	20.69	1.9072	2.38993e-136	MEF2C	GCBC-Module
ENSG00000068305_LINE2786_MEF2A_D_N8	933	5765	30.3513	14.4125	2.1059	3.22137e-124	MEF2A	GCBC-Module
ENSG00000116017_LINE44_ARID3A_D_N1	1394	11059	45.3481	27.6475	1.64022	5.67507e-106	ARID3A	GCBC-Module
ENSG00000143190_LINE2658_POU2F1_D_N1	756	4569	24.5934	11.4225	2.15306	8.14226e-102	POU2F1	GCBC-Module
ENSG00000068305_LINE2776_MEF2A_D_N1	984	7054	32.0104	17.635	1.81516	5.30442e-91	MEF2A	GCBC-Module
ENSG00000173039_LINE3227_RELA_D_N13	585	3258	19.0306	8.145	2.33647	1.27568e-90	RELA	GCBC-Module
ENSG00000189308_LINE1715_LIN54_I	725	4556	23.5849	11.39	2.07067	8.44447e-89	LIN54	GCBC-Module
ENSG00000109320_LINE3202_NFKB1_D_N3	597	3443	19.4209	8.6075	2.25628	2.72269e-86	NFKB1	GCBC-Module
ENSG00000116604_LINE2813_MEF2D_D_N2	809	5422	26.3175	13.555	1.94153	3.89928e-86	MEF2D	GCBC-Module
ENSG00000185670_LINE1324_ZBTB3_I	895	6291	29.1152	15.7275	1.85123	1.3698e-85	ZBTB3	GCBC-Module
ENSG00000196092_LINE3170_PAX5_D_N8	444	2182	14.4437	5.455	2.64779	5.57141e-85	PAX5	GCBC-Module
ENSG00000198914_LINE2691_POU3F3_D_N1	709	4518	23.0644	11.295	2.042	9.2809e-84	POU3F3	GCBC-Module
ENSG00000064489_LINE2769_AC0021266_I	728	4721	23.6825	11.8025	2.00657	9.33839e-83	AC0021266	GCBC-Module
ENSG00000213999_LINE2814_MEF2B_D	728	4721	23.6825	11.8025	2.00657	9.33839e-83	MEF2B	GCBC-Module
ENSG00000184486_LINE2678_POU3F2_D_N1	702	4484	22.8367	11.21	2.03717	2.38495e-82	POU3F2	GCBC-Module
ENSG00000185668_LINE2684_POU3F1_D_N1	708	4595	23.0319	11.4875	2.00495	5.32643e-80	POU3F1	GCBC-Module
ENSG00000175879_LINE2498_HOXD8_D	558	3233	18.1522	8.0825	2.24587	2.36187e-79	HOXD8	GCBC-Module
ENSG00000197576_LINE16144_HOXA4_I_N1	558	3233	18.1522	8.0825	2.24587	2.36187e-79	HOXA4	GCBC-Module
ENSG00000206454_LINE6122_AL7735441_I_N5	780	5318	25.3741	13.295	1.90854	6.41601e-79	AL7735441	GCBC-Module
ENSG00000229094_LINE6138_CR3882292_I_N5	780	5318	25.3741	13.295	1.90854	6.41601e-79	CR3882292	GCBC-Module
ENSG00000233911_LINE6155_AL6628334_I_N5	780	5318	25.3741	13.295	1.90854	6.41601e-79	AL6628334	GCBC-Module
ENSG00000235068_LINE6169_CR7598154_I_N5	780	5318	25.3741	13.295	1.90854	6.41601e-79	CR7598154	GCBC-Module
ENSG00000237582_LINE6183_BX0885802_I_N5	780	5318	25.3741	13.295	1.90854	6.41601e-79	BX0885802	GCBC-Module
ENSG00000230336_LINE17148_CR8477943_I_N5	780	5318	25.3741	13.295	1.90854	6.41601e-79	CR8477943	GCBC-Module
ENSG00000176678_LINE2031_FOXL1_D_N1	882	6425	28.6923	16.0625	1.78629	6.32882e-76	FOXL1	GCBC-Module
ENSG00000104856_LINE3201_RELB_D	478	2622	15.5498	6.555	2.3722	4.85119e-75	RELB	GCBC-Module
ENSG00000198914_LINE2690_POU3F3_D_N1	685	4522	22.2837	11.305	1.97113	7.38617e-74	POU3F3	GCBC-Module
ENSG00000198815_LINE2061_FOXJ3_D_N1	1351	11668	43.9493	29.17	1.50666	1.49692e-73	FOXJ3	GCBC-Module
ENSG00000053254_LINE2569_FOXN3_I_N1	1351	11668	43.9493	29.17	1.50666	1.49692e-73	FOXN3	GCBC-Module
ENSG00000170122_LINE2941_FOXD4_I_N1	1351	11668	43.9493	29.17	1.50666	1.49692e-73	FOXD4	GCBC-Module
ENSG00000184492_LINE3386_FOXD4L1_I_N1	1351	11668	43.9493	29.17	1.50666	1.49692e-73	FOXD4L1	GCBC-Module
ENSG00000187559_LINE3797_FOXD4L3_I_N1	1351	11668	43.9493	29.17	1.50666	1.49692e-73	FOXD4L3	GCBC-Module
ENSG00000204779_LINE4071_FOXD4L5_I_N1	1351	11668	43.9493	29.17	1.50666	1.49692e-73	FOXD4L5	GCBC-Module
ENSG00000204793_LINE4208_FOXD4L6_I_N1	1351	11668	43.9493	29.17	1.50666	1.49692e-73	FOXD4L6	GCBC-Module
ENSG00000129654_LINE6876_FOXJ1_I_N1	1351	11668	43.9493	29.17	1.50666	1.49692e-73	FOXJ1	GCBC-Module
ENSG00000170802_LINE7902_FOXN2_I_N1	1351	11668	43.9493	29.17	1.50666	1.49692e-73	FOXN2	GCBC-Module
ENSG00000183770_LINE8867_FOXL2_I_N1	1351	11668	43.9493	29.17	1.50666	1.49692e-73	FOXL2	GCBC-Module
ENSG00000184659_LINE9184_FOXD4L4_I_N1	1351	11668	43.9493	29.17	1.50666	1.49692e-73	FOXD4L4	GCBC-Module
ENSG00000204828_LINE10593_FOXD4L2_I_N1	1351	11668	43.9493	29.17	1.50666	1.49692e-73	FOXD4L2	GCBC-Module
ENSG00000171956_LINE2021_FOXB1_D_N2	691	4589	22.4789	11.4725	1.95937	1.79636e-73	FOXB1	GCBC-Module
ENSG00000170122_LINE2894_FOXD4_I_N1	691	4589	22.4789	11.4725	1.95937	1.79636e-73	FOXD4	GCBC-Module
ENSG00000184492_LINE3339_FOXD4L1_I_N1	691	4589	22.4789	11.4725	1.95937	1.79636e-73	FOXD4L1	GCBC-Module
ENSG00000187559_LINE3750_FOXD4L3_I_N1	691	4589	22.4789	11.4725	1.95937	1.79636e-73	FOXD4L3	GCBC-Module
ENSG00000204779_LINE4024_FOXD4L5_I_N1	691	4589	22.4789	11.4725	1.95937	1.79636e-73	FOXD4L5	GCBC-Module
ENSG00000204793_LINE4161_FOXD4L6_I_N1	691	4589	22.4789	11.4725	1.95937	1.79636e-73	FOXD4L6	GCBC-Module
ENSG00000129654_LINE6829_FOXJ1_I_N1	691	4589	22.4789	11.4725	1.95937	1.79636e-73	FOXJ1	GCBC-Module
ENSG00000184659_LINE9137_FOXD4L4_I_N1	691	4589	22.4789	11.4725	1.95937	1.79636e-73	FOXD4L4	GCBC-Module
ENSG00000204828_LINE10546_FOXD4L2_I_N1	691	4589	22.4789	11.4725	1.95937	1.79636e-73	FOXD4L2	GCBC-Module
ENSG00000176692_LINE2033_FOXC2_D_N1	945	7166	30.7417	17.915	1.71598	4.55107e-73	FOXC2	GCBC-Module
ENSG00000170122_LINE2900_FOXD4_I_N8	945	7166	30.7417	17.915	1.71598	4.55107e-73	FOXD4	GCBC-Module
ENSG00000184492_LINE3345_FOXD4L1_I_N8	945	7166	30.7417	17.915	1.71598	4.55107e-73	FOXD4L1	GCBC-Module
ENSG00000187559_LINE3756_FOXD4L3_I_N8	945	7166	30.7417	17.915	1.71598	4.55107e-73	FOXD4L3	GCBC-Module
ENSG00000204779_LINE4030_FOXD4L5_I_N8	945	7166	30.7417	17.915	1.71598	4.55107e-73	FOXD4L5	GCBC-Module
ENSG00000204793_LINE4167_FOXD4L6_I_N8	945	7166	30.7417	17.915	1.71598	4.55107e-73	FOXD4L6	GCBC-Module
ENSG00000129654_LINE6835_FOXJ1_I_N8	945	7166	30.7417	17.915	1.71598	4.55107e-73	FOXJ1	GCBC-Module
ENSG00000184659_LINE9143_FOXD4L4_I_N8	945	7166	30.7417	17.915	1.71598	4.55107e-73	FOXD4L4	GCBC-Module
ENSG00000204828_LINE10552_FOXD4L2_I_N8	945	7166	30.7417	17.915	1.71598	4.55107e-73	FOXD4L2	GCBC-Module
ENSG00000197576_LINE16115_HOXA4_I_N1	1000	7763	32.5309	19.4075	1.6762	1.09764e-72	HOXA4	GCBC-Module
ENSG00000159216_LINE3282_RUNX1_D_N2	1469	13113	47.7879	32.7825	1.45773	2.59237e-72	RUNX1	GCBC-Module
ENSG00000117318_LINE151_ID3_I	720	4915	23.4223	12.2875	1.90619	1.07477e-71	ID3	GCBC-Module
ENSG00000172201_LINE271_ID4_D	720	4915	23.4223	12.2875	1.90619	1.07477e-71	ID4	GCBC-Module
ENSG00000198815_LINE2060_FOXJ3_D_N1	1424	12622	46.324	31.555	1.46804	3.7553e-71	FOXJ3	GCBC-Module
ENSG00000053254_LINE2568_FOXN3_I_N1	1424	12622	46.324	31.555	1.46804	3.7553e-71	FOXN3	GCBC-Module
ENSG00000170122_LINE2940_FOXD4_I_N1	1424	12622	46.324	31.555	1.46804	3.7553e-71	FOXD4	GCBC-Module
ENSG00000184492_LINE3385_FOXD4L1_I_N1	1424	12622	46.324	31.555	1.46804	3.7553e-71	FOXD4L1	GCBC-Module
ENSG00000187559_LINE3796_FOXD4L3_I_N1	1424	12622	46.324	31.555	1.46804	3.7553e-71	FOXD4L3	GCBC-Module
ENSG00000204779_LINE4070_FOXD4L5_I_N1	1424	12622	46.324	31.555	1.46804	3.7553e-71	FOXD4L5	GCBC-Module
ENSG00000204793_LINE4207_FOXD4L6_I_N1	1424	12622	46.324	31.555	1.46804	3.7553e-71	FOXD4L6	GCBC-Module
ENSG00000129654_LINE6875_FOXJ1_I_N1	1424	12622	46.324	31.555	1.46804	3.7553e-71	FOXJ1	GCBC-Module
ENSG00000170802_LINE7901_FOXN2_I_N1	1424	12622	46.324	31.555	1.46804	3.7553e-71	FOXN2	GCBC-Module
ENSG00000183770_LINE8866_FOXL2_I_N1	1424	12622	46.324	31.555	1.46804	3.7553e-71	FOXL2	GCBC-Module
ENSG00000184659_LINE9183_FOXD4L4_I_N1	1424	12622	46.324	31.555	1.46804	3.7553e-71	FOXD4L4	GCBC-Module
ENSG00000204828_LINE10592_FOXD4L2_I_N1	1424	12622	46.324	31.555	1.46804	3.7553e-71	FOXD4L2	GCBC-Module
ENSG00000196092_LINE3178_PAX5_D_N1	713	4861	23.1945	12.1525	1.90862	3.88806e-71	PAX5	GCBC-Module
ENSG00000109320_LINE3203_NFKB1_D_N1	404	2101	13.1425	5.2525	2.50214	1.57681e-69	NFKB1	GCBC-Module
ENSG00000143190_LINE2666_POU2F1_D_N1	565	3510	18.38	8.775	2.09458	5.42281e-69	POU2F1	GCBC-Module
ENSG00000106331_LINE2619_PAX4_D_N1	594	3781	19.3234	9.4525	2.04426	7.51139e-69	PAX4	GCBC-Module
ENSG00000214575_LINE3701_CPEB1_D	796	5766	25.8946	14.415	1.79636	2.73704e-68	CPEB1	GCBC-Module
ENSG00000077150_LINE3188_NFKB2_D_N1	326	1513	10.6051	3.7825	2.80372	7.89852e-68	NFKB2	GCBC-Module
ENSG00000176692_LINE2034_FOXC2_D_N1	846	6295	27.5211	15.7375	1.74876	9.80032e-68	FOXC2	GCBC-Module
ENSG00000196628_LINE303_TCF4_D_N3	700	4857	22.7716	12.1425	1.87537	1.92724e-66	TCF4	GCBC-Module
ENSG00000170122_LINE2840_FOXD4_I_N1	706	4923	22.9668	12.3075	1.86608	3.45686e-66	FOXD4	GCBC-Module
ENSG00000184492_LINE3284_FOXD4L1_I_N1	706	4923	22.9668	12.3075	1.86608	3.45686e-66	FOXD4L1	GCBC-Module
ENSG00000187559_LINE3697_FOXD4L3_I_N1	706	4923	22.9668	12.3075	1.86608	3.45686e-66	FOXD4L3	GCBC-Module
ENSG00000204779_LINE3971_FOXD4L5_I_N1	706	4923	22.9668	12.3075	1.86608	3.45686e-66	FOXD4L5	GCBC-Module
ENSG00000204793_LINE4108_FOXD4L6_I_N1	706	4923	22.9668	12.3075	1.86608	3.45686e-66	FOXD4L6	GCBC-Module
ENSG00000129654_LINE6778_FOXJ1_I_N1	706	4923	22.9668	12.3075	1.86608	3.45686e-66	FOXJ1	GCBC-Module
ENSG00000183770_LINE8766_FOXL2_I_N1	706	4923	22.9668	12.3075	1.86608	3.45686e-66	FOXL2	GCBC-Module
ENSG00000184659_LINE9084_FOXD4L4_I_N1	706	4923	22.9668	12.3075	1.86608	3.45686e-66	FOXD4L4	GCBC-Module
ENSG00000204828_LINE10493_FOXD4L2_I_N1	706	4923	22.9668	12.3075	1.86608	3.45686e-66	FOXD4L2	GCBC-Module
ENSG00000168269_LINE2010_FOXI1_D_N2	834	6235	27.1308	15.5875	1.74055	1.25888e-65	FOXI1	GCBC-Module
ENSG00000176678_LINE2029_FOXL1_D_N1	756	5447	24.5934	13.6175	1.80601	2.66362e-65	FOXL1	GCBC-Module
ENSG00000183770_LINE8792_FOXL2_I_N1	756	5447	24.5934	13.6175	1.80601	2.66362e-65	FOXL2	GCBC-Module
ENSG00000054598_LINE1941_FOXC1_D_N1	709	4992	23.0644	12.48	1.84811	9.47081e-65	FOXC1	GCBC-Module
ENSG00000204531_LINE2693_POU5F1_D_N2	650	4414	21.1451	11.035	1.91618	1.01652e-64	POU5F1	GCBC-Module
ENSG00000170122_LINE2875_FOXD4_I_N1	624	4171	20.2993	10.4275	1.94671	2.0099e-64	FOXD4	GCBC-Module
ENSG00000184492_LINE3319_FOXD4L1_I_N1	624	4171	20.2993	10.4275	1.94671	2.0099e-64	FOXD4L1	GCBC-Module
ENSG00000187559_LINE3732_FOXD4L3_I_N1	624	4171	20.2993	10.4275	1.94671	2.0099e-64	FOXD4L3	GCBC-Module
ENSG00000204779_LINE4006_FOXD4L5_I_N1	624	4171	20.2993	10.4275	1.94671	2.0099e-64	FOXD4L5	GCBC-Module
ENSG00000204793_LINE4143_FOXD4L6_I_N1	624	4171	20.2993	10.4275	1.94671	2.0099e-64	FOXD4L6	GCBC-Module
ENSG00000129654_LINE6812_FOXJ1_I_N1	624	4171	20.2993	10.4275	1.94671	2.0099e-64	FOXJ1	GCBC-Module
ENSG00000183770_LINE8801_FOXL2_I_N1	624	4171	20.2993	10.4275	1.94671	2.0099e-64	FOXL2	GCBC-Module
ENSG00000184659_LINE9119_FOXD4L4_I_N1	624	4171	20.2993	10.4275	1.94671	2.0099e-64	FOXD4L4	GCBC-Module
ENSG00000204828_LINE10528_FOXD4L2_I_N1	624	4171	20.2993	10.4275	1.94671	2.0099e-64	FOXD4L2	GCBC-Module
ENSG00000163623_LINE2421_NKX61_D	657	4496	21.3728	11.24	1.9015	3.50517e-64	NKX61	GCBC-Module
ENSG00000148826_LINE14169_NKX62_I_N1	657	4496	21.3728	11.24	1.9015	3.50517e-64	NKX62	GCBC-Module
ENSG00000114861_LINE1958_FOXP1_D_N1	1350	12040	43.9167	30.1	1.45903	6.70454e-64	FOXP1	GCBC-Module
ENSG00000137709_LINE2650_POU2F3_D_N1	566	3643	18.4125	9.1075	2.02168	1.45082e-63	POU2F3	GCBC-Module
ENSG00000162924_LINE3217_REL_D_N3	416	2311	13.5329	5.7775	2.34234	3.62287e-63	REL	GCBC-Module
ENSG00000137309_LINE57_HMGA1_D	714	5089	23.2271	12.7225	1.82567	4.62237e-63	HMGA1	GCBC-Module
ENSG00000170122_LINE2930_FOXD4_I_N8	819	6166	26.6428	15.415	1.72837	7.87527e-63	FOXD4	GCBC-Module
ENSG00000184492_LINE3375_FOXD4L1_I_N8	819	6166	26.6428	15.415	1.72837	7.87527e-63	FOXD4L1	GCBC-Module
ENSG00000187559_LINE3786_FOXD4L3_I_N10	819	6166	26.6428	15.415	1.72837	7.87527e-63	FOXD4L3	GCBC-Module
ENSG00000204779_LINE4060_FOXD4L5_I_N10	819	6166	26.6428	15.415	1.72837	7.87527e-63	FOXD4L5	GCBC-Module
ENSG00000204793_LINE4197_FOXD4L6_I_N10	819	6166	26.6428	15.415	1.72837	7.87527e-63	FOXD4L6	GCBC-Module
ENSG00000129654_LINE6865_FOXJ1_I_N8	819	6166	26.6428	15.415	1.72837	7.87527e-63	FOXJ1	GCBC-Module
ENSG00000184659_LINE9173_FOXD4L4_I_N10	819	6166	26.6428	15.415	1.72837	7.87527e-63	FOXD4L4	GCBC-Module
ENSG00000204828_LINE10582_FOXD4L2_I_N10	819	6166	26.6428	15.415	1.72837	7.87527e-63	FOXD4L2	GCBC-Module
ENSG00000028277_LINE2636_POU2F2_D_N1	552	3543	17.9571	8.8575	2.02733	2.88319e-62	POU2F2	GCBC-Module
ENSG00000087510_LINE7_TFAP2C_D_N3	531	3350	17.2739	8.375	2.06256	3.3474e-62	TFAP2C	GCBC-Module
ENSG00000184486_LINE2676_POU3F2_D_N1	635	4337	20.6571	10.8425	1.9052	4.28941e-62	POU3F2	GCBC-Module
ENSG00000148516_LINE581_ZEB1_D_N5	704	5029	22.9018	12.5725	1.82158	1.18238e-61	ZEB1	GCBC-Module
ENSG00000148516_LINE575_ZEB1_D_N1	576	3794	18.7378	9.485	1.97552	3.3347e-61	ZEB1	GCBC-Module
ENSG00000064835_LINE2641_POU1F1_D_N1	499	3092	16.2329	7.73	2.09999	1.18229e-60	POU1F1	GCBC-Module
ENSG00000186766_LINE2049_FOXI2_I	750	5544	24.3982	13.86	1.76033	5.88593e-60	FOXI2	GCBC-Module
ENSG00000170122_LINE2831_FOXD4_I_N1	750	5544	24.3982	13.86	1.76033	5.88593e-60	FOXD4	GCBC-Module
ENSG00000184492_LINE3272_FOXD4L1_I_N1	750	5544	24.3982	13.86	1.76033	5.88593e-60	FOXD4L1	GCBC-Module
ENSG00000187559_LINE3691_FOXD4L3_I_N1	750	5544	24.3982	13.86	1.76033	5.88593e-60	FOXD4L3	GCBC-Module
ENSG00000204779_LINE3965_FOXD4L5_I_N1	750	5544	24.3982	13.86	1.76033	5.88593e-60	FOXD4L5	GCBC-Module
ENSG00000204793_LINE4102_FOXD4L6_I_N1	750	5544	24.3982	13.86	1.76033	5.88593e-60	FOXD4L6	GCBC-Module
ENSG00000129654_LINE6766_FOXJ1_I_N1	750	5544	24.3982	13.86	1.76033	5.88593e-60	FOXJ1	GCBC-Module
ENSG00000184659_LINE9078_FOXD4L4_I_N1	750	5544	24.3982	13.86	1.76033	5.88593e-60	FOXD4L4	GCBC-Module
ENSG00000204828_LINE10487_FOXD4L2_I_N1	750	5544	24.3982	13.86	1.76033	5.88593e-60	FOXD4L2	GCBC-Module
ENSG00000004848_LINE2163_ARX_D	410	2321	13.3377	5.8025	2.29861	6.8656e-60	ARX	GCBC-Module
ENSG00000179361_LINE51_ARID3B_I	509	3214	16.5582	8.035	2.06076	2.68171e-59	ARID3B	GCBC-Module
ENSG00000212993_LINE2697_POU5F1B_D_N1	514	3276	16.7209	8.19	2.04162	1.30421e-58	POU5F1B	GCBC-Module
ENSG00000206454_LINE6132_AL7735441_I_N1	514	3276	16.7209	8.19	2.04162	1.30421e-58	AL7735441	GCBC-Module
ENSG00000229094_LINE6148_CR3882292_I_N1	514	3276	16.7209	8.19	2.04162	1.30421e-58	CR3882292	GCBC-Module
ENSG00000233911_LINE6165_AL6628334_I_N1	514	3276	16.7209	8.19	2.04162	1.30421e-58	AL6628334	GCBC-Module
ENSG00000235068_LINE6179_CR7598154_I_N1	514	3276	16.7209	8.19	2.04162	1.30421e-58	CR7598154	GCBC-Module
ENSG00000237582_LINE6193_BX0885802_I_N1	514	3276	16.7209	8.19	2.04162	1.30421e-58	BX0885802	GCBC-Module
ENSG00000230336_LINE17158_CR8477943_I_N1	514	3276	16.7209	8.19	2.04162	1.30421e-58	CR8477943	GCBC-Module
ENSG00000095951_LINE680_HIVEP1_D	485	3011	15.7775	7.5275	2.09598	1.42715e-58	HIVEP1	GCBC-Module
ENSG00000127124_LINE1225_HIVEP3_I_N1	485	3011	15.7775	7.5275	2.09598	1.42715e-58	HIVEP3	GCBC-Module
ENSG00000183770_LINE8802_FOXL2_I_N1	741	5498	24.1054	13.745	1.75376	1.88325e-58	FOXL2	GCBC-Module
ENSG00000137273_LINE1991_FOXF2_D_N1	723	5319	23.5198	13.2975	1.76874	2.65827e-58	FOXF2	GCBC-Module
ENSG00000064961_LINE3344_HMG20B_I	565	3762	18.38	9.405	1.95428	2.65917e-58	HMG20B	GCBC-Module
ENSG00000151615_LINE2669_POU4F2_D_N2	553	3653	17.9896	9.1325	1.96984	4.15127e-58	POU4F2	GCBC-Module
ENSG00000162613_LINE3668_FUBP1_D	965	7909	31.3923	19.7725	1.58768	2.01483e-57	FUBP1	GCBC-Module
ENSG00000152192_LINE2674_POU4F1_D	539	3549	17.5342	8.8725	1.97624	5.70159e-57	POU4F1	GCBC-Module
ENSG00000068305_LINE2784_MEF2A_D_N1	736	5521	23.9427	13.8025	1.73467	4.5897e-56	MEF2A	GCBC-Module
ENSG00000175329_LINE2495_ISX_D_N1	409	2397	13.3051	5.9925	2.2203	1.43757e-55	ISX	GCBC-Module
ENSG00000140836_LINE2376_ZFHX3_D_N1	519	3396	16.8835	8.49	1.98864	1.51902e-55	ZFHX3	GCBC-Module
ENSG00000186564_LINE2047_FOXD2_D_N1	578	3959	18.8029	9.8975	1.89976	1.62373e-55	FOXD2	GCBC-Module
ENSG00000198807_LINE3179_PAX9_D	246	1082	8.0026	2.705	2.95845	1.68258e-55	PAX9	GCBC-Module
ENSG00000170608_LINE2016_FOXA3_D	752	5718	24.4632	14.295	1.71131	4.55162e-55	FOXA3	GCBC-Module
ENSG00000143190_LINE2657_POU2F1_D_N1	542	3626	17.6318	9.065	1.94504	4.83682e-55	POU2F1	GCBC-Module
ENSG00000085276_LINE670_MECOM_D_N1	869	6965	28.2694	17.4125	1.62351	9.87561e-55	MECOM	GCBC-Module
ENSG00000175325_LINE2492_PROP1_D_N2	435	2663	14.1509	6.6575	2.12556	7.10183e-54	PROP1	GCBC-Module
ENSG00000119547_LINE1697_ONECUT2_D_N1	674	4969	21.9258	12.4225	1.76501	1.82128e-53	ONECUT2	GCBC-Module
ENSG00000103495_LINE797_MAZ_D	911	7468	29.6357	18.67	1.58734	2.06482e-53	MAZ	GCBC-Module
ENSG00000019549_LINE604_SNAI2_D_N2	693	5182	22.5439	12.955	1.74017	7.76137e-53	SNAI2	GCBC-Module
ENSG00000178919_LINE2036_FOXE1_I	858	6921	27.9115	17.3025	1.61315	1.132e-52	FOXE1	GCBC-Module
ENSG00000170122_LINE2830_FOXD4_I_N2	858	6921	27.9115	17.3025	1.61315	1.132e-52	FOXD4	GCBC-Module
ENSG00000184492_LINE3271_FOXD4L1_I_N2	858	6921	27.9115	17.3025	1.61315	1.132e-52	FOXD4L1	GCBC-Module
ENSG00000187559_LINE3690_FOXD4L3_I_N2	858	6921	27.9115	17.3025	1.61315	1.132e-52	FOXD4L3	GCBC-Module
ENSG00000204779_LINE3964_FOXD4L5_I_N2	858	6921	27.9115	17.3025	1.61315	1.132e-52	FOXD4L5	GCBC-Module
ENSG00000204793_LINE4101_FOXD4L6_I_N2	858	6921	27.9115	17.3025	1.61315	1.132e-52	FOXD4L6	GCBC-Module
ENSG00000129654_LINE6765_FOXJ1_I_N2	858	6921	27.9115	17.3025	1.61315	1.132e-52	FOXJ1	GCBC-Module
ENSG00000183770_LINE8756_FOXL2_I_N2	858	6921	27.9115	17.3025	1.61315	1.132e-52	FOXL2	GCBC-Module
ENSG00000184659_LINE9077_FOXD4L4_I_N2	858	6921	27.9115	17.3025	1.61315	1.132e-52	FOXD4L4	GCBC-Module
ENSG00000204828_LINE10486_FOXD4L2_I_N2	858	6921	27.9115	17.3025	1.61315	1.132e-52	FOXD4L2	GCBC-Module
ENSG00000166823_LINE260_MESP1_D	623	4481	20.2668	11.2025	1.80913	1.18751e-52	MESP1	GCBC-Module
ENSG00000188095_LINE300_MESP2_I	623	4481	20.2668	11.2025	1.80913	1.18751e-52	MESP2	GCBC-Module
ENSG00000091010_LINE2645_POU4F3_D	518	3463	16.851	8.6575	1.94641	1.68532e-52	POU4F3	GCBC-Module
ENSG00000184486_LINE2680_POU3F2_D_N1	534	3618	17.3715	9.045	1.92056	2.09242e-52	POU3F2	GCBC-Module
ENSG00000125798_LINE1969_FOXA2_D_N2	704	5312	22.9018	13.28	1.72453	2.69513e-52	FOXA2	GCBC-Module
ENSG00000109320_LINE3205_NFKB1_D_N1	413	2513	13.4353	6.2825	2.13852	1.0221e-51	NFKB1	GCBC-Module
ENSG00000116017_LINE45_ARID3A_D_N1	596	4245	19.3884	10.6125	1.82694	1.48309e-51	ARID3A	GCBC-Module
ENSG00000065970_LINE1948_FOXJ2_D_N2	768	6003	24.9837	15.0075	1.66475	1.54146e-51	FOXJ2	GCBC-Module
ENSG00000053254_LINE2567_FOXN3_I_N2	768	6003	24.9837	15.0075	1.66475	1.54146e-51	FOXN3	GCBC-Module
ENSG00000170802_LINE7900_FOXN2_I_N2	768	6003	24.9837	15.0075	1.66475	1.54146e-51	FOXN2	GCBC-Module
ENSG00000183770_LINE8865_FOXL2_I_N10	768	6003	24.9837	15.0075	1.66475	1.54146e-51	FOXL2	GCBC-Module
ENSG00000125798_LINE1966_FOXA2_D_N1	775	6089	25.2115	15.2225	1.6562	3.47753e-51	FOXA2	GCBC-Module
ENSG00000185668_LINE2685_POU3F1_D_N1	506	3383	16.4606	8.4575	1.94628	3.5101e-51	POU3F1	GCBC-Module
ENSG00000170122_LINE2878_FOXD4_I_N1	714	5454	23.2271	13.635	1.70349	4.19385e-51	FOXD4	GCBC-Module
ENSG00000184492_LINE3323_FOXD4L1_I_N1	714	5454	23.2271	13.635	1.70349	4.19385e-51	FOXD4L1	GCBC-Module
ENSG00000129654_LINE6815_FOXJ1_I_N1	714	5454	23.2271	13.635	1.70349	4.19385e-51	FOXJ1	GCBC-Module
ENSG00000103241_LINE1950_FOXF1_D_N2	607	4368	19.7463	10.92	1.80827	4.44178e-51	FOXF1	GCBC-Module
ENSG00000170122_LINE2870_FOXD4_I_N7	607	4368	19.7463	10.92	1.80827	4.44178e-51	FOXD4	GCBC-Module
ENSG00000184492_LINE3314_FOXD4L1_I_N7	607	4368	19.7463	10.92	1.80827	4.44178e-51	FOXD4L1	GCBC-Module
ENSG00000187559_LINE3727_FOXD4L3_I_N7	607	4368	19.7463	10.92	1.80827	4.44178e-51	FOXD4L3	GCBC-Module
ENSG00000204779_LINE4001_FOXD4L5_I_N7	607	4368	19.7463	10.92	1.80827	4.44178e-51	FOXD4L5	GCBC-Module
ENSG00000204793_LINE4138_FOXD4L6_I_N7	607	4368	19.7463	10.92	1.80827	4.44178e-51	FOXD4L6	GCBC-Module
ENSG00000129654_LINE6807_FOXJ1_I_N3	607	4368	19.7463	10.92	1.80827	4.44178e-51	FOXJ1	GCBC-Module
ENSG00000184659_LINE9114_FOXD4L4_I_N7	607	4368	19.7463	10.92	1.80827	4.44178e-51	FOXD4L4	GCBC-Module
ENSG00000204828_LINE10523_FOXD4L2_I_N7	607	4368	19.7463	10.92	1.80827	4.44178e-51	FOXD4L2	GCBC-Module
ENSG00000140262_LINE216_TCF12_D_N3	704	5357	22.9018	13.3925	1.71004	6.55792e-51	TCF12	GCBC-Module
ENSG00000205143_LINE53_ARID3C_I	605	4363	19.6812	10.9075	1.80437	1.41888e-50	ARID3C	GCBC-Module
ENSG00000204612_LINE2065_FOXB2_I	588	4216	19.1282	10.54	1.81482	7.85368e-50	FOXB2	GCBC-Module
ENSG00000112592_LINE3569_TBP_D_N2	399	2430	12.9798	6.075	2.1366	8.74458e-50	TBP	GCBC-Module
ENSG00000179772_LINE2037_FOXS1_I	614	4491	19.974	11.2275	1.77902	2.60541e-49	FOXS1	GCBC-Module
ENSG00000068305_LINE2773_MEF2A_D_N1	596	4320	19.3884	10.8	1.79522	5.22742e-49	MEF2A	GCBC-Module
ENSG00000165606_LINE2451_DRGX_D	393	2394	12.7846	5.985	2.13611	5.58093e-49	DRGX	GCBC-Module
ENSG00000064835_LINE2643_POU1F1_D_N1	558	3947	18.1522	9.8675	1.8396	6.69145e-49	POU1F1	GCBC-Module
ENSG00000111206_LINE1956_FOXM1_D	794	6393	25.8295	15.9825	1.61611	2.47567e-48	FOXM1	GCBC-Module
ENSG00000185811_LINE1331_IKZF1_D_N2	672	5146	21.8608	12.865	1.69924	2.64213e-47	IKZF1	GCBC-Module
ENSG00000106331_LINE2621_PAX4_D_N1	689	5334	22.4138	13.335	1.68082	5.89802e-47	PAX4	GCBC-Module
ENSG00000182521_LINE3570_TBPL2_I	458	3041	14.8992	7.6025	1.95977	7.81527e-47	TBPL2	GCBC-Module
ENSG00000181690_LINE1275_PLAG1_D_N1	421	2703	13.6955	6.7575	2.02671	1.42794e-46	PLAG1	GCBC-Module
ENSG00000148826_LINE14172_NKX62_I_N5	410	2604	13.3377	6.51	2.0488	1.72315e-46	NKX62	GCBC-Module
[truncated: 5,065 more rows]
